# Supplementary material for: Aip mutation leads to significant alterations in gene expression, altered sensitivity to Ahr ligands, and early lethality in zebrafish
Source: Front Toxicol. 2026 Jul 6;8:1875384. doi: 10.3389/ftox.2026.1875384 (PMC13381021; doi:10.3389/ftox.2026.1875384)
Supplement: Supplementary file 1 [file DataSheet4.xlsx]

## Sheet: aipwh86 - - vs + +
ensembl_gene_id	gene_symbol	gene_name	baseMean	log2FoldChange	lfcSE	stat	pvalue	padj	log2FoldChange_shrunk
ENSDARG00000104437	aip	aryl hydrocarbon receptor interacting protein	367.076	-3.39749	0.118997	-28.5511	2.72394e-179	6.28713e-175	-3.38912
ENSDARG00000023217	crema	cAMP responsive element modulator a	825.402	2.15023	0.106872	20.1197	4.96037e-90	5.72452e-86	2.14
ENSDARG00000042725	cebpb	CCAAT enhancer binding protein beta	1200.38	1.99599	0.103518	19.2817	7.65514e-83	5.88961e-79	1.98589
ENSDARG00000077652	lratb.2	lecithin retinol acyltransferase b, tandem duplicate 2	392.198	-2.08575	0.113462	-18.3828	1.80323e-75	1.04051e-71	-2.07387
ENSDARG00000093303	ifitm1	interferon induced transmembrane protein 1	2779.58	2.445	0.1379	17.7303	2.44717e-70	1.12966e-66	2.43109
ENSDARG00000077407	si:dkey-184p18.2	ribonuclease MRP subunit p24	324.662	2.65975	0.153193	17.3621	1.59898e-67	6.15102e-64	2.64256
ENSDARG00000042816	mmp9	matrix metallopeptidase 9	503.099	4.00306	0.233481	17.1451	6.83297e-66	2.25302e-62	3.97677
ENSDARG00000095949	si:dkey-22i16.9	si:dkey-22i16.9	104.997	4.58435	0.274396	16.7071	1.16433e-62	3.35924e-59	4.5519
ENSDARG00000038025	cbx7a	chromobox homolog 7a	1568.7	2.47015	0.150055	16.4616	6.92348e-61	1.77556e-57	2.45418
ENSDARG00000026611	socs3b	suppressor of cytokine signaling 3b	744.927	2.36668	0.14436	16.3943	2.09983e-60	4.84661e-57	2.35093
ENSDARG00000079059	retreg1	reticulophagy regulator 1	389.536	2.57978	0.158427	16.2837	1.28882e-59	2.7043e-56	2.56061
ENSDARG00000032868	pde4ba	phosphodiesterase 4B, cAMP-specific a	2437.79	0.909986	0.0561984	16.1924	5.70691e-59	1.09768e-55	0.904194
ENSDARG00000061081	arpp21	cAMP-regulated phosphoprotein, 21	518.349	1.8095	0.111807	16.1842	6.52414e-59	1.15834e-55	1.79638
ENSDARG00000027582	angptl7	angiopoietin-like 7	1272.64	1.9931	0.125581	15.871	1.00574e-56	1.6581e-53	1.97784
ENSDARG00000093738	pth1a	parathyroid hormone 1a	97.2594	4.39903	0.280584	15.6782	2.13346e-55	3.28283e-52	4.36304
ENSDARG00000099351	igfbp1a	insulin-like growth factor binding protein 1a	2540.35	2.1605	0.139273	15.5127	2.84571e-54	4.10511e-51	2.14362
ENSDARG00000058606	sik1	salt-inducible kinase 1	2529.27	1.74267	0.113193	15.3956	1.75308e-53	2.38016e-50	1.73003
ENSDARG00000116713	nppcl2	natriuretic peptide C-like 2	161.116	2.96387	0.194532	15.2359	2.0435e-52	2.62034e-49	2.93887
ENSDARG00000074378	junba	JunB proto-oncogene, AP-1 transcription factor subunit a	445.68	2.13	0.14184	15.0169	5.68697e-51	6.90847e-48	2.11183
ENSDARG00000041595	ces3	carboxylesterase 3	489.796	-2.06721	0.137784	-15.0033	6.98666e-51	8.06295e-48	-2.04971
ENSDARG00000099148	bzw1b	basic leucine zipper and W2 domains 1b	1242.24	1.62073	0.108651	14.9169	2.56059e-50	2.81433e-47	1.6072
ENSDARG00000030896	foxq1a	forkhead box Q1a	245.613	1.69795	0.113951	14.9008	3.25884e-50	3.41897e-47	1.68385
ENSDARG00000090352	si:dkey-97i18.5	si:dkey-97i18.5	535.862	2.47383	0.166415	14.8654	5.52985e-50	5.54932e-47	2.45203
ENSDARG00000089853	si:dkey-22n8.3	si:dkey-22n8.3	100.469	3.33268	0.227147	14.6719	9.75239e-49	9.37895e-46	3.30255
ENSDARG00000040277	fbxo32	F-box protein 32	2152.31	1.59664	0.10944	14.5892	3.28983e-48	3.0373e-45	1.58345
ENSDARG00000103720	zgc:162730	zgc:162730	2304.27	1.15189	0.0790854	14.5652	4.67681e-48	4.15175e-45	1.14259
ENSDARG00000016188	sbno2b	strawberry notch homolog 2b	720.82	2.04368	0.140587	14.5367	7.09083e-48	6.06161e-45	2.02504
ENSDARG00000040623	fosl2	FOS like 2, AP-1 transcription factor subunit	354.502	1.68389	0.115956	14.5218	8.81424e-48	7.26577e-45	1.66888
ENSDARG00000062315	sik2b	salt-inducible kinase 2b	1236.59	1.31154	0.0904055	14.5073	1.08943e-47	8.67071e-45	1.30078
ENSDARG00000045003	plvapb	plasmalemma vesicle associated protein b	950.006	1.19889	0.0828826	14.4649	2.02017e-47	1.55425e-44	1.18897
ENSDARG00000057575	pnp4a	purine nucleoside phosphorylase 4a	520.027	-1.86043	0.130282	-14.28	2.91632e-46	2.17134e-43	-1.84289
ENSDARG00000075833	lyve1a	lymphatic vessel endothelial hyaluronic receptor 1a	123.858	3.14028	0.22265	14.1041	3.58318e-45	2.58448e-42	3.10944
ENSDARG00000100515	dusp1	dual specificity phosphatase 1	1656.06	1.14997	0.0816761	14.0796	5.06645e-45	3.5436e-42	1.14039
ENSDARG00000025522	sgk1	serum/glucocorticoid regulated kinase 1	1566.59	1.26063	0.0903302	13.9558	2.89979e-44	1.96853e-41	1.24959
ENSDARG00000022303	higd1a	HIG1 hypoxia inducible domain family, member 1A	807.181	1.33444	0.0956788	13.9471	3.27812e-44	2.16178e-41	1.32204
ENSDARG00000007709	adamts8a	ADAM metallopeptidase with thrombospondin type 1 motif, 8a	150.255	2.40354	0.175785	13.6732	1.4684e-42	9.41447e-40	2.37879
ENSDARG00000038068	ddx5	DEAD (Asp-Glu-Ala-Asp) box helicase 5	6522.88	1.09232	0.080094	13.638	2.3813e-42	1.48548e-39	1.08306
ENSDARG00000031435	txna	thioredoxin a	2194.29	-0.752658	0.0553832	-13.59	4.59032e-42	2.78814e-39	-0.746632
ENSDARG00000020239	lpin1a	lipin 1a	6142.89	1.52264	0.112218	13.5686	6.14651e-42	3.54669e-39	1.50814
ENSDARG00000096594	lratb.1	lecithin retinol acyltransferase b, tandem duplicate 1	325.453	-1.5433	0.113732	-13.5697	6.05956e-42	3.54669e-39	-1.52764
ENSDARG00000088440	ssh2a	slingshot protein phosphatase 2a	438.335	1.28707	0.0949187	13.5597	6.93835e-42	3.90595e-39	1.27466
ENSDARG00000009123	sele	selectin E	75.8844	2.96442	0.219296	13.5179	1.2262e-41	6.73855e-39	2.93281
ENSDARG00000002745	tdh	L-threonine dehydrogenase	9905.66	1.34568	0.0999091	13.4691	2.37812e-41	1.2765e-38	1.33257
ENSDARG00000077069	srgn	serglycin	574.128	1.32777	0.0992163	13.3826	7.64099e-41	4.00822e-38	1.31452
ENSDARG00000031044	lipg	lipase, endothelial	713.25	1.51175	0.113266	13.3468	1.23608e-40	6.34001e-38	1.49626
ENSDARG00000061242	tuft1a	tuftelin 1a	699.253	1.21192	0.0912939	13.2749	3.23769e-40	1.62455e-37	1.19989
ENSDARG00000025428	socs3a	suppressor of cytokine signaling 3a	2266.91	1.71365	0.130196	13.162	1.45097e-39	7.12548e-37	1.69438
ENSDARG00000104472	si:ch211-39i2.2	si:ch211-39i2.2	239.15	2.27699	0.173115	13.153	1.63454e-39	7.85974e-37	2.25163
ENSDARG00000087697	lpla	lipoprotein lipase a	4578.17	1.5298	0.117007	13.0744	4.61003e-39	2.17151e-36	1.5136
ENSDARG00000057113	c6.2	complement component 6, duplicate 2	278.53	2.19182	0.167771	13.0644	5.261e-39	2.42858e-36	2.16702
ENSDARG00000104693	il6st	interleukin 6 cytokine family signal transduce	1135.38	1.65514	0.127318	13.0001	1.22173e-38	5.52914e-36	1.63678
ENSDARG00000102583	il4r.1	interleukin 4 receptor, tandem duplicate 1	160.508	1.88568	0.145074	12.9981	1.25381e-38	5.56521e-36	1.86389
ENSDARG00000016391	calcoco1b	calcium binding and coiled-coil domain 1b	1008.96	1.58117	0.121863	12.975	1.69599e-38	7.38586e-36	1.56436
ENSDARG00000069265	matn3b	matrilin 3b	606.095	1.50592	0.116282	12.9505	2.33337e-38	9.97344e-36	1.48973
ENSDARG00000035810	rgcc	regulator of cell cycle	5739.46	1.18038	0.0912365	12.9375	2.7635e-38	1.15971e-35	1.16528
ENSDARG00000102599	tgoln2	trans-golgi network protein 2	1041.35	1.44961	0.112224	12.9171	3.6041e-38	1.48547e-35	1.43408
ENSDARG00000028163	prg4b	proteoglycan 4b	381.498	1.92696	0.149328	12.9042	4.26156e-38	1.69588e-35	1.90494
ENSDARG00000059906	sdc4	syndecan 4	1821.59	1.09308	0.0846993	12.9054	4.19789e-38	1.69588e-35	1.08214
ENSDARG00000100947	mafk	MAF bZIP transcription factor K	178.622	1.79067	0.138929	12.8892	5.18051e-38	2.02663e-35	1.77013
ENSDARG00000103519	adamts1	ADAM metallopeptidase with thrombospondin type 1 motif, 1	405.183	3.04609	0.23684	12.8614	7.42564e-38	2.85652e-35	3.00958
ENSDARG00000008803	marcksb	myristoylated alanine-rich protein kinase C substrate b	2482.44	-1.02131	0.0794683	-12.8517	8.40936e-38	3.18191e-35	-1.0108
ENSDARG00000090833	igfbp6b	insulin-like growth factor binding protein 6b	134.97	2.35496	0.183404	12.8403	9.74845e-38	3.6291e-35	2.32743
ENSDARG00000079497	tcima	transcriptional and immune response regulator a	631.494	1.34204	0.10458	12.8327	1.07551e-37	3.9403e-35	1.32753
ENSDARG00000075261	timp2b	TIMP metallopeptidase inhibitor 2b	561.755	2.83499	0.221221	12.8152	1.34847e-37	4.86312e-35	2.80112
ENSDARG00000087911	psme4a	proteasome activator subunit 4a	2044.75	1.90779	0.149324	12.7762	2.22598e-37	7.9043e-35	1.88556
ENSDARG00000091234	si:ch73-335l21.4	si:ch73-335l21.4	199.837	2.36356	0.185364	12.7509	3.08348e-37	1.07833e-34	2.33498
ENSDARG00000016200	trib3	tribbles pseudokinase 3	591.316	1.45833	0.11487	12.6955	6.26175e-37	2.15713e-34	1.44166
ENSDARG00000069135	ppp1r15a	protein phosphatase 1, regulatory subunit 15A	1493.61	1.25463	0.0990582	12.6656	9.17368e-37	3.11379e-34	1.24065
ENSDARG00000095908	SAT1	spermidine/spermine N1-acetyltransferase 1a, duplicate 2	1303.6	1.39057	0.109916	12.6511	1.10252e-36	3.68799e-34	1.37528
ENSDARG00000056795	serpine1	serpin peptidase inhibitor, clade E (nexin, plasminogen activator inhibitor type 1), member 1	210.413	2.20351	0.174401	12.6347	1.35873e-36	4.48011e-34	2.17683
ENSDARG00000042010	pklr	pyruvate kinase L/R	1263.8	-1.54913	0.123046	-12.5898	2.40331e-36	7.81279e-34	-1.53082
ENSDARG00000031336	hsd20b2	hydroxysteroid (20-beta) dehydrogenase 2	529.522	1.15586	0.091933	12.5729	2.97695e-36	9.5432e-34	1.14324
ENSDARG00000013926	slc16a9a	solute carrier family 16 member 9a	463.301	1.23261	0.0980602	12.5699	3.09073e-36	9.77221e-34	1.21898
ENSDARG00000088589	ponzr3	plac8 onzin related protein 3	65.9932	3.96903	0.31677	12.5297	5.1379e-36	1.60254e-33	3.91949
ENSDARG00000062562	egln2	egl-9 family hypoxia-inducible factor 2	214.477	1.90108	0.15197	12.5096	6.61813e-36	2.03671e-33	1.87801
ENSDARG00000055632	smtnl	smoothelin, like	238.006	2.05425	0.164717	12.4714	1.06932e-35	3.2475e-33	2.02907
ENSDARG00000058206	si:ch211-153b23.5	si:ch211-153b23.5	605.315	1.97971	0.159941	12.3777	3.45121e-35	1.03451e-32	1.95499
ENSDARG00000074287	sptlc2b	serine palmitoyltransferase, long chain base subunit 2b	594.192	1.91532	0.154817	12.3715	3.72907e-35	1.10347e-32	1.89166
ENSDARG00000112575	NA	NA	168.213	1.84484	0.149364	12.3513	4.79219e-35	1.40011e-32	1.82205
ENSDARG00000009505	prelid3b	PRELI domain containing 3	2185.58	1.25206	0.101435	12.3435	5.28041e-35	1.52346e-32	1.2376
ENSDARG00000029718	p2rx3b	purinergic receptor P2X, ligand-gated ion channel, 3b	68.7481	-2.58529	0.20955	-12.3374	5.69824e-35	1.62372e-32	-2.55199
ENSDARG00000020072	thbs4b	thrombospondin 4b	2822.03	1.06399	0.0863924	12.3157	7.4546e-35	2.09829e-32	1.0522
ENSDARG00000093381	tgm2l	transglutaminase 2, like	150.99	2.0965	0.170875	12.2692	1.32508e-34	3.68484e-32	2.0698
ENSDARG00000022712	stat3	signal transducer and activator of transcription 3 (acute-phase response factor)	659.443	1.53375	0.125801	12.1919	3.43508e-34	9.4387e-32	1.51458
ENSDARG00000103498	epd	ependymin	2865.26	-0.850342	0.0698143	-12.1801	3.97001e-34	1.07802e-31	-0.841535
ENSDARG00000105693	pb.11971.34	insulin receptor substrate 4b	1366.14	0.999214	0.0823386	12.1354	6.85473e-34	1.8397e-31	0.988075
ENSDARG00000052148	ptgs1	prostaglandin-endoperoxide synthase 1	187.336	1.52128	0.12594	12.0794	1.35658e-33	3.599e-31	1.50186
ENSDARG00000007344	tcap	titin-cap (telethonin)	1375.8	3.42152	0.283509	12.0685	1.54938e-33	4.06377e-31	3.37187
ENSDARG00000100020	pim1	Pim-1 proto-oncogene, serine/threonine kinase	2030.64	1.01536	0.0842381	12.0535	1.8596e-33	4.82264e-31	1.00378
ENSDARG00000037997	tubb5	tubulin, beta 5	1152.3	-1.45432	0.120727	-12.0463	2.02783e-33	5.20048e-31	-1.43564
ENSDARG00000053476	lipca	lipase, hepatic a	153.513	1.62914	0.135356	12.0359	2.30056e-33	5.83507e-31	1.60824
ENSDARG00000005221	desmb	desmin b	362.495	-1.72298	0.143374	-12.0174	2.87938e-33	7.2238e-31	-1.70036
ENSDARG00000035913	yars1	tyrosyl-tRNA synthetase 1	533.131	1.34603	0.112166	12.0004	3.53644e-33	8.77682e-31	1.32919
ENSDARG00000099195	ier2a	immediate early response 2a	919.884	1.2859	0.107389	11.9742	4.8485e-33	1.19051e-30	1.26992
ENSDARG00000075045	cxcl18b	chemokine (C-X-C motif) ligand 18b	84.0009	2.45472	0.205229	11.9609	5.69434e-33	1.38349e-30	2.42158
ENSDARG00000007823	atf3	activating transcription factor 3	688.744	2.49426	0.208597	11.9573	5.94347e-33	1.42897e-30	2.46194
ENSDARG00000059933	plpp3	phospholipid phosphatase 3	1940.47	0.910339	0.0762591	11.9374	7.55097e-33	1.79674e-30	0.900233
ENSDARG00000055901	steap4	STEAP family member 4	426.326	1.42945	0.119802	11.9317	8.09094e-33	1.90558e-30	1.41122
ENSDARG00000103980	ets2	ETS proto-oncogene 2, transcription factor	503.902	1.43494	0.120992	11.8598	1.91504e-32	4.46476e-30	1.41638
ENSDARG00000056141	coq10b	coenzyme Q10B	1176.68	0.999433	0.0844717	11.8316	2.68053e-32	6.18694e-30	0.98766
ENSDARG00000010434	clu	clusterin	1078.11	0.868206	0.0739313	11.7434	7.6339e-32	1.74453e-29	0.858374
ENSDARG00000039997	ptp4a3a	protein tyrosine phosphatase 4A3a	903.628	1.04687	0.0895359	11.6922	1.39782e-31	3.16305e-29	1.03383
ENSDARG00000029493	f9b	coagulation factor IXb	245.804	2.15798	0.184732	11.6817	1.58056e-31	3.54183e-29	2.1275
ENSDARG00000093440	tnfaip6	tumor necrosis factor, alpha-induced protein 6	174.429	1.88983	0.161989	11.6664	1.89186e-31	4.19865e-29	1.86336
ENSDARG00000028027	trim63a	tripartite motif containing 63a	4460.26	1.44631	0.124182	11.6468	2.38311e-31	5.23853e-29	1.42648
ENSDARG00000010276	ptgs2b	prostaglandin-endoperoxide synthase 2b	112.656	1.89377	0.162612	11.6459	2.40642e-31	5.23986e-29	1.86687
ENSDARG00000019902	rcvrn2	recoverin 2	4345.05	-0.70589	0.0607166	-11.626	3.04087e-31	6.55948e-29	-0.699772
ENSDARG00000054814	ptp4a3b	protein tyrosine phosphatase 4A3b	2077.33	0.925992	0.0798395	11.5982	4.21011e-31	8.99755e-29	0.91533
ENSDARG00000018404	krt18a.1	keratin 18a, tandem duplicate 1	6282.59	1.18619	0.102501	11.5725	5.67809e-31	1.20235e-28	1.17112
ENSDARG00000091209	ucp3	uncoupling protein 3	1542.25	1.35058	0.116839	11.5593	6.62605e-31	1.39033e-28	1.33266
ENSDARG00000024540	tspan36	tetraspanin 36	2538.44	1.52924	0.132605	11.5322	9.07563e-31	1.88716e-28	1.50728
ENSDARG00000098475	arr3b	arrestin 3b, retinal (X-arrestin)	1290.92	-1.07428	0.0931803	-11.529	9.42213e-31	1.94172e-28	-1.06043
ENSDARG00000091111	tifa	TRAF interacting protein with forkhead associated domain	1401.97	1.23891	0.107561	11.5182	1.06813e-30	2.18172e-28	1.22252
ENSDARG00000038424	c4b	complement C4B (Chido/Rodgers blood group)	479.169	3.59942	0.313469	11.4825	1.61474e-30	3.26929e-28	3.54364
ENSDARG00000024831	crhbp	corticotropin releasing hormone binding protein	349.829	1.12967	0.0983957	11.4809	1.64569e-30	3.30298e-28	1.11485
ENSDARG00000002663	optn	optineurin	687.54	1.11374	0.0970663	11.474	1.78234e-30	3.54641e-28	1.09927
ENSDARG00000009779	mcl1a	MCL1 apoptosis regulator, BCL2 family member a	4186.11	1.12719	0.0982466	11.4731	1.80161e-30	3.55411e-28	1.11251
ENSDARG00000002298	ankrd22	ankyrin repeat domain 22	145.495	1.46444	0.127718	11.4663	1.94854e-30	3.81137e-28	1.44411
ENSDARG00000052515	calcoco2	calcium binding and coiled-coil domain 2	311.508	1.47027	0.128362	11.4541	2.24281e-30	4.3501e-28	1.44984
ENSDARG00000025670	fstl3	follistatin-like 3 (secreted glycoprotein)	545.987	1.36047	0.118869	11.4451	2.48916e-30	4.78768e-28	1.34165
ENSDARG00000020625	jak1	Janus kinase 1	1212.79	1.08661	0.0955939	11.3669	6.11111e-30	1.16571e-27	1.07241
ENSDARG00000040159	wnt4b	wingless-type MMTV integration site family, member 4b	221.404	1.77624	0.156283	11.3655	6.21132e-30	1.17511e-27	1.75013
ENSDARG00000073766	tnni1d	troponin I, skeletal, slow d	195.069	-1.4886	0.131283	-11.3388	8.42627e-30	1.58119e-27	-1.46713
ENSDARG00000056725	hmgb3a	high mobility group box 3a	4513.15	-0.71734	0.0633079	-11.331	9.21731e-30	1.71568e-27	-0.708886
ENSDARG00000029439	atp2a2a	ATPase sarcoplasmic/endoplasmic reticulum Ca2+ transporting 2a	968.388	1.2817	0.113151	11.3273	9.60835e-30	1.76008e-27	1.26468
ENSDARG00000087303	cebpd	CCAAT enhancer binding protein delta	5981.84	0.972667	0.0858673	11.3276	9.58327e-30	1.76008e-27	0.960329
ENSDARG00000099491	tmem176l.1	transmembrane protein 176l.1	447.708	1.45343	0.128429	11.317	1.0817e-29	1.96588e-27	1.43312
ENSDARG00000054304	homeza	homeobox and leucine zipper encoding a	331.101	1.43593	0.127344	11.276	1.72436e-29	3.10938e-27	1.41527
ENSDARG00000030915	cpa1	carboxypeptidase A1 (pancreatic)	2530.75	-1.08839	0.096552	-11.2726	1.79271e-29	3.20756e-27	-1.07348
ENSDARG00000010680	gngt2a	guanine nucleotide binding protein (G protein), gamma transducing activity polypeptide 2a	414.716	-1.51941	0.135477	-11.2152	3.43338e-29	6.09584e-27	-1.4969
ENSDARG00000040284	si:dkey-79d12.5	si:dkey-79d12.5	202.425	2.30876	0.206126	11.2007	4.04505e-29	7.12701e-27	2.27291
ENSDARG00000011870	sp8a	sp8 transcription factor a	254.465	1.1387	0.101762	11.1899	4.5709e-29	7.99249e-27	1.12241
ENSDARG00000103277	cyp24a1	cytochrome P450, family 24, subfamily A, polypeptide 1	4279.12	1.60126	0.143226	11.1799	5.11206e-29	8.87155e-27	1.5775
ENSDARG00000043531	jun	Jun proto-oncogene, AP-1 transcription factor subunit	1760.71	0.918238	0.0822185	11.1683	5.83106e-29	1.00438e-26	0.906632
ENSDARG00000039269	arg2	arginase 2	3872.86	1.35785	0.121704	11.1569	6.62528e-29	1.13273e-26	1.33815
ENSDARG00000039863	lifrb	LIF receptor subunit alpha b	124.448	2.01207	0.181409	11.0913	1.38217e-28	2.34573e-26	1.98052
ENSDARG00000033009	h3f3c	H3 histone, family 3C	5941.8	-0.717801	0.0648221	-11.0734	1.68875e-28	2.84511e-26	-0.71027
ENSDARG00000016412	agt	angiotensinogen	1758.78	2.9011	0.26234	11.0586	1.99259e-28	3.33269e-26	2.85469
ENSDARG00000113076	NA	NA	180.479	2.32908	0.211349	11.0201	3.05768e-28	5.07729e-26	2.2921
ENSDARG00000075993	clic5a	chloride intracellular channel 5a	604.522	1.50696	0.136853	11.0115	3.36354e-28	5.54528e-26	1.48423
ENSDARG00000099186	slc1a5	solute carrier family 1 member 5	2169.77	1.1697	0.106313	11.0024	3.71967e-28	6.08891e-26	1.1499
ENSDARG00000070426	chac1	ChaC, cation transport regulator homolog 1 (E. coli)	16182.5	1.38703	0.126168	10.9935	4.10484e-28	6.67209e-26	1.36635
ENSDARG00000030270	tnnt3a	troponin T type 3a (skeletal, fast)	1827.56	-1.04186	0.0947774	-10.9927	4.14132e-28	6.68432e-26	-1.02719
ENSDARG00000020298	btg2	B-cell translocation gene 2	1353.47	1.31461	0.119938	10.9607	5.90317e-28	9.46188e-26	1.29515
ENSDARG00000026771	tmem41ab	transmembrane protein 41ab	334.064	1.58833	0.14502	10.9525	6.46359e-28	1.02887e-25	1.56332
ENSDARG00000059404	rab43	RAB43, member RAS oncogene family	322.944	1.69023	0.15447	10.9421	7.2481e-28	1.14584e-25	1.66399
ENSDARG00000013711	plin3	perilipin 3	296.473	1.28608	0.117611	10.935	7.84052e-28	1.23107e-25	1.26678
ENSDARG00000036848	slc43a2a	solute carrier family 43 member 2a	1090.24	1.04453	0.0955889	10.9274	8.52925e-28	1.33016e-25	1.02987
ENSDARG00000007697	fabp7a	fatty acid binding protein 7, brain, a	2062.1	-1.26617	0.11615	-10.9012	1.13808e-27	1.76296e-25	-1.24708
ENSDARG00000058561	fbxo30a	F-box protein 30a	115.999	1.77248	0.163407	10.847	2.0602e-27	3.17009e-25	1.74408
ENSDARG00000044669	hp1bp3	heterochromatin protein 1, binding protein 3	2044.36	-0.796791	0.0735218	-10.8375	2.28689e-27	3.49561e-25	-0.786509
ENSDARG00000090228	gsta.1	glutathione S-transferase, alpha tandem duplicate 1	1691.62	-1.43812	0.132717	-10.836	2.32401e-27	3.52898e-25	-1.41542
ENSDARG00000077176	zgc:174888	zgc:174888	333.504	1.22621	0.11319	10.8332	2.39674e-27	3.61563e-25	1.20796
ENSDARG00000103659	bco1l	beta-carotene oxygenase 1, like	268.841	-1.90696	0.176055	-10.8316	2.43906e-27	3.65558e-25	-1.87538
ENSDARG00000033307	igf2b	insulin-like growth factor 2b	954.683	0.950706	0.0878819	10.818	2.82881e-27	4.21237e-25	0.937498
ENSDARG00000028173	slc4a2a	solute carrier family 4 member 2a	261.432	1.81949	0.168629	10.7899	3.84007e-27	5.68158e-25	1.78981
ENSDARG00000104129	si:dkey-23n7.10	si:dkey-23n7.10	183.315	1.53733	0.142835	10.7629	5.15008e-27	7.57127e-25	1.51266
ENSDARG00000103919	hmgn1b	high mobility group nucleosome binding domain 1b	6187.84	-0.935926	0.0871272	-10.7421	6.45822e-27	9.43432e-25	-0.92261
ENSDARG00000055172	si:ch211-256m1.8	si:ch211-256m1.8	464.782	-1.35971	0.126619	-10.7386	6.70656e-27	9.73547e-25	-1.3381
ENSDARG00000044125	txnb	thioredoxin b	441.87	1.19639	0.111641	10.7163	8.53157e-27	1.23073e-24	1.17827
ENSDARG00000040278	klhl38b	kelch-like family member 38b	1138.33	1.16357	0.1086	10.7142	8.73071e-27	1.25164e-24	1.14627
ENSDARG00000062374	leng9	leukocyte receptor cluster (LRC) member 9	207.271	1.78025	0.166205	10.7112	9.02092e-27	1.28526e-24	1.75076
ENSDARG00000015164	mknk2b	MAPK interacting serine/threonine kinase 2b	8563.84	0.957766	0.0894388	10.7086	9.27349e-27	1.30513e-24	0.944416
ENSDARG00000053091	DAB2	si:ch211-204c21.1	968.028	2.1705	0.202683	10.7089	9.24999e-27	1.30513e-24	2.13422
ENSDARG00000008697	epas1a	endothelial PAS domain protein 1a	1354.46	0.790192	0.0739508	10.6854	1.1918e-26	1.66714e-24	0.779885
ENSDARG00000058644	dnajb2	DnaJ heat shock protein family (Hsp40) member B2	240.284	1.49235	0.139753	10.6785	1.28289e-26	1.78376e-24	1.46861
ENSDARG00000015355	fosl1a	FOS like 1, AP-1 transcription factor subunit a	267.034	3.36907	0.315644	10.6736	1.35221e-26	1.86889e-24	3.30941
ENSDARG00000099954	plekhm1	pleckstrin homology domain containing, family M (with RUN domain) member 1	506.022	1.25033	0.117201	10.6683	1.43218e-26	1.96762e-24	1.23091
ENSDARG00000060246	slc16a6b	solute carrier family 16 member 6b	252.805	1.98382	0.186073	10.6615	1.54076e-26	2.10427e-24	1.95047
ENSDARG00000037281	fgg	fibrinogen gamma chain	3912.19	1.98648	0.186369	10.6588	1.58558e-26	2.15276e-24	1.95257
ENSDARG00000005776	guk1b	guanylate kinase 1b	207.923	-1.32984	0.124985	-10.64	1.94038e-26	2.61906e-24	-1.30839
ENSDARG00000054911	tmsb	thymosin, beta	753.276	-1.00695	0.094762	-10.6261	2.25322e-26	3.02363e-24	-0.991451
ENSDARG00000044541	ppp1r14ba	protein phosphatase 1, regulatory (inhibitor) subunit 14Ba	326.773	-1.29451	0.121914	-10.6182	2.45136e-26	3.27051e-24	-1.27376
ENSDARG00000099445	cc2d1b	coiled-coil and C2 domain containing 1B	385.375	1.02483	0.0967112	10.5968	3.08407e-26	4.091e-24	1.00947
ENSDARG00000024141	cav3	caveolin 3	735.986	-0.998505	0.0942948	-10.5892	3.34481e-26	4.38646e-24	-0.98373
ENSDARG00000055292	atg9b	autophagy related 9B	800.03	1.22311	0.115501	10.5896	3.33e-26	4.38646e-24	1.20363
ENSDARG00000102744	mgst3a	microsomal glutathione S-transferase 3a	605.544	-1.08959	0.103243	-10.5536	4.88881e-26	6.37506e-24	-1.07275
ENSDARG00000023713	aqp1a.1	aquaporin 1a (Colton blood group), tandem duplicate 1	1492.63	1.04697	0.0992782	10.5458	5.31054e-26	6.8861e-24	1.03139
ENSDARG00000097804	lypc	ly6 domain containing, pigment cell	356.96	-1.63683	0.15556	-10.5222	6.82886e-26	8.80541e-24	-1.60819
ENSDARG00000010641	slc20a1b	solute carrier family 20 member 1b	1487.19	0.89218	0.0848149	10.5191	7.05169e-26	9.04223e-24	0.879456
ENSDARG00000100227	SLC7A1	NA	329.9	1.54568	0.146966	10.5173	7.19374e-26	9.1734e-24	1.51972
ENSDARG00000020602	grk7a	G protein-coupled receptor kinase 7a	987.235	-1.18933	0.113301	-10.4971	8.90742e-26	1.12963e-23	-1.17059
ENSDARG00000037284	ptges3a	prostaglandin E synthase 3a (cytosolic)	1248.4	0.848029	0.080796	10.4959	9.01927e-26	1.13756e-23	0.83615
ENSDARG00000087636	hmgn6	high mobility group nucleosome binding domain 6	1926.09	-0.768619	0.0732594	-10.4917	9.42719e-26	1.18255e-23	-0.758569
ENSDARG00000104929	si:ch211-153f2.7	si:ch211-153f2.7	155.102	1.30711	0.124714	10.4809	1.05784e-25	1.31978e-23	1.28582
ENSDARG00000055854	nr4a3	nuclear receptor subfamily 4, group A, member 3	191.449	1.42271	0.135878	10.4705	1.17979e-25	1.46401e-23	1.39908
ENSDARG00000008363	mcl1b	MCL1 apoptosis regulator, BCL2 family member b	2290.95	1.06476	0.101722	10.4674	1.21922e-25	1.50486e-23	1.04837
ENSDARG00000105494	si:ch211-113d11.8	si:ch211-113d11.8	43.7757	4.43587	0.42399	10.4622	1.28852e-25	1.58193e-23	4.35547
ENSDARG00000029822	cel.2	carboxyl ester lipase, tandem duplicate 2	867.999	-1.28294	0.122765	-10.4504	1.45929e-25	1.7821e-23	-1.26173
ENSDARG00000080010	adh5	alcohol dehydrogenase 5	925.196	-0.961657	0.0920821	-10.4435	1.56958e-25	1.90671e-23	-0.947564
ENSDARG00000023082	krt1-19d	keratin, type 1, gene 19d	1292.15	-0.877991	0.0842052	-10.4268	1.87064e-25	2.26053e-23	-0.865005
ENSDARG00000052734	hmgcra	3-hydroxy-3-methylglutaryl-CoA reductase a	576.752	1.26946	0.121807	10.4218	1.97113e-25	2.36956e-23	1.24873
ENSDARG00000086746	prodha	proline dehydrogenase (oxidase) 1a	810.042	1.03791	0.0996178	10.419	2.03165e-25	2.42966e-23	1.02181
ENSDARG00000068128	ppp1r15b	protein phosphatase 1, regulatory subunit 15B	143.184	1.6838	0.161718	10.4119	2.18767e-25	2.60276e-23	1.65472
ENSDARG00000056722	cd99l2	CD99 molecule-like 2	799.282	-0.925217	0.089125	-10.3811	3.02225e-25	3.57726e-23	-0.911282
ENSDARG00000074635	abca1a	ATP-binding cassette, sub-family A (ABC1), member 1A	2179.77	1.15069	0.110982	10.3683	3.45762e-25	4.0717e-23	1.13281
ENSDARG00000052958	nppb	natriuretic peptide B	223.656	4.45136	0.430482	10.3404	4.62587e-25	5.41978e-23	4.371
ENSDARG00000013681	shisa10.1	shisa family member 10, tandem duplicate 1	1218.16	0.932709	0.0902142	10.3388	4.7023e-25	5.4815e-23	0.918744
ENSDARG00000092970	tmsb2	thymosin beta 2	729.771	-1.0268	0.0994246	-10.3275	5.29431e-25	6.1406e-23	-1.01039
ENSDARG00000104225	ndel1b	nudE neurodevelopment protein 1-like 1b	874.747	1.38785	0.134448	10.3226	5.56985e-25	6.42788e-23	1.36389
ENSDARG00000098315	cyp1a	cytochrome P450, family 1, subfamily A	638.972	1.41005	0.13672	10.3135	6.12559e-25	7.03406e-23	1.38583
ENSDARG00000043154	ucp2	uncoupling protein 2	4949.74	1.19653	0.116279	10.2901	7.80655e-25	8.87601e-23	1.17684
ENSDARG00000062363	phex	phosphate regulating endopeptidase homolog, X-linked	334.465	-1.20539	0.117138	-10.2903	7.79279e-25	8.87601e-23	-1.18503
ENSDARG00000091061	slc38a3b	solute carrier family 38 member 3b	1134.25	1.27022	0.12371	10.2678	9.84649e-25	1.11405e-22	1.24895
ENSDARG00000105424	si:rp71-46j2.7	si:rp71-46j2.7	246.543	1.22926	0.119767	10.2638	1.02631e-24	1.15552e-22	1.20855
ENSDARG00000006207	gpx1b	glutathione peroxidase 1b	342.319	2.42645	0.236877	10.2435	1.26553e-24	1.41794e-22	2.38101
ENSDARG00000069293	ahsg2	alpha-2-HS-glycoprotein 2	424.039	-1.56104	0.152921	-10.2081	1.82361e-24	2.03336e-22	-1.53297
ENSDARG00000042172	c7a	complement component 7a	175.941	1.58969	0.15587	10.1988	2.00722e-24	2.22734e-22	1.56125
ENSDARG00000099555	foxo1a	forkhead box O1 a	830.43	1.11535	0.109581	10.1783	2.47916e-24	2.73787e-22	1.0999
ENSDARG00000056210	hspa1b	heat shock protein family A (Hsp70) member 1B	70.078	2.85793	0.281017	10.17	2.69946e-24	2.96696e-22	2.80359
ENSDARG00000100442	cfh	complement factor H	617.614	1.60896	0.158229	10.1685	2.7397e-24	2.99692e-22	1.58037
ENSDARG00000055388	vtna	vitronectin a	388.788	-1.04668	0.103125	-10.1496	3.32621e-24	3.62133e-22	-1.02937
ENSDARG00000001889	tuba1a	tubulin, alpha 1a	2617.29	-1.07165	0.105609	-10.1474	3.40365e-24	3.68824e-22	-1.05372
ENSDARG00000105630	alpk3b	alpha-kinase 3b	77.8261	2.21041	0.217945	10.142	3.59497e-24	3.87736e-22	2.16851
ENSDARG00000051888	ist1	IST1 factor associated with ESCRT-III	1417.61	0.942535	0.0929531	10.1399	3.67496e-24	3.9452e-22	0.927731
ENSDARG00000012366	fbp2	fructose-1,6-bisphosphatase 2	663.89	-0.901967	0.089002	-10.1342	3.89441e-24	4.16142e-22	-0.887772
ENSDARG00000024443	gnpda2	glucosamine-6-phosphate deaminase 2	893.815	0.724354	0.0715149	10.1287	4.12019e-24	4.3824e-22	0.714319
ENSDARG00000044010	loxl2a	lysyl oxidase-like 2a	323.455	1.46703	0.145018	10.1162	4.68363e-24	4.95885e-22	1.44125
ENSDARG00000010946	cbsb	cystathionine beta-synthase b	773.723	1.15187	0.113899	10.1131	4.83133e-24	5.09187e-22	1.13236
ENSDARG00000104829	zgc:112146	zgc:112146	67.2669	-2.48134	0.24543	-10.1102	4.97967e-24	5.22436e-22	-2.43377
ENSDARG00000014946	angpt2a	angiopoietin 2a	38.6761	2.84912	0.282325	10.0916	6.01628e-24	6.28334e-22	2.79426
ENSDARG00000076128	prkar1aa	protein kinase, cAMP-dependent, regulatory, type I, alpha (tissue specific extinguisher 1) a	1464.77	0.871842	0.0864387	10.0862	6.35576e-24	6.60798e-22	0.858457
ENSDARG00000101482	hk2	hexokinase 2	240.64	1.50371	0.14914	10.0825	6.59932e-24	6.83045e-22	1.47649
ENSDARG00000110963	trib1	tribbles pseudokinase 1	334.467	0.974091	0.0966686	10.0766	7.01098e-24	7.22413e-22	0.958367
ENSDARG00000037099	irs2a	insulin receptor substrate 2a	1263.2	1.00674	0.0999989	10.0675	7.69355e-24	7.89222e-22	0.990554
ENSDARG00000012504	rlbp1a	retinaldehyde binding protein 1a	317.109	-1.25122	0.12443	-10.0556	8.6806e-24	8.86535e-22	-1.22897
ENSDARG00000039832	gsta.2	glutathione S-transferase, alpha tandem duplicate 2	465.791	-1.23916	0.123274	-10.0521	8.99664e-24	9.14764e-22	-1.21717
ENSDARG00000076532	si:ch211-222l21.1	si:ch211-222l21.1	6479.01	-0.737065	0.0734055	-10.041	1.00656e-23	1.01896e-21	-0.726852
ENSDARG00000037873	cyp3c3	cytochrome P450, family 3, subfamily c, polypeptide 3	487.223	1.33292	0.132788	10.038	1.03804e-23	1.04624e-21	1.30911
ENSDARG00000059836	ddit3	DNA-damage-inducible transcript 3	1449.15	1.13405	0.113081	10.0286	1.14122e-23	1.14524e-21	1.11646
ENSDARG00000001754	noc2l	NOC2-like nucleolar associated transcriptional repressor	472.665	1.40476	0.140502	9.99816	1.55255e-23	1.55127e-21	1.37901
ENSDARG00000055618	acta1b	actin alpha 1, skeletal muscle b	7934.49	-1.14463	0.114696	-9.97968	1.87069e-23	1.8579e-21	-1.12434
ENSDARG00000070844	gamt	guanidinoacetate N-methyltransferase	11126.3	-0.797932	0.0799577	-9.97942	1.87553e-23	1.8579e-21	-0.79224
ENSDARG00000025465	spon2a	spondin 2a, extracellular matrix protein	136.542	1.42948	0.143863	9.93645	2.88935e-23	2.84996e-21	1.40301
ENSDARG00000003216	anxa2a	annexin A2a	2930.73	0.833938	0.084007	9.92701	3.17634e-23	3.1197e-21	0.821866
ENSDARG00000011921	txnl1	thioredoxin-like 1	892.286	1.17893	0.119042	9.90342	4.02263e-23	3.93417e-21	1.15799
ENSDARG00000075014	sqstm1	sequestosome 1	1973.23	1.46203	0.147698	9.89878	4.21393e-23	4.10387e-21	1.43356
ENSDARG00000004754	hspa4a	heat shock protein 4a	542.863	1.22002	0.1233	9.89478	4.38569e-23	4.2532e-21	1.19813
ENSDARG00000038643	alas2	aminolevulinate, delta-, synthase 2	218.255	1.52915	0.154642	9.88836	4.67622e-23	4.51598e-21	1.49994
ENSDARG00000055705	f5	coagulation factor V	769.898	2.21508	0.224076	9.88542	4.81549e-23	4.6258e-21	2.16939
ENSDARG00000089529	desi1b	desumoylating isopeptidase 1b	275.765	1.51841	0.153606	9.88512	4.83002e-23	4.6258e-21	1.48977
ENSDARG00000053446	sub1a	SUB1 regulator of transcription a	849.316	-0.791405	0.0801123	-9.8787	5.14979e-23	4.91167e-21	-0.779157
ENSDARG00000025350	prdx2	peroxiredoxin 2	4718.21	-0.709015	0.0717867	-9.87669	5.25393e-23	4.96992e-21	-0.699189
ENSDARG00000059363	tgfbr2a	transforming growth factor beta receptor 2a	56.3265	2.28355	0.231198	9.87704	5.2358e-23	4.96992e-21	2.2382
ENSDARG00000091916	ugt5b4	UDP glucuronosyltransferase 5 family, polypeptide B4	259.263	-1.16725	0.118291	-9.86764	5.74999e-23	5.41696e-21	-1.14609
ENSDARG00000052575	arl13a	ADP-ribosylation factor-like 13A	401.341	1.22488	0.124273	9.85637	6.43317e-23	6.03593e-21	1.20295
ENSDARG00000056160	hspd1	heat shock 60 protein 1	1755.24	0.856085	0.0869103	9.85022	6.83959e-23	6.39128e-21	0.842536
ENSDARG00000016886	dnajb9b	DnaJ heat shock protein family (Hsp40) member B9b	113.135	2.15023	0.218499	9.84095	7.4997e-23	6.97986e-21	2.10612
ENSDARG00000061737	ece1	endothelin converting enzyme 1	334.105	1.03049	0.104987	9.81545	9.66104e-23	8.95528e-21	1.01181
ENSDARG00000070972	si:ch211-81a5.8	si:ch211-81a5.8	1232.19	0.869614	0.0886208	9.81274	9.92327e-23	9.16156e-21	0.855772
ENSDARG00000112419	col6a4b	collagen, type VI, alpha 4b	462.574	-1.2819	0.130855	-9.79635	1.16726e-22	1.07337e-20	-1.25771
ENSDARG00000010420	ndrg1b	N-myc downstream regulated 1b	1545.38	0.942202	0.096211	9.79308	1.20565e-22	1.10427e-20	0.9263
ENSDARG00000097208	C25H11orf96	si:ch1073-281m9.1	910.906	1.09803	0.112157	9.79015	1.24106e-22	1.13221e-20	1.07862
ENSDARG00000023028	cdv3	carnitine deficiency-associated gene expressed in ventricle 3	1947.02	0.931018	0.0951151	9.78833	1.26364e-22	1.14377e-20	0.915375
ENSDARG00000076144	icam3	intercellular adhesion molecule 3	205.489	1.64083	0.16763	9.78841	1.26261e-22	1.14377e-20	1.60871
ENSDARG00000011618	slc26a2	solute carrier family 26 member 2	341.374	1.19929	0.122628	9.77993	1.37305e-22	1.23795e-20	1.1773
ENSDARG00000092362	hsp70.2	heat shock cognate 70-kd protein, tandem duplicate 2	1969.37	4.20125	0.429819	9.77445	1.44945e-22	1.30174e-20	4.11383
ENSDARG00000053449	pyya	peptide YYa	197.22	1.38693	0.142045	9.76402	1.60661e-22	1.43729e-20	1.36055
ENSDARG00000016154	zfp36l1a	ZFP36 like 1 zinc finger CCCH-type a	1139.89	0.59269	0.0607167	9.76157	1.64588e-22	1.46674e-20	0.584865
ENSDARG00000058160	tnfaip2b	tumor necrosis factor, alpha-induced protein 2b	49.8392	2.57102	0.263482	9.75786	1.70716e-22	1.5155e-20	2.51807
ENSDARG00000060494	eprs1	glutamyl-prolyl-tRNA synthetase 1	1562.35	1.11716	0.11473	9.73728	2.09082e-22	1.84897e-20	1.09396
ENSDARG00000039522	tubb2	tubulin, beta 2A class IIa	412.185	-0.823213	0.0845966	-9.73105	2.22291e-22	1.95829e-20	-0.811072
ENSDARG00000037895	ramp2	receptor (G protein-coupled) activity modifying protein 2	225.459	1.22097	0.125563	9.72391	2.38448e-22	2.09263e-20	1.19811
ENSDARG00000062190	pde3b	phosphodiesterase 3B	599.57	0.830189	0.0853799	9.72347	2.39472e-22	2.09366e-20	0.816746
ENSDARG00000045592	tnni2a.1	troponin I type 2a (skeletal, fast), tandem duplicate 1	1103.94	-0.861567	0.0888078	-9.70148	2.97152e-22	2.58814e-20	-0.847134
ENSDARG00000051912	hpxb	hemopexin b	216.852	3.20204	0.330084	9.7007	2.99445e-22	2.5983e-20	3.13401
ENSDARG00000045141	aqp8a.1	aquaporin 8a, tandem duplicate 1	949.33	0.899976	0.0929698	9.6803	3.65633e-22	3.16074e-20	0.884665
ENSDARG00000101160	apoa4a	apolipoprotein A-IV a	66.0371	-2.66051	0.275171	-9.66858	4.10029e-22	3.5313e-20	-2.60422
ENSDARG00000003449	pde10a	phosphodiesterase 10A	146.846	1.20368	0.124529	9.66585	4.21108e-22	3.61323e-20	1.18102
ENSDARG00000042529	gnat2	guanine nucleotide binding protein (G protein), alpha transducing activity polypeptide 2	2873.06	-1.15101	0.119147	-9.66044	4.43956e-22	3.79516e-20	-1.12888
ENSDARG00000104938	ftsj3	FtsJ RNA 2'-O-methyltransferase 3	422.703	1.36179	0.141008	9.65754	4.56691e-22	3.88963e-20	1.33578
ENSDARG00000102364	gvin1l2	GTPase, very large interferon inducible 1-like 2	335.065	2.53613	0.262654	9.65578	4.64589e-22	3.94234e-20	2.48281
ENSDARG00000021924	hsp70.3	heat shock cognate 70-kd protein, tandem duplicate 3	1908.95	4.3649	0.452152	9.65359	4.74622e-22	4.01273e-20	4.27183
ENSDARG00000006526	fn1b	fibronectin 1b	7276.23	1.3119	0.135943	9.65035	4.89875e-22	4.12658e-20	1.29243
ENSDARG00000053467	gtpbp1	GTP binding protein 1	698.325	1.28038	0.132826	9.63949	5.4456e-22	4.57054e-20	1.256
ENSDARG00000017741	g3bp1	GTPase activating protein (SH3 domain) binding protein 1	706.888	0.785712	0.0815249	9.63769	5.54197e-22	4.63458e-20	0.773078
ENSDARG00000042977	nfil3	nuclear factor, interleukin 3 regulated	584.597	1.24416	0.129354	9.61824	6.69704e-22	5.5803e-20	1.22031
ENSDARG00000117109	si:dkey-83h2.2	si:dkey-83h2.2	83.7484	2.05852	0.21433	9.60444	7.65745e-22	6.35761e-20	2.01561
ENSDARG00000091792	akap12a	A kinase (PRKA) anchor protein 12a	504.553	-1.35969	0.141641	-9.59953	8.031e-22	6.64385e-20	-1.33263
ENSDARG00000035622	xbp1	X-box binding protein 1	2497.58	0.86216	0.0898852	9.59178	8.65767e-22	7.13671e-20	0.849728
ENSDARG00000003523	itln3	intelectin 3	185.147	3.33214	0.347459	9.59002	8.80671e-22	7.23373e-20	3.26125
ENSDARG00000070657	pa2g4b	proliferation-associated 2G4, b	1694.74	0.973805	0.101683	9.57686	1.00043e-21	8.18824e-20	0.954888
ENSDARG00000105590	si:cabz01007794.1	si:cabz01007794.1	484.871	1.36937	0.143071	9.57129	1.05579e-21	8.61082e-20	1.34221
ENSDARG00000035909	mfsd2ab	MFSD2 lysolipid transporter A, lysophospholipid b	405.581	0.89505	0.0936624	9.55612	1.22251e-21	9.90815e-20	0.879568
ENSDARG00000103687	sycn.2	syncollin, tandem duplicate 2	2652.75	-0.947664	0.0991691	-9.55604	1.22344e-21	9.90815e-20	-0.930435
ENSDARG00000076924	als2b	alsin Rho guanine nucleotide exchange factor ALS2 b	477.248	1.02563	0.107414	9.54838	1.31738e-21	1.06317e-19	1.0068
ENSDARG00000045834	si:dkey-14d8.7	si:dkey-14d8.7	1247.51	-1.35795	0.142256	-9.54581	1.35042e-21	1.08603e-19	-1.3306
ENSDARG00000016143	xiap	X-linked inhibitor of apoptosis	697.485	0.8754	0.0917316	9.54306	1.38682e-21	1.11143e-19	0.860208
ENSDARG00000029688	hsp70.1	heat shock cognate 70-kd protein, tandem duplicate 1	1823.66	4.35961	0.456921	9.54129	1.41063e-21	1.1266e-19	4.26436
ENSDARG00000041665	mkrn1	makorin, ring finger protein, 1	1820.59	0.913416	0.0958216	9.53247	1.53586e-21	1.22239e-19	0.897454
ENSDARG00000023220	selenot2	selenoprotein T, 2	1185.51	0.849721	0.0891832	9.52782	1.60622e-21	1.27399e-19	0.835456
ENSDARG00000054833	nucb1	nucleobindin 1	938.272	1.05496	0.110822	9.51939	1.74194e-21	1.37691e-19	1.03538
ENSDARG00000033539	paics	phosphoribosylaminoimidazole carboxylase, phosphoribosylaminoimidazole succinocarboxamide synthetase	2169.42	-1.9362	0.204234	-9.48033	2.53485e-21	1.99682e-19	-1.89414
ENSDARG00000070578	edn2	endothelin 2	54.6046	2.91066	0.307071	9.47877	2.57303e-21	2.02e-19	2.8467
ENSDARG00000075629	ifi30b	IFI30 lysosomal thiol reductase b	98.9664	-1.53859	0.162538	-9.46605	2.90639e-21	2.27398e-19	-1.5066
ENSDARG00000055784	ptpn3	protein tyrosine phosphatase non-receptor type 3	392.289	1.00454	0.106158	9.46265	3.00243e-21	2.34119e-19	0.986083
ENSDARG00000116491	h2az2b	H2A.Z variant histone 2b	1139.76	-0.930543	0.0983762	-9.45903	3.10817e-21	2.41547e-19	-0.913529
ENSDARG00000013144	atp1b1a	ATPase Na+/K+ transporting subunit beta 1a	6862.54	0.565971	0.059844	9.45745	3.15537e-21	2.44393e-19	0.558055
ENSDARG00000105147	osbpl1a	oxysterol binding protein-like 1A	451.051	0.992599	0.105018	9.45168	3.3343e-21	2.57388e-19	0.974523
ENSDARG00000027236	rs1a	retinoschisin 1a	710.281	-0.781022	0.0828093	-9.43157	4.03997e-21	3.10822e-19	-0.767863
ENSDARG00000099802	pnp5b	purine nucleoside phosphorylase 5b	135.551	1.33947	0.142061	9.42877	4.14909e-21	3.18157e-19	1.31219
ENSDARG00000117231	NA	NA	66.748	-2.42356	0.257366	-9.41678	4.6512e-21	3.55478e-19	-2.3694
ENSDARG00000044550	hif1al2	hypoxia inducible factor 1 subunit alpha, like 2	69.1323	1.95676	0.207965	9.40908	5.00505e-21	3.81259e-19	1.91439
ENSDARG00000070038	rbp2a	retinol binding protein 2a, cellular	3001.53	-0.940697	0.0999929	-9.40764	5.07419e-21	3.85254e-19	-0.923197
ENSDARG00000057671	epas1b	endothelial PAS domain protein 1b	1324.93	0.71776	0.076424	9.39181	5.89797e-21	4.46331e-19	0.706261
ENSDARG00000033285	gsto2	glutathione S-transferase omega 2	611.13	-1.1479	0.122249	-9.38988	6.00686e-21	4.53086e-19	-1.12505
ENSDARG00000100003	glulb	glutamate-ammonia ligase (glutamine synthase) b	6153.98	0.821321	0.0874893	9.38767	6.13397e-21	4.61167e-19	0.809012
ENSDARG00000100231	ccdc135	coiled-coil domain containing 135	139.664	1.48362	0.158111	9.38343	6.38625e-21	4.78575e-19	1.4525
ENSDARG00000100872	otud1	OTU deubiquitinase 1	111.398	1.53547	0.163713	9.37902	6.6587e-21	4.97377e-19	1.5028
ENSDARG00000015314	zc4h2	zinc finger, C4H2 domain containing	1321.52	-0.562783	0.0600793	-9.36733	7.4389e-21	5.53862e-19	-0.555025
ENSDARG00000005134	psmd11b	proteasome 26S subunit, non-ATPase 11b	475.718	1.21015	0.129206	9.3661	7.52602e-21	5.58547e-19	1.18571
ENSDARG00000035253	npr3	natriuretic peptide receptor 3	357.805	0.936543	0.100012	9.36432	7.65435e-21	5.6625e-19	0.919274
ENSDARG00000068374	si:ch211-132b12.7	si:ch211-132b12.7	610.632	0.910031	0.0972808	9.35469	8.38471e-21	6.18299e-19	0.893486
ENSDARG00000098312	scarb2a	scavenger receptor class B, member 2a	1222.7	1.07277	0.114745	9.3492	8.83113e-21	6.49144e-19	1.05143
ENSDARG00000045808	rlbp1b	retinaldehyde binding protein 1b	2287.42	-1.09067	0.11669	-9.34673	9.04031e-21	6.6241e-19	-1.06912
ENSDARG00000089390	pnpla2	patatin-like phospholipase domain containing 2	365.207	1.14867	0.122929	9.34421	9.25788e-21	6.76206e-19	1.12584
ENSDARG00000053241	sts	steroid sulfatase (microsomal), isozyme S	93.441	1.77614	0.190108	9.34281	9.3815e-21	6.83074e-19	1.73752
ENSDARG00000005332	lipib	lipase, member Ib	51.5516	2.79022	0.298888	9.33533	1.00674e-20	7.30712e-19	2.72705
ENSDARG00000021443	zfp36l1b	ZFP36 like 1 zinc finger CCCH-type b	1362.36	0.678305	0.0727229	9.32725	1.08649e-20	7.86123e-19	0.667668
ENSDARG00000111840	cxcl18a.1	chemokine (C-X-C motif) ligand 18a, duplicate 1	73.447	2.114	0.226979	9.31363	1.23534e-20	8.91031e-19	2.06677
ENSDARG00000053990	hmgb2b	high mobility group box 2b	2275.18	-0.923836	0.0992929	-9.30415	1.35072e-20	9.71212e-19	-0.906383
ENSDARG00000069630	tat	tyrosine aminotransferase	2498.54	1.24756	0.134138	9.30056	1.39705e-20	1.00141e-18	1.22272
ENSDARG00000099566	lmbrd2a	LMBR1 domain containing 2a	450.121	1.09201	0.117493	9.29428	1.48199e-20	1.059e-18	1.0704
ENSDARG00000042620	gstr	glutathione S-transferase rho	1549.77	-1.05133	0.113175	-9.28944	1.55099e-20	1.10489e-18	-1.03633
ENSDARG00000059227	fabp1b.1	fatty acid binding protein 1b, tandem duplicate 1	7844.57	-1.19338	0.128527	-9.2851	1.61557e-20	1.14735e-18	-1.16873
ENSDARG00000077169	si:ch211-153b23.4	si:ch211-153b23.4	65.3963	2.54509	0.27433	9.27745	1.73576e-20	1.22893e-18	2.4868
ENSDARG00000117264	NA	NA	82.5803	-1.91169	0.206331	-9.26518	1.9474e-20	1.37455e-18	-1.87026
ENSDARG00000007216	abce1	ATP-binding cassette, sub-family E (OABP), member 1	1349.24	0.996933	0.107706	9.25605	2.1214e-20	1.48376e-18	0.977911
ENSDARG00000042428	gstt1a	glutathione S-transferase theta 1a	1174.37	-1.00626	0.108707	-9.25661	2.11025e-20	1.48376e-18	-0.986437
ENSDARG00000056379	cldc1	C-type lectin domain containing 1	183.222	1.27394	0.13763	9.25628	2.11681e-20	1.48376e-18	1.24713
ENSDARG00000102899	cremb	cAMP responsive element modulator b	59.5546	2.02119	0.218556	9.24794	2.28861e-20	1.59587e-18	1.97581
ENSDARG00000091377	gal	galanin/GMAP prepropeptide	89.8656	1.81587	0.196395	9.246	2.33054e-20	1.62022e-18	1.77534
ENSDARG00000004539	ptgs2a	prostaglandin-endoperoxide synthase 2a	240.964	1.13452	0.123005	9.22339	2.87852e-20	1.99517e-18	1.11158
ENSDARG00000055192	zgc:136930	zgc:136930	7758.48	-2.29939	0.24967	-9.20973	3.26945e-20	2.25935e-18	-2.24422
ENSDARG00000015263	adma	adrenomedullin a	234.584	1.54665	0.168123	9.19952	3.59545e-20	2.47721e-18	1.51215
ENSDARG00000105529	vgf	VGF nerve growth factor inducible	944.263	0.739916	0.0804497	9.19725	3.67239e-20	2.52269e-18	0.727392
ENSDARG00000060622	si:ch73-14h1.2	si:ch73-14h1.2	186.14	1.21656	0.132328	9.19352	3.80196e-20	2.60395e-18	1.19116
ENSDARG00000116806	ppp1r27a	protein phosphatase 1, regulatory subunit 27a	1190.75	0.919643	0.100066	9.19033	3.91636e-20	2.67436e-18	0.902238
ENSDARG00000014907	htra1b	HtrA serine peptidase 1b	391.481	1.00392	0.109276	9.18696	4.04113e-20	2.75143e-18	0.984196
ENSDARG00000015065	c4	complement component 4	104.005	1.91458	0.20842	9.18615	4.07139e-20	2.76388e-18	1.87101
ENSDARG00000051816	aass	aminoadipate-semialdehyde synthase	677.456	1.12843	0.122921	9.18017	4.30418e-20	2.91334e-18	1.10422
ENSDARG00000099572	hmgn2	high mobility group nucleosomal binding domain 2	6323.96	-0.812842	0.0885716	-9.17723	4.42318e-20	2.98513e-18	-0.799228
ENSDARG00000043820	nme2a	NME/NM23 nucleoside diphosphate kinase 2a	276.407	-1.22944	0.134145	-9.16498	4.95539e-20	3.33456e-18	-1.20323
ENSDARG00000096983	si:dkeyp-19h3.8	si:dkeyp-19h3.8	1597.7	-1.08564	0.118621	-9.15217	5.58037e-20	3.7442e-18	-1.04909
ENSDARG00000002967	pdap1b	pdgfa associated protein 1b	663.421	0.944375	0.103381	9.13494	6.54412e-20	4.37811e-18	0.925944
ENSDARG00000004748	zgc:100868	zgc:100868	1138.21	1.19719	0.131139	9.12919	6.90167e-20	4.60397e-18	1.17203
ENSDARG00000093628	s100a11	S100 calcium binding protein A11	227.255	-1.35368	0.148538	-9.11341	7.98313e-20	5.31004e-18	-1.32296
ENSDARG00000090337	pprc1	PPARG related coactivator 1	253.378	1.65344	0.181791	9.09529	9.43356e-20	6.25678e-18	1.61593
ENSDARG00000067741	itpkcb	inositol-trisphosphate 3-kinase Cb	695.216	1.10954	0.122005	9.09421	9.52741e-20	6.30092e-18	1.08618
ENSDARG00000079274	prss59.1	serine protease 59, tandem duplicate 1	12319.6	-0.895374	0.0984755	-9.09235	9.69193e-20	6.39141e-18	-0.881074
ENSDARG00000017388	gstt1b	glutathione S-transferase theta 1b	436.821	-1.34808	0.148307	-9.08977	9.92476e-20	6.52631e-18	-1.31813
ENSDARG00000105287	mpp1	MAGUK p55 scaffold protein 1	1614.48	0.717504	0.0789837	9.0842	1.04465e-19	6.84985e-18	0.705267
ENSDARG00000075282	irs2b	insulin receptor substrate 2b	2081.25	0.933688	0.102842	9.07885	1.09731e-19	7.17478e-18	0.915471
ENSDARG00000074589	rin2a	Ras and Rab interactor 2a	372.875	1.0144	0.111747	9.07767	1.10927e-19	7.23253e-18	0.994122
ENSDARG00000060345	apoda.1	apolipoprotein Da, duplicate 1	360.476	-1.22713	0.135261	-9.07228	1.16553e-19	7.57794e-18	-1.20098
ENSDARG00000012609	hpxa	hemopexin a	87.8432	-5.67101	0.626076	-9.05803	1.32833e-19	8.61179e-18	-5.52999
ENSDARG00000099985	ccn1l2	cellular communication network factor 1, like 2	120.368	1.5757	0.173962	9.05772	1.33201e-19	8.61179e-18	1.53988
ENSDARG00000055186	ccr9a	chemokine (C-C motif) receptor 9a	87.1379	1.63123	0.180204	9.05214	1.40197e-19	9.03876e-18	1.59312
ENSDARG00000010873	ddx17	DEAD-box helicase 17	1883.51	-0.500021	0.055265	-9.0477	1.46007e-19	9.3611e-18	-0.493384
ENSDARG00000057648	dnttip2	deoxynucleotidyltransferase, terminal, interacting protein 2	812.259	1.16348	0.12859	9.04798	1.45635e-19	9.3611e-18	1.1388
ENSDARG00000103443	seraf	Schwann cell-specific EGF-like repeat autocrine factor	161.891	-1.41621	0.156642	-9.04106	1.55164e-19	9.92061e-18	-1.38408
ENSDARG00000052437	mia	MIA SH3 domain containing	265.604	-1.26239	0.139741	-9.03385	1.65742e-19	1.05676e-17	-1.23443
ENSDARG00000073841	herc2	HECT and RLD domain containing E3 ubiquitin protein ligase 2	1244.26	0.78718	0.0871708	9.03032	1.71163e-19	1.08832e-17	0.773001
ENSDARG00000055216	tuba1c	tubulin, alpha 1c	4128.66	-1.0142	0.112345	-9.02752	1.75602e-19	1.11348e-17	-0.993274
ENSDARG00000103483	litaf	lipopolysaccharide-induced TNF factor	595.328	0.964102	0.106868	9.02144	1.85629e-19	1.17384e-17	0.944679
ENSDARG00000005800	ampd3a	adenosine monophosphate deaminase 3a	241.028	0.964777	0.107002	9.01645	1.94284e-19	1.22521e-17	0.945398
ENSDARG00000070959	si:ch211-288g17.3	si:ch211-288g17.3	1400.96	-0.977043	0.108374	-9.01548	1.96015e-19	1.23276e-17	-0.95694
ENSDARG00000030700	ctps1a	CTP synthase 1a	342.129	1.07607	0.119408	9.0117	2.02889e-19	1.27252e-17	1.0535
ENSDARG00000053500	cbsa	cystathionine beta-synthase a	351.815	0.98073	0.108874	9.0079	2.1004e-19	1.31381e-17	0.960815
ENSDARG00000005943	htra4	HtrA serine peptidase 4	84.0622	-1.66262	0.18466	-9.00365	2.18337e-19	1.36201e-17	-1.62366
ENSDARG00000021184	rbfox1l	RNA binding fox-1 homolog 1, like	624.918	-0.910169	0.101317	-8.98337	2.62598e-19	1.6337e-17	-0.891824
ENSDARG00000105362	faim2b	Fas apoptotic inhibitory molecule 2b	369.556	1.40332	0.156265	8.98035	2.69908e-19	1.67466e-17	1.37162
ENSDARG00000092858	si:ch1073-126c3.2	si:ch1073-126c3.2	186.018	1.81297	0.201952	8.97723	2.77677e-19	1.71824e-17	1.7705
ENSDARG00000012076	apoa1a	apolipoprotein A-Ia	23502.6	-0.800844	0.0893873	-8.95927	3.26847e-19	2.01172e-17	-0.784141
ENSDARG00000079651	afg3l1	AFG3-like AAA ATPase 1	503.939	0.907096	0.101243	8.95955	3.26002e-19	2.01172e-17	0.888687
ENSDARG00000035852	cart3	cocaine- and amphetamine-regulated transcript 3	86.0047	1.64939	0.184412	8.94401	3.75304e-19	2.30383e-17	1.61006
ENSDARG00000089307	pmaip1	phorbol-12-myristate-13-acetate-induced protein 1	453.846	1.40571	0.157179	8.94334	3.77565e-19	2.31156e-17	1.37354
ENSDARG00000020136	ptges	prostaglandin E synthase	114.749	1.38955	0.155564	8.93232	4.17162e-19	2.54722e-17	1.35735
ENSDARG00000068708	ifrd1	interferon-related developmental regulator 1	1233.95	0.859549	0.0962476	8.93061	4.2368e-19	2.5802e-17	0.842778
ENSDARG00000045014	tuba2	tubulin, alpha 2	2035.99	-0.620318	0.0694798	-8.92802	4.3369e-19	2.63421e-17	-0.61027
ENSDARG00000099425	NA	NA	362.172	1.12721	0.126287	8.92583	4.42381e-19	2.67994e-17	1.10297
ENSDARG00000006598	sgk2b	serum/glucocorticoid regulated kinase 2b	369.735	1.08967	0.122173	8.91902	4.70415e-19	2.84232e-17	1.0666
ENSDARG00000097169	si:ch73-330k17.3	si:ch73-330k17.3	100.914	3.08834	0.346835	8.90436	5.36951e-19	3.23586e-17	3.011
ENSDARG00000102415	scinla	scinderin like a	1254.12	-1.29248	0.145272	-8.89699	5.73806e-19	3.44896e-17	-1.26278
ENSDARG00000057378	selenou1a	selenoprotein U 1a	954.014	-0.619311	0.0696855	-8.88722	6.26558e-19	3.75626e-17	-0.608549
ENSDARG00000099774	cyb5b	cytochrome b5 type B	426.011	1.06659	0.120063	8.88353	6.47705e-19	3.87297e-17	1.04359
ENSDARG00000098375	polr1a	RNA polymerase I subunit A	491.918	0.985194	0.110955	8.87922	6.73322e-19	4.01575e-17	0.964248
ENSDARG00000104682	tpm2	tropomyosin 2 (beta)	5856.75	-0.633679	0.071378	-8.87778	6.82072e-19	4.05745e-17	-0.623957
ENSDARG00000041394	dnajb1b	DnaJ heat shock protein family (Hsp40) member B1b	469.72	1.49388	0.168281	8.87732	6.84903e-19	4.06381e-17	1.45875
ENSDARG00000007275	si:ch211-251b21.1	si:ch211-251b21.1	21402.6	0.529979	0.0597635	8.86793	7.45163e-19	4.40906e-17	0.522357
ENSDARG00000070453	gch1	GTP cyclohydrolase 1	410.793	1.04795	0.118177	8.86767	7.4691e-19	4.40906e-17	1.02566
ENSDARG00000077785	atf5b	activating transcription factor 5b	769.713	0.835414	0.0942359	8.86513	7.64122e-19	4.49916e-17	0.819017
ENSDARG00000038666	igfbp1b	insulin-like growth factor binding protein 1b	1627.61	2.36693	0.267178	8.85901	8.07285e-19	4.74121e-17	2.30824
ENSDARG00000038281	natd1	zgc:110779	649.069	0.861464	0.0973391	8.85013	8.74172e-19	5.12101e-17	0.844387
ENSDARG00000077341	ppp1r14c	protein phosphatase 1, regulatory (inhibitor) subunit 14C	842.78	-0.609607	0.068885	-8.84963	8.78112e-19	5.13106e-17	-0.599899
ENSDARG00000013670	hyou1	hypoxia up-regulated 1	528.951	1.08122	0.122344	8.83749	9.7896e-19	5.7059e-17	1.05658
ENSDARG00000012671	inhbaa	inhibin subunit beta Aa	158.108	1.07925	0.122141	8.83611	9.91129e-19	5.7478e-17	1.05551
ENSDARG00000068194	klf9	Kruppel like factor 9	3137.1	0.982602	0.111202	8.83616	9.90673e-19	5.7478e-17	0.962014
ENSDARG00000045733	ciapin1	cytokine induced apoptosis inhibitor 1	405.712	1.02689	0.116278	8.83137	1.03403e-18	5.98157e-17	1.0048
ENSDARG00000059680	fscn1a	fascin actin-bundling protein 1a	1265.82	-0.691254	0.0782921	-8.82917	1.05457e-18	6.08514e-17	-0.678839
ENSDARG00000088040	mdp1	magnesium dependent phosphatase 1	62.3483	1.65669	0.187652	8.82856	1.06031e-18	6.103e-17	1.61677
ENSDARG00000104370	esm1	endothelial cell-specific molecule 1	149.993	2.85194	0.323085	8.82722	1.07314e-18	6.16145e-17	2.7789
ENSDARG00000069583	cndp1	carnosine dipeptidase 1	655.162	-1.15877	0.131298	-8.82546	1.0901e-18	6.2433e-17	-1.1325
ENSDARG00000028335	hmga1a	high mobility group AT-hook 1a	4420.94	-0.899392	0.101927	-8.82387	1.10566e-18	6.31678e-17	-0.880677
ENSDARG00000062080	shc2	SHC (Src homology 2 domain containing) transforming protein 2	83.3754	1.426	0.161638	8.82222	1.12208e-18	6.39473e-17	1.39243
ENSDARG00000055124	ccnl1a	cyclin L1a	1239.74	0.903294	0.102514	8.81139	1.23607e-18	7.02705e-17	0.884606
ENSDARG00000033234	stmn2a	stathmin 2a	1504.17	-0.628891	0.0713767	-8.81088	1.24169e-18	7.04161e-17	-0.618398
ENSDARG00000013250	tars1	threonyl-tRNA synthetase 1	708.501	0.970588	0.110165	8.81029	1.24818e-18	7.06109e-17	0.949988
ENSDARG00000092143	NA	NA	636.738	-0.807767	0.0917772	-8.80139	1.35129e-18	7.62571e-17	-0.791838
ENSDARG00000044895	fmoda	fibromodulin a	956.791	-1.33542	0.151886	-8.79226	1.46583e-18	8.2519e-17	-1.30375
ENSDARG00000031929	stard14	START domain containing 14	377.724	0.800585	0.091064	8.79146	1.47628e-18	8.29053e-17	0.784976
ENSDARG00000020795	rac3b	Rac family small GTPase 3b	791.578	-0.690467	0.078626	-8.78166	1.61081e-18	9.02403e-17	-0.677959
ENSDARG00000038429	csrnp1b	cysteine-serine-rich nuclear protein 1b	788.746	0.750617	0.0856815	8.76054	1.94316e-18	1.08596e-16	0.736598
ENSDARG00000042751	riok3	RIO kinase 3 (yeast)	1106.62	0.950462	0.108528	8.75775	1.99184e-18	1.11048e-16	0.930797
ENSDARG00000036894	aimp1b	aminoacyl tRNA synthetase complex interacting multifunctional protein 1b	895.028	-0.90865	0.103758	-8.75738	1.99848e-18	1.11149e-16	-0.889908
ENSDARG00000052859	chp1	calcineurin-like EF-hand protein 1	287.294	1.20081	0.137227	8.75052	2.12368e-18	1.17828e-16	1.17327
ENSDARG00000038199	cdab	cytidine deaminase b	733.532	1.05084	0.12014	8.74679	2.19506e-18	1.21497e-16	1.02756
ENSDARG00000025332	rbm28	RNA binding motif protein 28	645.429	0.836598	0.0956533	8.74615	2.20758e-18	1.21898e-16	0.819721
ENSDARG00000060316	cisha	cytokine inducible SH2-containing protein a	880.136	1.08663	0.124287	8.74297	2.27062e-18	1.25079e-16	1.06369
ENSDARG00000035676	ptp4a2b	protein tyrosine phosphatase 4A2b	1243.87	0.714592	0.0819053	8.72462	2.67068e-18	1.46767e-16	0.701359
ENSDARG00000034568	fitm2	fat storage inducing transmembrane protein 2	232.736	1.0828	0.124294	8.71163	2.99541e-18	1.64221e-16	1.05889
ENSDARG00000059054	pdk2b	pyruvate dehydrogenase kinase 2b	10769.1	1.60128	0.183839	8.71023	3.03262e-18	1.65867e-16	1.5693
ENSDARG00000054666	pgpep1	pyroglutamyl-peptidase I	260.686	1.14672	0.131666	8.70934	3.05641e-18	1.66773e-16	1.12043
ENSDARG00000102048	slc25a43	solute carrier family 25 member 43	909.792	1.01253	0.116377	8.70043	3.30618e-18	1.79976e-16	0.990189
ENSDARG00000018569	tnfrsf1a	tumor necrosis factor receptor superfamily, member 1a	375.639	1.09337	0.125764	8.69383	3.50416e-18	1.90305e-16	1.06861
ENSDARG00000039730	ctrb.3	chymotrypsinogen B, tandem duplicate 3	4890.9	-0.753917	0.0867309	-8.6926	3.54236e-18	1.91928e-16	-0.73914
ENSDARG00000003017	ube2al	ubiquitin conjugating enzyme E2 A, like	724.171	0.812389	0.0936307	8.67652	4.08047e-18	2.20565e-16	0.795798
ENSDARG00000068290	si:dkey-286h2.3	si:dkey-286h2.3	123.856	-1.88864	0.217722	-8.67453	4.15274e-18	2.23947e-16	-1.83973
ENSDARG00000015156	fbln2	fibulin 2	407.862	-0.894025	0.103195	-8.66345	4.57692e-18	2.46247e-16	-0.874901
ENSDARG00000053405	sord	sorbitol dehydrogenase	135.976	-1.73658	0.200497	-8.66138	4.66103e-18	2.50189e-16	-1.69201
ENSDARG00000089724	cyld2	cylindromatosis (turban tumor syndrome) 2	217.838	1.10175	0.127218	8.66033	4.70416e-18	2.51918e-16	1.07664
ENSDARG00000037278	lrata	lecithin retinol acyltransferase a	33.5653	-3.44241	0.397606	-8.65783	4.80814e-18	2.5689e-16	-3.3505
ENSDARG00000053864	mideasb	mitotic deacetylase associated SANT domain protein b	809.084	0.699637	0.0808229	8.65642	4.86823e-18	2.595e-16	0.686648
ENSDARG00000040747	tm4sf4	transmembrane 4 L six family member 4	971.104	-1.22011	0.140958	-8.65585	4.89244e-18	2.6019e-16	-1.19096
ENSDARG00000097118	si:dkey-33c14.3	NA	5815.34	0.929833	0.107433	8.65502	4.9282e-18	2.61489e-16	0.910417
ENSDARG00000030616	nfe2l1a	nfe2 like bZIP transcription factor 1a	934.195	0.803689	0.092914	8.64981	5.15832e-18	2.73072e-16	0.787637
ENSDARG00000090416	scpp1	secretory calcium-binding phosphoprotein 1	75.9597	-1.65166	0.191504	-8.62471	6.42568e-18	3.39384e-16	-1.60956
ENSDARG00000042559	tnni1c	troponin I, skeletal, slow c	195.123	-1.16072	0.134676	-8.61865	6.775e-18	3.57018e-16	-1.13303
ENSDARG00000101423	cyp2y3	cytochrome P450, family 2, subfamily Y, polypeptide 3	693.132	-1.09732	0.127445	-8.6101	7.29971e-18	3.83792e-16	-1.07158
ENSDARG00000054632	fli1	Fli-1 proto-oncogene, ETS transcription factor	388.507	0.767464	0.0891599	8.60772	7.45267e-18	3.90943e-16	0.752213
ENSDARG00000091669	bicdl2l	bicaudal-D-related protein 2-like	268.273	1.09906	0.127747	8.60341	7.73833e-18	4.05008e-16	1.07359
ENSDARG00000016080	nob1	NIN1 (RPN12) binding protein 1 homolog	418.53	0.919391	0.1071	8.58439	9.13198e-18	4.76867e-16	0.899666
ENSDARG00000080020	il13ra1	interleukin 13 receptor, alpha 1	162.059	1.27228	0.148239	8.58262	9.27399e-18	4.83189e-16	1.24117
ENSDARG00000092499	si:ch211-183d21.1	si:ch211-183d21.1	238.764	1.64853	0.192123	8.58058	9.43933e-18	4.90696e-16	1.60632
ENSDARG00000010572	slc25a25a	solute carrier family 25 member 25a	588.958	0.799175	0.0932016	8.5747	9.93483e-18	5.15294e-16	0.782884
ENSDARG00000013221	pde4ca	phosphodiesterase 4C, cAMP-specific a	165.423	1.10165	0.128507	8.5727	1.01085e-17	5.23128e-16	1.07592
ENSDARG00000018898	zfand5a	zinc finger, AN1-type domain 5a	1526.32	0.73075	0.0852604	8.5708	1.02767e-17	5.30639e-16	0.716538
ENSDARG00000062688	gpnmb	glycoprotein (transmembrane) nmb	1106.48	-0.885777	0.103353	-8.57038	1.03143e-17	5.31395e-16	-0.866824
ENSDARG00000045367	tuba1b	tubulin, alpha 1b	1389.2	-0.788159	0.0920366	-8.56354	1.09457e-17	5.62667e-16	-0.7719
ENSDARG00000029146	lrp1ab	low density lipoprotein receptor-related protein 1Ab	1162.38	1.00408	0.117312	8.55909	1.13759e-17	5.83484e-16	0.981014
ENSDARG00000055278	cfb	complement factor B	1298.66	2.22831	0.26039	8.55758	1.15256e-17	5.89852e-16	2.16944
ENSDARG00000098080	gnl2	G protein nucleolar 2	1125.81	0.810105	0.0946679	8.55733	1.15514e-17	5.89862e-16	0.793504
ENSDARG00000103727	tfr2	transferrin receptor 2	46.9016	2.26418	0.264687	8.5542	1.18685e-17	6.04717e-16	2.20383
ENSDARG00000016598	ckmt1	creatine kinase, mitochondrial 1	1617.77	-0.658278	0.0769611	-8.55339	1.19529e-17	6.07678e-16	-0.646201
ENSDARG00000071216	si:ch211-133n4.9	si:ch211-133n4.9	30.7041	3.4521	0.40386	8.54775	1.25512e-17	6.36691e-16	3.35849
ENSDARG00000061732	raph1b	Ras association (RalGDS/AF-6) and pleckstrin homology domains 1b	290.117	-0.857097	0.100351	-8.54096	1.33114e-17	6.73773e-16	-0.838385
ENSDARG00000055723	hsp70l	heat shock cognate 70-kd protein, like	2430.81	4.6471	0.544164	8.53987	1.34368e-17	6.78631e-16	4.52053
ENSDARG00000031588	si:dkey-239b22.1	si:dkey-239b22.1	892.601	1.19899	0.140635	8.52557	1.52059e-17	7.66305e-16	1.17115
ENSDARG00000009901	slc38a5a	solute carrier family 38 member 5a	401.256	0.718267	0.0842605	8.52436	1.53655e-17	7.7266e-16	0.704037
ENSDARG00000012896	anos1a	anosmin 1a	322.519	-0.793676	0.0931126	-8.52383	1.5436e-17	7.74518e-16	-0.777146
ENSDARG00000076833	atp1b1b	ATPase Na+/K+ transporting subunit beta 1b	1563.23	0.580781	0.0681558	8.52137	1.57671e-17	7.89413e-16	0.57224
ENSDARG00000016979	pmpcb	peptidase, mitochondrial processing subunit beta	768.859	0.750031	0.0880837	8.51499	1.66611e-17	8.3237e-16	0.734992
ENSDARG00000030789	ddx18	DEAD (Asp-Glu-Ala-Asp) box polypeptide 18	821.665	0.872865	0.102559	8.51084	1.72672e-17	8.60788e-16	0.853533
ENSDARG00000005616	bfb	complement component bfb	70.1375	-1.99554	0.234679	-8.50326	1.84339e-17	9.16968e-16	-1.94229
ENSDARG00000044251	rasgef1bb	RasGEF domain family, member 1Bb	584.445	0.904325	0.106432	8.49673	1.95006e-17	9.67942e-16	0.884315
ENSDARG00000010472	atp1a2a	ATPase Na+/K+ transporting subunit alpha 2a	698.176	0.953206	0.112216	8.49437	1.99011e-17	9.85703e-16	0.931634
ENSDARG00000002732	spon2b	spondin 2b, extracellular matrix protein	145.65	-1.68341	0.198368	-8.48631	2.13298e-17	1.0542e-15	-1.63861
ENSDARG00000026582	iscub	iron-sulfur cluster assembly enzyme b	416.832	0.919037	0.108301	8.48596	2.13945e-17	1.05514e-15	0.898446
ENSDARG00000070651	prkcdb	protein kinase C, delta b	902.95	1.01211	0.119277	8.48538	2.15009e-17	1.05813e-15	0.988634
ENSDARG00000069615	ckmt2a	creatine kinase, mitochondrial 2a (sarcomeric)	697.905	-0.905101	0.106721	-8.48102	2.23222e-17	1.09621e-15	-0.884744
ENSDARG00000101106	si:ch73-109d9.3	si:ch73-109d9.3	78.0778	1.56739	0.184827	8.48032	2.24575e-17	1.10051e-15	1.5265
ENSDARG00000097209	cox8b	cytochrome c oxidase subunit 8B	402.976	-0.807566	0.0952813	-8.47559	2.33889e-17	1.14372e-15	-0.790296
ENSDARG00000045378	pi15a	peptidase inhibitor 15a	36.1938	2.37631	0.28058	8.46928	2.46912e-17	1.20486e-15	2.31139
ENSDARG00000103846	hspa5	heat shock protein 5	1768.65	1.01116	0.119415	8.46765	2.50397e-17	1.21929e-15	0.987098
ENSDARG00000001953	pfkfb3	6-phosphofructo-2-kinase/fructose-2,6-biphosphatase 3	1056.86	0.785925	0.0928347	8.46585	2.54287e-17	1.23562e-15	0.769719
ENSDARG00000036457	cacng6a	calcium channel, voltage-dependent, gamma subunit 6a	284.822	-1.20259	0.142094	-8.46334	2.59836e-17	1.25993e-15	-1.17249
ENSDARG00000101629	NA	NA	740.78	-1.19636	0.141465	-8.45698	2.7438e-17	1.32767e-15	-1.16671
ENSDARG00000052960	nppa	natriuretic peptide A	539.243	1.93286	0.228564	8.45652	2.75469e-17	1.33015e-15	1.88104
ENSDARG00000034667	NA	NA	128.201	1.91413	0.226404	8.45448	2.80343e-17	1.35086e-15	1.8624
ENSDARG00000021287	rab7b	RAB7b, member RAS oncogene family	518.969	1.16687	0.138141	8.44692	2.99098e-17	1.43822e-15	1.13798
ENSDARG00000008388	mmp14b	matrix metallopeptidase 14b (membrane-inserted)	979.479	0.728916	0.0863126	8.44507	3.03863e-17	1.4581e-15	0.714295
ENSDARG00000041895	cad	carbamoyl-phosphate synthetase 2, aspartate transcarbamylase, and dihydroorotase	850.85	0.769591	0.0911639	8.44183	3.12398e-17	1.49285e-15	0.753665
ENSDARG00000071426	lrrc59	leucine rich repeat containing 59	309.638	1.40188	0.166059	8.44202	3.11891e-17	1.49285e-15	1.36591
ENSDARG00000038439	fabp10a	fatty acid binding protein 10a, liver basic	2502.58	-0.63229	0.0749877	-8.43192	3.40037e-17	1.62157e-15	-0.620598
ENSDARG00000002552	mapkapk2a	MAPK activated protein kinase 2a	638.685	0.754348	0.0895086	8.42765	3.52663e-17	1.67831e-15	0.738842
ENSDARG00000038822	mrc1b	mannose receptor, C type 1b	281.924	1.02926	0.122248	8.41944	3.78298e-17	1.7966e-15	1.00481
ENSDARG00000044525	pparda	peroxisome proliferator-activated receptor delta a	122.102	1.15611	0.13732	8.41914	3.79274e-17	1.79754e-15	1.12747
ENSDARG00000098344	rab18b	RAB18B, member RAS oncogene family	936.949	0.783256	0.0930507	8.41752	3.84524e-17	1.81869e-15	0.766788
ENSDARG00000004232	dlb	deltaB	141.144	-1.14284	0.135961	-8.40566	4.25451e-17	2.00815e-15	-1.11587
ENSDARG00000079783	isg20	interferon stimulated exonuclease gene	536.396	1.07214	0.127676	8.39733	4.56735e-17	2.15141e-15	1.04624
ENSDARG00000102827	ubfd1	ubiquitin family domain containing 1	293.307	1.15579	0.137803	8.38731	4.974e-17	2.33819e-15	1.1271
ENSDARG00000030604	phkg1a	phosphorylase kinase, gamma 1a (muscle)	333.502	0.975355	0.116378	8.3809	5.2523e-17	2.46399e-15	0.952455
ENSDARG00000078425	oat	ornithine aminotransferase	770.218	1.08805	0.129889	8.37671	5.4429e-17	2.54823e-15	1.06144
ENSDARG00000043304	nop2	NOP2 nucleolar protein homolog (yeast)	423.541	0.841363	0.100448	8.37611	5.47062e-17	2.55602e-15	0.822706
ENSDARG00000058292	sephs1	selenophosphate synthetase 1	158.102	-1.08692	0.129884	-8.36841	5.84002e-17	2.7231e-15	-1.06026
ENSDARG00000006219	gnl3	G protein nucleolar 3	809.789	0.826672	0.0988386	8.36386	6.06974e-17	2.82451e-15	0.808641
ENSDARG00000036967	smox	spermine oxidase	1248.37	0.598031	0.071523	8.36138	6.19895e-17	2.87883e-15	0.587616
ENSDARG00000062664	oxnad1	oxidoreductase NAD-binding domain containing 1	226.374	0.979057	0.117102	8.36074	6.23266e-17	2.88867e-15	0.95561
ENSDARG00000094792	twf2a	twinfilin actin-binding protein 2a	721.849	1.21647	0.145569	8.35665	6.45242e-17	2.98454e-15	1.1858
ENSDARG00000040984	hspa13	heat shock protein 70 family, member 13	145.16	1.08222	0.129558	8.35318	6.64466e-17	3.06731e-15	1.05539
ENSDARG00000042953	cyp2n13	cytochrome P450, family 2, subfamily N, polypeptide 13	1375.55	-0.931988	0.111582	-8.3525	6.68321e-17	3.07895e-15	-0.91008
ENSDARG00000011876	ednraa	endothelin receptor type Aa	204.907	1.17867	0.141163	8.34972	6.84222e-17	3.14592e-15	1.14898
ENSDARG00000045180	acta2	actin alpha 2, smooth muscle	1570.86	-1.05154	0.125942	-8.3494	6.86092e-17	3.14825e-15	-1.02561
ENSDARG00000030157	mybpc2a	myosin binding protein Ca	271.75	-0.86601	0.103829	-8.34076	7.38144e-17	3.38038e-15	-0.846162
ENSDARG00000052470	igfbp2a	insulin-like growth factor binding protein 2a	441.688	-1.28481	0.154124	-8.3362	7.67144e-17	3.50623e-15	-1.25121
ENSDARG00000054300	dhrs1	dehydrogenase/reductase (SDR family) member 1	683.875	-0.753675	0.0904575	-8.33181	7.96156e-17	3.63164e-15	-0.73767
ENSDARG00000052330	slc4a2b	solute carrier family 4 member 2b	338.788	0.90394	0.108571	8.32582	8.37441e-17	3.81242e-15	0.88309
ENSDARG00000025788	chp2	calcineurin-like EF-hand protein 2	158.14	-1.16595	0.140108	-8.32184	8.66081e-17	3.93504e-15	-1.13626
ENSDARG00000060796	slc20a2	solute carrier family 20 member 2	1370.98	0.561972	0.0675606	8.31805	8.94221e-17	4.05491e-15	0.552339
ENSDARG00000003570	hsp90b1	heat shock protein 90, beta (grp94), member 1	2223.63	0.824569	0.0991933	8.31275	9.35109e-17	4.23201e-15	0.806378
ENSDARG00000062662	lmod3	leiomodin 3 (fetal)	388.302	1.17007	0.140773	8.31176	9.42914e-17	4.25898e-15	1.1404
ENSDARG00000010437	tent5c	terminal nucleotidyltransferase 5C	133.437	1.19495	0.144	8.29826	1.05646e-16	4.76253e-15	1.16438
ENSDARG00000061124	srpra	SRP receptor subunit alpha	669.515	0.79075	0.0953307	8.29482	1.08752e-16	4.893e-15	0.773588
ENSDARG00000001470	mhc1zea	major histocompatibility complex class I ZEA	156.306	1.13922	0.137401	8.29121	1.12101e-16	5.03385e-15	1.11041
ENSDARG00000038785	abcf2a	ATP-binding cassette, sub-family F (GCN20), member 2a	511.072	1.02486	0.123634	8.28951	1.13712e-16	5.09627e-15	0.999875
ENSDARG00000029695	pgp	phosphoglycolate phosphatase	235.402	1.11523	0.134559	8.28807	1.15104e-16	5.14869e-15	1.08717
ENSDARG00000074634	keap1b	kelch-like ECH-associated protein 1b	506.76	1.0034	0.121277	8.27359	1.29988e-16	5.80319e-15	0.977933
ENSDARG00000074656	ctss2.1	cathepsin S, ortholog2, tandem duplicate 1	170.253	1.18867	0.143792	8.26658	1.37856e-16	6.1426e-15	1.15771
ENSDARG00000023176	tdo2b	tryptophan 2,3-dioxygenase b	1472.65	0.970562	0.117484	8.26125	1.44158e-16	6.41099e-15	0.947679
ENSDARG00000031795	abcf1	ATP-binding cassette, sub-family F (GCN20), member 1	763.416	0.916472	0.110945	8.26058	1.44961e-16	6.43434e-15	0.895048
ENSDARG00000007836	ctsla	cathepsin La	23479.3	0.777578	0.0941881	8.25558	1.51163e-16	6.69672e-15	0.76068
ENSDARG00000098736	si:dkey-201i2.4	si:dkey-201i2.4	40.6306	2.32464	0.281736	8.25116	1.56869e-16	6.93618e-15	2.25779
ENSDARG00000025147	cd63	CD63 molecule	3169.72	0.844549	0.102434	8.24485	1.65371e-16	7.29814e-15	0.825511
ENSDARG00000008306	rdh5	retinol dehydrogenase 5 (11-cis/9-cis)	652.232	-1.03681	0.125758	-8.24448	1.65875e-16	7.30643e-15	-1.01073
ENSDARG00000092404	LCT	si:dkey-79p17.3	110.503	-3.01319	0.36553	-8.24335	1.67458e-16	7.36207e-15	-2.92342
ENSDARG00000036834	krt92	keratin 92	5781.19	-0.703959	0.0854024	-8.24285	1.68162e-16	7.379e-15	-0.687958
ENSDARG00000020573	ddx3xa	DEAD-box helicase 3 X-linked a	1685.21	0.574137	0.0697079	8.23632	1.77585e-16	7.77768e-15	0.563874
ENSDARG00000024488	top2a	DNA topoisomerase II alpha	343.28	-1.37393	0.166976	-8.22832	1.89858e-16	8.29948e-15	-1.33626
ENSDARG00000020077	nol10	nucleolar protein 10	360.345	0.988086	0.120125	8.22545	1.94456e-16	8.4844e-15	0.96386
ENSDARG00000003189	psmd1	proteasome 26S subunit, non-ATPase 1	896.036	0.86939	0.105982	8.20319	2.34082e-16	1.01749e-14	0.848963
ENSDARG00000078789	tmem184c	transmembrane protein 184C	420.791	0.701727	0.085543	8.2032	2.3407e-16	1.01749e-14	0.686744
ENSDARG00000039392	wnk1b	WNK lysine deficient protein kinase 1b	2107.91	0.57192	0.0697274	8.20223	2.35966e-16	1.02375e-14	0.561769
ENSDARG00000012388	cox4i1l	cytochrome c oxidase subunit 4I1, like	57.8253	-1.84872	0.225447	-8.20025	2.39892e-16	1.03883e-14	-1.79556
ENSDARG00000045843	apex1	APEX nuclease (multifunctional DNA repair enzyme) 1	672.2	-0.784279	0.0956769	-8.19717	2.46123e-16	1.06381e-14	-0.766619
ENSDARG00000021372	tob1b	transducer of ERBB2, 1b	5388.89	0.5698	0.0695379	8.19409	2.52494e-16	1.08931e-14	0.560588
ENSDARG00000007024	uox	urate oxidase	1331.38	-0.707262	0.0863246	-8.19305	2.54692e-16	1.09674e-14	-0.692243
ENSDARG00000008969	fgb	fibrinogen beta chain	3909.66	1.91669	0.233973	8.19194	2.57046e-16	1.10482e-14	1.86194
ENSDARG00000042824	nfe2l2a	nfe2 like bZIP transcription factor 2a	3044.09	0.62838	0.0767828	8.18386	2.74903e-16	1.17937e-14	0.616162
ENSDARG00000041951	selenoo1	selenoprotein O1	388.729	0.866605	0.105981	8.17696	2.91099e-16	1.24654e-14	0.84648
ENSDARG00000056654	gna15.2	guanine nucleotide binding protein (G protein), alpha 15 (Gq class), tandem duplicate 2	40.7349	2.23269	0.273194	8.17253	3.01977e-16	1.29073e-14	2.16736
ENSDARG00000007257	rab5ab	RAB5A, member RAS oncogene family, b	442.831	0.76293	0.0934021	8.16823	3.12951e-16	1.33516e-14	0.746112
ENSDARG00000079111	acte1	actin, epsilon 1	916.295	-0.8451	0.103527	-8.16311	3.26512e-16	1.39045e-14	-0.825327
ENSDARG00000003705	prnprs3	prion protein, related sequence 3	1665.91	0.549871	0.0673745	8.16142	3.31115e-16	1.40745e-14	0.540225
ENSDARG00000041645	si:dkey-52d15.3	alpha-2-macroglobulin 2, member d	631.877	1.2617	0.154601	8.161	3.32261e-16	1.40973e-14	1.22791
ENSDARG00000096717	si:rp71-1c10.7	si:rp71-1c10.7	109.12	1.5394	0.18878	8.15451	3.50605e-16	1.48483e-14	1.49624
ENSDARG00000087084	hcar1-4	hydroxycarboxylic acid receptor 1-4	49.2026	2.22242	0.272576	8.1534	3.53822e-16	1.49571e-14	2.15721
ENSDARG00000037000	fkbp11	FKBP prolyl isomerase 11	336.223	-1.08413	0.132978	-8.15269	3.55921e-16	1.50183e-14	-1.05555
ENSDARG00000077121	cyp26b1	cytochrome P450, family 26, subfamily b, polypeptide 1	579.691	0.696218	0.085435	8.1491	3.66643e-16	1.54425e-14	0.681059
ENSDARG00000078619	pnp5a	purine nucleoside phosphorylase 5a	3542.61	1.00747	0.123728	8.14262	3.86808e-16	1.62622e-14	0.98124
ENSDARG00000061383	serpinf2b	serpin peptidase inhibitor, clade F (alpha-2 antiplasmin, pigment epithelium derived factor), member 2b	1016.94	1.12489	0.138235	8.13752	4.03461e-16	1.69314e-14	1.09606
ENSDARG00000091683	cnrip1a	cannabinoid receptor interacting protein 1a	387.997	-0.696125	0.0855622	-8.13589	4.08915e-16	1.71291e-14	-0.682261
ENSDARG00000018524	midn	midnolin	1008.87	0.589876	0.0725321	8.13262	4.20122e-16	1.75667e-14	0.578857
ENSDARG00000014329	npm1a	nucleophosmin 1a	1488.64	0.844168	0.103815	8.13148	4.24068e-16	1.76997e-14	0.82394
ENSDARG00000057218	tbc1d15	TBC1 domain family, member 15	488.861	0.973702	0.119776	8.12934	4.3164e-16	1.79832e-14	0.949407
ENSDARG00000044827	wnt7aa	wingless-type MMTV integration site family, member 7Aa	317.359	0.706211	0.086897	8.12699	4.40074e-16	1.83015e-14	0.691115
ENSDARG00000102299	cxcl8b.1	chemokine (C-X-C motif) ligand 8b, duplicate 1	61.3093	1.8434	0.226899	8.12431	4.49912e-16	1.8677e-14	1.78995
ENSDARG00000097205	ulk2	unc-51 like autophagy activating kinase 2	2247.94	1.02511	0.126183	8.12397	4.51171e-16	1.86957e-14	0.999434
ENSDARG00000099510	cnn3a	calponin 3, acidic a	1336.68	0.815961	0.100459	8.12234	4.57263e-16	1.89141e-14	0.794167
ENSDARG00000003035	hspa9	heat shock protein 9	2656.71	0.633397	0.0779853	8.12201	4.58523e-16	1.89323e-14	0.620859
ENSDARG00000078473	nucks1a	nuclear casein kinase and cyclin-dependent kinase substrate 1a	1779.39	-0.739571	0.0910722	-8.12071	4.63476e-16	1.91027e-14	-0.722966
ENSDARG00000100487	nploc4	NPL4 homolog, ubiquitin recognition factor	387.825	0.89909	0.110762	8.11728	4.76743e-16	1.96144e-14	0.877158
ENSDARG00000070775	cyp2x9	cytochrome P450, family 2, subfamily X, polypeptide 9	201.983	-1.24369	0.153305	-8.11256	4.95636e-16	2.03555e-14	-1.20966
ENSDARG00000055133	cenpf	centromere protein F	167.625	-1.31457	0.162218	-8.10369	5.33189e-16	2.18588e-14	-1.27786
ENSDARG00000098392	ly6pge	lymphocyte antigen 6 family member pge	240.345	-1.21804	0.150312	-8.10338	5.34523e-16	2.18747e-14	-1.18475
ENSDARG00000028957	maff	MAF bZIP transcription factor F	1065.72	0.81536	0.100677	8.09879	5.55099e-16	2.26725e-14	0.796393
ENSDARG00000056196	slc2a2	solute carrier family 2 member 2	440.02	-0.819302	0.101166	-8.09859	5.55983e-16	2.26725e-14	-0.800044
ENSDARG00000076121	smpd1	sphingomyelin phosphodiesterase 1	462.274	0.703453	0.0868733	8.09746	5.612e-16	2.28449e-14	0.690095
ENSDARG00000034470	aldoab	aldolase a, fructose-bisphosphate, b	5648.6	-0.828746	0.10235	-8.09717	5.62515e-16	2.28581e-14	-0.808618
ENSDARG00000021374	cab39l1	calcium binding protein 39, like 1	797.171	0.690594	0.0853632	8.09008	5.96274e-16	2.41874e-14	0.676233
ENSDARG00000041602	mmadhca	metabolism of cobalamin associated Da	495.498	0.999417	0.123576	8.0875	6.09029e-16	2.46614e-14	0.973841
ENSDARG00000021242	mvp	major vault protein	1560.3	1.09394	0.13542	8.0781	6.57848e-16	2.65916e-14	1.06518
ENSDARG00000087440	ponzr4	plac8 onzin related protein 4	21.2791	4.82482	0.597727	8.07194	6.91897e-16	2.7919e-14	4.67916
ENSDARG00000038658	cavin4a	caveolae associated protein 4a	388.427	-0.833033	0.10326	-8.06736	7.18338e-16	2.89353e-14	-0.81302
ENSDARG00000018399	rps6kb1a	ribosomal protein S6 kinase b, polypeptide 1a	284.589	1.21341	0.15044	8.06573	7.27978e-16	2.92726e-14	1.18031
ENSDARG00000045979	zgc:153704	zgc:153704	738.66	-1.03849	0.128775	-8.06438	7.36094e-16	2.95475e-14	-1.01109
ENSDARG00000062592	myl10	myosin, light chain 10, regulatory	5600.28	-0.665695	0.0826792	-8.05154	8.17574e-16	3.27611e-14	-0.654765
ENSDARG00000070537	stmn2b	stathmin 2b	506.537	-0.852834	0.105956	-8.04896	8.35018e-16	3.34022e-14	-0.832123
ENSDARG00000037393	slc43a1a	solute carrier family 43 member 1a	279.236	0.95315	0.118423	8.0487	8.36751e-16	3.34136e-14	0.92905
ENSDARG00000033140	desi1a	desumoylating isopeptidase 1a	798.39	0.869597	0.108133	8.04193	8.84366e-16	3.5254e-14	0.847747
ENSDARG00000002127	stam	signal transducing adaptor molecule (SH3 domain and ITAM motif) 1	952.708	0.774173	0.0963318	8.03652	9.24224e-16	3.67793e-14	0.756402
ENSDARG00000005191	ahcy	adenosylhomocysteinase	10428.2	-0.498605	0.0620585	-8.03444	9.401e-16	3.73467e-14	-0.491005
ENSDARG00000103811	agla	amylo-alpha-1, 6-glucosidase, 4-alpha-glucanotransferase a	595.772	-0.724403	0.0901816	-8.03272	9.53378e-16	3.78091e-14	-0.708195
ENSDARG00000100564	sil1	SIL1 nucleotide exchange factor	162.844	1.04503	0.130129	8.03074	9.68826e-16	3.83559e-14	1.01753
ENSDARG00000038107	sgcg	sarcoglycan, gamma	441.529	-0.696597	0.0867652	-8.02853	9.86455e-16	3.89869e-14	-0.679947
ENSDARG00000026629	gmds	GDP-mannose 4,6-dehydratase	569.671	0.696894	0.086823	8.02661	1.00203e-15	3.95348e-14	0.681824
ENSDARG00000007480	rpe65a	retinoid isomerohydrolase RPE65 a	2174.89	-0.850544	0.105996	-8.02433	1.02085e-15	4.02086e-14	-0.829726
ENSDARG00000094077	si:dkey-21e2.16	swift	83.5852	-1.86407	0.232313	-8.02394	1.02406e-15	4.02662e-14	-1.80792
ENSDARG00000005139	hhatlb	hedgehog acyltransferase like, b	303.599	-0.934657	0.116534	-8.0205	1.05319e-15	4.13286e-14	-0.9109
ENSDARG00000008275	klhl24b	kelch-like family member 24b	2264.61	0.786918	0.0981155	8.02032	1.05466e-15	4.13286e-14	0.768663
ENSDARG00000043561	psmc1b	proteasome 26S subunit, ATPase 1b	823.453	1.10563	0.138004	8.01156	1.13263e-15	4.43087e-14	1.07593
ENSDARG00000015676	nmd3	NMD3 ribosome export adaptor	558.122	0.930537	0.116196	8.00838	1.16233e-15	4.53172e-14	0.907032
ENSDARG00000033666	pi4k2a	phosphatidylinositol 4-kinase type 2 alpha	426.281	0.799428	0.0998222	8.00852	1.16101e-15	4.53172e-14	0.780566
ENSDARG00000090804	gpr155a	G protein-coupled receptor 155a	567.992	0.797162	0.0996085	8.00296	1.21467e-15	4.7278e-14	0.778411
ENSDARG00000111939	atf4a	activating transcription factor 4a	2208.57	0.691332	0.0863953	8.00197	1.22445e-15	4.75783e-14	0.676402
ENSDARG00000069566	mucms1	mucin, multiple PTS and SEA group, member 1	151.636	4.66123	0.582807	7.9979	1.26558e-15	4.9094e-14	4.51185
ENSDARG00000045946	sec24d	SEC24 homolog D, COPII coat complex component	394.945	0.9421	0.117804	7.99718	1.27298e-15	4.92634e-14	0.918181
ENSDARG00000052011	rrad	Ras-related associated with diabetes	321.528	0.856537	0.107106	7.99706	1.27422e-15	4.92634e-14	0.835602
ENSDARG00000005560	ywhah	tyrosine 3-monooxygenase/tryptophan 5-monooxygenase activation protein, eta polypeptide	1424.84	-0.57536	0.0719677	-7.99469	1.299e-15	5.01376e-14	-0.563257
ENSDARG00000016011	gpcpd1	glycerophosphocholine phosphodiesterase 1	621.788	0.798401	0.0998699	7.99441	1.30197e-15	5.01681e-14	0.779671
ENSDARG00000018953	gclm	glutamate-cysteine ligase, modifier subunit	146.372	1.16799	0.146108	7.99403	1.30597e-15	5.02386e-14	1.1359
ENSDARG00000038969	zgc:113142	zgc:113142	28.3875	2.81311	0.351995	7.9919	1.32871e-15	5.10284e-14	2.71416
ENSDARG00000061810	mbd3b	methyl-CpG binding domain protein 3b	470.546	-0.788772	0.0987035	-7.99133	1.3349e-15	5.11807e-14	-0.77019
ENSDARG00000101766	ptmab	prothymosin alpha b	10358.2	-0.558084	0.0698639	-7.98816	1.36966e-15	5.24264e-14	-0.547559
ENSDARG00000096887	znf469	NA	345.979	-1.22028	0.1528	-7.98614	1.39229e-15	5.32043e-14	-1.18578
ENSDARG00000013755	actn3a	actinin alpha 3a	13457.7	-0.484306	0.0606482	-7.98549	1.39965e-15	5.33973e-14	-0.477675
ENSDARG00000103311	fbln1	fibulin 1	195.565	1.07876	0.135149	7.982	1.43981e-15	5.48387e-14	1.04983
ENSDARG00000071304	tbc1d2	TBC1 domain family, member 2	141.457	1.56618	0.196267	7.97987	1.46485e-15	5.57004e-14	1.52006
ENSDARG00000045708	adm2a	adrenomedullin 2a	99.8212	1.78455	0.223695	7.97762	1.49179e-15	5.66317e-14	1.73133
ENSDARG00000055737	ube3a	ubiquitin protein ligase E3A	780.441	0.719281	0.0901911	7.97508	1.52277e-15	5.77128e-14	0.70342
ENSDARG00000093347	si:ch211-239f4.6	si:ch211-239f4.6	22.6361	4.08098	0.511791	7.97393	1.53709e-15	5.81601e-14	3.95295
ENSDARG00000052641	kpna3	karyopherin alpha 3 (importin alpha 4)	743.487	0.675941	0.0847785	7.97302	1.54846e-15	5.84944e-14	0.661351
ENSDARG00000035985	fam210aa	mitochondrial inner membrane scaffold 1a	288.361	0.999663	0.125482	7.96659	1.63116e-15	6.15175e-14	0.973336
ENSDARG00000019496	esd	esterase D/formylglutathione hydrolase	312.666	-0.790081	0.0991955	-7.96489	1.65374e-15	6.22676e-14	-0.771237
ENSDARG00000045661	irf7	interferon regulatory factor 7	51.5026	1.92438	0.241638	7.96391	1.66693e-15	6.26619e-14	1.86595
ENSDARG00000039843	znf800b	zinc finger protein 800b	142.889	1.28981	0.161972	7.96318	1.6768e-15	6.2874e-14	1.25316
ENSDARG00000068096	atf5a	activating transcription factor 5a	669.161	0.666422	0.0836889	7.96309	1.67802e-15	6.2874e-14	0.652171
ENSDARG00000013946	ivns1abpb	influenza virus NS1A binding protein b	918.825	0.712937	0.0896014	7.95676	1.76605e-15	6.60652e-14	0.697031
ENSDARG00000029072	klf6a	Kruppel like factor 6a	1885.5	0.49816	0.0626156	7.95584	1.77917e-15	6.64483e-14	0.490267
ENSDARG00000036237	slc27a2a	solute carrier family 27 member 2a	915.755	-1.03897	0.130614	-7.95448	1.79887e-15	6.70755e-14	-1.01088
ENSDARG00000091801	serpinb14	serpin peptidase inhibitor, clade B (ovalbumin), member 14	247.262	0.996549	0.125312	7.95254	1.8272e-15	6.80221e-14	0.970568
ENSDARG00000052061	col4a6	collagen, type IV, alpha 6	1411.47	-1.12778	0.141923	-7.9464	1.92004e-15	7.13632e-14	-1.09683
ENSDARG00000007080	rhcgl1	Rh family, C glycoprotein, like 1	2584.2	0.729243	0.0917751	7.94598	1.92656e-15	7.14904e-14	0.71442
ENSDARG00000103718	chmp5b	charged multivesicular body protein 5b	1075.72	0.739253	0.0930654	7.94337	1.96764e-15	7.28975e-14	0.722309
ENSDARG00000069471	mhc1zca	major histocompatibility complex class I ZCA	168.707	-0.969219	0.122097	-7.93811	2.05293e-15	7.59353e-14	-0.943651
ENSDARG00000070560	nap1l4a	nucleosome assembly protein 1-like 4a	1295.12	0.640949	0.0807748	7.93501	2.10471e-15	7.7726e-14	0.627524
ENSDARG00000086665	si:dkey-175g6.2	si:dkey-175g6.2	423.847	0.867057	0.109273	7.93477	2.10887e-15	7.77554e-14	0.845302
ENSDARG00000102887	abhd4	abhydrolase domain containing 4, N-acyl phospholipase B	488.046	0.885445	0.111712	7.92617	2.26013e-15	8.31995e-14	0.862776
ENSDARG00000031751	npr1a	natriuretic peptide receptor 1a	150.06	1.27126	0.160411	7.92502	2.28117e-15	8.38402e-14	1.23492
ENSDARG00000036371	acta1a	actin alpha 1, skeletal muscle a	2785.2	-0.966813	0.122029	-7.92283	2.3216e-15	8.51905e-14	-0.940498
ENSDARG00000031426	csrnp1a	cysteine-serine-rich nuclear protein 1a	453.389	1.16017	0.146516	7.91838	2.40617e-15	8.81536e-14	1.12781
ENSDARG00000078751	tpp2	tripeptidyl peptidase 2	417.605	1.08763	0.13737	7.91751	2.42306e-15	8.86317e-14	1.05796
ENSDARG00000101393	si:dkey-31g6.6	si:dkey-31g6.6	253.754	-1.41413	0.178636	-7.91628	2.4473e-15	8.93767e-14	-1.37223
ENSDARG00000100339	arf4b	ADP-ribosylation factor 4b	124.154	3.33421	0.421412	7.91198	2.53329e-15	9.22254e-14	3.22713
ENSDARG00000102808	calr3b	calreticulin 3b	864.517	0.943457	0.119242	7.91214	2.53011e-15	9.22254e-14	0.918954
ENSDARG00000021702	pdcd4a	programmed cell death 4a	1401.83	-0.644274	0.0814402	-7.91101	2.55314e-15	9.28015e-14	-0.630529
ENSDARG00000060153	h6pd	hexose-6-phosphate dehydrogenase (glucose 1-dehydrogenase)	688.311	0.954475	0.120704	7.90753	2.62536e-15	9.52768e-14	0.929348
ENSDARG00000100826	hif1al	hypoxia inducible factor 1 subunit alpha, like	3868.02	0.902291	0.114118	7.90667	2.6437e-15	9.57916e-14	0.879269
ENSDARG00000059651	cidec	cell death inducing DFFA like effector c	109.323	1.60155	0.202576	7.90594	2.65913e-15	9.61998e-14	1.55329
ENSDARG00000055092	pora	P450 (cytochrome) oxidoreductase a	940.583	0.65509	0.0828734	7.90471	2.68552e-15	9.70024e-14	0.641172
ENSDARG00000007923	ptpn1	protein tyrosine phosphatase non-receptor type 1	319.431	0.898819	0.113717	7.90398	2.70138e-15	9.74226e-14	0.875851
ENSDARG00000010318	srpx	sushi-repeat containing protein X-linked	125.952	-1.41864	0.179508	-7.90293	2.72423e-15	9.80936e-14	-1.37637
ENSDARG00000067796	clpxb	caseinolytic mitochondrial matrix peptidase chaperone subunit Xb	656.035	0.780627	0.098814	7.89996	2.78993e-15	1.00303e-13	0.762102
ENSDARG00000063661	nuak2	NUAK family, SNF1-like kinase, 2	219.203	0.942754	0.119355	7.89873	2.81769e-15	1.01143e-13	0.918146
ENSDARG00000004227	pde3a	phosphodiesterase 3A, cGMP-inhibited	233.726	1.07207	0.135861	7.89091	2.99984e-15	1.07515e-13	1.04264
ENSDARG00000102441	ctnna1	catenin (cadherin-associated protein), alpha 1	1416.33	0.78784	0.0998463	7.89053	3.00905e-15	1.07677e-13	0.768891
ENSDARG00000061896	slco2a1	solute carrier organic anion transporter family, member 2A1	208.269	0.999089	0.126711	7.88478	3.15102e-15	1.12583e-13	0.972292
ENSDARG00000069692	col7a1l	collagen type VII alpha 1-like	59.2148	-1.89899	0.240955	-7.88112	3.24452e-15	1.15745e-13	-1.83983
ENSDARG00000101778	ca5a	carbonic anhydrase Va	962.89	0.814821	0.103415	7.87911	3.29718e-15	1.17442e-13	0.794935
ENSDARG00000070425	dll4	delta-like 4 (Drosophila)	316.688	0.794566	0.100878	7.87647	3.36764e-15	1.19767e-13	0.775303
ENSDARG00000055589	s100t	S100 calcium binding protein T	1035.51	-0.641065	0.0813963	-7.87585	3.38432e-15	1.20175e-13	-0.627346
ENSDARG00000027249	btg1	B-cell translocation gene 1, anti-proliferative	5029.69	0.707551	0.0899041	7.87006	3.54471e-15	1.25677e-13	0.692865
ENSDARG00000058044	rab1ba	zRAB1B, member RAS oncogene family a	1556.65	0.577496	0.0733904	7.86881	3.5802e-15	1.2674e-13	0.566157
ENSDARG00000056248	si:dkey-183i3.5	si:dkey-183i3.5	7826.09	-2.58944	0.329178	-7.86639	3.65026e-15	1.29022e-13	-2.50054
ENSDARG00000076972	plvapa	plasmalemma vesicle associated protein a	207.824	0.867648	0.110373	7.86109	3.80816e-15	1.34398e-13	0.845581
ENSDARG00000070097	selenos	selenoprotein S	987.505	0.748019	0.0951656	7.86018	3.83567e-15	1.35162e-13	0.730443
ENSDARG00000057698	ctsd	cathepsin D	5967.17	0.734612	0.0934843	7.85813	3.89898e-15	1.37183e-13	0.718002
ENSDARG00000020133	jdp2b	Jun dimerization protein 2b	184.252	1.28129	0.163066	7.8575	3.91872e-15	1.37668e-13	1.24378
ENSDARG00000005085	ggctb	gamma-glutamylcyclotransferase b	428.942	0.861274	0.10964	7.85544	3.98368e-15	1.39738e-13	0.839537
ENSDARG00000020008	vcp	valosin containing protein	2657.97	0.816533	0.103968	7.85372	4.03889e-15	1.41459e-13	0.797766
ENSDARG00000090552	si:dkey-7j14.6	si:dkey-7j14.6	780.842	0.993411	0.126514	7.85215	4.08958e-15	1.43018e-13	0.966527
ENSDARG00000021143	rtn1b	reticulon 1b	1106.27	-0.578642	0.0737809	-7.8427	4.40956e-15	1.53974e-13	-0.567032
ENSDARG00000045749	ppfibp1a	PPFIA binding protein 1a	359.402	-0.745864	0.0951737	-7.83687	4.61919e-15	1.61051e-13	-0.728066
ENSDARG00000059978	cplx4a	complexin 4a	596.039	-0.818123	0.104403	-7.83617	4.64489e-15	1.61703e-13	-0.797578
ENSDARG00000053509	kazald3	Kazal-type serine peptidase inhibitor domain 3	87.2555	-1.5836	0.202114	-7.8352	4.68082e-15	1.62708e-13	-1.53518
ENSDARG00000071173	slc12a10.2	solute carrier family 12 member 10, tandem duplicate 2	579.752	0.866339	0.110584	7.83419	4.71857e-15	1.63774e-13	0.844187
ENSDARG00000033029	pkd1b	polycystic kidney disease 1b	157.647	1.11862	0.142838	7.83139	4.82489e-15	1.67212e-13	1.08694
ENSDARG00000007421	ftcd	formimidoyltransferase cyclodeaminase	578.645	-0.876151	0.111898	-7.82991	4.88214e-15	1.68943e-13	-0.853367
ENSDARG00000041607	eif4ebp3l	eukaryotic translation initiation factor 4E binding protein 3, like	6162.13	0.870472	0.111259	7.82381	5.1249e-15	1.77078e-13	0.848072
ENSDARG00000002587	dpysl3	dihydropyrimidinase like 3	883.914	-0.84248	0.107718	-7.82117	5.2334e-15	1.80556e-13	-0.820849
ENSDARG00000031774	pus7	pseudouridine synthase 7	349.408	0.859464	0.110094	7.80663	5.87352e-15	2.02339e-13	0.837384
ENSDARG00000078989	alpk3a	alpha-kinase 3a	336.466	0.92086	0.117972	7.80574	5.91553e-15	2.03482e-13	0.896339
ENSDARG00000087779	pum3	pumilio RNA-binding family member 3	609.21	0.887788	0.113816	7.80017	6.18219e-15	2.12338e-13	0.86454
ENSDARG00000037871	wipi2	WD repeat domain, phosphoinositide interacting 2	640.906	0.574123	0.0736234	7.79811	6.28419e-15	2.15521e-13	0.562645
ENSDARG00000012140	ccnl1b	cyclin L1b	624.978	0.662538	0.0849646	7.79782	6.29852e-15	2.15692e-13	0.648244
ENSDARG00000099420	nme2b.2	NME/NM23 nucleoside diphosphate kinase 2b, tandem duplicate 2	24177.1	-0.707336	0.09073	-7.79605	6.38737e-15	2.1841e-13	-0.695425
ENSDARG00000076850	perm1b	PPARGC1 and ESRR induced regulator, muscle 1b	457.461	0.730973	0.0938103	7.79204	6.59353e-15	2.25126e-13	0.713697
ENSDARG00000102997	rrn3	RRN3 homolog, RNA polymerase I transcription factor	316.453	0.862501	0.110707	7.79087	6.65511e-15	2.26893e-13	0.840218
ENSDARG00000052045	ggt5a	gamma-glutamyltransferase 5a	177.066	1.17046	0.15027	7.78904	6.75199e-15	2.29856e-13	1.1365
ENSDARG00000017665	snrkb	SNF related kinase b	518.735	0.656418	0.0842839	7.78818	6.79834e-15	2.31094e-13	0.643057
ENSDARG00000099744	gap43	growth associated protein 43	575.12	-0.647596	0.0832085	-7.78282	7.09272e-15	2.40746e-13	-0.633259
ENSDARG00000009727	twf2b	twinfilin actin-binding protein 2b	61.516	1.6083	0.206767	7.77832	7.34952e-15	2.49096e-13	1.55808
ENSDARG00000028943	mtss1la	MTSS I-BAR domain containing 2a	445.443	0.869752	0.111846	7.77631	7.46701e-15	2.52349e-13	0.847289
ENSDARG00000040352	crot	carnitine O-octanoyltransferase	412.036	-0.973619	0.125203	-7.7763	7.46736e-15	2.52349e-13	-0.946628
ENSDARG00000038398	pmm1	phosphomannomutase 1	92.1387	1.31531	0.169268	7.77054	7.81509e-15	2.63713e-13	1.2754
ENSDARG00000058992	cers2b	ceramide synthase 2b	333.298	0.882489	0.113575	7.77011	7.84154e-15	2.6422e-13	0.859332
ENSDARG00000105195	dnajc21	DnaJ heat shock protein family (Hsp40) member C21	98.5363	1.37485	0.177055	7.76512	8.1565e-15	2.74432e-13	1.33283
ENSDARG00000040133	ackr4b	atypical chemokine receptor 4b	131.222	1.12468	0.144939	7.75966	8.51568e-15	2.86099e-13	1.09223
ENSDARG00000010531	scamp4	secretory carrier membrane protein 4	613.766	0.768251	0.0990566	7.75567	8.78772e-15	2.94734e-13	0.749518
ENSDARG00000074908	col6a1	collagen, type VI, alpha 1	2209.37	-0.883882	0.113968	-7.75552	8.79821e-15	2.94734e-13	-0.860201
ENSDARG00000094730	acbd7	acyl-CoA binding domain containing 7	751.708	-0.759004	0.0979113	-7.75196	9.0487e-15	3.02686e-13	-0.740616
ENSDARG00000078118	sinhcafl	SIN3-HDAC complex associated factor, like	229.023	-0.893247	0.115324	-7.74557	9.51506e-15	3.17825e-13	-0.869341
ENSDARG00000070454	pla2g12a	phospholipase A2, group XIIA	180.742	1.21511	0.156898	7.74459	9.58878e-15	3.19825e-13	1.17902
ENSDARG00000053684	aldob	aldolase b, fructose-bisphosphate	24923.4	-0.530361	0.0684918	-7.74342	9.67771e-15	3.22325e-13	-0.522942
ENSDARG00000003835	stom	stomatin	1620.99	-0.542591	0.0701003	-7.74021	9.92506e-15	3.30087e-13	-0.531368
ENSDARG00000060150	psmd11a	proteasome 26S subunit, non-ATPase 11a	612.238	0.992185	0.128206	7.73898	1.00218e-14	3.32823e-13	0.964342
ENSDARG00000043976	etf1b	eukaryotic translation termination factor 1b	1450.25	0.841245	0.108904	7.72468	1.12132e-14	3.71857e-13	0.820143
ENSDARG00000061096	dapk2a	death-associated protein kinase 2a	306.146	1.03857	0.134471	7.72337	1.13297e-14	3.75182e-13	1.00901
ENSDARG00000016725	gadd45gb.1	growth arrest and DNA-damage-inducible, gamma b, tandem duplicate 1	159.356	-0.972231	0.126017	-7.7151	1.20889e-14	3.99747e-13	-0.94505
ENSDARG00000030981	tmem127	transmembrane protein 127	308.908	0.749522	0.0971679	7.71368	1.2224e-14	4.03637e-13	0.731162
ENSDARG00000099517	adss1	adenylosuccinate synthase 1	2463.85	0.456068	0.0591569	7.70947	1.26343e-14	4.16588e-13	0.449053
ENSDARG00000014101	pyroxd2	pyridine nucleotide-disulphide oxidoreductase domain 2	220.269	-0.892883	0.115835	-7.70822	1.27583e-14	4.20077e-13	-0.869055
ENSDARG00000024278	adh8b	alcohol dehydrogenase 8b	866.612	-0.975578	0.126645	-7.70323	1.32672e-14	4.36211e-13	-0.948083
ENSDARG00000080337	NA	NA	14339.1	0.764836	0.099369	7.69693	1.39375e-14	4.57599e-13	0.736851
ENSDARG00000098724	rgrb	retinal G protein coupled receptor b	195.896	-0.890069	0.115678	-7.69439	1.42175e-14	4.66129e-13	-0.865915
ENSDARG00000023963	tpm4a	tropomyosin 4a	1400.19	0.68403	0.0889344	7.6914	1.45536e-14	4.76469e-13	0.66811
ENSDARG00000042535	actc1a	actin alpha cardiac muscle 1a	2279.85	-0.867858	0.112931	-7.68484	1.53193e-14	5.00829e-13	-0.844102
ENSDARG00000020454	psmd8	proteasome 26S subunit, non-ATPase 8	633.839	0.68651	0.0893655	7.68204	1.56572e-14	5.1115e-13	0.670439
ENSDARG00000057121	c7b	complement component 7b	188.973	2.84365	0.370583	7.67345	1.67432e-14	5.45833e-13	2.74726
ENSDARG00000058158	trim55b	tripartite motif containing 55b	271.432	1.28863	0.167945	7.67294	1.68095e-14	5.47223e-13	1.24913
ENSDARG00000079317	dlc1	DLC1 Rho GTPase activating protein	353.892	0.752898	0.0981786	7.66866	1.73801e-14	5.65002e-13	0.734219
ENSDARG00000012776	smarca1	SNF2 related chromatin remodeling ATPase 1	261.284	-0.83484	0.108908	-7.66556	1.78051e-14	5.77557e-13	-0.812398
ENSDARG00000041062	calb2a	calbindin 2a	520.954	-0.691576	0.0902196	-7.66548	1.78164e-14	5.77557e-13	-0.675098
ENSDARG00000102474	dusp16	dual specificity phosphatase 16	429.982	0.847678	0.11059	7.66504	1.78771e-14	5.78711e-13	0.825291
ENSDARG00000101295	psmd4a	proteasome 26S subunit ubiquitin receptor, non-ATPase 4a	675.271	0.690491	0.0901019	7.66345	1.81006e-14	5.85126e-13	0.674327
ENSDARG00000058365	hspb8	heat shock protein b8	487.607	1.09927	0.14347	7.66202	1.83031e-14	5.90287e-13	1.06676
ENSDARG00000104919	si:ch211-153b23.3	si:ch211-153b23.3	61.0785	2.06785	0.269885	7.66196	1.83114e-14	5.90287e-13	1.99912
ENSDARG00000067630	zgc:154075	zgc:154075	111.701	1.26756	0.165492	7.65937	1.86841e-14	6.01461e-13	1.22868
ENSDARG00000036809	anpepa	alanyl (membrane) aminopeptidase a	190.406	-1.34328	0.175393	-7.65873	1.87782e-14	6.03648e-13	-1.30065
ENSDARG00000054363	si:zfos-464b6.2	si:zfos-464b6.2	132.634	1.19289	0.15588	7.65262	1.96926e-14	6.31286e-13	1.156
ENSDARG00000060350	apoda.2	apolipoprotein Da, duplicate 2	8439.31	-0.73166	0.0956085	-7.65267	1.96849e-14	6.31286e-13	-0.713554
ENSDARG00000020741	fga	fibrinogen alpha chain	3868.87	1.86694	0.244001	7.65136	1.98865e-14	6.36618e-13	1.79726
ENSDARG00000053358	basp1	brain abundant, membrane attached signal protein 1	2185.3	-0.677877	0.0886194	-7.6493	2.02069e-14	6.45976e-13	-0.661701
ENSDARG00000056740	tmeff1b	transmembrane protein with EGF-like and two follistatin-like domains 1b	644.296	-0.550342	0.071966	-7.64726	2.05314e-14	6.55444e-13	-0.539232
ENSDARG00000029124	adamts15a	ADAM metallopeptidase with thrombospondin type 1 motif, 15a	115.156	1.17816	0.154077	7.64656	2.0642e-14	6.58064e-13	1.14241
ENSDARG00000097483	linc.pou2af1	pou2af1	59.1107	-1.62769	0.212874	-7.64628	2.06883e-14	6.5863e-13	-1.57555
ENSDARG00000074301	cth	cystathionase (cystathionine gamma-lyase)	772.167	0.805195	0.105327	7.64475	2.09353e-14	6.65576e-13	0.78428
ENSDARG00000019566	neurod1	neuronal differentiation 1	1769.24	-0.710357	0.0929333	-7.64373	2.11017e-14	6.69942e-13	-0.693009
ENSDARG00000011122	pptc7a	protein phosphatase targeting COQ7 a	679.621	0.746686	0.0977175	7.64127	2.15094e-14	6.81012e-13	0.728147
ENSDARG00000011141	dpysl5a	dihydropyrimidinase like 5a	567.366	-0.819935	0.107301	-7.64144	2.14802e-14	6.81012e-13	-0.798218
ENSDARG00000035751	ipo7	importin 7	3786.56	0.664288	0.0869979	7.63568	2.24638e-14	7.10257e-13	0.649026
ENSDARG00000022410	rrp12	ribosomal RNA processing 12 homolog	977.577	0.962974	0.126147	7.63375	2.28026e-14	7.19981e-13	0.936031
ENSDARG00000029856	cnn3b	calponin 3, acidic b	245.025	-1.03842	0.13609	-7.63039	2.34038e-14	7.37955e-13	-1.00793
ENSDARG00000045847	si:ch211-214j24.10	si:ch211-214j24.10	1384.89	0.6709	0.0879402	7.62904	2.36499e-14	7.44698e-13	0.655911
ENSDARG00000053204	snx22	sorting nexin 22	77.8191	1.43158	0.187671	7.62811	2.3822e-14	7.49095e-13	1.38615
ENSDARG00000076557	bicc2	bicaudal C homolog 2	62.9281	1.47457	0.19341	7.62407	2.458e-14	7.71878e-13	1.42744
ENSDARG00000102765	lonp1	lon peptidase 1, mitochondrial	326.518	1.06003	0.139068	7.62238	2.49033e-14	7.80968e-13	1.02896
ENSDARG00000062304	pdpk1a	3-phosphoinositide dependent protein kinase 1a	510.739	0.85694	0.112474	7.61898	2.55679e-14	8.00723e-13	0.833849
ENSDARG00000059035	porb	P450 (cytochrome) oxidoreductase b	2415.63	0.739315	0.0970634	7.61682	2.59998e-14	8.13145e-13	0.720944
ENSDARG00000012306	syt13	synaptotagmin XIII	539.023	0.670713	0.0880846	7.61442	2.64883e-14	8.27303e-13	0.654963
ENSDARG00000061948	amotl2b	angiomotin like 2b	547.321	0.800666	0.105266	7.60612	2.82456e-14	8.80997e-13	0.779768
ENSDARG00000023532	pinx1	PIN2 (TERF1) interacting telomerase inhibitor 1	1677.02	1.58163	0.208017	7.60338	2.88491e-14	8.98605e-13	1.5302
ENSDARG00000077372	tfr1b	transferrin receptor 1b	614.171	0.675921	0.0889124	7.6021	2.9137e-14	9.0635e-13	0.659813
ENSDARG00000036616	gpr182	atypical chemokine receptor 5	115.703	1.21417	0.15973	7.60141	2.92918e-14	9.09937e-13	1.17674
ENSDARG00000022424	slc26a5	solute carrier family 26 member 5	606.616	0.726384	0.0955748	7.60016	2.95762e-14	9.17539e-13	0.708354
ENSDARG00000029476	ldlra	low density lipoprotein receptor a	895.816	0.739667	0.0973361	7.5991	2.98188e-14	9.22584e-13	0.721135
ENSDARG00000104702	cat	catalase	1408.62	-0.898541	0.118242	-7.59916	2.98059e-14	9.22584e-13	-0.87342
ENSDARG00000033466	tagln2	transgelin 2	1872.97	0.785374	0.103366	7.59801	3.00729e-14	9.292e-13	0.764228
ENSDARG00000009978	icn	ictacalcin	6529.32	-0.711329	0.0936237	-7.59775	3.01325e-14	9.29799e-13	-0.693416
ENSDARG00000016470	anxa5b	annexin A5b	709.484	-0.637412	0.083919	-7.59556	3.06458e-14	9.43644e-13	-0.622797
ENSDARG00000055751	fosb	FosB proto-oncogene, AP-1 transcription factor subunit	101.921	1.69758	0.223498	7.59549	3.0663e-14	9.43644e-13	1.64172
ENSDARG00000095362	si:ch211-77g15.32	si:ch211-77g15.32	169.393	-1.27183	0.167456	-7.59502	3.07756e-14	9.45848e-13	-1.23169
ENSDARG00000018263	pdia2	protein disulfide isomerase family A, member 2	1175.15	-0.935097	0.123215	-7.58916	3.21975e-14	9.88232e-13	-0.908394
ENSDARG00000094760	si:dkey-125i10.3	si:dkey-125i10.3	176.477	1.01944	0.134352	7.5878	3.25382e-14	9.97364e-13	0.98957
ENSDARG00000100315	slc15a1a	solute carrier family 15 member 1a	204.495	-1.52927	0.201614	-7.58513	3.32159e-14	1.01678e-12	-1.47875
ENSDARG00000019335	hes6	hes family bHLH transcription factor 6	132.95	-1.11584	0.14712	-7.58457	3.33583e-14	1.01979e-12	-1.08084
ENSDARG00000021442	cdh11	cadherin 11, type 2, OB-cadherin (osteoblast)	751.297	-0.603054	0.079514	-7.58426	3.34401e-14	1.02094e-12	-0.589734
ENSDARG00000079543	dpys	dihydropyrimidinase	325.921	-1.21412	0.160119	-7.58263	3.38624e-14	1.03247e-12	-1.17612
ENSDARG00000091931	gpatch4	G patch domain containing 4	201.938	1.33609	0.176336	7.57697	3.53728e-14	1.0771e-12	1.29361
ENSDARG00000020377	eif4g2a	eukaryotic translation initiation factor 4, gamma 2a	1112.17	0.654512	0.0864429	7.57162	3.68612e-14	1.12094e-12	0.639264
ENSDARG00000056913	pcolcea	procollagen C-endopeptidase enhancer a	430.726	0.679214	0.0897159	7.57072	3.71153e-14	1.12718e-12	0.662909
ENSDARG00000016706	atic	5-aminoimidazole-4-carboxamide ribonucleotide formyltransferase/IMP cyclohydrolase	305.827	-0.817425	0.107995	-7.56913	3.75731e-14	1.13959e-12	-0.795393
ENSDARG00000032242	tnnt2c	troponin T2c, cardiac	114.658	1.25107	0.165355	7.56595	3.85053e-14	1.16633e-12	1.21189
ENSDARG00000091126	rnf207a	ring finger protein 207a	24.7478	2.71505	0.358876	7.56544	3.86563e-14	1.16937e-12	2.62112
ENSDARG00000010752	acsl4b	acyl-CoA synthetase long chain family member 4b	824.715	0.647698	0.0856151	7.56523	3.87182e-14	1.16971e-12	0.632669
ENSDARG00000046014	kcna6a	potassium voltage-gated channel, shaker-related, subfamily, member 6 a	161.181	1.01291	0.133969	7.56079	4.00614e-14	1.2087e-12	0.982842
ENSDARG00000003991	fhl2b	four and a half LIM domains 2b	327.843	-1.37298	0.181611	-7.56002	4.03016e-14	1.21278e-12	-1.3284
ENSDARG00000006031	abat	4-aminobutyrate aminotransferase	4419	0.590476	0.0781037	7.56015	4.02597e-14	1.21278e-12	0.57769
ENSDARG00000104708	ddx24	DEAD (Asp-Glu-Ala-Asp) box helicase 24	441.865	0.93113	0.123208	7.55736	4.11326e-14	1.23618e-12	0.904484
ENSDARG00000057241	tnfsf10	TNF superfamily member 10	175.8	-1.17857	0.155966	-7.5566	4.13747e-14	1.24183e-12	-1.14141
ENSDARG00000018984	eya2	EYA transcriptional coactivator and phosphatase 2	364.77	0.692958	0.0917115	7.55585	4.16142e-14	1.2474e-12	0.67609
ENSDARG00000058734	prdx1	peroxiredoxin 1	538.406	0.787742	0.104282	7.55396	4.2222e-14	1.26398e-12	0.767048
ENSDARG00000038141	atf4b	activating transcription factor 4b	2473.81	0.6184	0.0819084	7.54989	4.35618e-14	1.3024e-12	0.604782
ENSDARG00000103639	fxyd12	FXYD domain-containing ion transport regulator 12	594.968	-0.694816	0.0920664	-7.5469	4.45745e-14	1.33095e-12	-0.677656
ENSDARG00000007671	ghrb	growth hormone receptor b	938.272	0.826438	0.10951	7.54667	4.46526e-14	1.33156e-12	0.804403
ENSDARG00000070792	lrrc15	leucine rich repeat containing 15	81.8097	1.40485	0.186249	7.54285	4.59824e-14	1.36944e-12	1.35918
ENSDARG00000086740	phyh	phytanoyl-CoA 2-hydroxylase	1283.21	-0.564276	0.074827	-7.54108	4.6611e-14	1.38638e-12	-0.552283
ENSDARG00000089302	hnrnpa0a	heterogeneous nuclear ribonucleoprotein A0a	1727.3	-0.468719	0.0621676	-7.5396	4.71399e-14	1.4003e-12	-0.460319
ENSDARG00000010316	qars1	glutaminyl-tRNA synthetase 1	394.167	0.72434	0.0960736	7.53943	4.72032e-14	1.40038e-12	0.70553
ENSDARG00000042856	itpka	inositol-trisphosphate 3-kinase A	450.543	0.78716	0.104412	7.53896	4.73723e-14	1.40359e-12	0.766632
ENSDARG00000031683	fosab	Fos proto-oncogene, AP-1 transcription factor subunit b	995.977	1.81803	0.241296	7.53443	4.90476e-14	1.45137e-12	1.75715
ENSDARG00000024416	polr1f	RNA polymerase I subunit F	226.566	0.956637	0.127038	7.5303	5.06234e-14	1.49608e-12	0.928963
ENSDARG00000060922	ess2	ess-2 spliceosome associated protein	511.755	0.808784	0.107421	7.5291	5.10904e-14	1.50795e-12	0.787105
ENSDARG00000112674	si:ch73-127m5.3	si:ch73-127m5.3	44.1357	-2.39894	0.318704	-7.52718	5.18491e-14	1.52839e-12	-2.31488
ENSDARG00000013561	pgm1	phosphoglucomutase 1	1382.74	-0.688852	0.0915427	-7.52492	5.27532e-14	1.55306e-12	-0.671091
ENSDARG00000030479	hmgb1b	high mobility group box 1b	3660.81	-0.465817	0.0620422	-7.50807	6.00064e-14	1.76434e-12	-0.457435
ENSDARG00000002369	UBB	si:ch211-202a12.4	4130.94	0.916786	0.12219	7.50297	6.23862e-14	1.83198e-12	0.890553
ENSDARG00000067601	arfgap2	ADP-ribosylation factor GTPase activating protein 2	520.923	0.813574	0.108459	7.50124	6.32186e-14	1.85406e-12	0.791524
ENSDARG00000012513	sdcbp2	syndecan binding protein (syntenin) 2	2691.32	0.686653	0.0916612	7.4912	6.82458e-14	1.99896e-12	0.671235
ENSDARG00000045277	rdh12l	retinol dehydrogenase 12, like	166.207	1.42197	0.189896	7.48813	6.98605e-14	2.04108e-12	1.37512
ENSDARG00000105286	ddx54	DEAD (Asp-Glu-Ala-Asp) box polypeptide 54	501.546	0.771449	0.103021	7.48829	6.97767e-14	2.04108e-12	0.751242
ENSDARG00000113315	NA	NA	40.4592	1.95534	0.261375	7.48098	7.37707e-14	2.15259e-12	1.88727
ENSDARG00000021948	tncb	tenascin Cb	866.265	-1.12187	0.14998	-7.48013	7.42486e-14	2.1638e-12	-1.08643
ENSDARG00000009544	cldnb	claudin b	568.522	0.804988	0.107635	7.47888	7.49609e-14	2.18181e-12	0.783198
ENSDARG00000004171	rabac1	Rab acceptor 1 (prenylated)	538.28	0.739364	0.0988931	7.4764	7.63857e-14	2.22048e-12	0.720306
ENSDARG00000091150	mki67	marker of proliferation Ki-67	540.239	-0.993775	0.132973	-7.47351	7.80843e-14	2.267e-12	-0.963815
ENSDARG00000061140	colec12	collectin sub-family member 12	753.4	0.667629	0.0893458	7.47242	7.87357e-14	2.28304e-12	0.65183
ENSDARG00000038027	nol12	nucleolar protein 12	339.003	0.862271	0.115408	7.47147	7.93064e-14	2.2967e-12	0.837882
ENSDARG00000101135	si:dkey-85k7.7	si:dkey-85k7.7	992.762	0.877733	0.117561	7.46622	8.2534e-14	2.38718e-12	0.852939
ENSDARG00000005927	tbc1d17	TBC1 domain family, member 17	573.356	0.63782	0.0854513	7.46413	8.38502e-14	2.42221e-12	0.622754
ENSDARG00000102206	stc2b	stanniocalcin 2b	129.248	1.30952	0.175545	7.45975	8.66891e-14	2.50109e-12	1.26676
ENSDARG00000041110	dnajc3a	DnaJ (Hsp40) homolog, subfamily C, member 3a	319.48	1.00446	0.134669	7.45873	8.7359e-14	2.51727e-12	0.974425
ENSDARG00000035544	etnppl	ethanolamine-phosphate phospho-lyase	407.701	-1.02477	0.137469	-7.45456	9.01703e-14	2.59504e-12	-0.993236
ENSDARG00000009194	col16a1	collagen, type XVI, alpha 1	460.156	-1.02237	0.137191	-7.45214	9.18392e-14	2.63978e-12	-0.991002
ENSDARG00000035978	ube3c	ubiquitin protein ligase E3C	360.655	0.779024	0.104548	7.45134	9.23959e-14	2.65248e-12	0.758039
ENSDARG00000074989	sparcl1	SPARC-like 1	343.508	-1.00591	0.135034	-7.44931	9.38284e-14	2.68691e-12	-0.974755
ENSDARG00000078069	RRM2	ribonucleotide reductase M2-like	515.325	-1.10003	0.147666	-7.44947	9.37165e-14	2.68691e-12	-1.06545
ENSDARG00000089643	mcama	melanoma cell adhesion molecule a	312.035	-0.748217	0.10047	-7.44715	9.5377e-14	2.72788e-12	-0.728392
ENSDARG00000111612	mapkapk3	MAPK activated protein kinase 3	119.105	1.59552	0.214304	7.44511	9.68603e-14	2.76687e-12	1.54202
ENSDARG00000057683	mcm6	minichromosome maintenance complex component 6	320.264	-0.886463	0.119092	-7.44353	9.80308e-14	2.79685e-12	-0.860276
ENSDARG00000043806	postna	periostin, osteoblast specific factor a	502.386	-0.934483	0.125656	-7.43682	1.03137e-13	2.93889e-12	-0.906625
ENSDARG00000012248	rgma	repulsive guidance molecule BMP co-receptor a	751.87	-0.605766	0.0814935	-7.43331	1.05914e-13	3.01432e-12	-0.591711
ENSDARG00000092923	si:dkey-95h12.2	si:dkey-95h12.2	24.8157	-2.94451	0.396184	-7.43217	1.06828e-13	3.03656e-12	-2.83791
ENSDARG00000062326	hmgn7	high mobility group nucleosomal binding domain 7	4595.05	-0.488441	0.0657438	-7.42947	1.09035e-13	3.09548e-12	-0.477139
ENSDARG00000051875	islr2	immunoglobulin superfamily containing leucine-rich repeat 2	2442.63	-0.40925	0.055092	-7.42849	1.09842e-13	3.11456e-12	-0.402723
ENSDARG00000105117	sdad1	SDA1 domain containing 1	959.909	0.759069	0.102221	7.42576	1.12134e-13	3.17567e-12	0.738936
ENSDARG00000062221	arap1a	ArfGAP with RhoGAP domain, ankyrin repeat and PH domain 1a	142.232	1.11925	0.150757	7.4242	1.13466e-13	3.20944e-12	1.0839
ENSDARG00000074282	gaa2	alpha glucosidase 2	167.306	-0.951226	0.12814	-7.42331	1.14226e-13	3.22699e-12	-0.922725
ENSDARG00000021938	smad9	SMAD family member 9	502.427	0.812046	0.10943	7.42071	1.16493e-13	3.28701e-12	0.789615
ENSDARG00000014945	znf598	zinc finger protein 598	571.37	0.725798	0.0978246	7.41939	1.17664e-13	3.31599e-12	0.707007
ENSDARG00000101924	si:dkey-65b13.13	si:dkey-65b13.13	102.946	-1.26426	0.170424	-7.41832	1.18615e-13	3.33872e-12	-1.22447
ENSDARG00000039486	bag3	BCL2 associated athanogene 3	288.136	1.16566	0.157209	7.4147	1.21896e-13	3.42691e-12	1.12836
ENSDARG00000076005	piezo2a.2	piezo-type mechanosensitive ion channel component 2a	187.568	1.01572	0.137005	7.41373	1.22792e-13	3.44788e-12	0.984552
ENSDARG00000035715	marcksl1b	MARCKS-like 1b	5746.51	-0.488135	0.0658444	-7.41346	1.23046e-13	3.45081e-12	-0.478153
ENSDARG00000095743	sox11b	SRY-box transcription factor 11b	951.358	-0.547355	0.0738682	-7.40989	1.26406e-13	3.54076e-12	-0.535471
ENSDARG00000014943	kif23	kinesin family member 23	78.739	-1.39797	0.188736	-7.407	1.29191e-13	3.61437e-12	-1.35066
ENSDARG00000038563	pitrm1	pitrilysin metallopeptidase 1	496.11	0.847409	0.114455	7.4039	1.32245e-13	3.69535e-12	0.823352
ENSDARG00000027799	ucmaa	upper zone of growth plate and cartilage matrix associated a	42.6207	-2.11341	0.285517	-7.40204	1.34112e-13	3.74298e-12	-2.03718
ENSDARG00000014196	myl1	myosin, light chain 1, alkali; skeletal, fast	9230.55	-0.689034	0.0931031	-7.40076	1.35409e-13	3.77462e-12	-0.668932
ENSDARG00000103457	spartb	spartin b	263.198	1.14387	0.154695	7.39434	1.42115e-13	3.95677e-12	1.10756
ENSDARG00000004621	gpm6ab	glycoprotein M6Ab	3283.18	-0.391774	0.0530162	-7.3897	1.4716e-13	4.09228e-12	-0.386023
ENSDARG00000001313	g2e3	G2/M-phase specific E3 ubiquitin protein ligase	66.2131	-1.38882	0.188006	-7.38709	1.50078e-13	4.16841e-12	-1.34161
ENSDARG00000009844	dusp23a	dual specificity phosphatase 23a	294.582	-0.827546	0.112074	-7.38392	1.53694e-13	4.26371e-12	-0.803926
ENSDARG00000098591	tubb2b	tubulin, beta 2b	2299.42	-0.94482	0.128005	-7.38112	1.56968e-13	4.34931e-12	-0.917444
ENSDARG00000117407	NA	NA	68.1794	1.41055	0.191242	7.37573	1.63443e-13	4.52329e-12	1.36276
ENSDARG00000003584	pla2g7	phospholipase A2, group VII (platelet-activating factor acetylhydrolase, plasma)	520.719	0.930722	0.126196	7.3752	1.641e-13	4.53605e-12	0.903488
ENSDARG00000099749	ube2d2l	ubiquitin-conjugating enzyme E2D 2 (UBC4/5 homolog, yeast), like	435.561	0.778747	0.105596	7.37477	1.64632e-13	4.5453e-12	0.75741
ENSDARG00000099525	si:ch1073-13h15.3	si:ch1073-13h15.3	151.534	-1.13926	0.154537	-7.3721	1.67961e-13	4.63167e-12	-1.10224
ENSDARG00000021483	cdc14b	cell division cycle 14B	426.13	-0.600561	0.0814944	-7.36935	1.71459e-13	4.7225e-12	-0.585073
ENSDARG00000075192	yme1l1a	YME1-like 1a	260.587	0.822465	0.111656	7.36607	1.75726e-13	4.83423e-12	0.799188
ENSDARG00000020494	znf330	zinc finger protein 330	374.677	0.789101	0.10716	7.36377	1.7879e-13	4.91267e-12	0.76738
ENSDARG00000076862	gask1a	golgi associated kinase 1A	76.2008	-1.76657	0.23997	-7.36162	1.81694e-13	4.98655e-12	-1.70348
ENSDARG00000035858	cnn2	calponin 2	998.887	0.795896	0.108192	7.35633	1.89031e-13	5.17951e-12	0.774133
ENSDARG00000097491	ugt1b1	UDP glucuronosyltransferase 1 family, polypeptide B1	206.166	-1.16313	0.158115	-7.35623	1.89174e-13	5.17951e-12	-1.12495
ENSDARG00000005565	entpd8	ectonucleoside triphosphate diphosphohydrolase 8	520.738	0.937458	0.127465	7.35464	1.91449e-13	5.23558e-12	0.910238
ENSDARG00000024503	c6ast3	six-cysteine containing astacin protease 3	122.273	-1.0949	0.148926	-7.35197	1.95303e-13	5.33467e-12	-1.05961
ENSDARG00000104470	syngr2b	synaptogyrin 2b	570.685	0.858898	0.11683	7.35168	1.95732e-13	5.34006e-12	0.833968
ENSDARG00000052429	syngr2a	synaptogyrin 2a	462.222	0.828737	0.112796	7.34724	2.02334e-13	5.51366e-12	0.805325
ENSDARG00000017675	utp4	UTP4 small subunit processome component	461.959	0.851401	0.115898	7.34614	2.0402e-13	5.55305e-12	0.826845
ENSDARG00000000666	creg2	cellular repressor of E1A-stimulated genes 2	503.953	0.738868	0.100604	7.34435	2.06766e-13	5.61517e-12	0.719049
ENSDARG00000059871	shrprbck1r	sharpin and rbck1 related	761.42	0.655577	0.0892629	7.34433	2.06789e-13	5.61517e-12	0.639336
ENSDARG00000078674	hspb9	heat shock protein, alpha-crystallin-related, 9	362.631	2.89911	0.394797	7.34331	2.08377e-13	5.65166e-12	2.78963
ENSDARG00000040730	wdr75	WD repeat domain 75	357.879	0.887841	0.120914	7.34276	2.09231e-13	5.66814e-12	0.862089
ENSDARG00000040527	siae	sialic acid acetylesterase	187.909	0.851075	0.115921	7.34188	2.10617e-13	5.69901e-12	0.826206
ENSDARG00000075253	pik3cb	phosphatidylinositol-4,5-bisphosphate 3-kinase, catalytic subunit beta	326.831	0.652647	0.0889143	7.34018	2.1331e-13	5.76511e-12	0.636498
ENSDARG00000074684	ugl	ureidoglycolate lyase	72.4324	-1.46598	0.199957	-7.33145	2.27678e-13	6.14623e-12	-1.41486
ENSDARG00000029874	khk	ketohexokinase	162.053	-0.898044	0.122505	-7.33067	2.28999e-13	6.17469e-12	-0.871083
ENSDARG00000056167	hspe1	heat shock 10 protein 1	1210.7	0.58857	0.0803716	7.3231	2.423e-13	6.51811e-12	0.57497
ENSDARG00000099860	pkmb	pyruvate kinase M1/2b	5564.15	-0.73484	0.100344	-7.32322	2.42088e-13	6.51811e-12	-0.71348
ENSDARG00000015540	psen2	presenilin 2	591.092	0.758488	0.103586	7.32231	2.43735e-13	6.54906e-12	0.737709
ENSDARG00000077872	si:dkey-52d15.1p	NA	1008.76	0.940247	0.12847	7.3188	2.50206e-13	6.71513e-12	0.91178
ENSDARG00000070656	cdca3	cell division cycle associated 3	216.206	-1.42974	0.195385	-7.31755	2.52537e-13	6.7698e-12	-1.37955
ENSDARG00000036942	gpd1c	glycerol-3-phosphate dehydrogenase 1c	614.347	-0.65377	0.089354	-7.31663	2.54274e-13	6.80846e-12	-0.637276
ENSDARG00000051762	dnaja	DnaJ heat shock protein family (Hsp40) member A	139.939	1.12373	0.15359	7.31639	2.54736e-13	6.81293e-12	1.08714
ENSDARG00000034396	mars1	methionyl-tRNA synthetase 1	339.276	1.01197	0.138351	7.31451	2.5833e-13	6.90107e-12	0.980213
ENSDARG00000009553	gng3	guanine nucleotide binding protein (G protein), gamma 3	1551.12	-0.455106	0.0622295	-7.31334	2.60589e-13	6.95335e-12	-0.446678
ENSDARG00000007412	slc2a1b	solute carrier family 2 member 1b	213.674	0.947641	0.129609	7.31153	2.64117e-13	7.03936e-12	0.918608
ENSDARG00000007377	odc1	ornithine decarboxylase 1	328.879	2.17926	0.298193	7.30823	2.70693e-13	7.20629e-12	2.09919
ENSDARG00000043697	nefmb	neurofilament medium chain b	433.237	-0.635549	0.0870056	-7.30469	2.77902e-13	7.38969e-12	-0.617618
ENSDARG00000071586	tgfbi	transforming growth factor, beta-induced	1623.47	-1.06681	0.146072	-7.30333	2.80735e-13	7.45643e-12	-1.03159
ENSDARG00000044362	unc119a2	unc-119 lipid binding chaperone a2	870.559	-0.523023	0.0716206	-7.30269	2.82073e-13	7.48337e-12	-0.514906
ENSDARG00000042293	ca4b	carbonic anhydrase IV b	65.1106	-1.87807	0.257269	-7.30005	2.87662e-13	7.62287e-12	-1.80914
ENSDARG00000078233	ctnnd1	catenin (cadherin-associated protein), delta 1	542.486	-0.630974	0.0864364	-7.29986	2.88064e-13	7.62477e-12	-0.61591
ENSDARG00000003869	decr1	2,4-dienoyl CoA reductase 1, mitochondrial	274.62	-0.899116	0.123191	-7.29856	2.90854e-13	7.6898e-12	-0.871846
ENSDARG00000002791	atp1a1a.1	ATPase Na+/K+ transporting subunit alpha 1a, tandem duplicate 1	4530.57	0.564364	0.0773281	7.2983	2.91422e-13	7.696e-12	0.551695
ENSDARG00000004405	snx10a	sorting nexin 10a	80.0439	1.15913	0.158981	7.29096	3.07757e-13	8.1181e-12	1.12074
ENSDARG00000036764	hax1	HCLS1 associated protein X-1	520.445	0.755725	0.103727	7.28571	3.19985e-13	8.43102e-12	0.734846
ENSDARG00000054786	faah2b	fatty acid amide hydrolase 2b	45.0823	-2.00835	0.275688	-7.28487	3.21988e-13	8.47413e-12	-1.9338
ENSDARG00000061923	amotl2a	angiomotin like 2a	1543.39	0.499414	0.0685779	7.28244	3.27829e-13	8.61803e-12	0.48948
ENSDARG00000002285	mcoln1a	mucolipin TRP cation channel 1a	472.358	0.730696	0.100389	7.27866	3.37149e-13	8.85294e-12	0.710868
ENSDARG00000001975	hsd11b2	hydroxysteroid (11-beta) dehydrogenase 2	908.235	0.992225	0.136419	7.27337	3.5062e-13	9.18576e-12	0.960918
ENSDARG00000056856	tax1bp1b	Tax1 (human T-cell leukemia virus type I) binding protein 1b	2362.39	0.610138	0.0838857	7.27345	3.50413e-13	9.18576e-12	0.595509
ENSDARG00000070214	slc41a1	solute carrier family 41 member 1	118.455	1.07863	0.148307	7.27296	3.51695e-13	9.20349e-12	1.04344
ENSDARG00000099194	NA	NA	132.559	-1.15775	0.159223	-7.27126	3.56161e-13	9.30979e-12	-1.12019
ENSDARG00000097110	fxyd7	FXYD domain containing ion transport regulator 7	458.698	-0.708969	0.0975656	-7.26659	3.68668e-13	9.62582e-12	-0.68985
ENSDARG00000002403	nusap1	nucleolar and spindle associated protein 1	213.047	-1.37879	0.189842	-7.26284	3.79059e-13	9.88594e-12	-1.33009
ENSDARG00000052118	adamtsl5	ADAMTS like 5	105.158	1.15404	0.158966	7.25971	3.87933e-13	1.0106e-11	1.11545
ENSDARG00000089429	si:dkey-205h13.2	si:dkey-205h13.2	1400	-0.669586	0.0922484	-7.25852	3.91355e-13	1.01836e-11	-0.65327
ENSDARG00000115549	NCEH1	neutral cholesterol ester hydrolase 1b, tandem duplicate 2	42.481	1.91512	0.263858	7.25815	3.92433e-13	1.02002e-11	1.84458
ENSDARG00000013522	pck1	phosphoenolpyruvate carboxykinase 1 (soluble)	13164.9	0.700367	0.0965139	7.25665	3.96793e-13	1.03019e-11	0.6813
ENSDARG00000087402	tpm1	tropomyosin 1 (alpha)	4719.62	-0.496556	0.0684458	-7.25474	4.02428e-13	1.04365e-11	-0.485948
ENSDARG00000002197	pygl	phosphorylase, glycogen, liver	428.455	-1.05057	0.144883	-7.25115	4.13256e-13	1.07052e-11	-1.01609
ENSDARG00000104555	sh2d3cb	SH2 domain containing 3Cb	176.822	1.11511	0.153795	7.25067	4.14724e-13	1.07312e-11	1.07809
ENSDARG00000006220	ugt1a1	UDP glucuronosyltransferase 1 family a, b	1062.7	-1.60047	0.220855	-7.2467	4.27047e-13	1.10377e-11	-1.53976
ENSDARG00000009637	rcvrn3	recoverin 3	4806.77	-0.670856	0.0925977	-7.24484	4.32935e-13	1.11774e-11	-0.653114
ENSDARG00000096843	zgc:193593	zgc:193593	1597.75	-0.578583	0.0798673	-7.24431	4.34637e-13	1.12088e-11	-0.56493
ENSDARG00000062430	gpd2	glycerol-3-phosphate dehydrogenase 2 (mitochondrial)	144.732	1.08537	0.149831	7.24397	4.35739e-13	1.12247e-11	1.04972
ENSDARG00000033227	lect2.1	leukocyte cell derived chemotaxin 2, tandem duplicate 1	464.056	1.86295	0.257184	7.24368	4.36687e-13	1.12365e-11	1.79442
ENSDARG00000040274	scamp5b	secretory carrier membrane protein 5b	137.136	-0.974537	0.134666	-7.23669	4.59759e-13	1.1817e-11	-0.943433
ENSDARG00000037859	il11a	interleukin 11a	17.8244	5.26476	0.727632	7.23547	4.6392e-13	1.19107e-11	5.06637
ENSDARG00000089507	ugt1b5	UDP glucuronosyltransferase 1 family, polypeptide B5	157.58	-1.17347	0.162202	-7.23466	4.66684e-13	1.19684e-11	-1.13361
ENSDARG00000013847	egfra	epidermal growth factor receptor a (erythroblastic leukemia viral (v-erb-b) oncogene homolog, avian)	407.857	0.739538	0.102269	7.23127	4.78491e-13	1.22576e-11	0.719306
ENSDARG00000075024	si:ch73-375g18.1	si:ch73-375g18.1	739.922	0.553866	0.0765975	7.23086	4.79954e-13	1.22814e-11	0.541713
ENSDARG00000038239	tnpo2a	transportin 2a	1274.54	0.638758	0.08838	7.2274	4.92324e-13	1.2584e-11	0.622682
ENSDARG00000018980	slc52a3-2b	solute carrier family 52 member 3-2b	195.243	0.977186	0.135511	7.21112	5.54918e-13	1.41682e-11	0.94608
ENSDARG00000086332	bri3	brain protein I3	1467.81	0.431107	0.0597979	7.20939	5.62019e-13	1.43336e-11	0.42341
ENSDARG00000101919	foxj1a	forkhead box J1a	76.6684	1.18672	0.164667	7.20678	5.72906e-13	1.45952e-11	1.14627
ENSDARG00000002271	zfand5b	zinc finger, AN1-type domain 5b	1410.81	0.768151	0.106598	7.20603	5.76056e-13	1.46593e-11	0.746182
ENSDARG00000113899	ARF5	zgc:77650	379.149	0.858624	0.119256	7.19981	6.02981e-13	1.53275e-11	0.832637
ENSDARG00000052895	htra3a	HtrA serine peptidase 3a	17.1149	3.1428	0.436837	7.19445	6.27144e-13	1.59242e-11	3.02197
ENSDARG00000010791	dla	deltaA	258.377	-0.774542	0.107756	-7.18794	6.57785e-13	1.66839e-11	-0.752063
ENSDARG00000055365	si:dkey-25e12.3	si:dkey-25e12.3	101.531	1.31022	0.182287	7.18769	6.58988e-13	1.66961e-11	1.26409
ENSDARG00000007141	psmc3	proteasome 26S subunit, ATPase 3	1051.43	0.774004	0.107721	7.18528	6.70711e-13	1.69744e-11	0.751908
ENSDARG00000019253	rhag	Rh associated glycoprotein	1837.93	-0.418264	0.0582201	-7.18418	6.76117e-13	1.70925e-11	-0.41087
ENSDARG00000022509	cox4i2	cytochrome c oxidase subunit 4I2	763.852	-0.499166	0.0694999	-7.18225	6.85713e-13	1.73161e-11	-0.488684
ENSDARG00000095633	smim24	small integral membrane protein 24	572.893	-0.642075	0.0894504	-7.178	7.07381e-13	1.78438e-11	-0.625461
ENSDARG00000097102	hmgn1a	high mobility group nucleosome binding domain 1a	3124.04	-0.661954	0.0922252	-7.17758	7.09562e-13	1.78792e-11	-0.644262
ENSDARG00000007788	atp2b1b	ATPase plasma membrane Ca2+ transporting 1b	296.109	-0.836944	0.116624	-7.17641	7.15665e-13	1.80134e-11	-0.811534
ENSDARG00000070721	vdrb	vitamin D receptor b	525.557	0.819485	0.114206	7.17548	7.20545e-13	1.81164e-11	0.795102
ENSDARG00000012194	scp2a	sterol carrier protein 2a	1731.25	-0.549617	0.0766113	-7.1741	7.27844e-13	1.82801e-11	-0.53561
ENSDARG00000077236	hspb6	heat shock protein, alpha-crystallin-related, b6	523.393	1.03388	0.144124	7.17359	7.30559e-13	1.83283e-11	0.999493
ENSDARG00000078654	tpx2	TPX2 microtubule nucleation factor	160.424	-1.36811	0.19073	-7.17302	7.33628e-13	1.83853e-11	-1.31879
ENSDARG00000012044	polr3gla	RNA polymerase III subunit GL a	182.55	1.35265	0.188598	7.1721	7.38535e-13	1.84882e-11	1.30471
ENSDARG00000018891	rnaseh2a	ribonuclease H2, subunit A	170.743	-1.03889	0.144894	-7.16998	7.50088e-13	1.87493e-11	-1.00427
ENSDARG00000097057	fxyd6l	FXYD domain containing ion transport regulator 6 like	626.908	-0.917289	0.127936	-7.16989	7.50589e-13	1.87493e-11	-0.887893
ENSDARG00000025889	usp14	ubiquitin specific peptidase 14 (tRNA-guanine transglycosylase)	403.401	0.915058	0.127629	7.16965	7.51904e-13	1.87618e-11	0.886329
ENSDARG00000000212	krt97	keratin 97	4882.15	-0.636111	0.0887274	-7.16928	7.53941e-13	1.87924e-11	-0.623448
ENSDARG00000018124	psmd3	proteasome 26S subunit, non-ATPase 3	1264.4	0.743699	0.103763	7.1673	7.64897e-13	1.90421e-11	0.722404
ENSDARG00000035870	laptm4b	lysosomal protein transmembrane 4 beta	1507.74	0.553098	0.077171	7.16718	7.6561e-13	1.90421e-11	0.540427
ENSDARG00000069388	tmem88b	transmembrane protein 88 b	84.8078	1.21744	0.169925	7.16458	7.80264e-13	1.93857e-11	1.17517
ENSDARG00000045408	tagln	transgelin	1075.82	-0.587921	0.0820971	-7.16129	7.99242e-13	1.98358e-11	-0.573594
ENSDARG00000103271	pla2g15	phospholipase A2, group XV	1813.62	0.697166	0.0974009	7.1577	8.20423e-13	2.03396e-11	0.678254
ENSDARG00000045580	lum	lumican	547.522	-1.11691	0.156075	-7.15627	8.29012e-13	2.05305e-11	-1.07865
ENSDARG00000077688	cpo	carboxypeptidase O	116.929	-2.85598	0.399259	-7.1532	8.47774e-13	2.09726e-11	-2.74214
ENSDARG00000032010	slc15a2	solute carrier family 15 member 2	273.927	-1.03008	0.144022	-7.15225	8.53648e-13	2.10728e-11	-0.995549
ENSDARG00000042533	gstm.1	glutathione S-transferase mu, tandem duplicate 1	312.309	-1.10579	0.154607	-7.15228	8.5346e-13	2.10728e-11	-1.06791
ENSDARG00000093954	si:dkey-9i23.16	si:dkey-9i23.16	183.334	1.0326	0.144405	7.15071	8.63318e-13	2.12887e-11	0.998347
ENSDARG00000021339	cpa5	carboxypeptidase A5	17105.9	-0.575704	0.0805191	-7.1499	8.68406e-13	2.13913e-11	-0.560622
ENSDARG00000003641	tfg	trafficking from ER to golgi regulator	642.031	0.68155	0.0953357	7.14896	8.74407e-13	2.14933e-11	0.663195
ENSDARG00000004017	spag1a	sperm associated antigen 1a	361.301	0.84886	0.118737	7.14907	8.7366e-13	2.14933e-11	0.823356
ENSDARG00000009689	daam1b	dishevelled associated activator of morphogenesis 1b	498.914	0.604456	0.0845938	7.14539	8.97392e-13	2.20348e-11	0.590079
ENSDARG00000051874	stra6	signaling receptor and transporter of retinol STRA6	528.829	-0.769036	0.107635	-7.14485	9.00975e-13	2.20992e-11	-0.7465
ENSDARG00000070511	si:dkey-183j2.10	glutamate receptor, ionotropic, kainate 6	705.759	-0.662888	0.0927844	-7.14439	9.03977e-13	2.21481e-11	-0.645175
ENSDARG00000098349	hdac4	histone deacetylase 4	377.869	0.791549	0.110795	7.14425	9.04885e-13	2.21481e-11	0.768208
ENSDARG00000109310	im:7150988	im:7150988	495.029	-0.950949	0.133112	-7.144	9.06549e-13	2.21653e-11	-0.919582
ENSDARG00000059097	nktr	natural killer cell triggering receptor	1613.21	-0.428025	0.0599205	-7.14321	9.11777e-13	2.22696e-11	-0.419803
ENSDARG00000012777	nucks1b	nuclear casein kinase and cyclin-dependent kinase substrate 1b	1050.74	-0.517	0.0723917	-7.1417	9.21869e-13	2.2428e-11	-0.505574
ENSDARG00000054530	rars1	arginyl-tRNA synthetase 1	469.658	0.836706	0.117157	7.14175	9.21509e-13	2.2428e-11	0.811333
ENSDARG00000079183	sod3b	superoxide dismutase 3, extracellular b	71.329	-1.1922	0.166927	-7.14204	9.19571e-13	2.2428e-11	-1.1504
ENSDARG00000092806	mfap4.7	microfibril associated protein 4, tandem duplicate 7	38.8605	2.12452	0.297483	7.14165	9.22151e-13	2.2428e-11	2.04283
ENSDARG00000016239	psmd13	proteasome 26S subunit, non-ATPase 13	746.131	0.693125	0.0970694	7.14051	9.29829e-13	2.25909e-11	0.674386
ENSDARG00000011961	csrp2	cysteine and glycine-rich protein 2	580.692	0.743922	0.104248	7.1361	9.60157e-13	2.33032e-11	0.722714
ENSDARG00000090268	krt1-19e	keratin, type 1, 19e	8794.49	-2.80124	0.392627	-7.13462	9.70574e-13	2.35313e-11	-2.6809
ENSDARG00000015822	sesn3	sestrin 3	348.002	-0.845791	0.118587	-7.13223	9.87569e-13	2.39182e-11	-0.819611
ENSDARG00000045842	zgc:113263	zgc:113263	342.538	0.909516	0.12758	7.12898	1.01118e-12	2.44644e-11	0.880733
ENSDARG00000103511	zfand2a	zinc finger, AN1-type domain 2A	472.104	0.850882	0.119368	7.12825	1.01653e-12	2.45681e-11	0.82486
ENSDARG00000069095	gls2a	glutaminase 2a (liver, mitochondrial)	231.468	0.879968	0.123473	7.12682	1.02711e-12	2.47979e-11	0.852481
ENSDARG00000088178	tp53inp2	tumor protein p53 inducible nuclear protein 2a	329.706	-0.722903	0.101482	-7.12343	1.05272e-12	2.53895e-11	-0.702362
ENSDARG00000007347	degs1	delta(4)-desaturase, sphingolipid 1	547.963	0.710993	0.0998273	7.12223	1.06194e-12	2.55838e-11	0.690909
ENSDARG00000102710	si:dkey-62k3.4	NA	19.7366	-7.54795	1.05979	-7.12209	1.06299e-12	2.55838e-11	-8.68403
ENSDARG00000011515	orai1a	ORAI calcium release-activated calcium modulator 1a	143.035	0.958276	0.134568	7.12115	1.07033e-12	2.57336e-11	0.927154
ENSDARG00000078016	dtx4b	deltex 4, E3 ubiquitin ligase b	145.359	1.04507	0.146789	7.11955	1.08279e-12	2.59936e-11	1.00984
ENSDARG00000094422	si:dkey-12l12.1	si:dkey-12l12.1	308.972	-0.903251	0.126871	-7.11947	1.0834e-12	2.59936e-11	-0.874308
ENSDARG00000098377	tnfrsf11b	tumor necrosis factor receptor superfamily, member 11b	78.2833	1.49227	0.209617	7.11902	1.08696e-12	2.6052e-11	1.43672
ENSDARG00000036028	arrdc3b	arrestin domain containing 3b	936.483	1.05326	0.147961	7.11852	1.09092e-12	2.61199e-11	1.01833
ENSDARG00000015566	dnmt3ab	DNA (cytosine-5-)-methyltransferase 3 alpha b	385.148	-0.71612	0.100602	-7.11833	1.0924e-12	2.61281e-11	-0.695845
ENSDARG00000099424	lcat	lecithin-cholesterol acyltransferase	168.504	1.4086	0.197928	7.11674	1.10509e-12	2.64043e-11	1.35661
ENSDARG00000027424	slc25a3a	solute carrier family 25 member 3a	117.84	-1.15501	0.162342	-7.11469	1.12166e-12	2.67726e-11	-1.11469
ENSDARG00000074471	vps39	VPS39 subunit of HOPS complex	597.554	0.598371	0.0841098	7.11417	1.12585e-12	2.68449e-11	0.583541
ENSDARG00000039381	ch25hl1.1	cholesterol 25-hydroxylase like 1, tandem duplicate 1	102.66	1.35944	0.191105	7.11356	1.13087e-12	2.69366e-11	1.31006
ENSDARG00000061201	acsf2	acyl-CoA synthetase family member 2	283.66	-1.16606	0.16395	-7.11234	1.14092e-12	2.7148e-11	-1.12517
ENSDARG00000017119	vps37a	VPS37A subunit of ESCRT-I	735.665	0.688166	0.0968238	7.10741	1.18239e-12	2.80887e-11	0.669396
ENSDARG00000057006	fam241a	family with sequence similarity 241 member A	380.657	0.612245	0.0861424	7.10735	1.18289e-12	2.80887e-11	0.596549
ENSDARG00000078547	si:ch211-264f5.2	si:ch211-264f5.2	29.4044	2.66978	0.375663	7.10685	1.18724e-12	2.8163e-11	2.56822
ENSDARG00000114451	NA	matrix metallopeptidase 13a, tandem duplicate 1	46.3664	1.91683	0.269859	7.10308	1.22005e-12	2.89117e-11	1.84323
ENSDARG00000077778	adamts9	ADAM metallopeptidase with thrombospondin type 1 motif, 9	158.901	1.02601	0.144455	7.1026	1.22432e-12	2.8983e-11	0.991535
ENSDARG00000011897	tsg101b	tumor susceptibility 101b	265.678	0.887341	0.124975	7.10015	1.24624e-12	2.94719e-11	0.859383
ENSDARG00000020595	gnl3l	G protein nucleolar 3 like	445.155	0.667483	0.094024	7.09907	1.25604e-12	2.9673e-11	0.649496
ENSDARG00000096214	avpi1	arginine vasopressin induced 1	306.828	0.788849	0.111125	7.09873	1.2591e-12	2.9715e-11	0.765281
ENSDARG00000005254	kdelr2a	KDEL endoplasmic reticulum protein retention receptor 2a	864.527	0.632328	0.0890939	7.09731	1.27205e-12	2.999e-11	0.616173
ENSDARG00000055383	hapstr1a	HUWE1 associated protein modifying stress responses a	534.109	0.736157	0.103759	7.09485	1.29493e-12	3.04983e-11	0.715023
ENSDARG00000052122	rag1	recombination activating 1	73.7429	-1.38655	0.195458	-7.09385	1.30435e-12	3.06888e-11	-1.33581
ENSDARG00000067889	gltpd2b	glycolipid transfer protein domain containing 2b	60.3167	1.7686	0.249605	7.08559	1.3845e-12	3.25413e-11	1.70055
ENSDARG00000035958	tnni2b.1	troponin I type 2b (skeletal, fast), tandem duplicate 1	2487.35	-0.396888	0.0560306	-7.08342	1.40643e-12	3.30232e-11	-0.390151
ENSDARG00000104068	gstp1.2	glutathione S-transferase pi 1.2	1549.57	-0.800444	0.113069	-7.07927	1.44911e-12	3.39909e-11	-0.77626
ENSDARG00000004396	b3gnt5b	UDP-GlcNAc:betaGal beta-1,3-N-acetylglucosaminyltransferase 5b	184.925	0.892487	0.126129	7.07597	1.4841e-12	3.47761e-11	0.86401
ENSDARG00000099276	ugt5b3	UDP glucuronosyltransferase 5 family, polypeptide B3	172.915	-0.965809	0.136518	-7.0746	1.4988e-12	3.50851e-11	-0.93385
ENSDARG00000013430	bhmt	betaine-homocysteine methyltransferase	16486.1	-0.544906	0.0770416	-7.07288	1.51755e-12	3.5488e-11	-0.526307
ENSDARG00000069472	chsy3	chondroitin sulfate synthase 3	1106.21	0.6607	0.0934186	7.07246	1.52208e-12	3.55578e-11	0.644427
ENSDARG00000009390	npl	N-acetylneuraminate pyruvate lyase (dihydrodipicolinate synthase)	369.47	0.660395	0.093404	7.07031	1.54593e-12	3.60785e-11	0.64263
ENSDARG00000058996	jam2a	junctional adhesion molecule 2a	111.243	-1.15209	0.162976	-7.06908	1.55967e-12	3.63624e-11	-1.11176
ENSDARG00000042793	tpp1	tripeptidyl peptidase I	1160.36	0.660404	0.0934414	7.06758	1.57663e-12	3.67207e-11	0.643984
ENSDARG00000076223	SERP1	zgc:92744	1107.81	-0.580364	0.082133	-7.06614	1.59299e-12	3.70643e-11	-0.566152
ENSDARG00000013976	anxa13	annexin A13	1313.11	0.686209	0.0971732	7.06171	1.64463e-12	3.82274e-11	0.667188
ENSDARG00000086789	bahd1	bromo adjacent homology domain containing 1	369.494	0.621186	0.0879739	7.06103	1.65274e-12	3.83771e-11	0.605021
ENSDARG00000059815	oaz2b	ornithine decarboxylase antizyme 2b	167.679	1.09152	0.15459	7.06076	1.65595e-12	3.8413e-11	1.05343
ENSDARG00000103067	adgrd2	adhesion G protein-coupled receptor D2	79.0256	1.16649	0.165216	7.06043	1.65993e-12	3.84668e-11	1.12526
ENSDARG00000040815	tsku	tsukushi small leucine rich proteoglycan homolog (Xenopus laevis)	481.066	0.68762	0.0974192	7.05836	1.6848e-12	3.90038e-11	0.668548
ENSDARG00000061436	col6a2	collagen, type VI, alpha 2	1129.51	-0.929224	0.131712	-7.05495	1.72659e-12	3.99314e-11	-0.89853
ENSDARG00000076058	gba1	glucosylceramidase beta 1	380.808	0.73884	0.104778	7.05148	1.77029e-12	4.0901e-11	0.717279
ENSDARG00000002670	atg14	autophagy related 14	516.288	0.739601	0.104912	7.04974	1.79248e-12	4.13721e-11	0.718038
ENSDARG00000068257	kcne4	potassium voltage-gated channel, Isk-related family, member 4	45.5934	1.64698	0.233645	7.04908	1.80103e-12	4.15281e-11	1.58414
ENSDARG00000059367	mfap2	microfibril associated protein 2	218.79	-1.15349	0.163787	-7.04265	1.88612e-12	4.34467e-11	-1.11236
ENSDARG00000014806	hacd2	3-hydroxyacyl-CoA dehydratase 2	591.773	-0.608107	0.0863741	-7.04039	1.91704e-12	4.41149e-11	-0.592388
ENSDARG00000036386	rbm4.1	RNA binding motif protein 4.1	257.036	-0.736881	0.104732	-7.03585	1.98049e-12	4.55296e-11	-0.715122
ENSDARG00000073870	gdpd2	glycerophosphodiester phosphodiesterase domain containing 2	173.658	-1.23189	0.17511	-7.03497	1.99305e-12	4.57728e-11	-1.18679
ENSDARG00000011094	ccna2	cyclin A2	112.552	-1.45989	0.207592	-7.0325	2.02869e-12	4.65449e-11	-1.40441
ENSDARG00000043624	slc66a1	solute carrier family 66 member 1	205.682	0.873235	0.12419	7.03145	2.04405e-12	4.68507e-11	0.845276
ENSDARG00000011862	inaa	internexin neuronal intermediate filament protein, alpha a	230.235	-1.00808	0.143432	-7.02825	2.0914e-12	4.78884e-11	-0.973899
ENSDARG00000004806	grwd1	glutamate-rich WD repeat containing 1	289.635	0.930007	0.132382	7.02516	2.13824e-12	4.89124e-11	0.901776
ENSDARG00000056745	necab2	N-terminal EF-hand calcium binding protein 2	756.657	-0.646167	0.0920241	-7.02171	2.19162e-12	5.00839e-11	-0.628563
ENSDARG00000038312	rcl1	RNA terminal phosphate cyclase-like 1	314.828	0.706696	0.100715	7.01679	2.2702e-12	5.18284e-11	0.686454
ENSDARG00000043970	lrpprc	leucine-rich pentatricopeptide repeat containing	885.445	0.538969	0.0768178	7.0162	2.27989e-12	5.19981e-11	0.526364
ENSDARG00000103754	aspm	assembly factor for spindle microtubules	169.746	-1.3653	0.19465	-7.01413	2.31376e-12	5.27186e-11	-1.3139
ENSDARG00000104177	cpne3	copine III	680.525	0.587112	0.0837406	7.01108	2.36488e-12	5.38303e-11	0.572075
ENSDARG00000017835	brf1a	BRF1 general transcription factor IIIB subunit a	98.1084	1.18223	0.168689	7.00832	2.41189e-12	5.4846e-11	1.13946
ENSDARG00000052263	rab1aa	RAB1A, member RAS oncogene family a	176.291	0.929317	0.132621	7.00731	2.42943e-12	5.51907e-11	0.8985
ENSDARG00000023724	cdc42se1	CDC42 small effector 1	334.072	0.74686	0.106593	7.00664	2.44104e-12	5.53999e-11	0.724793
ENSDARG00000104441	hspb7	heat shock protein family, member 7 (cardiovascular)	229.526	0.990795	0.141415	7.00627	2.44756e-12	5.54933e-11	0.957086
ENSDARG00000075441	vwa2	von Willebrand factor A domain containing 2	88.1996	-1.37239	0.195887	-7.006	2.45233e-12	5.55469e-11	-1.32107
ENSDARG00000030872	cetp	cholesteryl ester transfer protein, plasma	278.28	-0.728808	0.104035	-7.00544	2.46206e-12	5.57125e-11	-0.70718
ENSDARG00000092788	si:dkey-21e2.15	si:dkey-21e2.15	103.648	-1.53194	0.218772	-7.00244	2.51536e-12	5.68628e-11	-1.47273
ENSDARG00000058462	zgc:158846	zgc:158846	3862.16	-0.679229	0.097017	-7.00113	2.53899e-12	5.72849e-11	-0.659996
ENSDARG00000069013	prdx4	peroxiredoxin 4	477.279	-0.87028	0.124305	-7.00116	2.53854e-12	5.72849e-11	-0.841836
ENSDARG00000007477	fbxo8	F-box protein 8	412.573	0.837398	0.119669	6.99759	2.60398e-12	5.86938e-11	0.810804
ENSDARG00000061908	mfsd12a	major facilitator superfamily domain containing 12a	218.552	0.849323	0.12144	6.99374	2.67646e-12	6.02687e-11	0.822167
ENSDARG00000104719	abcc1	ATP binding cassette subfamily C member 1 (ABCC1 blood group)	792.785	0.73432	0.105019	6.99227	2.70479e-12	6.08473e-11	0.712594
ENSDARG00000070822	cnp	2'',3''-cyclic nucleotide 3'' phosphodiesterase	564.152	-0.545094	0.0779601	-6.99196	2.71066e-12	6.09199e-11	-0.532024
ENSDARG00000004189	cbx1a	chromobox homolog 1a (HP1 beta homolog Drosophila)	752.598	-0.698325	0.0999223	-6.98868	2.77482e-12	6.23012e-11	-0.681964
ENSDARG00000025269	pdcd6ip	programmed cell death 6 interacting protein	1903.29	0.619	0.0885992	6.98652	2.81784e-12	6.32056e-11	0.602679
ENSDARG00000100265	rhcgb	Rh family, C glycoprotein b	223.865	0.973396	0.139409	6.98231	2.90363e-12	6.50668e-11	0.940359
ENSDARG00000002196	bach1b	BTB and CNC homology 1, basic leucine zipper transcription factor 1 b	490.405	0.634433	0.0908968	6.97971	2.95785e-12	6.62173e-11	0.61737
ENSDARG00000073699	col9a1a	collagen, type IX, alpha 1a	1233.22	-0.902212	0.129289	-6.97826	2.98862e-12	6.68414e-11	-0.872123
ENSDARG00000105669	nfx1	nuclear transcription factor, X-box binding 1	444.196	0.674421	0.0966644	6.97693	3.01697e-12	6.74103e-11	0.655525
ENSDARG00000056744	ela2	elastase 2	6609.01	-0.876169	0.125593	-6.97627	3.03123e-12	6.76633e-11	-0.846044
ENSDARG00000018902	pes	pescadillo	692.278	0.685902	0.0983264	6.97577	3.04206e-12	6.78395e-11	0.666494
ENSDARG00000098689	ptpn23b	protein tyrosine phosphatase, non-receptor type 23, b	350.97	0.617797	0.0885769	6.97469	3.06539e-12	6.82936e-11	0.601317
ENSDARG00000052948	nppal	natriuretic peptide A-like	133.555	1.03337	0.148234	6.97121	3.14225e-12	6.99386e-11	0.997384
ENSDARG00000036073	cebpg	CCAAT enhancer binding protein gamma	1392.04	0.551722	0.0791676	6.96903	3.19129e-12	7.09617e-11	0.53841
ENSDARG00000070360	inka1a	inka box actin regulator 1a	104.562	-1.01856	0.146197	-6.96702	3.23723e-12	7.19138e-11	-0.982935
ENSDARG00000074695	mertka	c-mer proto-oncogene tyrosine kinase a	188.942	0.91606	0.131489	6.9668	3.24221e-12	7.19552e-11	0.885375
ENSDARG00000070951	hmga1b	high mobility group AT-hook 1b	590.217	-0.554643	0.0796328	-6.96501	3.28379e-12	7.2808e-11	-0.541044
ENSDARG00000096791	si:ch73-344o19.1	si:ch73-344o19.1	156.674	1.20672	0.173398	6.95929	3.41995e-12	7.57542e-11	1.16214
ENSDARG00000068432	si:dkey-56m19.5	si:dkey-56m19.5	1307.08	-0.474574	0.0682222	-6.9563	3.4932e-12	7.73025e-11	-0.464284
ENSDARG00000008490	ltv1	LTV1 ribosome biogenesis factor	656.048	0.708234	0.101846	6.95394	3.55219e-12	7.85327e-11	0.687598
ENSDARG00000092976	si:ch211-127i16.2	si:ch211-127i16.2	179.464	-1.41589	0.203622	-6.9535	3.56337e-12	7.87045e-11	-1.36099
ENSDARG00000063223	arl14	ADP-ribosylation factor-like 14	46.2427	1.6855	0.242435	6.95237	3.59201e-12	7.92611e-11	1.61901
ENSDARG00000020976	ubald1b	UBA-like domain containing 1b	427.473	0.787083	0.113226	6.95143	3.61597e-12	7.97136e-11	0.762015
ENSDARG00000019353	sparc	secreted protein, acidic, cysteine-rich (osteonectin)	8432.48	-0.742363	0.106829	-6.94911	3.67602e-12	8.09602e-11	-0.719516
ENSDARG00000014692	znf622	zinc finger protein 622	670.698	0.660768	0.0951307	6.9459	3.76065e-12	8.27452e-11	0.642106
ENSDARG00000087832	bcl3	BCL3 transcription coactivator	28.3307	2.14123	0.308289	6.94552	3.77071e-12	8.28873e-11	2.05394
ENSDARG00000076348	mylk3	myosin light chain kinase 3	128.024	0.968949	0.139512	6.94528	3.77721e-12	8.29513e-11	0.935598
ENSDARG00000002021	pygb	phosphorylase, glycogen; brain	366.98	-0.69173	0.0996119	-6.94425	3.80482e-12	8.34782e-11	-0.671568
ENSDARG00000102937	hspbp1	HSPA (heat shock 70kDa) binding protein, cytoplasmic cochaperone 1	190.536	1.02431	0.147561	6.94161	3.87666e-12	8.49736e-11	0.988481
ENSDARG00000018411	mknk1	MAPK interacting serine/threonine kinase 1	251.788	0.868257	0.125095	6.94078	3.89938e-12	8.53906e-11	0.839735
ENSDARG00000045167	dlgap5	discs, large (Drosophila) homolog-associated protein 5	99.4846	-1.35848	0.195792	-6.9384	3.96553e-12	8.67568e-11	-1.30623
ENSDARG00000087844	plekhn1	pleckstrin homology domain containing, family N member 1	174.692	0.949589	0.136893	6.9367	4.01364e-12	8.77261e-11	0.916936
ENSDARG00000090548	NA	NA	158.266	1.05024	0.15151	6.93182	4.15451e-12	9.07193e-11	1.01286
ENSDARG00000037012	slc3a2b	solute carrier family 3 member 2b	2659.44	0.810897	0.117039	6.92843	4.25544e-12	9.28071e-11	0.785492
ENSDARG00000075549	cdh5	cadherin 5	526.66	0.704946	0.101748	6.92834	4.25817e-12	9.28071e-11	0.684267
ENSDARG00000055791	zgc:158423	zgc:158423	227.055	-0.86032	0.124216	-6.926	4.32914e-12	9.42649e-11	-0.831856
ENSDARG00000020711	rrm2	ribonucleotide reductase M2 polypeptide	437.292	-0.989109	0.142816	-6.92574	4.33704e-12	9.43481e-11	-0.954294
ENSDARG00000020623	baxa	BCL2 associated X, apoptosis regulator a	432.133	0.81386	0.117566	6.9226	4.43419e-12	9.63706e-11	0.787468
ENSDARG00000061416	c2cd4a	C2 calcium dependent domain containing 4A	86.2349	1.20512	0.174113	6.92144	4.47075e-12	9.70737e-11	1.16027
ENSDARG00000068064	sirt1	sirtuin 1	623.675	0.727362	0.105192	6.91462	4.69125e-12	1.01766e-10	0.705358
ENSDARG00000056605	wbp2	WW domain binding protein 2	465.256	0.820646	0.118763	6.90993	4.84894e-12	1.05088e-10	0.793874
ENSDARG00000035324	hnrnpl	heterogeneous nuclear ribonucleoprotein L	1003.76	-0.457119	0.0661702	-6.90824	4.90717e-12	1.06173e-10	-0.447611
ENSDARG00000104576	PPP1R3G	protein phosphatase 1 regulatory subunit 3G	49.4509	-2.20308	0.318908	-6.90821	4.90823e-12	1.06173e-10	-2.11104
ENSDARG00000057167	eif4g2b	eukaryotic translation initiation factor 4, gamma 2b	2824.92	0.402693	0.058311	6.90594	4.98714e-12	1.07779e-10	0.395605
ENSDARG00000010445	trabd	TraB domain containing	174.761	0.983228	0.14245	6.90228	5.11759e-12	1.10495e-10	0.948761
ENSDARG00000099959	smyhc1	slow myosin heavy chain 1	5487.38	0.478384	0.0693152	6.90156	5.14332e-12	1.10947e-10	0.468289
ENSDARG00000092407	trim35-45	tripartite motif containing 35-45	106.884	1.05501	0.15287	6.90138	5.14989e-12	1.10985e-10	1.01713
ENSDARG00000103298	ephx5	epoxide hydrolase 5	143.055	-1.19675	0.173555	-6.89547	5.36861e-12	1.1559e-10	-1.15152
ENSDARG00000055644	prss60.2	serine protease 60.2	130.044	1.22409	0.177571	6.89351	5.44319e-12	1.17087e-10	1.17802
ENSDARG00000028517	hbp1	HMG-box transcription factor 1	905.097	0.648278	0.0940741	6.89114	5.53459e-12	1.18942e-10	0.630394
ENSDARG00000012234	psme3	proteasome activator subunit 3	369.707	0.709686	0.103011	6.88939	5.60324e-12	1.20305e-10	0.688136
ENSDARG00000029510	timm17a	translocase of inner mitochondrial membrane 17 homolog A (yeast)	876.512	0.610568	0.0886282	6.88909	5.61485e-12	1.20443e-10	0.594193
ENSDARG00000038794	zgc:113531	zgc:113531	181.889	-1.01949	0.148036	-6.88672	5.70944e-12	1.22358e-10	-0.982877
ENSDARG00000016319	c9	complement component 9	2421.41	0.668914	0.0971394	6.88612	5.73338e-12	1.22757e-10	0.64972
ENSDARG00000068732	spry4	sprouty homolog 4 (Drosophila)	743.493	0.639563	0.0928899	6.88517	5.77196e-12	1.23469e-10	0.621819
ENSDARG00000044575	vars1	valyl-tRNA synthetase 1	302.678	0.797407	0.115838	6.88379	5.8279e-12	1.2455e-10	0.771503
ENSDARG00000044695	ccdc80l2	coiled-coil domain containing 80 like 2	116.463	-1.51624	0.220284	-6.88311	5.85615e-12	1.25038e-10	-1.4555
ENSDARG00000075159	meltf	melanotransferrin	297.599	1.11537	0.162229	6.87531	6.18554e-12	1.31949e-10	1.07414
ENSDARG00000006840	gnmt	glycine N-methyltransferase	2021	0.646811	0.0941599	6.86928	6.45253e-12	1.37517e-10	0.628649
ENSDARG00000069476	spint2	serine peptidase inhibitor, Kunitz type, 2	1952.78	0.401255	0.0584288	6.86742	6.53745e-12	1.39198e-10	0.394061
ENSDARG00000009001	pdia6	protein disulfide isomerase family A, member 6	655.967	0.799669	0.116467	6.86609	6.59859e-12	1.40371e-10	0.77398
ENSDARG00000062385	flcn	folliculin	652.84	0.559934	0.0815636	6.865	6.64898e-12	1.41312e-10	0.545816
ENSDARG00000100741	cdc20	cell division cycle 20 homolog	85.216	-1.24465	0.181367	-6.86262	6.76085e-12	1.43558e-10	-1.19679
ENSDARG00000026090	adprm	ADP-ribose/CDP-alcohol diphosphatase, manganese-dependent	104.841	1.0879	0.158584	6.86013	6.87977e-12	1.45949e-10	1.04784
ENSDARG00000002696	gnb3b	guanine nucleotide binding protein (G protein), beta polypeptide 3b	2756.81	-1.31619	0.192047	-6.85349	7.20716e-12	1.52753e-10	-1.2642
ENSDARG00000038780	ubtfl	upstream binding transcription factor, like	394.945	-0.660995	0.0965463	-6.8464	7.57308e-12	1.60362e-10	-0.641798
ENSDARG00000029290	stx11b.1	syntaxin 11b, tandem duplicate 1	317.218	0.716447	0.104677	6.84439	7.68031e-12	1.62483e-10	0.694267
ENSDARG00000001940	dnajc1	DnaJ (Hsp40) homolog, subfamily C, member 1	640.383	0.681474	0.0995896	6.84283	7.7645e-12	1.64114e-10	0.661521
ENSDARG00000022817	pvalb3	parvalbumin 3	141.257	-1.35565	0.198139	-6.84189	7.81577e-12	1.65047e-10	-1.30181
ENSDARG00000069453	zgc:113314	zgc:113314	104.324	1.428	0.208789	6.83941	7.95181e-12	1.67766e-10	1.37121
ENSDARG00000002917	gls2b	glutaminase 2b (liver, mitochondrial)	143.668	1.13942	0.166621	6.83841	8.00796e-12	1.68796e-10	1.09641
ENSDARG00000015050	calm2b	NA	6799.49	-0.320218	0.0468464	-6.83548	8.17298e-12	1.72117e-10	-0.315867
ENSDARG00000013576	gadd45bb	growth arrest and DNA-damage-inducible, beta b	267.89	0.720365	0.105473	6.82985	8.50038e-12	1.78849e-10	0.698242
ENSDARG00000051923	ccnb1	cyclin B1	93.3602	-1.41318	0.206965	-6.82809	8.60514e-12	1.80888e-10	-1.35657
ENSDARG00000003091	oclnb	occludin b	606.425	0.679143	0.0994843	6.82663	8.69315e-12	1.82468e-10	0.65914
ENSDARG00000070050	sfrp2	secreted frizzled-related protein 2	211.888	-1.02366	0.149955	-6.82646	8.70342e-12	1.82468e-10	-0.986137
ENSDARG00000091419	nrarpa	NOTCH regulated ankyrin repeat protein a	649.803	0.530182	0.0776657	6.82645	8.70399e-12	1.82468e-10	0.517271
ENSDARG00000045557	socs2	suppressor of cytokine signaling 2	363.077	0.84654	0.124047	6.82435	8.83271e-12	1.84998e-10	0.818165
ENSDARG00000069142	aars1	alanyl-tRNA synthetase 1	1476.89	0.589651	0.0864156	6.82343	8.88892e-12	1.86006e-10	0.573987
ENSDARG00000095901	col18a1b	collagen type XVIII alpha 1 chain b	100.192	-1.48793	0.218201	-6.81906	9.16401e-12	1.91589e-10	-1.42744
ENSDARG00000054259	nat10	N-acetyltransferase 10	434.439	0.685241	0.100502	6.81816	9.22124e-12	1.92611e-10	0.664865
ENSDARG00000002986	gda	guanine deaminase	467.299	0.941233	0.138053	6.81792	9.23665e-12	1.92759e-10	0.908054
ENSDARG00000079000	tp53bp1	tumor protein p53 binding protein, 1	529.858	-0.604016	0.0887255	-6.80769	9.91774e-12	2.06785e-10	-0.587406
ENSDARG00000100781	col28a2b	collagen, type XXVIII, alpha 2b	37.1858	-2.27327	0.334011	-6.80599	1.00358e-11	2.09058e-10	-2.17529
ENSDARG00000074554	tspan31	tetraspanin 31	726.561	0.732677	0.10767	6.80482	1.01177e-11	2.10574e-10	0.709762
ENSDARG00000021059	alas1	aminolevulinate, delta-, synthase 1	2243.14	0.820583	0.120638	6.80201	1.0317e-11	2.14529e-10	0.791893
ENSDARG00000086881	ier2b	immediate early response 2b	693.842	0.861711	0.126694	6.80154	1.03508e-11	2.15038e-10	0.832422
ENSDARG00000103799	kars1	lysyl-tRNA synthetase 1	2300.25	0.675741	0.0993729	6.80006	1.04576e-11	2.17062e-10	0.655871
ENSDARG00000039987	hivep2a	HIVEP zinc finger 2a	945.421	0.577612	0.0849716	6.79771	1.06298e-11	2.20437e-10	0.562445
ENSDARG00000074955	nup98	nucleoporin 98 and 96 precursor	897.447	0.644555	0.0948259	6.79725	1.06638e-11	2.20944e-10	0.626343
ENSDARG00000070448	grk4	G protein-coupled receptor kinase 4	727.982	0.560187	0.0824173	6.79696	1.06849e-11	2.21183e-10	0.545781
ENSDARG00000020101	psmc2	proteasome 26S subunit, ATPase 2	722.482	0.686676	0.101086	6.79298	1.09844e-11	2.27178e-10	0.667845
ENSDARG00000096898	si:dkey-96g2.2	NA	17.5264	4.64212	0.683488	6.79181	1.10737e-11	2.28821e-10	4.43982
ENSDARG00000055792	foxo4	forkhead box O4	1786.84	0.492483	0.0725694	6.78637	1.14989e-11	2.37393e-10	0.481119
ENSDARG00000010625	clic2	chloride intracellular channel 2	293.108	0.69821	0.10293	6.78338	1.17398e-11	2.4215e-10	0.676957
ENSDARG00000054797	zgc:153441	cone RDH	95.63	-1.22611	0.180973	-6.77512	1.24303e-11	2.56165e-10	-1.17831
ENSDARG00000075041	fmnl2b	formin-like 2b	345.745	-0.696413	0.102794	-6.77485	1.24533e-11	2.56409e-10	-0.675019
ENSDARG00000004830	flot2a	flotillin 2a	1629.83	-0.460751	0.0680265	-6.77311	1.26046e-11	2.59293e-10	-0.450496
ENSDARG00000098239	zgc:85932	zgc:85932	219.824	-1.09178	0.161216	-6.77214	1.2689e-11	2.60566e-10	-1.05011
ENSDARG00000117693	NA	NA	1686.06	0.761148	0.112392	6.77226	1.26788e-11	2.60566e-10	0.737273
ENSDARG00000099839	si:ch211-9d9.1	si:ch211-9d9.1	60.7357	1.96108	0.289624	6.77113	1.27779e-11	2.62157e-10	1.87729
ENSDARG00000057644	adam8b	ADAM metallopeptidase domain 8b	80.8718	1.2487	0.184442	6.77015	1.2865e-11	2.63709e-10	1.19959
ENSDARG00000010673	trim16	tripartite motif containing 16	158.485	0.87199	0.128869	6.76649	1.31945e-11	2.70223e-10	0.8418
ENSDARG00000003941	rrs1	ribosome biogenesis regulator 1 homolog	318.403	0.861486	0.127325	6.76604	1.32359e-11	2.70831e-10	0.831696
ENSDARG00000007244	acp2	acid phosphatase 2, lysosomal	802.678	0.728386	0.107663	6.76545	1.32898e-11	2.71694e-10	0.705193
ENSDARG00000075570	ide	insulin-degrading enzyme	788.832	0.682191	0.100839	6.76515	1.33174e-11	2.72016e-10	0.661877
ENSDARG00000052138	slc1a2a	solute carrier family 1 member 2a	157.376	-1.1939	0.176545	-6.7626	1.35539e-11	2.76602e-10	-1.14643
ENSDARG00000078077	dph2	diphthamide biosynthesis 2	243.683	0.864386	0.127905	6.75801	1.39902e-11	2.85254e-10	0.834488
ENSDARG00000075161	defbl1	defensin, beta-like 1	330.52	-1.75956	0.260435	-6.75623	1.41633e-11	2.88529e-10	-1.6838
ENSDARG00000029069	tnni2a.4	troponin I type 2a (skeletal, fast), tandem duplicate 4	16498.2	-0.580737	0.0859655	-6.75546	1.42381e-11	2.89797e-10	-0.563067
ENSDARG00000024433	pvalb4	parvalbumin 4	6700.35	-0.687915	0.10186	-6.75356	1.44257e-11	2.93356e-10	-0.666412
ENSDARG00000078214	mybbp1a	MYB binding protein (P160) 1a	838.843	0.768697	0.11387	6.75067	1.47163e-11	2.99002e-10	0.743705
ENSDARG00000100697	si:ch73-52f24.4	NA	2815.22	0.519007	0.0769089	6.74834	1.49551e-11	3.03587e-10	0.50635
ENSDARG00000060927	si:ch211-136a13.1	si:ch211-136a13.1	111.98	1.25312	0.185768	6.74562	1.52378e-11	3.09054e-10	1.20333
ENSDARG00000086647	chrng	cholinergic receptor, nicotinic, gamma	87.9941	1.13563	0.168446	6.74182	1.56415e-11	3.16956e-10	1.09189
ENSDARG00000097224	prr33	proline rich 33	1259.26	-0.814718	0.120848	-6.7417	1.56549e-11	3.16956e-10	-0.787044
ENSDARG00000114670	UBE2C	NA	53.5302	-1.59769	0.236993	-6.74151	1.56749e-11	3.17083e-10	-1.52943
ENSDARG00000051956	isca1	iron-sulfur cluster assembly 1	1426.42	0.520889	0.0772803	6.74025	1.58119e-11	3.19574e-10	0.50807
ENSDARG00000041361	ttk	ttk protein kinase	72.958	-1.34539	0.199621	-6.73972	1.58688e-11	3.20443e-10	-1.29045
ENSDARG00000096712	si:dkey-193p11.2	si:dkey-193p11.2	113.208	-1.048	0.155535	-6.73806	1.6052e-11	3.23861e-10	-1.00826
ENSDARG00000079745	si:ch211-166a6.5	si:ch211-166a6.5	1439.63	-0.745784	0.110716	-6.73602	1.62788e-11	3.2815e-10	-0.721507
ENSDARG00000040286	ubl7b	ubiquitin-like 7b (bone marrow stromal cell-derived)	538.155	0.773571	0.114846	6.73574	1.63101e-11	3.28493e-10	0.748267
ENSDARG00000002190	chmp2bb	charged multivesicular body protein 2Bb	1517.28	0.626005	0.0929481	6.73499	1.63938e-11	3.29891e-10	0.608263
ENSDARG00000104436	tubb4bl	tubulin, beta 4B class IVb-like	744.849	-1.03375	0.15355	-6.73233	1.6697e-11	3.357e-10	-0.995847
ENSDARG00000052480	pdcd11	programmed cell death 11	702.919	0.707618	0.105116	6.73177	1.67617e-11	3.36707e-10	0.685615
ENSDARG00000028396	fkbp5	FKBP prolyl isomerase 5	3819.45	1.40849	0.20924	6.73146	1.67964e-11	3.37112e-10	1.35125
ENSDARG00000074379	knstrn	kinetochore localized astrin (SPAG5) binding protein	52.6905	-1.50457	0.223566	-6.72988	1.698e-11	3.40499e-10	-1.43971
ENSDARG00000101385	f8	coagulation factor VIII, procoagulant component	121.51	0.979662	0.145626	6.72726	1.72888e-11	3.46391e-10	0.943496
ENSDARG00000104324	si:ch211-182p11.1	si:ch211-182p11.1	17.5832	2.73585	0.406709	6.72679	1.73442e-11	3.47201e-10	2.61507
ENSDARG00000008029	mep1a.2	meprin A, alpha (PABA peptide hydrolase), tandem duplicate 2	268.738	-1.18244	0.175808	-6.72571	1.74738e-11	3.49491e-10	-1.13548
ENSDARG00000103543	gngt2b	guanine nucleotide binding protein (G protein), gamma transducing activity polypeptide 2b	4350.21	-0.940546	0.13985	-6.72539	1.75125e-11	3.49961e-10	-0.905949
ENSDARG00000024746	hsp90aa1.2	heat shock protein 90, alpha (cytosolic), class A member 1, tandem duplicate 2	2836.28	1.64485	0.244672	6.72265	1.78452e-11	3.56303e-10	1.57709
ENSDARG00000076126	actc1c	actin alpha cardiac muscle 1a	565.078	-0.869966	0.129413	-6.72242	1.78729e-11	3.56546e-10	-0.839137
ENSDARG00000040466	vil1	villin 1	1710.08	-0.913788	0.135945	-6.72174	1.79562e-11	3.57899e-10	-0.880155
ENSDARG00000016255	chmp4ba	charged multivesicular body protein 4Ba	1236.29	0.679816	0.10115	6.72086	1.80656e-11	3.59768e-10	0.658951
ENSDARG00000005122	atp2a2b	ATPase sarcoplasmic/endoplasmic reticulum Ca2+ transporting 2b	629.964	0.746535	0.111094	6.71986	1.81904e-11	3.6132e-10	0.722346
ENSDARG00000091136	zgc:174259	zgc:174259	51.7158	1.7978	0.267528	6.72006	1.81649e-11	3.6132e-10	1.72089
ENSDARG00000100534	irak4	interleukin-1 receptor-associated kinase 4	140.8	0.953788	0.141934	6.71993	1.81806e-11	3.6132e-10	0.919009
ENSDARG00000045442	cpb1	carboxypeptidase B1 (tissue)	6754.51	-0.759417	0.113069	-6.7164	1.86274e-11	3.69681e-10	-0.721377
ENSDARG00000021265	mybpc2b	myosin binding protein Cb	620.541	-0.955779	0.142347	-6.71441	1.8883e-11	3.74431e-10	-0.920424
ENSDARG00000070682	sdf4	stromal cell derived factor 4	775.792	0.606908	0.0904014	6.71347	1.90043e-11	3.76514e-10	0.589844
ENSDARG00000098825	farsa	phenylalanyl-tRNA synthetase subunit alpha	1128.12	0.605577	0.0902196	6.71226	1.91637e-11	3.79345e-10	0.58863
ENSDARG00000058257	slc39a1	solute carrier family 39 member 1	201.17	0.96078	0.143194	6.70962	1.95138e-11	3.85945e-10	0.925481
ENSDARG00000056214	gnrh3	gonadotropin-releasing hormone 3	60.4822	1.42165	0.211896	6.70922	1.95671e-11	3.86581e-10	1.36286
ENSDARG00000068275	ptx3a	pentraxin 3, long a	358.824	0.779568	0.116195	6.70913	1.95795e-11	3.86581e-10	0.754066
ENSDARG00000075952	mbd2	methyl-CpG binding domain protein 2	143.855	0.899965	0.134144	6.70897	1.96004e-11	3.86665e-10	0.86783
ENSDARG00000071353	mgarpa	mitochondria localized glutamic acid rich protein a	2324.79	0.582142	0.0867923	6.7073	1.98253e-11	3.90566e-10	0.566344
ENSDARG00000117211	NA	NA	40.7241	1.80046	0.268435	6.70725	1.9832e-11	3.90566e-10	1.72306
ENSDARG00000070239	knl1	kinetochore scaffold 1	63.874	-1.35334	0.201939	-6.70175	2.05938e-11	4.05222e-10	-1.29755
ENSDARG00000092947	cyt1	type I cytokeratin, enveloping layer	24453.8	-1.30438	0.194704	-6.69927	2.09467e-11	4.11815e-10	-1.25044
ENSDARG00000032831	htra1a	HtrA serine peptidase 1a	137.834	-1.02922	0.153761	-6.6936	2.17749e-11	4.27641e-10	-0.98995
ENSDARG00000101584	si:ch211-132d3.4	NA	580.961	-0.568478	0.0849298	-6.69351	2.17888e-11	4.27641e-10	-0.553045
ENSDARG00000069425	hsbp1a	heat shock factor binding protein 1a	532.104	-0.561184	0.0838619	-6.69176	2.20503e-11	4.32408e-10	-0.546126
ENSDARG00000033760	pmelb	premelanosome protein b	147.43	-0.914048	0.136608	-6.69104	2.21596e-11	4.34181e-10	-0.881022
ENSDARG00000008278	rcor2	REST corepressor 2	121.89	-0.903752	0.135101	-6.68944	2.24033e-11	4.38584e-10	-0.869989
ENSDARG00000037038	psmc6	proteasome 26S subunit, ATPase 6	711.645	0.727761	0.108866	6.68492	2.31054e-11	4.51945e-10	0.704317
ENSDARG00000103658	hivep1	HIVEP zinc finger 1	793.323	0.565401	0.0845968	6.68348	2.33341e-11	4.56032e-10	0.550234
ENSDARG00000038585	eif4e2	eukaryotic translation initiation factor 4E family member 2	132.979	-0.962676	0.144057	-6.68261	2.34731e-11	4.58362e-10	-0.924185
ENSDARG00000068157	ehmt1a	euchromatic histone-lysine N-methyltransferase 1a	176.787	-0.80046	0.119814	-6.68084	2.37576e-11	4.63524e-10	-0.773057
ENSDARG00000054154	bms1	BMS1 ribosome biogenesis factor	351.153	0.7495	0.112217	6.67903	2.40531e-11	4.68893e-10	0.725209
ENSDARG00000100946	si:ch211-212k18.9	si:ch211-212k18.9	103.151	-0.994607	0.148924	-6.67862	2.41209e-11	4.69817e-10	-0.955527
ENSDARG00000012450	vmp1	vacuole membrane protein 1	415.258	0.71596	0.107231	6.67681	2.44204e-11	4.7525e-10	0.693116
ENSDARG00000052578	c6ast4	six-cysteine containing astacin protease 4	2928.64	-0.54019	0.0809463	-6.67344	2.49881e-11	4.85889e-10	-0.52643
ENSDARG00000043666	abt1	activator of basal transcription 1	159.46	0.938475	0.140634	6.67317	2.50333e-11	4.86358e-10	0.903652
ENSDARG00000098206	ptrh1	peptidyl-tRNA hydrolase 1 homolog	45.4239	1.45975	0.21879	6.67192	2.52472e-11	4.90101e-10	1.39855
ENSDARG00000043796	ms4a17a.7	membrane-spanning 4-domains, subfamily A, member 17A.7	104.917	1.34516	0.201686	6.66955	2.56592e-11	4.9768e-10	1.28957
ENSDARG00000099200	zgc:123103	zgc:123103	3015.63	0.637288	0.0956053	6.66582	2.63194e-11	5.10058e-10	0.618513
ENSDARG00000035264	riok2	RIO kinase 2 (yeast)	359.621	0.909153	0.136431	6.66383	2.66778e-11	5.1657e-10	0.87602
ENSDARG00000008030	myl9b	myosin, light chain 9b, regulatory	1203.54	0.651286	0.0977603	6.66207	2.69999e-11	5.2193e-10	0.631704
ENSDARG00000016457	irf9	interferon regulatory factor 9	180.848	0.879811	0.132061	6.66215	2.69842e-11	5.2193e-10	0.848187
ENSDARG00000098103	tefb	TEF transcription factor, PAR bZIP family member b	1609.01	0.48117	0.072228	6.66182	2.70448e-11	5.22362e-10	0.469831
ENSDARG00000077620	cdca7a	cell division cycle associated 7a	144.224	-1.44714	0.217372	-6.65744	2.78644e-11	5.37741e-10	-1.38528
ENSDARG00000002720	utp15	UTP15 small subunit processome component	152.642	1.04274	0.156644	6.65678	2.79887e-11	5.39689e-10	1.00243
ENSDARG00000038561	klf6b	Kruppel like factor 6b	109.882	1.21221	0.18211	6.65648	2.80461e-11	5.40344e-10	1.16295
ENSDARG00000019417	gadd45ga	growth arrest and DNA-damage-inducible, gamma a	735.534	0.785233	0.117986	6.65532	2.82676e-11	5.44157e-10	0.758577
ENSDARG00000069855	pnisr	PNN-interacting serine/arginine-rich protein	2138.03	-0.316254	0.0475351	-6.65307	2.87048e-11	5.52113e-10	-0.311672
ENSDARG00000016864	farsb	phenylalanyl-tRNA synthetase subunit beta	500.042	0.660115	0.099247	6.65123	2.90649e-11	5.58574e-10	0.639988
ENSDARG00000100795	timp4.3	TIMP metallopeptidase inhibitor 4, tandem duplicate 3	359.87	0.752241	0.113137	6.64893	2.95223e-11	5.66892e-10	0.727258
ENSDARG00000077264	wdr43	WD repeat domain 43	930.863	0.8018	0.120715	6.64209	3.09258e-11	5.93349e-10	0.774678
ENSDARG00000110756	CLEC3A	NA	84.0581	-1.16709	0.175747	-6.64075	3.12085e-11	5.98275e-10	-1.11995
ENSDARG00000054609	slco2b1	solute carrier organic anion transporter family, member 2B1	382.355	0.620482	0.093617	6.62788	3.40543e-11	6.52288e-10	0.602273
ENSDARG00000003259	loxa	lysyl oxidase a	167.278	0.822519	0.124125	6.62653	3.43667e-11	6.57726e-10	0.79364
ENSDARG00000043848	sod1	superoxide dismutase 1, soluble	1750.66	-0.561773	0.0848094	-6.62395	3.49724e-11	6.68764e-10	-0.54607
ENSDARG00000056483	ssbp4	single stranded DNA binding protein 4	961.134	-0.450381	0.0680018	-6.62307	3.51814e-11	6.72204e-10	-0.44032
ENSDARG00000099742	heatr1	HEAT repeat containing 1	414.531	0.762235	0.115124	6.621	3.56777e-11	6.81122e-10	0.736704
ENSDARG00000019581	uso1	USO1 vesicle transport factor	753.986	0.543982	0.0821648	6.62062	3.57705e-11	6.82329e-10	0.529598
ENSDARG00000052322	tlr5b	toll-like receptor 5b	140.524	0.909795	0.137511	6.61616	3.68647e-11	7.02621e-10	0.876253
ENSDARG00000056200	abcb9	ATP-binding cassette, sub-family B (MDR/TAP), member 9	164.234	0.859444	0.129927	6.61484	3.71951e-11	7.08333e-10	0.828393
ENSDARG00000027495	elovl4b	ELOVL fatty acid elongase 4b	273.271	-0.946444	0.143095	-6.61409	3.73857e-11	7.11376e-10	-0.910507
ENSDARG00000102417	psmd7	proteasome 26S subunit, non-ATPase 7	934.518	0.716122	0.10829	6.61303	3.76532e-11	7.15875e-10	0.692116
ENSDARG00000071877	dhrs7cb	dehydrogenase/reductase (SDR family) member 7Cb	694.711	-0.636384	0.0962475	-6.61195	3.79289e-11	7.20525e-10	-0.616909
ENSDARG00000014303	vac14	vac14 homolog (S. cerevisiae)	472.955	0.575508	0.0870808	6.6089	3.87189e-11	7.34927e-10	0.557622
ENSDARG00000056407	irf8	interferon regulatory factor 8	52.2929	1.42602	0.215792	6.60831	3.88726e-11	7.37238e-10	1.36521
ENSDARG00000078258	NA	gamma-glutamyltransferase 5b	201.027	0.783448	0.118563	6.60785	3.89954e-11	7.3896e-10	0.756536
ENSDARG00000015404	arl3l2	ADP ribosylation factor like GTPase 3, like 2	112.984	-1.06704	0.161563	-6.60447	3.98947e-11	7.55382e-10	-1.02479
ENSDARG00000069619	atf7ip	activating transcription factor 7 interacting protein	1081.1	-0.581573	0.0880897	-6.60206	4.05486e-11	7.67134e-10	-0.56505
ENSDARG00000014976	lims2	LIM and senescent cell antigen-like domains 2	160.906	-0.828828	0.125572	-6.60042	4.09995e-11	7.75027e-10	-0.799165
ENSDARG00000086856	stk35	serine/threonine kinase 35	564.453	0.749768	0.113639	6.5978	4.1731e-11	7.8821e-10	0.72464
ENSDARG00000004261	tmed9	transmembrane p24 trafficking protein 9	917.609	0.51548	0.0781622	6.59501	4.2524e-11	8.02531e-10	0.502404
ENSDARG00000070835	tnnc2.2	troponin C2, fast skeletal type, tandem duplicate 2	23375.9	-0.518644	0.0786435	-6.59487	4.25627e-11	8.02606e-10	-0.507104
ENSDARG00000042780	apoba	apolipoprotein Ba	807.533	-1.61842	0.245423	-6.59439	4.27006e-11	8.04549e-10	-1.54633
ENSDARG00000078095	cipcb	CLOCK-interacting pacemaker b	690.579	0.553641	0.0839759	6.59285	4.31457e-11	8.12273e-10	0.538894
ENSDARG00000056836	si:ch211-125o16.4	si:ch211-125o16.4	2160.66	0.438935	0.0665794	6.59265	4.32033e-11	8.12693e-10	0.428494
ENSDARG00000042613	crp3	C-reactive protein 3	299.592	0.949989	0.144169	6.5894	4.41595e-11	8.30005e-10	0.91422
ENSDARG00000026941	fbxl4	F-box and leucine-rich repeat protein 4	135.612	1.01915	0.154786	6.58426	4.57164e-11	8.58568e-10	0.979248
ENSDARG00000020405	napab	N-ethylmaleimide-sensitive factor attachment protein, alpha b	578.215	0.622317	0.0945209	6.58391	4.58232e-11	8.59874e-10	0.603725
ENSDARG00000078973	uckl1b	uridine-cytidine kinase 1-like 1b	339.518	0.576284	0.0875363	6.58336	4.59921e-11	8.62342e-10	0.560029
ENSDARG00000041991	rrp9	ribosomal RNA processing 9, U3 small nucleolar RNA binding protein	261.461	0.758187	0.115184	6.58241	4.62897e-11	8.67218e-10	0.732372
ENSDARG00000063292	ssuh2rs1	ssu-2 homolog, related sequence 1	957.062	-0.756687	0.11507	-6.57587	4.83709e-11	9.05474e-10	-0.72968
ENSDARG00000098438	slc6a6b	solute carrier family 6 member 6b	217.8	0.82603	0.125709	6.57097	4.999e-11	9.35023e-10	0.796772
ENSDARG00000070000	txnipb	thioredoxin interacting protein b	690.761	-2.10348	0.320296	-6.56731	5.12321e-11	9.57481e-10	-2.0063
ENSDARG00000057105	nle1	notchless homolog 1 (Drosophila)	188.261	0.911476	0.138875	6.56329	5.26347e-11	9.82897e-10	0.877163
ENSDARG00000003699	atp7a	ATPase copper transporting alpha	288.221	0.764019	0.116446	6.56117	5.33887e-11	9.96172e-10	0.737745
ENSDARG00000067997	myhz1.3	myosin, heavy polypeptide 1.3, skeletal muscle	23837.4	-0.416015	0.0634105	-6.56066	5.35709e-11	9.98764e-10	-0.402526
ENSDARG00000027099	psmc4	proteasome 26S subunit, ATPase 4	1150.02	0.697702	0.106387	6.55817	5.44709e-11	1.01472e-09	0.675863
ENSDARG00000102353	ddx47	DEAD (Asp-Glu-Ala-Asp) box polypeptide 47	327.409	0.803605	0.122542	6.55781	5.46051e-11	1.0164e-09	0.77518
ENSDARG00000102175	hamp	hepcidin antimicrobial peptide	236.184	1.82398	0.278175	6.55695	5.492e-11	1.02144e-09	1.74158
ENSDARG00000052104	atg4b	autophagy related 4B, cysteine peptidase	270.513	0.896269	0.136733	6.55488	5.56861e-11	1.03486e-09	0.863007
ENSDARG00000053119	smpdl3a	sphingomyelin phosphodiesterase acid like 3A	98.811	1.10282	0.168291	6.55308	5.6362e-11	1.04657e-09	1.058
ENSDARG00000005368	mcamb	melanoma cell adhesion molecule b	634.721	0.642299	0.098023	6.55254	5.65675e-11	1.0489e-09	0.62259
ENSDARG00000042484	tle2a	TLE family member 2, transcriptional corepressor a	450.402	-0.54662	0.0834214	-6.55251	5.65781e-11	1.0489e-09	-0.529304
ENSDARG00000111106	arl3l1	ADP ribosylation factor like GTPase 3, like 1	321.13	-0.712595	0.108815	-6.5487	5.8042e-11	1.07517e-09	-0.689019
ENSDARG00000013360	sh3gl3a	SH3-domain GRB2-like 3a	474.794	0.717282	0.109551	6.54747	5.85198e-11	1.08316e-09	0.693637
ENSDARG00000061100	nars1	asparaginyl-tRNA synthetase 1	1064.07	0.690358	0.105496	6.54393	5.99244e-11	1.10827e-09	0.667954
ENSDARG00000096739	si:dkey-219e21.2	si:dkey-219e21.2	128.078	-1.04726	0.160068	-6.54262	6.04517e-11	1.11712e-09	-1.00564
ENSDARG00000008237	sars1	seryl-tRNA synthetase 1	1240.72	0.550604	0.0842169	6.53793	6.23759e-11	1.15176e-09	0.535504
ENSDARG00000053481	entpd5a	ectonucleoside triphosphate diphosphohydrolase 5a	42.9475	-1.83048	0.280168	-6.53349	6.42549e-11	1.18551e-09	-1.74664
ENSDARG00000056467	tmub2	transmembrane and ubiquitin-like domain containing 2	461.826	0.608686	0.0931725	6.53289	6.45133e-11	1.18932e-09	0.590552
ENSDARG00000039343	ahcyl2b	adenosylhomocysteinase like 2b	1197.51	0.511071	0.0782358	6.53245	6.47029e-11	1.19187e-09	0.497949
ENSDARG00000074756	tfb2m	transcription factor B2, mitochondrial	479.894	0.576354	0.0882427	6.53146	6.5131e-11	1.19879e-09	0.558558
ENSDARG00000103503	dgat1a	diacylglycerol O-acyltransferase 1a	185.331	-0.771011	0.118078	-6.52967	6.59133e-11	1.21223e-09	-0.743938
ENSDARG00000058857	C18H19orf12	zgc:112052	262.582	0.690896	0.105811	6.52954	6.59702e-11	1.21231e-09	0.668433
ENSDARG00000100825	calm3a	calmodulin 3a (phosphorylase kinase, delta)	1532.8	-0.586736	0.0898648	-6.5291	6.6166e-11	1.21494e-09	-0.570107
ENSDARG00000087897	macroh2a2	macroH2A.2 histone	1952.26	-0.455174	0.0697197	-6.52863	6.63723e-11	1.21776e-09	-0.444336
ENSDARG00000076146	zgc:172075	zgc:172075	179.647	0.736584	0.112827	6.52846	6.64482e-11	1.21818e-09	0.71156
ENSDARG00000095002	tnnc2.1	troponin C2, fast skeletal type, tandem duplicate 1	136.567	-1.03587	0.158701	-6.52714	6.70377e-11	1.22801e-09	-0.994114
ENSDARG00000013741	lancl1	LanC antibiotic synthetase component C-like 1 (bacterial)	181.798	-0.777798	0.119166	-6.52701	6.70963e-11	1.22811e-09	-0.750345
ENSDARG00000102004	apoea	apolipoprotein Ea	3371.6	-0.820556	0.125732	-6.52625	6.74358e-11	1.23335e-09	-0.793616
ENSDARG00000061865	ddx10	DEAD (Asp-Glu-Ala-Asp) box polypeptide 10	399.459	0.746359	0.11438	6.52524	6.78905e-11	1.24068e-09	0.721169
ENSDARG00000003469	neurod4	neuronal differentiation 4	416.488	-0.622341	0.0954998	-6.51668	7.18828e-11	1.3126e-09	-0.603225
ENSDARG00000054929	zgc:110540	zgc:110540	168.125	-1.14766	0.176151	-6.51519	7.2596e-11	1.32458e-09	-1.09927
ENSDARG00000043542	zpr1	ZPR1 zinc finger	230.421	0.667116	0.102455	6.51131	7.45003e-11	1.35825e-09	0.645714
ENSDARG00000097504	si:ch211-212c13.7p	NA	351.418	1.03423	0.158854	6.51054	7.48788e-11	1.36407e-09	0.992803
ENSDARG00000002945	bgnb	biglycan b	335.679	0.706202	0.108553	6.50562	7.73745e-11	1.40842e-09	0.682689
ENSDARG00000024829	tnn	tenascin N	2992.15	-0.857316	0.131804	-6.50446	7.79722e-11	1.41818e-09	-0.825256
ENSDARG00000075621	birc5a	baculoviral IAP repeat containing 5a	69.3742	-1.23098	0.189295	-6.50298	7.87427e-11	1.43107e-09	-1.178
ENSDARG00000012495	mphosph10	M-phase phosphoprotein 10 (U3 small nucleolar ribonucleoprotein)	357.723	0.742083	0.114128	6.50218	7.91627e-11	1.43757e-09	0.716577
ENSDARG00000104359	anxa1c	annexin A1c	665.657	-0.754985	0.116168	-6.49909	8.08083e-11	1.4663e-09	-0.7285
ENSDARG00000004325	casp9	caspase 9, apoptosis-related cysteine peptidase	294.625	0.813573	0.125191	6.49865	8.10428e-11	1.4694e-09	0.784002
ENSDARG00000056938	kera	keratocan	128.459	-1.4336	0.220607	-6.49844	8.11584e-11	1.47034e-09	-1.36945
ENSDARG00000040338	hvcn1	hydrogen voltage-gated channel 1	287.56	0.712555	0.10967	6.49728	8.17849e-11	1.48053e-09	0.688613
ENSDARG00000041433	si:dkey-7c18.24	si:dkey-7c18.24	720.57	2.03457	0.313245	6.49513	8.29623e-11	1.50067e-09	1.9397
ENSDARG00000038731	slc25a36a	solute carrier family 25 member 36a	1049.29	-0.475883	0.0732745	-6.49452	8.33012e-11	1.50547e-09	-0.464233
ENSDARG00000096762	fasn2	fatty acid synthase 2	16.5836	3.73227	0.57469	6.49441	8.33585e-11	1.50547e-09	3.55332
ENSDARG00000056209	myoz1a	myozenin 1a	1246.87	-0.612912	0.0944354	-6.49028	8.56791e-11	1.54618e-09	-0.594094
ENSDARG00000023712	mao	monoamine oxidase	653.236	-0.732375	0.112865	-6.48895	8.64363e-11	1.55862e-09	-0.707052
ENSDARG00000097630	rbis	ribosomal biogenesis factor	531.02	0.798952	0.123152	6.48752	8.72616e-11	1.57228e-09	0.770148
ENSDARG00000016773	cishb	cytokine inducible SH2-containing protein b	104.125	1.25669	0.193812	6.48408	8.92751e-11	1.6073e-09	1.20252
ENSDARG00000022413	ing5a	inhibitor of growth family, member 5a	368.939	0.649228	0.100134	6.48361	8.95549e-11	1.61108e-09	0.628628
ENSDARG00000003526	psma5	proteasome 20S subunit alpha 5	503.609	0.718653	0.110884	6.48113	9.10375e-11	1.63648e-09	0.694209
ENSDARG00000007691	cul1b	cullin 1b	538	0.730901	0.112778	6.48091	9.11721e-11	1.63762e-09	0.705858
ENSDARG00000074904	si:ch211-253b8.5	si:ch211-253b8.5	197.128	0.813535	0.125639	6.4752	9.46858e-11	1.69941e-09	0.783775
ENSDARG00000056791	pde6ga	phosphodiesterase 6G, cGMP-specific, rod, gamma, paralog a	153.516	0.923132	0.1426	6.47356	9.57192e-11	1.71662e-09	0.887204
ENSDARG00000052633	si:ch211-106n13.3	si:ch211-106n13.3	69.4099	-1.60611	0.248128	-6.47293	9.61233e-11	1.72168e-09	-1.53247
ENSDARG00000102829	cobll1b	cordon-bleu WH2 repeat protein-like 1b	506.817	0.659419	0.101874	6.47288	9.61501e-11	1.72168e-09	0.638616
ENSDARG00000026017	xpnpep2	X-prolyl aminopeptidase (aminopeptidase P) 2, membrane-bound	150.697	-0.995275	0.15383	-6.46998	9.80153e-11	1.75371e-09	-0.955088
ENSDARG00000018688	elk3	ETS transcription factor ELK3	249.603	0.638321	0.0986676	6.46941	9.83844e-11	1.75895e-09	0.618234
ENSDARG00000002507	itga10	integrin, alpha 10	173.496	-0.904142	0.139796	-6.4676	9.95704e-11	1.77812e-09	-0.868487
ENSDARG00000090872	si:dkey-276j7.1	si:dkey-276j7.1	1394.8	-0.519176	0.0802741	-6.46754	9.96103e-11	1.77812e-09	-0.505221
ENSDARG00000044980	kpna6	karyopherin alpha 6 (importin alpha 7)	156.478	0.960683	0.148562	6.46654	1.00272e-10	1.78855e-09	0.922491
ENSDARG00000004378	yrk	Yes-related kinase	287.273	0.749128	0.115865	6.46552	1.00954e-10	1.79932e-09	0.722901
ENSDARG00000103117	tmprss4a	transmembrane serine protease 4a	189.694	0.760569	0.117657	6.46429	1.01777e-10	1.81259e-09	0.73367
ENSDARG00000037962	psmb7	proteasome 20S subunit beta 7	892.195	0.670713	0.103759	6.46416	1.01863e-10	1.81272e-09	0.64894
ENSDARG00000013615	pbx3b	pre-B-cell leukemia homeobox 3b	1544.52	-0.445816	0.0689828	-6.46272	1.0284e-10	1.8287e-09	-0.43543
ENSDARG00000103830	ddr2l	discoidin domain receptor family, member 2, like	231.807	0.8002	0.123873	6.45986	1.048e-10	1.86212e-09	0.77156
ENSDARG00000006008	dct	dopachrome tautomerase	1258.34	-0.499767	0.077369	-6.45953	1.05031e-10	1.86479e-09	-0.486782
ENSDARG00000044688	dusp4	dual specificity phosphatase 4	331.343	0.688533	0.106638	6.45675	1.06974e-10	1.89782e-09	0.665632
ENSDARG00000003217	urb2	URB2 ribosome biogenesis homolog	144.561	1.02454	0.158711	6.45537	1.07955e-10	1.91376e-09	0.98265
ENSDARG00000012694	c3a.1	complement C3a, tandem duplicate 1	3361.41	1.60802	0.249212	6.45239	1.10101e-10	1.94985e-09	1.53504
ENSDARG00000098345	mamdc2a	MAM domain containing 2a	35.3058	-1.76046	0.272842	-6.45231	1.1016e-10	1.94985e-09	-1.67822
ENSDARG00000058953	abcc4	ATP binding cassette subfamily C member 4 (PEL blood group)	490.742	0.536707	0.0831827	6.45214	1.1028e-10	1.95048e-09	0.521959
ENSDARG00000007130	mrto4	MRT4 homolog, ribosome maturation factor	374.981	0.817731	0.126968	6.44043	1.19137e-10	2.10551e-09	0.787448
ENSDARG00000093774	rbp2b	retinol binding protein 2b, cellular	1369.26	-0.780867	0.121262	-6.43952	1.19851e-10	2.11651e-09	-0.752238
ENSDARG00000010169	myd88	MYD88 innate immune signal transduction adaptor	135.418	0.845037	0.13123	6.43933	1.19998e-10	2.11659e-09	0.812852
ENSDARG00000031299	dhrs11b.1	dehydrogenase/reductase 11b, tandem duplicate 1	188.038	-0.860775	0.133676	-6.43928	1.20039e-10	2.11659e-09	-0.827778
ENSDARG00000007531	zcchc9	zinc finger, CCHC domain containing 9	357.717	0.89564	0.139173	6.43546	1.23104e-10	2.16897e-09	0.861168
ENSDARG00000069981	cspg5a	chondroitin sulfate proteoglycan 5a	1263.79	-0.639932	0.0994672	-6.4336	1.24619e-10	2.19399e-09	-0.61931
ENSDARG00000056653	fhl1b	four and a half LIM domains 1b	176.461	1.15615	0.179742	6.43228	1.25701e-10	2.21136e-09	1.10677
ENSDARG00000075827	f7i	coagulation factor VIIi	103.49	-1.31974	0.205203	-6.43138	1.26454e-10	2.22291e-09	-1.26085
ENSDARG00000088366	zgc:77938	zgc:77938	190.954	-0.82162	0.127822	-6.42783	1.29435e-10	2.27358e-09	-0.792805
ENSDARG00000037071	rps26	ribosomal protein S26	3938.43	-0.433349	0.0674221	-6.42741	1.29798e-10	2.27823e-09	-0.423431
ENSDARG00000063177	manf	mesencephalic astrocyte-derived neurotrophic factor	172.334	1.05786	0.164629	6.4257	1.31267e-10	2.30227e-09	1.01372
ENSDARG00000033683	tpma	alpha-tropomyosin	104670	-0.462229	0.0719422	-6.42501	1.31862e-10	2.31094e-09	-0.450946
ENSDARG00000016396	fam219aa	family with sequence similarity 219 member Aa	133.373	0.864672	0.13459	6.42449	1.32316e-10	2.31714e-09	0.83152
ENSDARG00000056909	NA	NA	103.278	1.39865	0.217753	6.42309	1.33533e-10	2.33668e-09	1.3357
ENSDARG00000044894	zgc:113307	zgc:113307	100.189	-1.36857	0.213194	-6.41934	1.36869e-10	2.39324e-09	-1.30658
ENSDARG00000021987	plecb	plectin b	2824.03	0.45573	0.071004	6.41837	1.37741e-10	2.40666e-09	0.445037
ENSDARG00000006915	arl8ba	ADP-ribosylation factor-like 8Ba	732.468	0.631904	0.0984888	6.416	1.39901e-10	2.44256e-09	0.61183
ENSDARG00000008165	caspa	caspase a	178.781	0.88298	0.137644	6.41494	1.40882e-10	2.45783e-09	0.84863
ENSDARG00000058984	rad23ab	RAD23 homolog A, nucleotide excision repair protein b	359.409	0.821715	0.128145	6.41239	1.43258e-10	2.49738e-09	0.790929
ENSDARG00000045857	cebpz	CCAAT enhancer binding protein zeta	461.188	0.569439	0.0888116	6.41176	1.43845e-10	2.50572e-09	0.552588
ENSDARG00000039534	rrh	retinal pigment epithelium-derived rhodopsin homolog	85.7466	-1.40571	0.219266	-6.41097	1.44601e-10	2.51699e-09	-1.34146
ENSDARG00000041414	bmf2	BCL2 modifying factor 2	211.867	0.665934	0.103914	6.40854	1.46923e-10	2.55549e-09	0.644044
ENSDARG00000016375	asns	asparagine synthetase	186.543	1.08327	0.16906	6.40762	1.47813e-10	2.56718e-09	1.03741
ENSDARG00000100792	zgc:154142	zgc:154142	101.24	-1.49073	0.232649	-6.40761	1.47818e-10	2.56718e-09	-1.42165
ENSDARG00000069100	aldh9a1a.1	aldehyde dehydrogenase 9 family, member A1a, tandem duplicate 1	6771.21	-0.551019	0.0860599	-6.40273	1.52618e-10	2.64856e-09	-0.531699
ENSDARG00000071626	ptgdsb.2	prostaglandin D2 synthase b, tandem duplicate 2	1768.07	-0.752434	0.11755	-6.40098	1.54381e-10	2.67714e-09	-0.728227
ENSDARG00000062003	myo5b	myosin VB	732.592	-0.73501	0.114833	-6.40071	1.54657e-10	2.6799e-09	-0.708767
ENSDARG00000035322	myh7bb	myosin, heavy chain 7B, cardiac muscle, beta b	734.835	-0.568075	0.0887785	-6.39879	1.56611e-10	2.71174e-09	-0.549188
ENSDARG00000103994	ppiab	peptidylprolyl isomerase Ab (cyclophilin A)	7022.43	-0.466481	0.0729075	-6.39825	1.57164e-10	2.71927e-09	-0.454877
ENSDARG00000052223	rcvrna	recoverin a	323.374	-0.919226	0.143689	-6.39733	1.58118e-10	2.73373e-09	-0.88235
ENSDARG00000045676	calua	calumenin a	493.73	0.621733	0.0972084	6.39587	1.59636e-10	2.7579e-09	0.602079
ENSDARG00000020497	rab7a	RAB7a, member RAS oncogene family	1194.77	0.53448	0.0835862	6.39436	1.61224e-10	2.78325e-09	0.519824
ENSDARG00000054696	psmb4	proteasome 20S subunit beta 4	1100.53	0.657209	0.102813	6.39228	1.63429e-10	2.81922e-09	0.63654
ENSDARG00000099624	chmp1b	charged multivesicular body protein 1B	1353.44	0.590127	0.0923772	6.38823	1.67811e-10	2.89265e-09	0.572174
ENSDARG00000027734	srsf5b	serine and arginine rich splicing factor 5b	1890.65	-0.333134	0.052156	-6.38725	1.68897e-10	2.90919e-09	-0.327547
ENSDARG00000008740	esf1	ESF1 nucleolar pre-rRNA processing protein	394.062	0.791664	0.123954	6.38676	1.69435e-10	2.91628e-09	0.76234
ENSDARG00000054890	rgra	retinal G protein coupled receptor a	647.064	-0.595185	0.0932	-6.3861	1.7017e-10	2.92675e-09	-0.576658
ENSDARG00000007955	iars1	isoleucyl-tRNA synthetase 1	563.872	0.724553	0.113475	6.38513	1.71252e-10	2.94316e-09	0.699075
ENSDARG00000011640	syt5b	synaptotagmin Vb	1321.28	-0.419859	0.0657662	-6.38412	1.72381e-10	2.96035e-09	-0.410517
ENSDARG00000078640	fam117aa	family with sequence similarity 117 member Aa	122.08	-1.09516	0.171549	-6.38397	1.72555e-10	2.96115e-09	-1.04813
ENSDARG00000005414	grapa	GRB2 related adaptor protein a	49.1532	1.46732	0.229938	6.38137	1.75514e-10	3.0097e-09	1.39949
ENSDARG00000060390	stk26	serine/threonine protein kinase 26	340.919	0.572126	0.0896821	6.37949	1.77677e-10	3.04452e-09	0.555024
ENSDARG00000058394	tagln3b	transgelin 3b	262.422	-0.773161	0.121211	-6.37863	1.7868e-10	3.05943e-09	-0.744595
ENSDARG00000028087	aldh2.2	aldehyde dehydrogenase 2 family member, tandem duplicate 2	652.178	-0.725926	0.113814	-6.37818	1.79209e-10	3.06622e-09	-0.699466
ENSDARG00000099973	mia2	MIA SH3 domain ER export factor 2	359.976	0.571274	0.0895809	6.37719	1.8037e-10	3.0838e-09	0.554233
ENSDARG00000043719	c3a.6	complement C3a, tandem duplicate 6	356.195	1.00933	0.158439	6.37045	1.8847e-10	3.21751e-09	0.967379
ENSDARG00000054202	hbl4	hexose-binding lectin 4	159.859	0.916003	0.143787	6.37056	1.88337e-10	3.21751e-09	0.879106
ENSDARG00000045737	guca1g	guanylate cyclase activator 1g	66.8782	-1.48676	0.233472	-6.36806	1.91438e-10	3.26576e-09	-1.41677
ENSDARG00000087657	fasn	fatty acid synthase	1076.64	0.577187	0.0906449	6.36756	1.92056e-10	3.27389e-09	0.559928
ENSDARG00000070432	ino80	INO80 complex ATPase subunit	402.696	0.689314	0.108269	6.36667	1.93175e-10	3.29054e-09	0.665675
ENSDARG00000014587	slc38a5b	solute carrier family 38 member 5b	3572.07	0.472897	0.0742817	6.36627	1.93687e-10	3.29682e-09	0.461019
ENSDARG00000043457	gapdh	glyceraldehyde-3-phosphate dehydrogenase	10979.7	-0.415267	0.065273	-6.362	1.99137e-10	3.3871e-09	-0.409511
ENSDARG00000030844	klf11a	Kruppel like factor 11a	260.431	-0.724512	0.113899	-6.36103	2.00408e-10	3.40417e-09	-0.698569
ENSDARG00000040295	apoeb	apolipoprotein Eb	21641.1	0.407656	0.0640867	6.36101	2.00436e-10	3.40417e-09	0.399051
ENSDARG00000058327	neu3.3	sialidase 3 (membrane sialidase), tandem duplicate 3	96.2606	-1.05163	0.165328	-6.36088	2.00606e-10	3.40455e-09	-1.00665
ENSDARG00000100317	ahsa1b	AHA1, activator of heat shock protein ATPase homolog 1b	409.301	0.778444	0.122491	6.3551	2.08287e-10	3.53231e-09	0.749648
ENSDARG00000095947	adkb	adenosine kinase b	1037.68	0.498157	0.0783986	6.35415	2.09577e-10	3.55157e-09	0.484989
ENSDARG00000012603	eif3ja	eukaryotic translation initiation factor 3, subunit Ja	839.815	0.638908	0.100577	6.3524	2.11974e-10	3.58957e-09	0.618032
ENSDARG00000070857	si:dkey-32e6.6	si:dkey-32e6.6	49.403	-1.61006	0.253516	-6.35094	2.14001e-10	3.62123e-09	-1.53349
ENSDARG00000010021	grpel1	GrpE-like 1, mitochondrial	615.911	0.569704	0.0897571	6.34718	2.19299e-10	3.70545e-09	0.552739
ENSDARG00000018266	mthfd1a	methylenetetrahydrofolate dehydrogenase (NADP+ dependent) 1a, methenyltetrahydrofolate cyclohydrolase, formyltetrahydrofolate synthetase	160.178	-1.37409	0.216486	-6.34726	2.19186e-10	3.70545e-09	-1.3101
ENSDARG00000006200	eif4g1a	eukaryotic translation initiation factor 4 gamma, 1a	1637.42	0.562713	0.0886608	6.34681	2.19825e-10	3.7089e-09	0.54605
ENSDARG00000055897	zgc:154093	zgc:154093	376.494	0.61641	0.0971199	6.3469	2.19695e-10	3.7089e-09	0.596793
ENSDARG00000039131	atp1a1a.3	ATPase Na+/K+ transporting subunit alpha 1a, tandem duplicate 3	605.156	0.784802	0.123663	6.3463	2.20557e-10	3.71854e-09	0.755538
ENSDARG00000009640	psmb1	proteasome 20S subunit beta 1	1051.38	0.546922	0.086191	6.34547	2.21744e-10	3.73581e-09	0.531182
ENSDARG00000025338	hagh	hydroxyacylglutathione hydrolase	1132.4	0.6382	0.100606	6.34353	2.24566e-10	3.7806e-09	0.617299
ENSDARG00000061231	tinagl1	tubulointerstitial nephritis antigen-like 1	143.029	1.04399	0.16458	6.34333	2.24851e-10	3.78205e-09	0.999313
ENSDARG00000086103	slc37a1	solute carrier family 37 member 1	125.762	0.876455	0.138171	6.34324	2.2498e-10	3.78205e-09	0.841784
ENSDARG00000100244	ebf3a	EBF transcription factor 3a	1297.31	-0.401995	0.0634003	-6.34058	2.28905e-10	3.84524e-09	-0.39337
ENSDARG00000097445	si:dkey-195m11.8	si:dkey-195m11.8	113.41	-1.39771	0.220452	-6.3402	2.29468e-10	3.85188e-09	-1.33245
ENSDARG00000005058	ncapd2	non-SMC condensin I complex, subunit D2	119.242	-0.891097	0.140572	-6.33907	2.31155e-10	3.87738e-09	-0.855243
ENSDARG00000041428	yrdc	yrdC N(6)-threonylcarbamoyltransferase domain containing	114.843	1.00453	0.158476	6.33871	2.3169e-10	3.88354e-09	0.962319
ENSDARG00000098589	cyb5a	cytochrome b5 type A (microsomal)	1311.83	-0.466746	0.0736409	-6.33813	2.32574e-10	3.89554e-09	-0.45494
ENSDARG00000063100	psmd14	proteasome 26S subunit, non-ATPase 14	529.809	0.768667	0.12128	6.33795	2.32837e-10	3.89711e-09	0.739853
ENSDARG00000038518	snap29	synaptosome associated protein 29	406.043	0.634735	0.100187	6.33548	2.36599e-10	3.9572e-09	0.613972
ENSDARG00000020645	slc7a3a	solute carrier family 7 member 3a	979.211	0.702382	0.110897	6.33366	2.39419e-10	4.00147e-09	0.677876
ENSDARG00000100374	txnrd3	thioredoxin reductase 3	1344.69	0.481594	0.0760701	6.33092	2.43699e-10	4.07006e-09	0.469166
ENSDARG00000078748	si:ch211-137a8.4	si:ch211-137a8.4	3226.96	-0.390177	0.0616363	-6.3303	2.44681e-10	4.08349e-09	-0.382207
ENSDARG00000011824	pbxip1b	pre-B-cell leukemia homeobox interacting protein 1b	517.283	-0.597086	0.0943753	-6.32672	2.50426e-10	4.17536e-09	-0.578207
ENSDARG00000057427	sv2ba	synaptic vesicle glycoprotein 2Ba	454.965	-0.600979	0.0949917	-6.32665	2.50547e-10	4.17536e-09	-0.581913
ENSDARG00000005590	mtf2	metal response element binding transcription factor 2	114.358	-0.912381	0.144259	-6.32462	2.53852e-10	4.22738e-09	-0.875121
ENSDARG00000073867	rex1bd	required for excision 1-B domain containing	277.809	0.782613	0.123773	6.32298	2.56568e-10	4.26954e-09	0.753163
ENSDARG00000099793	cspg5b	chondroitin sulfate proteoglycan 5b	303.027	-0.690379	0.109189	-6.32279	2.56889e-10	4.2718e-09	-0.665587
ENSDARG00000038682	mfap4.4	microfibril associated protein 4, tandem duplicate 4	15.7926	2.96577	0.46918	6.32118	2.59569e-10	4.31326e-09	2.81645
ENSDARG00000052907	bcl7a	BAF chromatin remodeling complex subunit BCL7A	465.267	-0.505469	0.0799873	-6.31937	2.6263e-10	4.35839e-09	-0.491574
ENSDARG00000058693	cast	calpastatin	3167.62	0.378785	0.0599405	6.31935	2.62663e-10	4.35839e-09	0.371183
ENSDARG00000055373	sema3fb	sema domain, immunoglobulin domain (Ig), short basic domain, secreted, (semaphorin) 3Fb	310.183	-0.692537	0.109605	-6.31847	2.64172e-10	4.38029e-09	-0.668015
ENSDARG00000069089	agrp	agouti related neuropeptide	61.7847	1.26148	0.199703	6.31679	2.67058e-10	4.42495e-09	1.20404
ENSDARG00000076020	pappa2	pappalysin 2	159.638	0.852741	0.135088	6.31249	2.74583e-10	4.54638e-09	0.819063
ENSDARG00000087554	cdk1	cyclin dependent kinase 1	116.785	-1.24541	0.197307	-6.31202	2.7541e-10	4.5568e-09	-1.18845
ENSDARG00000007655	crybb1l3	crystallin, beta B1, like 3	26.6903	-1.92722	0.305406	-6.31037	2.78369e-10	4.60246e-09	-1.83188
ENSDARG00000099280	utp20	UTP20 small subunit processome component	305.993	0.788763	0.12501	6.30961	2.79731e-10	4.62167e-09	0.758865
ENSDARG00000103824	hint1	histidine triad nucleotide binding protein 1	385.732	-0.697221	0.110521	-6.3085	2.81747e-10	4.65164e-09	-0.672206
ENSDARG00000017441	mylz3	myosin, light polypeptide 3, skeletal muscle	63984.9	-0.538795	0.0854106	-6.30829	2.82129e-10	4.65463e-09	-0.519716
ENSDARG00000046030	zgc:110339	zgc:110339	1828.97	-0.542565	0.0860434	-6.30571	2.86871e-10	4.72948e-09	-0.527852
ENSDARG00000107130	NA	NA	86.978	1.19287	0.189193	6.30504	2.88115e-10	4.74659e-09	1.13916
ENSDARG00000028058	traf6	TNF receptor-associated factor 6	307.456	0.610219	0.0968201	6.30261	2.92671e-10	4.81822e-09	0.590663
ENSDARG00000032639	cd36	CD36 molecule (CD36 blood group)	689.414	-0.668201	0.106031	-6.30195	2.93927e-10	4.83544e-09	-0.645051
ENSDARG00000035552	agtr2	angiotensin II receptor, type 2	123.61	1.0707	0.169925	6.30102	2.95703e-10	4.86119e-09	1.0241
ENSDARG00000016856	pon2	paraoxonase 2	131.927	-1.10989	0.17617	-6.30012	2.97412e-10	4.8858e-09	-1.06057
ENSDARG00000078757	si:ch211-212c13.8	alpha-2-macroglobulin 2, member g	1047.37	0.808995	0.128519	6.29473	3.0794e-10	5.05517e-09	0.777677
ENSDARG00000033364	mgst3b	microsomal glutathione S-transferase 3b	1567.76	-0.617616	0.0981206	-6.29446	3.08476e-10	5.06036e-09	-0.597338
ENSDARG00000045143	hbbe2	hemoglobin beta embryonic-2	1625.61	0.637946	0.101358	6.294	3.09397e-10	5.07188e-09	0.616729
ENSDARG00000045306	slc51a	solute carrier family 51 member A	595.058	0.644122	0.102356	6.29295	3.11485e-10	5.10247e-09	0.622567
ENSDARG00000062390	cdc42ep5	CDC42 effector protein (Rho GTPase binding) 5	265.833	0.633383	0.100695	6.29011	3.17245e-10	5.19315e-09	0.611634
ENSDARG00000030215	matn1	matrilin 1	2991.46	-0.832979	0.132459	-6.28859	3.20362e-10	5.24046e-09	-0.799919
ENSDARG00000101043	ppl	periplakin	2117.96	-0.612788	0.0974568	-6.28779	3.2201e-10	5.26368e-09	-0.592674
ENSDARG00000059001	pim2	Pim-2 proto-oncogene, serine/threonine kinase	156.6	0.88816	0.141262	6.28733	3.22969e-10	5.27562e-09	0.85213
ENSDARG00000027182	rnf25	ring finger protein 25	893.493	0.75706	0.120531	6.28103	3.36334e-10	5.49005e-09	0.728864
ENSDARG00000099652	xpot	exportin, tRNA (nuclear export receptor for tRNAs)	526.591	0.584054	0.0930033	6.27992	3.38743e-10	5.52547e-09	0.565851
ENSDARG00000041339	zgc:92380	zgc:92380	1181.01	-0.72872	0.116065	-6.27854	3.41757e-10	5.57069e-09	-0.701803
ENSDARG00000017490	cel.1	carboxyl ester lipase, tandem duplicate 1	3099.44	-0.627734	0.0999891	-6.27802	3.4291e-10	5.58554e-09	-0.606767
ENSDARG00000077726	nocta	nocturnin a	404.611	0.782138	0.124624	6.27597	3.4747e-10	5.65473e-09	0.752414
ENSDARG00000078864	lats2	large tumor suppressor kinase 2	462.021	0.568735	0.0906222	6.27589	3.47648e-10	5.65473e-09	0.551354
ENSDARG00000040920	si:dkey-49n23.1	si:dkey-49n23.1	251.784	0.780622	0.12443	6.2736	3.5279e-10	5.73433e-09	0.750886
ENSDARG00000015524	prps1a	phosphoribosyl pyrophosphate synthetase 1A	943.673	0.479305	0.0764686	6.26799	3.65732e-10	5.9405e-09	0.466911
ENSDARG00000102846	trmt13	tRNA methyltransferase 13	102.679	1.08489	0.173092	6.26769	3.66442e-10	5.94786e-09	1.03689
ENSDARG00000026359	pbld2	phenazine biosynthesis-like protein domain containing 2	47.1076	-1.48184	0.236436	-6.26743	3.67062e-10	5.95373e-09	-1.41006
ENSDARG00000008720	lmo3	LIM domain only 3	670.409	-0.473153	0.0754988	-6.26703	3.67999e-10	5.96406e-09	-0.460599
ENSDARG00000031776	fthl27	ferritin, heavy polypeptide-like 27	4011.02	0.714854	0.114067	6.26694	3.68215e-10	5.96406e-09	0.688956
ENSDARG00000010823	memo1	mediator of cell motility 1	298.416	0.708615	0.1131	6.26536	3.7196e-10	6.02049e-09	0.68327
ENSDARG00000044102	znf593	zinc finger protein 593	577.06	0.70375	0.112328	6.26513	3.72514e-10	6.02522e-09	0.678353
ENSDARG00000011821	plod2	procollagen-lysine, 2-oxoglutarate 5-dioxygenase 2	266.689	0.810918	0.129436	6.26499	3.72849e-10	6.02642e-09	0.779814
ENSDARG00000035835	eef2k	eukaryotic elongation factor 2 kinase	1583.37	0.457761	0.0730899	6.26299	3.77659e-10	6.09989e-09	0.446425
ENSDARG00000061355	aoc1	amine oxidase copper containing 1	657.707	-0.788627	0.125932	-6.26235	3.7923e-10	6.12098e-09	-0.75817
ENSDARG00000100844	cldn15lb	claudin 15-like b	362.964	0.68566	0.109512	6.26105	3.82397e-10	6.16779e-09	0.661667
ENSDARG00000004713	mad2l1	MAD2 mitotic arrest deficient-like 1 (yeast)	78.5485	-1.14549	0.182986	-6.25996	3.85076e-10	6.20666e-09	-1.0934
ENSDARG00000054645	si:ch211-51c14.1	si:ch211-51c14.1	198.524	-1.08384	0.173195	-6.25795	3.90079e-10	6.28292e-09	-1.03536
ENSDARG00000102171	fnip1	folliculin interacting protein 1	768.61	0.524262	0.083808	6.25551	3.9623e-10	6.37754e-09	0.509288
ENSDARG00000063385	cenpe	centromere protein E	166.628	-1.23293	0.197102	-6.25532	3.96692e-10	6.38052e-09	-1.17545
ENSDARG00000103181	si:dkey-34d22.1	si:dkey-34d22.1	200.185	0.826664	0.132253	6.25064	4.08762e-10	6.57009e-09	0.793897
ENSDARG00000099633	sec14l7	SEC14-like lipid binding 7	357.512	-1.08907	0.174494	-6.24132	4.33905e-10	6.96936e-09	-1.04005
ENSDARG00000070674	psmd6	proteasome 26S subunit, non-ATPase 6	957.371	0.541846	0.0868345	6.23999	4.37612e-10	7.02401e-09	0.525765
ENSDARG00000041493	ipo4	importin 4	162.874	0.852989	0.136701	6.23982	4.38065e-10	7.0264e-09	0.818289
ENSDARG00000058494	dnaja3a	DnaJ heat shock protein family (Hsp40) member A3a	882.837	0.658188	0.105484	6.2397	4.38403e-10	7.02694e-09	0.634561
ENSDARG00000093052	c6.1	complement component 6, duplicate 1	29.8452	1.78844	0.286647	6.23916	4.39919e-10	7.04633e-09	1.69933
ENSDARG00000068457	tnnt3b	troponin T type 3b (skeletal, fast)	39367.9	-0.451116	0.072324	-6.23743	4.44812e-10	7.11977e-09	-0.427549
ENSDARG00000075444	cgref1	cell growth regulator with EF-hand domain 1	216.538	-1.00515	0.16118	-6.2362	4.48319e-10	7.17093e-09	-0.961236
ENSDARG00000092609	aup1	AUP1 lipid droplet regulating VLDL assembly factor	735.304	0.614356	0.0985185	6.23594	4.49067e-10	7.17792e-09	0.594285
ENSDARG00000062248	ptpn21	protein tyrosine phosphatase non-receptor type 21	252.364	0.76433	0.12258	6.23537	4.50703e-10	7.19908e-09	0.735456
ENSDARG00000015921	pwp1	PWP1 homolog, endonuclein	402.922	0.615914	0.0987822	6.23507	4.51571e-10	7.20796e-09	0.595578
ENSDARG00000102558	pde6ha	phosphodiesterase 6H, cGMP-specific, cone, gamma, paralog a, duplicate 2	22530.3	-0.540153	0.0866337	-6.23491	4.5204e-10	7.21046e-09	-0.523932
ENSDARG00000029406	h2ax	H2A.X variant histone	84.0827	-1.14027	0.182927	-6.23346	4.56243e-10	7.27248e-09	-1.08802
ENSDARG00000056720	utp3	UTP3 small subunit processome component	320.411	0.753494	0.12089	6.23291	4.57843e-10	7.29295e-09	0.724975
ENSDARG00000055252	snap23.2	synaptosome associated protein 23.2	68.0399	1.23268	0.197922	6.22811	4.7211e-10	7.51502e-09	1.17532
ENSDARG00000042904	foxo3b	forkhead box O3b	2395.82	0.453806	0.0728698	6.22763	4.73556e-10	7.53283e-09	0.442425
ENSDARG00000042934	ccn2a	cellular communication network factor 2a	804.903	0.54846	0.0880851	6.22648	4.7704e-10	7.58303e-09	0.531907
ENSDARG00000070391	tspan4b	tetraspanin 4b	291.018	0.580053	0.0932039	6.22349	4.86221e-10	7.72365e-09	0.561706
ENSDARG00000009336	aif1l	allograft inflammatory factor 1-like	751.31	-0.469363	0.0754899	-6.21756	5.04946e-10	8.01558e-09	-0.456916
ENSDARG00000053370	eif3jb	eukaryotic translation initiation factor 3, subunit Jb	633.887	0.459701	0.0739596	6.21557	5.11402e-10	8.11249e-09	0.447907
ENSDARG00000007323	chmp4bb	charged multivesicular body protein 4Bb	1286.24	0.498693	0.0802375	6.21521	5.12554e-10	8.12517e-09	0.484862
ENSDARG00000004023	isl1a	ISL LIM homeobox 1a	621.569	-0.456304	0.0734225	-6.21477	5.14005e-10	8.14259e-09	-0.444492
ENSDARG00000010948	kif11	kinesin family member 11	173.672	-1.19671	0.192568	-6.21446	5.15002e-10	8.14894e-09	-1.14066
ENSDARG00000071336	mif	macrophage migration inhibitory factor	221.855	-0.854113	0.13744	-6.21443	5.15112e-10	8.14894e-09	-0.819002
ENSDARG00000089586	ncam3	neural cell adhesion molecule 3	45.3455	-1.61288	0.259543	-6.2143	5.15527e-10	8.14992e-09	-1.53205
ENSDARG00000099184	map2k6	mitogen-activated protein kinase kinase 6	346.426	-0.830209	0.133646	-6.21198	5.232e-10	8.26555e-09	-0.796548
ENSDARG00000063519	plekhb1	pleckstrin homology domain containing B1	706.313	1.41659	0.228064	6.21139	5.25195e-10	8.2914e-09	1.34811
ENSDARG00000092546	pdap1a	pdgfa associated protein 1a	887.758	0.536449	0.0863918	6.20949	5.31578e-10	8.38643e-09	0.520499
ENSDARG00000019986	grhprb	glyoxylate reductase/hydroxypyruvate reductase b	1516.24	-0.496781	0.0800206	-6.20817	5.36066e-10	8.45146e-09	-0.481333
ENSDARG00000022232	ppan	peter pan homolog	385.882	0.827138	0.133276	6.20618	5.42864e-10	8.5528e-09	0.793935
ENSDARG00000054442	cbx1b	chromobox homolog 1b (HP1 beta homolog Drosophila)	582.621	-0.501182	0.0807899	-6.20352	5.52133e-10	8.69289e-09	-0.486981
ENSDARG00000071524	insrb	insulin receptor b	737.202	0.522271	0.0842126	6.20181	5.58165e-10	8.78188e-09	0.507058
ENSDARG00000042322	si:dkey-177p2.6	si:dkey-177p2.6	750.784	0.484453	0.0781309	6.20054	5.62707e-10	8.8473e-09	0.471617
ENSDARG00000020679	clpp	caseinolytic mitochondrial matrix peptidase proteolytic subunit	448.314	0.825623	0.13318	6.19932	5.67072e-10	8.90986e-09	0.791964
ENSDARG00000105153	ifitm5	interferon induced transmembrane protein 5	43.8087	-1.61591	0.260737	-6.19745	5.73841e-10	9.01009e-09	-1.53484
ENSDARG00000056511	arr3a	arrestin 3a, retinal (X-arrestin)	9536.02	-0.481715	0.0777446	-6.19612	5.78731e-10	9.08068e-09	-0.469409
ENSDARG00000037891	mlx	MAX dimerization protein MLX	321.061	0.688189	0.111154	6.19131	5.9668e-10	9.35596e-09	0.663318
ENSDARG00000086842	dap1b	death associated protein 1b	1701.31	-0.47054	0.0760084	-6.19063	5.99225e-10	9.38949e-09	-0.460176
ENSDARG00000037285	mipa	major intrinsic protein of lens fiber a	1481.53	-0.600064	0.096953	-6.18923	6.04581e-10	9.46311e-09	-0.580035
ENSDARG00000104654	leap2	liver-expressed antimicrobial peptide 2	17.0495	-4.17673	0.674843	-6.18919	6.04743e-10	9.46311e-09	-3.95936
ENSDARG00000092091	zmp:0000001315	cytochrome P450, family 2, subfamily X, polypeptide 12	65.0004	-1.75954	0.284376	-6.18739	6.11692e-10	9.56535e-09	-1.6692
ENSDARG00000067607	srebf1	sterol regulatory element binding transcription factor 1	293.397	0.706951	0.114272	6.18658	6.1484e-10	9.60807e-09	0.680652
ENSDARG00000018643	igf2a	insulin-like growth factor 2a	221.721	-0.776139	0.125468	-6.18597	6.17216e-10	9.62604e-09	-0.745518
ENSDARG00000025340	tusc2b	tumor suppressor 2, mitochondrial calcium regulator b	630.426	0.542442	0.0876892	6.18596	6.17241e-10	9.62604e-09	0.526033
ENSDARG00000037358	polr3e	polymerase (RNA) III (DNA directed) polypeptide E	468.723	0.802893	0.129789	6.18614	6.16562e-10	9.62604e-09	0.770787
ENSDARG00000076563	rarres3l	retinoic acid receptor responder 3-like	270.015	0.691363	0.111783	6.18486	6.21568e-10	9.68697e-09	0.66616
ENSDARG00000018997	cplx2a	complexin 2a	1228.41	-0.43982	0.07116	-6.18072	6.38098e-10	9.93782e-09	-0.428879
ENSDARG00000093124	scpp8	secretory calcium-binding phosphoprotein 8	32.1696	1.73056	0.279998	6.18061	6.38525e-10	9.93782e-09	1.64284
ENSDARG00000101755	prkar1ab	protein kinase, cAMP-dependent, regulatory, type I, alpha (tissue specific extinguisher 1) b	200.218	0.72097	0.116669	6.17961	6.42606e-10	9.99461e-09	0.693913
ENSDARG00000099321	btbd17a	BTB (POZ) domain containing 17a	100.192	-1.05061	0.170039	-6.17863	6.46607e-10	1.00501e-08	-1.00262
ENSDARG00000045929	oaz2a	ornithine decarboxylase antizyme 2a	3796.74	0.38489	0.0623049	6.17753	6.51133e-10	1.01136e-08	0.376718
ENSDARG00000018270	olfm1a	olfactomedin 1a	359.505	-0.527783	0.0854583	-6.17591	6.57836e-10	1.02108e-08	-0.509844
ENSDARG00000017744	smc2	structural maintenance of chromosomes 2	171.368	-1.08563	0.175827	-6.17441	6.64124e-10	1.03015e-08	-1.03557
ENSDARG00000040380	arhgef2a	Rho guanine nucleotide exchange factor (GEF) 2a	205.601	0.760398	0.12317	6.17357	6.67629e-10	1.03489e-08	0.730884
ENSDARG00000053569	sox3	SRY-box transcription factor 3	424.88	-0.66157	0.107184	-6.17228	6.73111e-10	1.04269e-08	-0.637704
ENSDARG00000098903	tfe3a	transcription factor binding to IGHM enhancer 3a	153.968	0.803323	0.130153	6.17214	6.73736e-10	1.04296e-08	0.771147
ENSDARG00000037706	gss	glutathione synthetase	118.499	0.886133	0.143644	6.16897	6.87356e-10	1.06333e-08	0.848838
ENSDARG00000013734	polr3glb	RNA polymerase III subunit GL b	185.637	-0.716223	0.116166	-6.16552	7.02519e-10	1.08606e-08	-0.689177
ENSDARG00000078659	tmem176	transmembrane protein 176	415.876	0.854856	0.138729	6.16204	7.18154e-10	1.10949e-08	0.819383
ENSDARG00000037998	flot1b	flotillin 1b	1749.06	-0.331403	0.0537855	-6.16156	7.20304e-10	1.11206e-08	-0.323249
ENSDARG00000057719	atl2	atlastin GTPase 2	387.242	0.525452	0.0852829	6.16129	7.21563e-10	1.11326e-08	0.509824
ENSDARG00000080006	tmem41b	transmembrane protein 41B	71.409	1.18167	0.191932	6.15669	7.42793e-10	1.14525e-08	1.12645
ENSDARG00000021647	gnai1	guanine nucleotide binding protein (G protein), alpha inhibiting activity polypeptide 1	1400.49	0.451559	0.07335	6.15623	7.44982e-10	1.14786e-08	0.440001
ENSDARG00000099412	bcan	brevican	429.1	-0.511305	0.0830639	-6.15556	7.48115e-10	1.15192e-08	-0.493764
ENSDARG00000096031	si:ch73-6k14.2	si:ch73-6k14.2	122.282	-0.933926	0.151797	-6.15248	7.62817e-10	1.17377e-08	-0.893062
ENSDARG00000071669	smyd5	SMYD family member 5	68.8138	1.13331	0.184309	6.14899	7.79784e-10	1.19908e-08	1.08042
ENSDARG00000068030	apold1b	apolipoprotein L domain containing 1b	685.169	0.612844	0.0997003	6.14686	7.90319e-10	1.21447e-08	0.592088
ENSDARG00000056587	cyp2r1	cytochrome P450, family 2, subfamily R, polypeptide 1	51.3006	-1.58935	0.258586	-6.14632	7.93026e-10	1.21782e-08	-1.50889
ENSDARG00000005454	tacc3	transforming, acidic coiled-coil containing protein 3	133.596	-1.16322	0.189302	-6.14479	8.00697e-10	1.22797e-08	-1.10802
ENSDARG00000091756	insm1a	insulinoma-associated 1a	278.055	-0.632193	0.102883	-6.1448	8.00646e-10	1.22797e-08	-0.609341
ENSDARG00000060586	ctdspl2b	CTD (carboxy-terminal domain, RNA polymerase II, polypeptide A) small phosphatase like 2b	596.807	-0.481442	0.0783639	-6.14366	8.06394e-10	1.23588e-08	-0.468116
ENSDARG00000092240	si:ch211-243a20.3	si:ch211-243a20.3	176.338	-0.860393	0.14005	-6.14347	8.0737e-10	1.23656e-08	-0.824453
ENSDARG00000059507	F2R	si:dkey-163m14.2	47.7425	1.27841	0.208125	6.1425	8.12314e-10	1.2433e-08	1.21661
ENSDARG00000069989	bnc2	basonuclin zinc finger protein 2	305.221	-0.590749	0.0962396	-6.13831	8.34051e-10	1.27573e-08	-0.571057
ENSDARG00000045758	cracr2ab	calcium release activated channel regulator 2Ab	64.8747	-1.32786	0.216427	-6.13538	8.49534e-10	1.29855e-08	-1.26223
ENSDARG00000042993	prss1	serine protease 1	27666.2	-0.553016	0.0901741	-6.13276	8.63672e-10	1.31929e-08	-0.533938
ENSDARG00000092225	mhc1haa	major histocompatibility complex class I HAA	119.395	-1.29274	0.210804	-6.13244	8.65436e-10	1.32111e-08	-1.22919
ENSDARG00000022466	clcn5b	chloride channel, voltage-sensitive 5b	124.011	0.93003	0.151746	6.12887	8.85044e-10	1.35014e-08	0.889421
ENSDARG00000035427	surf6	surfeit 6	336.024	0.77045	0.125728	6.12793	8.90299e-10	1.35726e-08	0.739855
ENSDARG00000035990	cited4a	Cbp/p300-interacting transactivator, with Glu/Asp-rich carboxy-terminal domain, 4a	1453.88	0.432236	0.0705461	6.12701	8.95483e-10	1.36427e-08	0.42172
ENSDARG00000055514	icn2	ictacalcin 2	1058.5	-1.43747	0.234621	-6.12676	8.96852e-10	1.36545e-08	-1.3648
ENSDARG00000071445	myoz1b	myozenin 1b	2990	-0.652936	0.106577	-6.12644	8.98668e-10	1.36731e-08	-0.62932
ENSDARG00000004169	stmn1a	stathmin 1a	542.451	-1.45111	0.23703	-6.12204	9.23833e-10	1.40468e-08	-1.37711
ENSDARG00000044862	opn1lw1	opsin 1 (cone pigments), long-wave-sensitive, 1	27.8095	-2.06979	0.33812	-6.12148	9.27078e-10	1.40868e-08	-1.95982
ENSDARG00000088514	and1	actinodin1	1997.49	-1.60479	0.262221	-6.12	9.35768e-10	1.42095e-08	-1.52108
ENSDARG00000101849	adipor2	adiponectin receptor 2	3025.85	0.683643	0.111722	6.11912	9.40907e-10	1.42782e-08	0.658642
ENSDARG00000074447	dapk3	death-associated protein kinase 3	312.74	0.639799	0.104585	6.1175	9.50554e-10	1.44151e-08	0.617208
ENSDARG00000093877	mfap4.8	microfibril associated protein 4, tandem duplicate 8	68.8375	1.41945	0.232039	6.11728	9.51849e-10	1.44252e-08	1.3483
ENSDARG00000003527	mak16	MAK16 homolog (S. cerevisiae)	433.218	0.667861	0.109204	6.1157	9.61346e-10	1.45596e-08	0.643622
ENSDARG00000029252	ssb	small RNA binding exonuclease protection factor La	593.5	0.564594	0.0923766	6.11187	9.84705e-10	1.49036e-08	0.546137
ENSDARG00000017799	tgm1	transglutaminase 1, K polypeptide	86.8367	0.983534	0.160935	6.11138	9.87719e-10	1.49394e-08	0.93941
ENSDARG00000103163	tomm20a	translocase of outer mitochondrial membrane 20	477.498	0.649736	0.106371	6.10822	1.00746e-09	1.52281e-08	0.626465
ENSDARG00000052377	psmd12	proteasome 26S subunit, non-ATPase 12	789.593	0.619599	0.101439	6.10808	1.00839e-09	1.52321e-08	0.598321
ENSDARG00000009040	si:ch73-141c7.1	si:ch73-141c7.1	764.24	0.785556	0.128624	6.10737	1.01283e-09	1.52892e-08	0.753791
ENSDARG00000089310	gc	GC vitamin D binding protein	1414.09	-0.815627	0.133592	-6.10535	1.02575e-09	1.54741e-08	-0.781488
ENSDARG00000021004	c5	complement component 5	380.981	0.787126	0.128945	6.10435	1.03218e-09	1.55609e-08	0.755262
ENSDARG00000027572	as3mt	arsenite methyltransferase	72.907	-1.12759	0.184726	-6.10414	1.03356e-09	1.55715e-08	-1.07373
ENSDARG00000098567	si:ch1073-286c18.5	si:ch1073-286c18.5	57.1996	-1.85184	0.303421	-6.10321	1.03959e-09	1.56521e-08	-1.75343
ENSDARG00000015352	lsg1	large 60S subunit nuclear export GTPase 1	633.995	0.540454	0.0885868	6.10084	1.0551e-09	1.58753e-08	0.523677
ENSDARG00000074120	usp2b	ubiquitin specific peptidase 2b	68.0935	1.05316	0.172633	6.10058	1.05686e-09	1.58914e-08	1.00463
ENSDARG00000016048	gpat3	glycerol-3-phosphate acyltransferase 3	567.975	0.509003	0.0834712	6.09795	1.0744e-09	1.61446e-08	0.494024
ENSDARG00000069910	gtf2f2a	general transcription factor IIF, polypeptide 2a	571.544	-0.525345	0.0861871	-6.0954	1.09164e-09	1.63931e-08	-0.510689
ENSDARG00000029443	zgc:92242	zgc:92242	904.76	0.654415	0.107421	6.09208	1.11456e-09	1.67264e-08	0.630659
ENSDARG00000104418	si:ch211-220m17.5	si:ch211-220m17.5	396.019	0.913417	0.149953	6.09135	1.11964e-09	1.67917e-08	0.873394
ENSDARG00000086421	si:ch211-212k18.8	si:ch211-212k18.8	108.758	-0.945057	0.15515	-6.09123	1.12049e-09	1.67936e-08	-0.902744
ENSDARG00000052975	ubqln4	ubiquilin 4	914.278	0.482218	0.0791703	6.09089	1.12282e-09	1.68175e-08	0.46872
ENSDARG00000051729	nfatc3b	nuclear factor of activated T cells 3b	176.363	0.742684	0.121943	6.09041	1.12621e-09	1.68573e-08	0.713329
ENSDARG00000098949	mslna	mesothelin a	233.138	0.823908	0.135296	6.08969	1.1313e-09	1.69226e-08	0.789498
ENSDARG00000055455	gpm6aa	glycoprotein M6Aa	7541	-0.282573	0.0464245	-6.08671	1.15252e-09	1.72288e-08	-0.2785
ENSDARG00000101176	ugt1b7	UDP glucuronosyltransferase 1 family, polypeptide B7	99.4352	-1.17451	0.193004	-6.08542	1.16189e-09	1.73577e-08	-1.11753
ENSDARG00000053130	pcp4a	Purkinje cell protein 4a	497.482	-0.579168	0.0951752	-6.08528	1.1629e-09	1.73615e-08	-0.559781
ENSDARG00000059294	marco	macrophage receptor with collagenous structure	116.949	0.840793	0.138219	6.08307	1.17904e-09	1.75912e-08	0.805274
ENSDARG00000077828	slc29a3	solute carrier family 29 member 3	173.938	0.837414	0.137719	6.08061	1.19725e-09	1.78513e-08	0.802047
ENSDARG00000009825	mmp23bb	matrix metallopeptidase 23bb	60.9663	-1.32693	0.218255	-6.07972	1.20393e-09	1.79393e-08	-1.26031
ENSDARG00000015860	mtmr9	myotubularin related protein 9	201.011	0.775009	0.12748	6.07946	1.20585e-09	1.79563e-08	0.743621
ENSDARG00000056929	kdm6bb	lysine (K)-specific demethylase 6B, b	672.008	-0.627357	0.103201	-6.07901	1.2093e-09	1.79961e-08	-0.605101
ENSDARG00000073978	crabp2a	cellular retinoic acid binding protein 2, a	344.876	-0.802711	0.132105	-6.07633	1.22965e-09	1.82871e-08	-0.769266
ENSDARG00000014047	cldn7b	claudin 7b	999.551	0.456112	0.0750931	6.07395	1.24801e-09	1.85482e-08	0.44437
ENSDARG00000018491	pdia4	protein disulfide isomerase family A, member 4	604.557	0.854956	0.140771	6.0734	1.25233e-09	1.85948e-08	0.81864
ENSDARG00000045123	oplah	5-oxoprolinase, ATP-hydrolysing	341.455	-0.619532	0.102008	-6.07334	1.25276e-09	1.85948e-08	-0.597667
ENSDARG00000060871	mctp1b	multiple C2 domains, transmembrane 1b	51.1416	-1.29736	0.213684	-6.0714	1.26798e-09	1.88086e-08	-1.23236
ENSDARG00000037946	prl	prolactin	70.7952	1.11864	0.184416	6.06585	1.3126e-09	1.9458e-08	1.06519
ENSDARG00000053535	lmo7b	LIM domain 7b	118.019	-0.992416	0.163657	-6.06401	1.3277e-09	1.96692e-08	-0.946619
ENSDARG00000076978	pmchl	pro-melanin-concentrating hormone, like	77.6579	0.983943	0.162265	6.06381	1.32934e-09	1.96809e-08	0.939024
ENSDARG00000102403	cry2	cryptochrome circadian regulator 2	518.157	0.659917	0.108848	6.06274	1.3382e-09	1.97993e-08	0.635651
ENSDARG00000040290	pon3.1	paraoxonase 3, tandem duplicate 1	118.856	-1.09407	0.180591	-6.05825	1.37608e-09	2.03467e-08	-1.041
ENSDARG00000103295	cyp3a65	cytochrome P450, family 3, subfamily A, polypeptide 65	6409.42	-0.530939	0.087655	-6.05714	1.38561e-09	2.04746e-08	-0.510602
ENSDARG00000071396	timm23a	translocase of inner mitochondrial membrane 23 homolog a (yeast)	909.408	0.678064	0.111948	6.05697	1.38706e-09	2.04829e-08	0.65276
ENSDARG00000088091	pfn1	profilin 1	5447.02	-0.77254	0.12761	-6.0539	1.41378e-09	2.08641e-08	-0.739137
ENSDARG00000069594	kif13a	kinesin family member 13A	122.623	-0.922069	0.152338	-6.0528	1.42347e-09	2.09937e-08	-0.880631
ENSDARG00000038574	scg2b	secretogranin II b	2470.95	0.512822	0.0847981	6.04756	1.47055e-09	2.16742e-08	0.497424
ENSDARG00000074457	si:dkey-96f10.1	si:dkey-96f10.1	21.0967	-2.65336	0.438773	-6.04721	1.47373e-09	2.17072e-08	-2.50664
ENSDARG00000029063	clpxa	caseinolytic mitochondrial matrix peptidase chaperone subunit Xa	2077.29	0.489576	0.0810165	6.04292	1.51351e-09	2.22789e-08	0.48119
ENSDARG00000093193	chia.6	chitinase, acidic.6	186.266	0.904811	0.149841	6.03848	1.55572e-09	2.28856e-08	0.864728
ENSDARG00000102333	fcf1	FCF1 rRNA-processing protein	214.924	0.662314	0.109719	6.03646	1.57534e-09	2.31595e-08	0.637675
ENSDARG00000102572	si:ch211-260e23.9	si:ch211-260e23.9	1954.28	0.497578	0.0824358	6.03594	1.58038e-09	2.32188e-08	0.482962
ENSDARG00000093182	eif2ak1	eukaryotic translation initiation factor 2-alpha kinase 1	253.568	0.822298	0.136339	6.03129	1.62658e-09	2.38824e-08	0.787365
ENSDARG00000095533	si:ch211-198c19.3	si:ch211-198c19.3	85.697	1.16759	0.193621	6.0303	1.6366e-09	2.40142e-08	1.11023
ENSDARG00000033655	stmn1b	stathmin 1b	6318.8	-0.360671	0.0598397	-6.02728	1.66739e-09	2.44504e-08	-0.351866
ENSDARG00000053853	slc13a2	solute carrier family 13 member 2	1299.59	0.703739	0.116774	6.02648	1.67568e-09	2.45565e-08	0.676461
ENSDARG00000113103	GADD45G	NA	76.6207	-1.07096	0.177849	-6.02175	1.72537e-09	2.52686e-08	-1.01944
ENSDARG00000090185	si:dkeyp-73b11.8	si:dkeyp-73b11.8	777.75	-0.581784	0.0966254	-6.02103	1.73314e-09	2.53662e-08	-0.561786
ENSDARG00000091609	spink4	serine peptidase inhibitor, Kazal type 4	295.2	-0.762088	0.126586	-6.02032	1.74078e-09	2.54619e-08	-0.730702
ENSDARG00000001558	kifc1	kinesin family member C1	151.666	-1.18283	0.196503	-6.01942	1.75045e-09	2.55872e-08	-1.12468
ENSDARG00000078130	erich1	glutamate rich 1	662.598	-0.526039	0.0873962	-6.01901	1.75486e-09	2.56354e-08	-0.509533
ENSDARG00000044276	spp1	secreted phosphoprotein 1	335.43	-1.8503	0.307415	-6.0189	1.75609e-09	2.56371e-08	-1.74594
ENSDARG00000037425	s100a10a	S100 calcium binding protein A10a	1088.16	-0.48142	0.0799904	-6.01847	1.76078e-09	2.56894e-08	-0.467466
ENSDARG00000028614	mospd1	motile sperm domain containing 1	621.557	0.653065	0.108527	6.01753	1.77096e-09	2.58215e-08	0.628898
ENSDARG00000037925	rgs9a	regulator of G protein signaling 9a	254.098	-1.00364	0.166875	-6.01432	1.80638e-09	2.63214e-08	-0.956269
ENSDARG00000070012	sesn2	sestrin 2	98.8922	1.4347	0.238635	6.01212	1.83114e-09	2.66653e-08	1.3599
ENSDARG00000105209	si:ch73-103b11.2	myosin phosphatase Rho interacting protein a	622.778	0.552378	0.0919482	6.00749	1.88417e-09	2.74202e-08	0.534386
ENSDARG00000019845	pdlim1	PDZ and LIM domain 1 (elfin)	696.404	0.671261	0.111745	6.00709	1.88881e-09	2.74704e-08	0.645685
ENSDARG00000056873	and3	actinodin3	639.724	-1.51152	0.251636	-6.00677	1.89258e-09	2.75079e-08	-1.43076
ENSDARG00000057352	slc25a29	solute carrier family 25 member 29	173.069	0.895421	0.149104	6.00534	1.90935e-09	2.77342e-08	0.855338
ENSDARG00000018966	cyb5r1	cytochrome b5 reductase 1	202.512	-0.770411	0.128337	-6.00302	1.93679e-09	2.81151e-08	-0.738192
ENSDARG00000058471	plk1	polo-like kinase 1 (Drosophila)	149.871	-0.961143	0.160133	-6.00215	1.94721e-09	2.82487e-08	-0.916499
ENSDARG00000104204	slc1a8a	solute carrier family 1 member 8a	55.3691	-1.32022	0.220028	-6.00024	1.97028e-09	2.85654e-08	-1.25209
ENSDARG00000008982	casq2	calsequestrin 2	1065.51	-0.547242	0.0912121	-5.99967	1.97725e-09	2.86432e-08	-0.529349
ENSDARG00000011594	smarcb1b	SWI/SNF related BAF chromatin remodeling complex subunit B1b	243.336	-0.653587	0.108942	-5.99941	1.98038e-09	2.86432e-08	-0.628996
ENSDARG00000016623	si:ch211-195b13.1	si:ch211-195b13.1	1875.03	0.422809	0.0704748	5.99944	1.97997e-09	2.86432e-08	0.412271
ENSDARG00000091831	ddx27	DEAD (Asp-Glu-Ala-Asp) box polypeptide 27	574.202	0.710266	0.11839	5.99939	1.98061e-09	2.86432e-08	0.682593
ENSDARG00000040374	tmem182a	transmembrane protein 182a	860.481	0.488669	0.0814553	5.99923	1.98254e-09	2.86531e-08	0.474331
ENSDARG00000076903	bend3	BEN domain containing 3	217.15	0.693267	0.115586	5.99786	1.99932e-09	2.88775e-08	0.666288
ENSDARG00000006859	nkain1	sodium/potassium transporting ATPase interacting 1	326.616	-0.768849	0.12819	-5.99775	2.00072e-09	2.88797e-08	-0.73676
ENSDARG00000059279	tfap2a	transcription factor AP-2 alpha	1028.32	-0.428132	0.0713885	-5.99721	2.00732e-09	2.89569e-08	-0.416989
ENSDARG00000104297	cartl	cocaine- and amphetamine-regulated transcript-like	57.1627	1.17013	0.195245	5.99317	2.05788e-09	2.96677e-08	1.11203
ENSDARG00000074776	tmem154	transmembrane protein 154	114.294	0.983362	0.164154	5.99048	2.09221e-09	3.01438e-08	0.936939
ENSDARG00000044299	lmnb1	lamin B1	651.503	-0.525686	0.0877591	-5.9901	2.09713e-09	3.01958e-08	-0.509035
ENSDARG00000061576	gldn	gliomedin	67.4941	1.02466	0.17108	5.98937	2.10656e-09	3.03127e-08	0.975914
ENSDARG00000041294	noxo1a	NADPH oxidase organizer 1a	52.0097	1.40224	0.234137	5.98896	2.11185e-09	3.03698e-08	1.32884
ENSDARG00000034080	plcd1b	phospholipase C, delta 1b	381.18	-0.665446	0.111129	-5.98805	2.12374e-09	3.05219e-08	-0.639708
ENSDARG00000033978	nxn	nucleoredoxin	224.376	-0.617659	0.103306	-5.97892	2.24625e-09	3.22624e-08	-0.595221
ENSDARG00000052035	nxnl1	nucleoredoxin like 1	105.782	-1.02777	0.171959	-5.97681	2.27544e-09	3.26614e-08	-0.977294
ENSDARG00000035652	sat1a.1	spermidine/spermine N1-acetyltransferase 1a, duplicate 1	1471.52	-0.590908	0.0988764	-5.97623	2.2836e-09	3.27581e-08	-0.570079
ENSDARG00000028228	zbtb18	zinc finger and BTB domain containing 18	893.735	-0.376868	0.0630749	-5.97492	2.30197e-09	3.29837e-08	-0.368661
ENSDARG00000029663	rab1ab	RAB1A, member RAS oncogene family b	1278.4	0.41963	0.0702321	5.97491	2.30219e-09	3.29837e-08	0.409076
ENSDARG00000098158	cpxm1b	carboxypeptidase X (M14 family), member 1b	121.352	-1.23402	0.20655	-5.97445	2.30863e-09	3.30555e-08	-1.1708
ENSDARG00000060410	thbs2a	thrombospondin 2a	104.168	-1.10787	0.185445	-5.97412	2.31329e-09	3.31017e-08	-1.05287
ENSDARG00000031343	rab6bb	RAB6B, member RAS oncogene family b	678.624	-0.457285	0.0765608	-5.97283	2.3317e-09	3.33445e-08	-0.444573
ENSDARG00000056742	crmp1	collapsin response mediator protein 1	171.257	-0.732563	0.122669	-5.97189	2.34522e-09	3.35171e-08	-0.702607
ENSDARG00000033928	ndfip2	Nedd4 family interacting protein 2	1062.9	0.445649	0.0746276	5.97163	2.34889e-09	3.35487e-08	0.433701
ENSDARG00000015088	dnajb11	DnaJ heat shock protein family (Hsp40) member B11	437.794	0.701934	0.117559	5.97089	2.35958e-09	3.36805e-08	0.674045
ENSDARG00000028067	bnip3lb	BCL2 interacting protein 3 like b	801.121	0.494747	0.0828773	5.96963	2.37793e-09	3.39214e-08	0.480016
ENSDARG00000019529	parp1	poly (ADP-ribose) polymerase 1	354.982	-0.60944	0.102101	-5.96899	2.38729e-09	3.4034e-08	-0.587437
ENSDARG00000012944	myhz2	myosin, heavy polypeptide 2, fast muscle specific	32553.6	-0.323045	0.0541403	-5.96681	2.41933e-09	3.44695e-08	-0.32236
ENSDARG00000021154	zgc:92040	proline dehydrogenase 2	178.967	-0.822174	0.137901	-5.96204	2.49102e-09	3.54478e-08	-0.786021
ENSDARG00000074057	calm3b	calmodulin 3b (phosphorylase kinase, delta)	4874.61	-0.314559	0.0527603	-5.96204	2.49107e-09	3.54478e-08	-0.30897
ENSDARG00000093456	oip5-as1	NA	1742.56	0.37824	0.0634431	5.96187	2.49361e-09	3.54621e-08	0.371343
ENSDARG00000104353	nop58	NOP58 ribonucleoprotein homolog (yeast)	973.982	0.674959	0.113316	5.95643	2.57809e-09	3.6641e-08	0.648857
ENSDARG00000045262	gsnb	gelsolin b	320.927	-0.85648	0.143904	-5.95175	2.65294e-09	3.76815e-08	-0.816844
ENSDARG00000099712	zgc:163073	zgc:163073	276.712	0.587665	0.0987415	5.95155	2.65607e-09	3.77028e-08	0.5668
ENSDARG00000104540	cyp2aa8	cytochrome P450, family 2, subfamily AA, polypeptide 8	28.1747	-3.69697	0.621326	-5.95013	2.67926e-09	3.80086e-08	-3.47942
ENSDARG00000043581	gadd45aa	growth arrest and DNA-damage-inducible, alpha, a	188.053	0.753268	0.126626	5.94874	2.70216e-09	3.83099e-08	0.721906
ENSDARG00000044402	nop16	NOP16 nucleolar protein homolog (yeast)	280.301	0.653021	0.109788	5.94803	2.71389e-09	3.84526e-08	0.628229
ENSDARG00000038737	phf20b	PHD finger protein 20, b	655.181	0.480587	0.0808402	5.9449	2.76618e-09	3.91695e-08	0.464676
ENSDARG00000001999	adamts18	ADAM metallopeptidase with thrombospondin type 1 motif, 18	94.9793	-1.05137	0.176878	-5.94406	2.78051e-09	3.93482e-08	-0.999891
ENSDARG00000093201	si:dkey-112e17.1	si:dkey-112e17.1	58.6422	1.29323	0.217726	5.93971	2.85527e-09	4.03815e-08	1.22547
ENSDARG00000094978	si:ch73-18b11.2	small leucine rich protein 1	143.57	1.11506	0.187802	5.93739	2.89596e-09	4.09319e-08	1.05938
ENSDARG00000032264	mybl2b	MYB proto-oncogene like 2b	52.4731	-1.23347	0.207874	-5.93373	2.96131e-09	4.18299e-08	-1.16819
ENSDARG00000029057	tm6sf2b	transmembrane 6 superfamily member 2b	346.146	-0.920192	0.155089	-5.93329	2.96916e-09	4.19151e-08	-0.876817
ENSDARG00000006019	tktb	transketolase b	1510.29	-0.475652	0.0801765	-5.93256	2.98242e-09	4.20765e-08	-0.459907
ENSDARG00000001057	bysl	bystin-like	904.512	0.558062	0.094071	5.93234	2.9864e-09	4.21069e-08	0.539264
ENSDARG00000068493	si:zfos-411a11.2	si:zfos-411a11.2	28.475	-1.9637	0.331148	-5.92997	3.02989e-09	4.26941e-08	-1.85241
ENSDARG00000100691	prss35	serine protease 35	479.652	-0.58459	0.0985844	-5.92984	3.03225e-09	4.27013e-08	-0.5638
ENSDARG00000062132	cyp4v2a	cytochrome P450, family 4, subfamily V, member 2a	372.72	-2.0294	0.342307	-5.92859	3.05539e-09	4.30009e-08	-1.91453
ENSDARG00000012271	pacc1	proton activated chloride channel 1	201.955	0.7745	0.130643	5.92838	3.05942e-09	4.30313e-08	0.741497
ENSDARG00000016399	riok1	RIO kinase 1 (yeast)	425.017	0.598688	0.100997	5.9278	3.07026e-09	4.31576e-08	0.577594
ENSDARG00000029722	hmgb2a	high mobility group box 2a	3394.47	-0.458672	0.0773887	-5.92686	3.08784e-09	4.33783e-08	-0.44537
ENSDARG00000091260	mylk4a	myosin light chain kinase family, member 4a	242.185	0.665499	0.112317	5.92517	3.11984e-09	4.38011e-08	0.639689
ENSDARG00000004160	reep3b	receptor accessory protein 3b	433.97	0.509187	0.0859393	5.92496	3.12375e-09	4.38293e-08	0.492703
ENSDARG00000069292	acot16	acyl-CoA thioesterase 16	57.5149	-1.45299	0.245285	-5.92367	3.14831e-09	4.4147e-08	-1.37449
ENSDARG00000020759	elf1	E74-like ETS transcription factor 1	599.767	0.469197	0.0792122	5.92329	3.15563e-09	4.42229e-08	0.455663
ENSDARG00000056950	epyc	epiphycan	1963.15	-1.12495	0.189945	-5.92254	3.17014e-09	4.43993e-08	-1.06665
ENSDARG00000006588	zgc:111983	zgc:111983	5885.63	-0.573682	0.0968661	-5.92243	3.17223e-09	4.44016e-08	-0.553587
ENSDARG00000111235	nrsn1	neurensin 1	680.102	0.542564	0.0916246	5.9216	3.18831e-09	4.45996e-08	0.524871
ENSDARG00000031894	lef1	lymphoid enhancer-binding factor 1	263.683	-0.720336	0.121651	-5.92132	3.19359e-09	4.46464e-08	-0.689168
ENSDARG00000061468	ncaph	non-SMC condensin I complex, subunit H	76.7347	-1.3782	0.232779	-5.92064	3.2069e-09	4.47923e-08	-1.30424
ENSDARG00000068888	klhl41a	kelch-like family member 41a	83.7719	0.975202	0.164714	5.92059	3.20791e-09	4.47923e-08	0.928617
ENSDARG00000075698	nkpd1	NTPase, KAP family P-loop domain containing 1	28.9841	-1.944	0.328472	-5.91833	3.25221e-09	4.53834e-08	-1.83346
ENSDARG00000097231	ugt1b2	UDP glucuronosyltransferase 1 family, polypeptide B2	87.5372	-1.25571	0.212201	-5.91752	3.26825e-09	4.55797e-08	-1.18986
ENSDARG00000075083	prkdc	protein kinase, DNA-activated, catalytic subunit	195.741	-0.665534	0.112473	-5.91729	3.27293e-09	4.56174e-08	-0.639472
ENSDARG00000034836	si:dkey-222n6.2	si:dkey-222n6.2	1093.56	0.682582	0.115359	5.91704	3.27778e-09	4.56575e-08	0.655442
ENSDARG00000100181	lamp1a	lysosomal associated membrane protein 1a	386.518	0.603271	0.101997	5.9146	3.32678e-09	4.63121e-08	0.581432
ENSDARG00000103490	dpysl4	dihydropyrimidinase like 4	119.398	-0.919103	0.155405	-5.91422	3.33442e-09	4.63905e-08	-0.873772
ENSDARG00000045560	mybpc1	myosin binding protein C1	396.37	-0.877969	0.148457	-5.91397	3.33962e-09	4.64348e-08	-0.83733
ENSDARG00000025535	clint1a	clathrin interactor 1a	923.376	0.45541	0.0770438	5.91105	3.39927e-09	4.72358e-08	0.442673
ENSDARG00000098114	ctsa	cathepsin A	903.187	0.520113	0.0879972	5.91056	3.40936e-09	4.73475e-08	0.503574
ENSDARG00000044852	wbp2nl	WBP2 N-terminal like	729.402	0.482099	0.081591	5.90872	3.44767e-09	4.78507e-08	0.467777
ENSDARG00000094460	si:dkey-100j22.4	si:dkey-100j22.4	357.258	0.556334	0.0942114	5.90516	3.52294e-09	4.8866e-08	0.537466
ENSDARG00000076439	ppp4cb	protein phosphatase 4, catalytic subunit b	420.533	0.570745	0.0966679	5.90419	3.54391e-09	4.91273e-08	0.551255
ENSDARG00000076332	si:ch211-159i8.4	si:ch211-159i8.4	217.366	-0.864095	0.146358	-5.90399	3.54811e-09	4.9156e-08	-0.82441
ENSDARG00000077540	f2rl1.2	coagulation factor II (thrombin) receptor-like 1, tandem duplicate 2	78.2652	1.12736	0.191026	5.90161	3.59979e-09	4.98421e-08	1.06969
ENSDARG00000062518	ulk1a	unc-51 like autophagy activating kinase 1a	251.315	0.793669	0.134497	5.90102	3.61255e-09	4.99887e-08	0.759063
ENSDARG00000006003	mycla	MYCL proto-oncogene, bHLH transcription factor a	93.9006	-1.06187	0.18002	-5.89861	3.6657e-09	5.06839e-08	-1.00969
ENSDARG00000069461	rnaseka	ribonuclease, RNase K a	478.613	0.599685	0.101667	5.89855	3.66717e-09	5.06839e-08	0.577974
ENSDARG00000077515	letm2	leucine zipper-EF-hand containing transmembrane protein 2	1109.79	0.450522	0.0763906	5.89761	3.68799e-09	5.09411e-08	0.438063
ENSDARG00000094952	si:ch211-74m13.1	intercellular adhesion molecule 3	99.8377	0.965277	0.163896	5.88957	3.872e-09	5.34508e-08	0.918459
ENSDARG00000025826	gna12a	guanine nucleotide binding protein (G protein) alpha 12a	402.812	0.65628	0.111447	5.88869	3.89267e-09	5.3704e-08	0.630773
ENSDARG00000021113	ptmaa	prothymosin alpha a	7720.72	-0.413401	0.0702087	-5.88817	3.90497e-09	5.38414e-08	-0.403144
ENSDARG00000005993	prc1b	protein regulator of cytokinesis 1b	48.1629	-1.24848	0.212159	-5.88467	3.98856e-09	5.49611e-08	-1.18162
ENSDARG00000068434	h3f3b.1	H3 histone, family 3B.1	1128.96	-0.403888	0.0687206	-5.87725	4.17136e-09	5.74458e-08	-0.393742
ENSDARG00000042069	pebp1	phosphatidylethanolamine binding protein 1	313.61	-0.666106	0.113344	-5.87688	4.18069e-09	5.75399e-08	-0.639783
ENSDARG00000041115	cnfn	cornifelin	63.4786	-1.32317	0.225179	-5.87608	4.20087e-09	5.77832e-08	-1.25181
ENSDARG00000036344	calb2b	calbindin 2b	969.903	-0.547573	0.0932154	-5.87428	4.24686e-09	5.8381e-08	-0.528816
ENSDARG00000030781	acads	acyl-CoA dehydrogenase short chain	496.206	-0.617771	0.105229	-5.87071	4.33923e-09	5.96153e-08	-0.594463
ENSDARG00000098024	si:dkey-262k9.2	si:dkey-262k9.2	1447.83	0.442466	0.0753837	5.86951	4.37088e-09	6.00145e-08	0.430289
ENSDARG00000045297	phb2a	prohibitin 2a	1010.46	0.447869	0.0763228	5.86809	4.40857e-09	6.0496e-08	0.435351
ENSDARG00000098304	taok1b	TAO kinase 1b	1367.65	0.406973	0.0693624	5.86735	4.42821e-09	6.07294e-08	0.396762
ENSDARG00000061048	ranbp9	RAN binding protein 9	693.239	0.555308	0.0946529	5.86679	4.44323e-09	6.08991e-08	0.536156
ENSDARG00000011049	slc17a9b	solute carrier family 17 member 9b	124.06	0.95973	0.163628	5.86533	4.48246e-09	6.14004e-08	0.913279
ENSDARG00000028982	pcca	propionyl-CoA carboxylase subunit alpha	526.809	0.449607	0.076688	5.86281	4.55086e-09	6.23004e-08	0.436864
ENSDARG00000055360	llph	LLP homolog, long-term synaptic facilitation factor	775.762	0.565272	0.0964361	5.86162	4.58382e-09	6.27144e-08	0.545502
ENSDARG00000075697	si:ch73-380l3.1	si:ch73-380l3.1	90.3998	-1.13727	0.19403	-5.8613	4.59252e-09	6.27962e-08	-1.07852
ENSDARG00000071095	abi3bpb	ABI family, member 3 (NESH) binding protein b	1333.39	0.46277	0.0790027	5.85765	4.69463e-09	6.41544e-08	0.449361
ENSDARG00000058560	adrm1	ADRM1 26S proteasome ubiquitin receptor	700.316	0.542729	0.0926617	5.8571	4.71006e-09	6.43272e-08	0.524509
ENSDARG00000102059	si:ch211-117l17.6	si:ch211-117l17.6	42.3938	1.53739	0.262536	5.85592	4.74381e-09	6.47498e-08	1.4513
ENSDARG00000042552	cacna1sb	calcium channel, voltage-dependent, L type, alpha 1S subunit, b	417.763	-0.821455	0.14028	-5.85581	4.74701e-09	6.47551e-08	-0.783893
ENSDARG00000104685	grk1b	G protein-coupled receptor kinase 1 b	219.191	-0.996937	0.170253	-5.85562	4.75222e-09	6.4788e-08	-0.947336
ENSDARG00000007739	atp1a1a.2	ATPase Na+/K+ transporting subunit alpha 1a, tandem duplicate 2	720.426	0.513283	0.0876884	5.85349	4.8136e-09	6.5586e-08	0.496847
ENSDARG00000020387	nipsnap3a	nipsnap homolog 3A (C. elegans)	250.211	-0.688076	0.117558	-5.85307	4.82571e-09	6.57122e-08	-0.659903
ENSDARG00000114516	NA	NA	329.565	-1.05269	0.179883	-5.85206	4.85509e-09	6.60733e-08	-0.999122
ENSDARG00000074983	jac9	jacalin 9	13.9868	2.93192	0.501205	5.84974	4.92339e-09	6.69634e-08	2.75875
ENSDARG00000074168	tasor2	transcription activation suppressor family member 2	969.369	0.522199	0.0892779	5.84915	4.94099e-09	6.71631e-08	0.505113
ENSDARG00000053803	klhl43	kelch-like family member 43	817.109	-0.729497	0.124728	-5.8487	4.9544e-09	6.73057e-08	-0.698437
ENSDARG00000021309	rhoca	ras homolog family member Ca	993.617	0.513772	0.0878608	5.84757	4.98811e-09	6.77238e-08	0.497196
ENSDARG00000016022	zic5	Zic family zinc finger 5	242.211	-0.595637	0.101878	-5.84656	5.01849e-09	6.80562e-08	-0.573651
ENSDARG00000101877	rbm34	RNA binding motif protein 34	287.355	0.682814	0.116787	5.84665	5.01558e-09	6.80562e-08	0.655159
ENSDARG00000070165	tnfrsf1b	tumor necrosis factor receptor superfamily, member 1B	126.418	0.896305	0.15336	5.84447	5.0818e-09	6.88744e-08	0.853987
ENSDARG00000077469	polr1b	RNA polymerase I subunit B	147.574	0.817915	0.139987	5.84281	5.1328e-09	6.95247e-08	0.780871
ENSDARG00000003203	rhcga	Rh family, C glycoprotein a	4059.65	0.568813	0.0973624	5.84222	5.15091e-09	6.96547e-08	0.548861
ENSDARG00000019304	phactr3b	phosphatase and actin regulator 3b	306.074	-0.637481	0.109117	-5.8422	5.15145e-09	6.96547e-08	-0.612662
ENSDARG00000077782	acer2	alkaline ceramidase 2	75.7019	1.06737	0.182698	5.8423	5.14847e-09	6.96547e-08	1.01307
ENSDARG00000060683	lrsam1	leucine rich repeat and sterile alpha motif containing 1	154.665	0.771931	0.132134	5.84204	5.15645e-09	6.96815e-08	0.738108
ENSDARG00000008765	tmed5	transmembrane p24 trafficking protein 5	270.161	0.651727	0.111582	5.84079	5.19527e-09	7.0165e-08	0.626103
ENSDARG00000074033	adamtsl2	ADAMTS-like 2	131.701	0.919521	0.157493	5.8385	5.26731e-09	7.10964e-08	0.875168
ENSDARG00000061256	mcrip2	MAPK regulated corepressor interacting protein 2	638.911	0.533888	0.091477	5.8363	5.3372e-09	7.19977e-08	0.516039
ENSDARG00000053625	anxa2b	annexin A2b	392.926	-0.835432	0.143161	-5.83561	5.35957e-09	7.22572e-08	-0.79662
ENSDARG00000001452	adam8a	ADAM metallopeptidase domain 8a	65.7715	1.0412	0.178462	5.8343	5.40174e-09	7.27832e-08	0.98877
ENSDARG00000067713	snx18a	sorting nexin 18a	342.665	0.509586	0.0873927	5.83099	5.50985e-09	7.41965e-08	0.493107
ENSDARG00000039051	hhatla	hedgehog acyltransferase like, a	2047.7	-0.431237	0.0739695	-5.82993	5.54493e-09	7.46254e-08	-0.419384
ENSDARG00000074790	rab5if	RAB5 interacting factor	604.624	0.494998	0.0849266	5.82854	5.59135e-09	7.52062e-08	0.479295
ENSDARG00000010965	psma8	proteasome 20S subunit alpha 8	1616.37	0.516583	0.088649	5.82729	5.63356e-09	7.57299e-08	0.499599
ENSDARG00000060668	tm4sf18	transmembrane 4 L six family member 1	216.459	0.684655	0.117563	5.82373	5.75499e-09	7.73172e-08	0.65662
ENSDARG00000104066	dnaja2a	DnaJ heat shock protein family (Hsp40) member A2a	2321.03	0.448803	0.0770773	5.82277	5.78801e-09	7.77156e-08	0.436183
ENSDARG00000015315	psmc5	proteasome 26S subunit, ATPase 5	1284.75	0.534349	0.0917712	5.82262	5.7932e-09	7.774e-08	0.516362
ENSDARG00000033614	rasgef1ba	RasGEF domain family, member 1Ba	805.027	0.549853	0.0944418	5.82213	5.81015e-09	7.79221e-08	0.530837
ENSDARG00000025595	agmo	alkylglycerol monooxygenase	571.022	-0.625529	0.10745	-5.82159	5.82895e-09	7.81289e-08	-0.601263
ENSDARG00000089217	ubap1la	ubiquitin associated protein 1-like a	48.3023	1.29106	0.221866	5.8191	5.91656e-09	7.92572e-08	1.22102
ENSDARG00000019532	fads2	fatty acid desaturase 2	99.5559	-1.13993	0.195979	-5.81659	6.00612e-09	8.04102e-08	-1.07968
ENSDARG00000096398	si:ch211-276a17.5	si:ch211-276a17.5	87.5584	-1.29517	0.222819	-5.81266	6.14865e-09	8.22707e-08	-1.224
ENSDARG00000075730	dnph1	2'-deoxynucleoside 5'-phosphate N-hydrolase 1	39.958	-1.54008	0.265049	-5.81055	6.22685e-09	8.32688e-08	-1.45224
ENSDARG00000035573	AK6	adenylate kinase 6	354.385	0.69213	0.119156	5.80859	6.30007e-09	8.41992e-08	0.663811
ENSDARG00000006811	sult1st6	sulfotransferase family 1, cytosolic sulfotransferase 6	261.829	-0.75355	0.12976	-5.80725	6.35076e-09	8.48274e-08	-0.720121
ENSDARG00000105188	vimr2	vimentin-related 2	244.907	0.649139	0.111805	5.80599	6.39855e-09	8.54164e-08	0.623265
ENSDARG00000022139	ocstamp	osteoclast stimulatory transmembrane protein	12.4802	3.30975	0.570163	5.80492	6.43977e-09	8.59169e-08	3.11041
ENSDARG00000069334	agfg2	ArfGAP with FG repeats 2	152.984	-0.890094	0.153344	-5.80455	6.45378e-09	8.60541e-08	-0.847265
ENSDARG00000051853	galns	galactosamine (N-acetyl)-6-sulfatase	279.246	0.83248	0.14353	5.80004	6.62984e-09	8.83507e-08	0.793936
ENSDARG00000024669	oser1	oxidative stress responsive serine-rich 1	414.474	0.765634	0.132015	5.79961	6.64712e-09	8.85299e-08	0.731817
ENSDARG00000104642	si:dkey-31i7.2	si:dkey-201i2.1	164.85	0.744018	0.128295	5.79929	6.65944e-09	8.86427e-08	0.71158
ENSDARG00000042864	rpl7l1	ribosomal protein L7-like 1	583.373	0.759577	0.131029	5.79699	6.7514e-09	8.9815e-08	0.726137
ENSDARG00000102612	slc15a4	solute carrier family 15 member 4	139.193	0.979578	0.169089	5.79327	6.9031e-09	9.17802e-08	0.930513
ENSDARG00000054753	col10a1a	collagen, type X, alpha 1a	2064.32	-1.87997	0.324597	-5.79169	6.96827e-09	9.25933e-08	-1.76564
ENSDARG00000039211	zgc:77439	zgc:77439	749.08	-0.438166	0.0756811	-5.78963	7.05408e-09	9.36796e-08	-0.424975
ENSDARG00000063539	slc25a15a	solute carrier family 25 member 15a	44.2865	1.40933	0.243491	5.78802	7.12198e-09	9.4527e-08	1.33039
ENSDARG00000087956	she	Src homology 2 domain containing E	109.841	0.852306	0.14728	5.78697	7.16685e-09	9.50678e-08	0.812073
ENSDARG00000028688	exosc2	exosome component 2	122.174	0.805052	0.139137	5.78603	7.20699e-09	9.54905e-08	0.768215
ENSDARG00000041133	rapsn	receptor-associated protein of the synapse, 43kD	194.505	-0.761184	0.131555	-5.78605	7.20617e-09	9.54905e-08	-0.72718
ENSDARG00000074030	myt1a	myelin transcription factor 1a	695.574	-0.421673	0.0728982	-5.7844	7.27699e-09	9.63627e-08	-0.410085
ENSDARG00000044692	eri1	exoribonuclease 1	137.353	0.900005	0.155602	5.78402	7.29347e-09	9.65256e-08	0.856345
ENSDARG00000087492	NA	NA	102.671	1.04014	0.179834	5.78388	7.29984e-09	9.65545e-08	0.986717
ENSDARG00000006427	fabp2	fatty acid binding protein 2, intestinal	7271.21	-1.51665	0.262244	-5.78337	7.32188e-09	9.67351e-08	-1.42992
ENSDARG00000025467	aatf	apoptosis antagonizing transcription factor	237.476	0.757886	0.131044	5.78344	7.31878e-09	9.67351e-08	0.724432
ENSDARG00000079372	si:ch211-264f5.6	si:ch211-264f5.6	511.476	0.711092	0.123019	5.78033	7.45547e-09	9.84438e-08	0.680804
ENSDARG00000004451	tnfrsfa	tumor necrosis factor receptor superfamily, member a	174.972	0.772023	0.133586	5.77921	7.5052e-09	9.90438e-08	0.737438
ENSDARG00000038489	b3gnt7	UDP-GlcNAc:betaGal beta-1,3-N-acetylglucosaminyltransferase 7	153.926	0.687653	0.11899	5.77908	7.51105e-09	9.90643e-08	0.658996
ENSDARG00000026325	mmp11a	matrix metallopeptidase 11a	49.4943	-1.42096	0.245895	-5.77873	7.52685e-09	9.9216e-08	-1.34069
ENSDARG00000092798	ppib	peptidylprolyl isomerase B (cyclophilin B)	4058.56	-0.338443	0.0585814	-5.77732	7.58992e-09	9.99903e-08	-0.331481
ENSDARG00000016536	npas2	neuronal PAS domain protein 2	155.355	0.797029	0.137972	5.77673	7.6167e-09	1.00286e-07	0.760637
ENSDARG00000086911	si:dkey-100n23.5	si:dkey-100n23.5	121.748	0.999066	0.172952	5.77657	7.62393e-09	1.00324e-07	0.948266
ENSDARG00000074023	rbms1a	RNA binding motif, single stranded interacting protein 1a	733.223	0.602959	0.104397	5.77566	7.66516e-09	1.00809e-07	0.580159
ENSDARG00000043722	cpa4	carboxypeptidase A4	1675.88	-0.558855	0.0967953	-5.77358	7.7607e-09	1.02007e-07	-0.538728
ENSDARG00000009484	arf1	ADP-ribosylation factor 1	1099.31	0.434502	0.0752914	5.77094	7.88328e-09	1.03559e-07	0.422347
ENSDARG00000059360	srsf3b	serine and arginine rich splicing factor 3b	1049.49	-0.390505	0.0676711	-5.77062	7.89784e-09	1.03692e-07	-0.380736
ENSDARG00000059070	gars1	glycyl-tRNA synthetase 1	1552.82	0.529703	0.0918103	5.76954	7.94892e-09	1.04303e-07	0.512044
ENSDARG00000076559	rb1cc1	RB1-inducible coiled-coil 1	963.463	0.456823	0.0792179	5.76666	8.08563e-09	1.06037e-07	0.443299
ENSDARG00000062481	mlphb	melanophilin b	94.8086	-0.98787	0.171428	-5.76259	8.28316e-09	1.08565e-07	-0.937275
ENSDARG00000054562	her15.1	hairy and enhancer of split-related 15, tandem duplicate 1	257.457	-0.617796	0.107222	-5.76185	8.31986e-09	1.08985e-07	-0.593306
ENSDARG00000117240	kif1ca	kinesin family member 1C, a	470.201	0.56374	0.0978477	5.7614	8.34201e-09	1.09213e-07	0.543421
ENSDARG00000044938	cbx2	chromobox homolog 2 (Drosophila Pc class)	253.608	-0.744188	0.129191	-5.76037	8.39285e-09	1.09816e-07	-0.711095
ENSDARG00000007195	grm2b	glutamate receptor, metabotropic 2b	251.192	-0.696805	0.120977	-5.75981	8.42098e-09	1.10122e-07	-0.667088
ENSDARG00000086272	si:dkey-4p15.5	si:dkey-4p15.5	292.54	0.523677	0.0909785	5.75606	8.61023e-09	1.12533e-07	0.505922
ENSDARG00000039931	slc25a33	solute carrier family 25 member 33	998.098	0.593355	0.103099	5.75522	8.653e-09	1.13028e-07	0.571035
ENSDARG00000055539	epdl2	ependymin-like 2	1523.39	-0.517478	0.0899499	-5.75296	8.76919e-09	1.14481e-07	-0.499942
ENSDARG00000005154	aspa	aspartoacylase	155.13	0.770034	0.133887	5.75136	8.85291e-09	1.15508e-07	0.735204
ENSDARG00000034086	zgc:65895	zgc:65895	520.678	0.484033	0.0841849	5.74964	8.94325e-09	1.16621e-07	0.468737
ENSDARG00000075376	sgsm1b	small G protein signaling modulator 1b	245.17	0.63908	0.11117	5.74865	8.99609e-09	1.17244e-07	0.613791
ENSDARG00000018179	acvrl1	activin A receptor like type 1	318.761	0.585481	0.101882	5.74663	9.10399e-09	1.18516e-07	0.563575
ENSDARG00000058498	slc9a3.1	solute carrier family 9 member A3, tandem duplicate 1	21.8575	1.86607	0.324719	5.74671	9.09948e-09	1.18516e-07	1.75493
ENSDARG00000041108	ctsh	cathepsin H	835.13	-0.724833	0.126148	-5.74591	9.1426e-09	1.18952e-07	-0.692996
ENSDARG00000045016	npffl	neuropeptide FF-amide peptide precursor like	143.01	1.17378	0.204366	5.74352	9.27268e-09	1.20526e-07	1.11005
ENSDARG00000098666	si:dkey-93h22.8	si:dkey-93h22.8	268.551	0.731002	0.127275	5.7435	9.27401e-09	1.20526e-07	0.698759
ENSDARG00000071549	ecm2	extracellular matrix protein 2, female organ and adipocyte specific	165.192	-0.886847	0.154448	-5.74203	9.35456e-09	1.21504e-07	-0.843149
ENSDARG00000056550	tango2	transport and golgi organization 2 homolog (Drosophila)	372.015	0.631004	0.109976	5.73765	9.59995e-09	1.24621e-07	0.605899
ENSDARG00000060115	lrrn1	leucine rich repeat neuronal 1	560.752	-0.535638	0.0933574	-5.7375	9.60864e-09	1.24664e-07	-0.516826
ENSDARG00000034262	pld2	phospholipase D2	239.793	0.682781	0.119025	5.73644	9.66884e-09	1.25374e-07	0.654028
ENSDARG00000005842	cd9a	CD9 molecule a	278.501	-0.576736	0.100637	-5.73086	9.99215e-09	1.29494e-07	-0.555127
ENSDARG00000097979	ugt1b3	UDP glucuronosyltransferase 1 family, polypeptide B3	80.3767	-1.20375	0.210096	-5.72953	1.00711e-08	1.30444e-07	-1.1372
ENSDARG00000062510	bcl11ba	BCL11 transcription factor B a	677.587	-0.476462	0.0831683	-5.72889	1.01089e-08	1.3086e-07	-0.461458
ENSDARG00000004904	gys2	glycogen synthase 2	283.089	-0.773447	0.135012	-5.72873	1.01183e-08	1.30908e-07	-0.73708
ENSDARG00000092154	tex264a	testis expressed 264, ER-phagy receptor a	611.635	0.675319	0.117929	5.72646	1.02545e-08	1.32597e-07	0.646866
ENSDARG00000024204	mcm3	minichromosome maintenance complex component 3	216.585	-0.870457	0.152028	-5.72564	1.03045e-08	1.33168e-07	-0.827711
ENSDARG00000021195	st8sia6	ST8 alpha-N-acetyl-neuraminide alpha-2,8-sialyltransferase 6	684.035	0.494442	0.0863711	5.72462	1.03667e-08	1.33897e-07	0.478059
ENSDARG00000101181	s100w	S100 calcium binding protein W	495.568	-0.64838	0.113286	-5.72339	1.04417e-08	1.34791e-07	-0.621668
ENSDARG00000045548	lepb	leptin b	10.1591	5.19376	0.908244	5.71847	1.07489e-08	1.38678e-07	4.88284
ENSDARG00000023645	kyat1	kynurenine aminotransferase 1	443.442	0.536282	0.093791	5.71784	1.07884e-08	1.3911e-07	0.51748
ENSDARG00000006497	rtn1a	reticulon 1a	4107.08	-0.324846	0.0568228	-5.71684	1.08525e-08	1.3978e-07	-0.317344
ENSDARG00000040985	itgbl1	integrin, beta-like 1	271.452	-1.01887	0.178223	-5.71686	1.0851e-08	1.3978e-07	-0.965084
ENSDARG00000037618	ddit4	DNA-damage-inducible transcript 4	1335.3	1.10662	0.193619	5.71546	1.09409e-08	1.4084e-07	1.04799
ENSDARG00000088741	si:dkey-19n13.5	NA	858.744	0.55654	0.0973963	5.71418	1.10236e-08	1.41825e-07	0.536509
ENSDARG00000055763	tmem115	transmembrane protein 115	652.959	0.580514	0.101605	5.71344	1.10714e-08	1.42362e-07	0.558821
ENSDARG00000104773	junbb	JunB proto-oncogene, AP-1 transcription factor subunit b	532.803	1.47474	0.25839	5.70742	1.147e-08	1.47405e-07	1.38994
ENSDARG00000043010	camk2d1	calcium/calmodulin-dependent protein kinase (CaM kinase) II delta 1	316.38	-0.596079	0.104445	-5.70713	1.14896e-08	1.47575e-07	-0.572907
ENSDARG00000093304	si:dkey-221j11.3	si:dkey-221j11.3	387.512	0.669842	0.117372	5.70703	1.14967e-08	1.47584e-07	0.641733
ENSDARG00000034668	celf3a	cugbp, Elav-like family member 3a	786.974	-0.447108	0.0783847	-5.70402	1.17016e-08	1.5013e-07	-0.433794
ENSDARG00000019360	sec23b	SEC23 homolog B, coat complex II component	1002.35	0.572732	0.100434	5.70259	1.18001e-08	1.5131e-07	0.551542
ENSDARG00000017773	slc16a12a	solute carrier family 16 member 12a	192.699	-0.742899	0.130277	-5.70245	1.18097e-08	1.51349e-07	-0.709159
ENSDARG00000087954	rac1b	Rac family small GTPase 1b	328.151	0.594668	0.104396	5.6963	1.22438e-08	1.56825e-07	0.571304
ENSDARG00000029818	srsf5a	serine and arginine rich splicing factor 5a	4509.98	-0.315925	0.055464	-5.69603	1.22627e-08	1.5698e-07	-0.309484
ENSDARG00000039964	fgfbp2a	fibroblast growth factor binding protein 2a	49.7337	-1.25903	0.221197	-5.6919	1.25634e-08	1.6074e-07	-1.18774
ENSDARG00000018423	sulf2a	sulfatase 2a	270.766	-0.593073	0.104227	-5.69023	1.26869e-08	1.62075e-07	-0.569443
ENSDARG00000068036	tmem119b	transmembrane protein 119b	245.826	-0.745207	0.130965	-5.69011	1.26958e-08	1.62075e-07	-0.711079
ENSDARG00000086512	prodhb	proline dehydrogenase (oxidase) 1b	247.789	0.838203	0.147308	5.69013	1.2694e-08	1.62075e-07	0.797466
ENSDARG00000104945	sncb	synuclein, beta	890.475	-0.393548	0.0691601	-5.69039	1.26752e-08	1.62075e-07	-0.383393
ENSDARG00000038894	tmx3a	thioredoxin related transmembrane protein 3a	78.9244	-1.07416	0.188799	-5.68944	1.27456e-08	1.62621e-07	-1.01589
ENSDARG00000032631	ltb4r	leukotriene B4 receptor	19.1325	1.85056	0.325284	5.68906	1.27738e-08	1.6289e-07	1.73836
ENSDARG00000044562	cycsb	cytochrome c, somatic b	5394.24	0.435983	0.0766534	5.68773	1.28742e-08	1.6408e-07	0.423309
ENSDARG00000089919	si:ch211-161h7.8	si:ch211-161h7.8	69.1368	-1.41261	0.248434	-5.68604	1.30022e-08	1.6562e-07	-1.32936
ENSDARG00000019228	mogat2	monoacylglycerol O-acyltransferase 2	247.223	-0.802973	0.141256	-5.68453	1.31171e-08	1.66991e-07	-0.764571
ENSDARG00000099411	zgc:158343	immediate early response 3	146.997	0.8053	0.141708	5.6828	1.32505e-08	1.68597e-07	0.767067
ENSDARG00000023526	ggt1a	gamma-glutamyltransferase 1a	43.9071	1.25963	0.221723	5.68108	1.33848e-08	1.70212e-07	1.18829
ENSDARG00000052746	grinab	glutamate receptor, ionotropic, N-methyl D-aspartate-associated protein 1b (glutamate binding)	575.106	0.652164	0.11481	5.68036	1.34413e-08	1.70836e-07	0.625082
ENSDARG00000035869	azin1b	antizyme inhibitor 1b	4566.59	0.354622	0.0624363	5.67974	1.34903e-08	1.71365e-07	0.3466
ENSDARG00000036832	cyt1l	type I cytokeratin, enveloping layer, like	13118	-1.50998	0.265883	-5.6791	1.35408e-08	1.71912e-07	-1.42893
ENSDARG00000017860	rgs5b	regulator of G protein signaling 5b	108.62	0.836441	0.147318	5.67779	1.36448e-08	1.73136e-07	0.795904
ENSDARG00000057169	abca4a	ATP-binding cassette, sub-family A (ABC1), member 4a	186.099	-0.724046	0.127574	-5.6755	1.38281e-08	1.75366e-07	-0.691404
ENSDARG00000116066	MFAP4	NA	9.80682	6.46677	1.13948	5.67517	1.38548e-08	1.75608e-07	6.09827
ENSDARG00000078512	acaca	acetyl-CoA carboxylase alpha	757.091	0.404606	0.0713005	5.67467	1.38959e-08	1.76032e-07	0.393764
ENSDARG00000020926	creb3l3l	cAMP responsive element binding protein 3-like 3 like	1622.94	0.48547	0.0855648	5.67371	1.39737e-08	1.76922e-07	0.471734
ENSDARG00000023228	vsnl1a	visinin-like 1a	1169.08	-0.427379	0.0753339	-5.67312	1.40217e-08	1.77431e-07	-0.415098
ENSDARG00000056590	calca	calcitonin/calcitonin-related polypeptide, alpha	135.761	0.851338	0.150108	5.67149	1.4156e-08	1.79033e-07	0.809461
ENSDARG00000023886	cacna2d4b	calcium channel, voltage-dependent, alpha 2/delta subunit 4b	86.9919	-0.907507	0.16002	-5.67122	1.41785e-08	1.79219e-07	-0.861148
ENSDARG00000092303	si:dkey-11o15.8	si:dkey-11o15.8	15.3893	2.48001	0.437334	5.67074	1.42181e-08	1.79621e-07	2.32447
ENSDARG00000091253	smyd1b	SET and MYND domain containing 1b	176.972	-0.826585	0.145775	-5.67028	1.42564e-08	1.80006e-07	-0.786264
ENSDARG00000101707	si:ch211-156b7.4	si:ch211-156b7.4	183.861	-0.953284	0.168187	-5.66802	1.44459e-08	1.823e-07	-0.903298
ENSDARG00000077054	gask1b	golgi associated kinase 1B	134.21	0.817643	0.144263	5.66773	1.44699e-08	1.82502e-07	0.778385
ENSDARG00000071871	glod5	glyoxalase domain containing 5	189.018	0.719496	0.126989	5.66583	1.46318e-08	1.84443e-07	0.687347
ENSDARG00000017624	krt4	keratin 4	43411.8	-1.29606	0.228798	-5.66464	1.47337e-08	1.85627e-07	-1.22013
ENSDARG00000077084	col28a1a	collagen, type XXVIII, alpha 1a	155.208	-0.895316	0.158057	-5.6645	1.47452e-08	1.8567e-07	-0.85002
ENSDARG00000024693	lysmd3	LysM, putative peptidoglycan-binding, domain containing 3	315.118	0.583224	0.10303	5.66071	1.50746e-08	1.89715e-07	0.560796
ENSDARG00000102456	cfhl4	complement factor H like 4	1287.39	0.528665	0.0933968	5.66041	1.5101e-08	1.89943e-07	0.510433
ENSDARG00000075445	psmb5	proteasome 20S subunit beta 5	760.035	0.59254	0.104684	5.66027	1.51136e-08	1.89999e-07	0.567319
ENSDARG00000005749	cand2	cullin-associated and neddylation-dissociated 2 (putative)	422.062	0.679691	0.120149	5.65707	1.53979e-08	1.93467e-07	0.650248
ENSDARG00000092532	si:dkey-21e2.4	si:dkey-21e2.4	49.3324	-1.32134	0.233614	-5.6561	1.54855e-08	1.94462e-07	-1.24432
ENSDARG00000026865	fam107b	family with sequence similarity 107 member B	1286.59	0.606883	0.107339	5.65388	1.56866e-08	1.9688e-07	0.58424
ENSDARG00000034577	si:dkey-23o4.6	cone RDH-like	208.529	0.757634	0.134018	5.65323	1.57458e-08	1.97516e-07	0.722211
ENSDARG00000097024	ugt1b4	UDP glucuronosyltransferase 1 family, polypeptide B4	79.6429	-1.19642	0.211726	-5.65076	1.59738e-08	2.00267e-07	-1.12812
ENSDARG00000075975	slc45a3	solute carrier family 45 member 3	25.4	1.91428	0.338858	5.64921	1.61189e-08	2.01977e-07	1.79524
ENSDARG00000075859	mcf2la	mcf.2 cell line derived transforming sequence-like a	325.001	-0.53175	0.0941434	-5.64829	1.62049e-08	2.02723e-07	-0.512514
ENSDARG00000078917	zgc:195245	zgc:195245	24.8916	-1.77193	0.313705	-5.64841	1.61934e-08	2.02723e-07	-1.66247
ENSDARG00000086618	psma3	proteasome 20S subunit alpha 3	677.806	0.497833	0.0881378	5.64835	1.61992e-08	2.02723e-07	0.481141
ENSDARG00000027899	sem1	SEM1 26S proteasome subunit	1711.78	0.44332	0.0784906	5.64807	1.62263e-08	2.02882e-07	0.425084
ENSDARG00000037640	aurkb	aurora kinase B	58.5075	-1.23989	0.219561	-5.64712	1.63156e-08	2.03887e-07	-1.16856
ENSDARG00000033609	map1lc3a	microtubule-associated protein 1 light chain 3 alpha	1628.18	0.506464	0.0897161	5.64519	1.65001e-08	2.06081e-07	0.48919
ENSDARG00000052207	c3a.3	complement C3a, tandem duplicate 3	636.077	1.65392	0.293266	5.63966	1.70388e-08	2.12695e-07	1.55259
ENSDARG00000087616	maptb	microtubule-associated protein tau b	533.522	-0.581959	0.103232	-5.63737	1.72665e-08	2.15421e-07	-0.559158
ENSDARG00000090401	NA	NA	75.7649	1.27103	0.225497	5.63655	1.73489e-08	2.16332e-07	1.1971
ENSDARG00000012899	ddx49	DEAD (Asp-Glu-Ala-Asp) box polypeptide 49	145.544	0.863092	0.153146	5.63576	1.74289e-08	2.17212e-07	0.819778
ENSDARG00000052702	capn1a	calpain 1, (mu/I) large subunit a	391.401	-0.537349	0.0953491	-5.63559	1.74456e-08	2.17303e-07	-0.517758
ENSDARG00000014378	slc12a4	solute carrier family 12 member 4	349.978	0.481972	0.0855333	5.6349	1.75155e-08	2.18056e-07	0.466223
ENSDARG00000096037	si:ch211-214j24.14	si:ch211-214j24.14	137.326	0.703064	0.124777	5.63455	1.75516e-08	2.18387e-07	0.671749
ENSDARG00000070358	smim12	small integral membrane protein 12	282.196	0.689155	0.122366	5.63192	1.78212e-08	2.21622e-07	0.658781
ENSDARG00000020913	ddx56	DEAD (Asp-Glu-Ala-Asp) box helicase 56	221.465	0.787254	0.139801	5.63125	1.78911e-08	2.22371e-07	0.74965
ENSDARG00000053774	alpi.2	alkaline phosphatase, intestinal, tandem duplicate 2	95.1968	-0.98648	0.175185	-5.63106	1.79104e-08	2.22492e-07	-0.934622
ENSDARG00000076043	si:dkeyp-73d8.9	si:dkeyp-73d8.9	96.3654	-1.26168	0.224096	-5.63009	1.8011e-08	2.23622e-07	-1.18806
ENSDARG00000090444	ponzr1	plac8 onzin related protein 1	115.355	0.841611	0.149496	5.62967	1.80557e-08	2.24055e-07	0.799917
ENSDARG00000018002	eci1	enoyl-CoA delta isomerase 1	161.663	-0.882044	0.156692	-5.62917	1.81082e-08	2.24586e-07	-0.837082
ENSDARG00000043932	stmn4l	stathmin-like 4, like	460.73	0.566262	0.100601	5.62877	1.81498e-08	2.24861e-07	0.545345
ENSDARG00000045677	opn1sw1	opsin 1 (cone pigments), short-wave-sensitive 1	9927.86	-1.88103	0.334177	-5.62883	1.81432e-08	2.24861e-07	-1.76071
ENSDARG00000034933	chchd3b	coiled-coil-helix-coiled-coil-helix domain containing 3b	117.442	-1.06703	0.189576	-5.62852	1.81764e-08	2.2507e-07	-1.00696
ENSDARG00000036171	rnasel3	ribonuclease like 3	119.736	1.1358	0.201832	5.62742	1.82923e-08	2.26384e-07	1.07203
ENSDARG00000007975	fth1b	ferritin, heavy polypeptide 1b	543.964	-0.51789	0.0920577	-5.6257	1.84752e-08	2.28525e-07	-0.499823
ENSDARG00000104497	pcdh1g29	protocadherin 1 gamma 29	2266.09	-0.33941	0.0603377	-5.62518	1.85317e-08	2.291e-07	-0.331864
ENSDARG00000057519	pcdh1g9	protocadherin 1 gamma 9	2524.03	-0.326975	0.0581545	-5.62252	1.88188e-08	2.32525e-07	-0.319976
ENSDARG00000020504	h3f3a	H3 histone, family 3A	2696.56	-0.448825	0.0798728	-5.61925	1.91784e-08	2.36841e-07	-0.433393
ENSDARG00000004199	spam1	sperm adhesion molecule 1	16.0745	-2.71094	0.482446	-5.61915	1.91904e-08	2.36863e-07	-2.53619
ENSDARG00000045305	pde7a	phosphodiesterase 7A	376.384	0.52802	0.0939895	5.61786	1.93336e-08	2.38503e-07	0.509112
ENSDARG00000043905	rnf14	ring finger protein 14	251.353	0.685337	0.121995	5.61776	1.93446e-08	2.38512e-07	0.655184
ENSDARG00000104181	tmsb1	thymosin beta 1	3513.74	-0.452016	0.0804858	-5.61609	1.95326e-08	2.40701e-07	-0.437946
ENSDARG00000096554	si:dkey-25o16.4	si:dkey-25o16.4	82.1147	-1.20295	0.214252	-5.61467	1.96943e-08	2.42564e-07	-1.1338
ENSDARG00000013856	amy2a	amylase alpha 2A	6249.89	-0.717223	0.127745	-5.61449	1.97138e-08	2.42675e-07	-0.684433
ENSDARG00000030254	cbln9	cerebellin 9	78.7529	-1.19908	0.213573	-5.61439	1.97258e-08	2.42693e-07	-1.1297
ENSDARG00000056557	copb1	COPI coat complex subunit beta 1	1036.7	0.52095	0.0927974	5.61384	1.97885e-08	2.43334e-07	0.502488
ENSDARG00000074381	farp1	FERM, RhoGEF (ARHGEF) and pleckstrin domain protein 1 (chondrocyte-derived)	321.178	-0.607471	0.108211	-5.61374	1.97997e-08	2.43342e-07	-0.582973
ENSDARG00000099175	hmgb1a	high mobility group box 1a	5406.31	-0.365355	0.0650879	-5.61326	1.98549e-08	2.43891e-07	-0.356512
ENSDARG00000077694	dtnba	dystrobrevin, beta a	582.874	-0.653358	0.116474	-5.60948	2.02935e-08	2.49146e-07	-0.625062
ENSDARG00000021975	ginm1	glycoprotein integral membrane 1	870.796	0.451039	0.0804395	5.60719	2.0564e-08	2.52332e-07	0.437056
ENSDARG00000095767	dio3b	iodothyronine deiodinase 3b	259.707	0.686106	0.122377	5.6065	2.06458e-08	2.53202e-07	0.655747
ENSDARG00000078322	col12a1a	collagen, type XII, alpha 1a	2410.67	0.458466	0.0817763	5.60634	2.06649e-08	2.53302e-07	0.444221
ENSDARG00000076742	cyth1a	cytohesin 1a	926.636	0.465049	0.0829538	5.60611	2.0692e-08	2.53365e-07	0.450221
ENSDARG00000103554	notch1a	notch receptor 1a	259.772	-0.642958	0.114688	-5.60617	2.06848e-08	2.53365e-07	-0.615575
ENSDARG00000034705	pvalb7	parvalbumin 7	1923.52	-0.540669	0.0964717	-5.60443	2.08943e-08	2.55706e-07	-0.52053
ENSDARG00000044973	krt98	keratin 98	27.0139	1.70512	0.304275	5.60387	2.09616e-08	2.56393e-07	1.59954
ENSDARG00000025033	stx5a	syntaxin 5A	343.109	0.609493	0.108783	5.60282	2.10896e-08	2.57686e-07	0.584714
ENSDARG00000039208	nasp	nuclear autoantigenic sperm protein (histone-binding)	329.767	-0.626762	0.111865	-5.60283	2.10875e-08	2.57686e-07	-0.600483
ENSDARG00000087143	serpina7	serpin peptidase inhibitor, clade A (alpha-1 antiproteinase, antitrypsin), member 7	64.028	2.97945	0.531888	5.60165	2.12322e-08	2.59291e-07	2.78292
ENSDARG00000010130	smpdl3b	sphingomyelin phosphodiesterase acid like 3B	149.447	-0.889	0.158714	-5.60127	2.12783e-08	2.59717e-07	-0.843045
ENSDARG00000073837	senp2	SUMO specific peptidase 2	290.187	0.547206	0.0976981	5.60099	2.13128e-08	2.6e-07	0.526839
ENSDARG00000006094	igf2r	insulin-like growth factor 2 receptor	646.004	0.615112	0.109826	5.60078	2.13389e-08	2.60181e-07	0.58992
ENSDARG00000077573	tmprss13b	transmembrane serine protease 13b	81.0317	1.1898	0.212469	5.59988	2.14502e-08	2.61401e-07	1.12119
ENSDARG00000014004	eif2b4	eukaryotic translation initiation factor 2B, subunit 4 delta	637.829	0.57255	0.10225	5.59952	2.14942e-08	2.61798e-07	0.550544
ENSDARG00000099358	hccsb	holocytochrome c synthase b	320.348	0.629991	0.112527	5.59858	2.16112e-08	2.63085e-07	0.603679
ENSDARG00000018976	sptlc2a	serine palmitoyltransferase, long chain base subunit 2a	249.357	0.613529	0.109597	5.59805	2.16776e-08	2.63753e-07	0.588402
ENSDARG00000014554	ppp1r3cb	protein phosphatase 1, regulatory subunit 3Cb	478.448	-0.890352	0.159064	-5.59745	2.17522e-08	2.64522e-07	-0.843802
ENSDARG00000004049	marcksa	myristoylated alanine-rich protein kinase C substrate a	201.137	-0.685504	0.122474	-5.59712	2.17946e-08	2.64898e-07	-0.654875
ENSDARG00000017602	ccng2	cyclin G2	1172.02	0.451584	0.0806941	5.59625	2.19037e-08	2.66084e-07	0.437809
ENSDARG00000097155	gdpgp1	GDP-D-glucose phosphorylase 1	20.2299	2.00197	0.357853	5.59439	2.21405e-08	2.68819e-07	1.87485
ENSDARG00000001557	tomm34	translocase of outer mitochondrial membrane 34	129.828	0.717388	0.128262	5.59313	2.2301e-08	2.70523e-07	0.684513
ENSDARG00000089075	si:ch73-173p19.1	si:ch73-173p19.1	365.63	0.563269	0.100708	5.59311	2.23043e-08	2.70523e-07	0.541679
ENSDARG00000030687	phka2	phosphorylase kinase, alpha 2 (liver)	990.431	0.580347	0.10377	5.5926	2.2369e-08	2.71165e-07	0.557694
ENSDARG00000079472	F2RL2	NA	55.176	1.07826	0.192825	5.59191	2.2458e-08	2.72101e-07	1.01811
ENSDARG00000070318	arl8bb	ADP-ribosylation factor-like 8Bb	107.413	0.955689	0.170911	5.59174	2.24807e-08	2.72234e-07	0.904691
ENSDARG00000020232	eif6	eukaryotic translation initiation factor 6	711.94	0.605206	0.108304	5.58804	2.29648e-08	2.77892e-07	0.580705
ENSDARG00000040161	lemd1	LEM domain containing 1	125.351	-0.887581	0.158837	-5.58798	2.29721e-08	2.77892e-07	-0.841335
ENSDARG00000011989	crx	cone-rod homeobox	649.327	-0.668876	0.119744	-5.58589	2.32504e-08	2.81112e-07	-0.639284
ENSDARG00000091348	rtn3	reticulon 3	1375.52	-0.396084	0.0709157	-5.58528	2.3333e-08	2.81962e-07	-0.385315
ENSDARG00000098686	tmprss2	transmembrane serine protease 2	132.898	1.18155	0.211653	5.58249	2.37097e-08	2.86365e-07	1.11309
ENSDARG00000078882	slc22a31	solute carrier family 22 member 31	205.483	0.776149	0.139043	5.5821	2.37637e-08	2.86867e-07	0.738703
ENSDARG00000063195	pxk	PX domain containing serine/threonine kinase	437.706	0.544741	0.0976071	5.58096	2.39195e-08	2.88596e-07	0.524437
ENSDARG00000040565	ckmb	creatine kinase, muscle b	57484.1	-0.392311	0.0703128	-5.57952	2.41184e-08	2.90845e-07	-0.387218
ENSDARG00000057767	nudt4a	nudix (nucleoside diphosphate linked moiety X)-type motif 4a	618.616	0.429208	0.0769354	5.57881	2.4217e-08	2.91881e-07	0.416502
ENSDARG00000074533	slc25a38b	solute carrier family 25 member 38b	210.031	0.695132	0.124608	5.57857	2.42501e-08	2.92127e-07	0.66374
ENSDARG00000035571	abhd17b	abhydrolase domain containing 17B, depalmitoylase	312.938	0.605247	0.108516	5.57746	2.44051e-08	2.93841e-07	0.580562
ENSDARG00000101034	zc3h12ab	zinc finger CCCH-type containing 12Ab	70.6055	0.926213	0.166119	5.57561	2.46668e-08	2.96837e-07	0.877255
ENSDARG00000077728	supv3l1	SUV3-like helicase	172.621	0.712381	0.127782	5.57496	2.47586e-08	2.97787e-07	0.679591
ENSDARG00000045568	bcat1	branched chain amino-acid transaminase 1, cytosolic	439.934	0.616986	0.110674	5.5748	2.47815e-08	2.97822e-07	0.59163
ENSDARG00000102798	mcm2	minichromosome maintenance complex component 2	282.953	-0.87708	0.15733	-5.57476	2.47873e-08	2.97822e-07	-0.830717
ENSDARG00000042857	si:ch211-246m6.4	si:ch211-246m6.4	104.787	-0.95067	0.170585	-5.57301	2.50381e-08	3.00678e-07	-0.899207
ENSDARG00000068830	kiaa0930	kiaa0930	84.1768	1.16577	0.20925	5.57118	2.53013e-08	3.03682e-07	1.09842
ENSDARG00000024314	herpud1	homocysteine-inducible, endoplasmic reticulum stress-inducible, ubiquitin-like domain member 1	549.52	0.480857	0.0863137	5.57103	2.53231e-08	3.03786e-07	0.463588
ENSDARG00000017653	rgs13a	regulator of G protein signaling 13a	53.6701	1.14053	0.204779	5.56959	2.55343e-08	3.06159e-07	1.07519
ENSDARG00000010051	ufd1l	ubiquitin recognition factor in ER associated degradation 1	770.315	0.66521	0.119449	5.56899	2.56213e-08	3.07044e-07	0.635991
ENSDARG00000042409	ralgds	ral guanine nucleotide dissociation stimulator a	120.309	0.751055	0.134881	5.56827	2.57275e-08	3.08156e-07	0.715576
ENSDARG00000017274	opn1sw2	opsin 1 (cone pigments), short-wave-sensitive 2	1219.35	-1.9618	0.352373	-5.56741	2.58552e-08	3.09525e-07	-1.83334
ENSDARG00000075380	kri1	KRI1 homolog	359.184	0.503131	0.090377	5.56703	2.59125e-08	3.1005e-07	0.485558
ENSDARG00000099779	si:ch211-11n16.2	si:ch211-11n16.2	345.166	0.601598	0.108074	5.56653	2.59869e-08	3.1078e-07	0.577248
ENSDARG00000019280	lars1b	leucyl-tRNA synthetase 1b	316.541	0.699821	0.125777	5.56397	2.63703e-08	3.152e-07	0.667928
ENSDARG00000015575	cyp3c1	cytochrome P450, family 3, subfamily c, polypeptide 1	726.768	0.588788	0.105838	5.56308	2.65055e-08	3.16653e-07	0.565186
ENSDARG00000096995	fbxl22	F-box and leucine-rich repeat protein 22	21.3708	-1.85976	0.334324	-5.56273	2.65583e-08	3.17119e-07	-1.74046
ENSDARG00000056259	tmem131	transmembrane protein 131	1041.12	0.420074	0.0755426	5.56076	2.68607e-08	3.20564e-07	0.407912
ENSDARG00000096257	si:ch73-367p23.2	si:ch73-367p23.2	16199.2	-0.665394	0.119671	-5.56018	2.69499e-08	3.21463e-07	-0.635713
ENSDARG00000079305	hbae3	hemoglobin alpha embryonic-3	4933.62	0.645571	0.116119	5.55956	2.70449e-08	3.22429e-07	0.617697
ENSDARG00000114695	hmox2a	heme oxygenase 2a	939.452	0.487507	0.0877066	5.55839	2.72282e-08	3.24447e-07	0.470969
ENSDARG00000025855	camk2n1a	calcium/calmodulin-dependent protein kinase II inhibitor 2a	2007.36	0.334776	0.0602304	5.55825	2.72492e-08	3.2453e-07	0.327613
ENSDARG00000099596	btd	biotinidase	77.2883	-0.991213	0.178366	-5.55719	2.74153e-08	3.26339e-07	-0.936688
ENSDARG00000067670	pomt1	protein-O-mannosyltransferase 1	242.872	0.578575	0.104124	5.55657	2.75121e-08	3.27323e-07	0.555832
ENSDARG00000012458	hapstr1b	HUWE1 associated protein modifying stress responses b	2005.37	0.579978	0.104423	5.5541	2.79054e-08	3.31831e-07	0.557202
ENSDARG00000116863	NA	NA	62.0042	1.22928	0.221343	5.55374	2.79626e-08	3.3234e-07	1.15653
ENSDARG00000090369	zgc:86896	zgc:86896	1496.17	-1.0832	0.195044	-5.5536	2.79852e-08	3.32437e-07	-1.02067
ENSDARG00000089050	cuzd1.1	CUB and zona pellucida-like domains 1, tandem duplicate 1	135.694	1.12214	0.202097	5.5525	2.8162e-08	3.34366e-07	1.05714
ENSDARG00000071495	sult3st5	sulfotransferase family 3, cytosolic sulfotransferase 5	53.3715	-1.28053	0.230744	-5.54959	2.86344e-08	3.398e-07	-1.20307
ENSDARG00000098650	iqgap3	IQ motif containing GTPase activating protein 3	73.8904	-1.03442	0.186412	-5.54907	2.87197e-08	3.40636e-07	-0.976013
ENSDARG00000086848	atad3	ATPase family AAA domain containing 3	133.364	0.90062	0.16234	5.54775	2.89375e-08	3.43043e-07	0.853138
ENSDARG00000105223	pmp22a	peripheral myelin protein 22a	1196.83	-0.442977	0.0799193	-5.54281	2.97661e-08	3.52686e-07	-0.427107
ENSDARG00000101018	ptdss2	phosphatidylserine synthase 2	454.883	0.623772	0.112555	5.54195	2.99128e-08	3.54242e-07	0.597258
ENSDARG00000008333	znfl2a	zinc finger-like gene 2a	79.0546	1.13153	0.204253	5.53985	3.02739e-08	3.58334e-07	1.06562
ENSDARG00000042894	tyms	thymidylate synthetase	158.038	-0.992669	0.179191	-5.53972	3.02964e-08	3.58416e-07	-0.937475
ENSDARG00000045680	tnpo3	transportin 3	652.226	0.50669	0.0914864	5.53841	3.05223e-08	3.60905e-07	0.488754
ENSDARG00000027316	tcp11l2	t-complex 11, testis-specific-like 2	809.614	0.49691	0.0897834	5.53454	3.12048e-08	3.68785e-07	0.479799
ENSDARG00000098853	ehd1a	EH-domain containing 1a	740.664	0.422278	0.0763012	5.53436	3.12363e-08	3.68969e-07	0.410142
ENSDARG00000014685	esco2	establishment of sister chromatid cohesion N-acetyltransferase 2	80.2065	-1.01888	0.184119	-5.5338	3.13357e-08	3.69765e-07	-0.961372
ENSDARG00000035357	gnb2	guanine nucleotide binding protein (G protein), beta polypeptide 2	564.045	-0.416794	0.0753176	-5.53382	3.13328e-08	3.69765e-07	-0.404624
ENSDARG00000018944	hoga1	4-hydroxy-2-oxoglutarate aldolase 1	123.105	-0.886755	0.160329	-5.53084	3.18703e-08	3.7588e-07	-0.839647
ENSDARG00000024109	naa40	N-alpha-acetyltransferase 40, NatD catalytic subunit	501.172	-0.397074	0.071794	-5.53074	3.1889e-08	3.75909e-07	-0.384468
ENSDARG00000110496	ppp1r14d	protein phosphatase 1 regulatory inhibitor subunit 14D	182.874	-0.70102	0.126795	-5.52875	3.22514e-08	3.79987e-07	-0.668305
ENSDARG00000040705	glsb	glutaminase b	785.093	0.599618	0.108538	5.52449	3.3045e-08	3.89139e-07	0.575061
ENSDARG00000068992	hspa8	heat shock protein 8	54132.8	0.416176	0.0753419	5.52383	3.3168e-08	3.90388e-07	0.404729
ENSDARG00000060207	traf7	TNF receptor-associated factor 7	286.002	0.689953	0.124914	5.52345	3.32411e-08	3.91049e-07	0.658295
ENSDARG00000016765	scamp3	secretory carrier membrane protein 3	428.32	0.592695	0.107323	5.52252	3.34166e-08	3.92913e-07	0.568436
ENSDARG00000037153	atp6ap1b	ATPase H+ transporting accessory protein 1b	465.883	0.599809	0.108619	5.52211	3.34947e-08	3.9359e-07	0.57496
ENSDARG00000043646	slc6a8	solute carrier family 6 member 8	247.192	0.760109	0.13765	5.52204	3.35083e-08	3.9359e-07	0.723072
ENSDARG00000010710	msi1b	musashi RNA binding protein 1b	247.683	-0.565997	0.102511	-5.52135	3.36402e-08	3.94939e-07	-0.543471
ENSDARG00000071658	ywhag2	3-monooxygenase/tryptophan 5-monooxygenase activation protein, gamma polypeptide 2	2486.35	-0.408466	0.0740259	-5.51788	3.43114e-08	4.02613e-07	-0.396663
ENSDARG00000005841	tnni2a.2	troponin I type 2a (skeletal, fast), tandem duplicate 2	326.338	-0.595688	0.107989	-5.51617	3.46467e-08	4.06341e-07	-0.571223
ENSDARG00000038768	mrpl12	mitochondrial ribosomal protein L12	559.317	0.508049	0.0921107	5.51564	3.47513e-08	4.07361e-07	0.489471
ENSDARG00000062350	synm	synemin, intermediate filament protein	707.888	0.452863	0.0821085	5.51542	3.47946e-08	4.07661e-07	0.43837
ENSDARG00000036695	calcoco1a	calcium binding and coiled-coil domain 1a	1341.2	0.412026	0.0747082	5.51513	3.48513e-08	4.07912e-07	0.400145
ENSDARG00000079901	si:ch73-15n24.1	si:ch73-15n24.1	45.5613	-1.58776	0.287886	-5.51522	3.48342e-08	4.07912e-07	-1.487
ENSDARG00000058358	krt8	keratin 8	15723.1	0.311159	0.056436	5.51349	3.51796e-08	4.11546e-07	0.305119
ENSDARG00000090428	ctrb.1	chymotrypsinogen B, tandem duplicate 1	18051.1	-0.458498	0.0832174	-5.50963	3.5958e-08	4.20439e-07	-0.443829
ENSDARG00000057027	rtn2b	reticulon 2b	218.72	-1.04974	0.190549	-5.50905	3.60768e-08	4.21614e-07	-0.989242
ENSDARG00000078433	spc25	SPC25 component of NDC80 kinetochore complex	70.2999	-1.1208	0.203585	-5.50533	3.68484e-08	4.30414e-07	-1.05453
ENSDARG00000102571	metap2b	methionyl aminopeptidase 2b	2132.74	0.385544	0.0700478	5.50401	3.71246e-08	4.3342e-07	0.375059
ENSDARG00000075831	slc7a8a	solute carrier family 7 member 8a	2988.58	0.714967	0.129921	5.50309	3.73201e-08	4.35483e-07	0.681224
ENSDARG00000097988	NA	NA	260.47	0.731903	0.133063	5.50042	3.7889e-08	4.41897e-07	0.69683
ENSDARG00000016301	zgc:65894	zgc:65894	974.661	-0.593188	0.107898	-5.49766	3.84857e-08	4.48631e-07	-0.568395
ENSDARG00000103586	si:dkey-65j6.2	quattro a	144.784	-1.04772	0.190603	-5.49685	3.86634e-08	4.50474e-07	-0.987103
ENSDARG00000008678	snx3	sorting nexin 3	1219.66	0.421963	0.0767797	5.49576	3.89037e-08	4.53045e-07	0.409373
ENSDARG00000098802	map7d1a	MAP7 domain containing 1a	453.813	0.503344	0.0915892	5.49567	3.89239e-08	4.53053e-07	0.485217
ENSDARG00000100397	pde6c	phosphodiesterase 6C, cGMP-specific, cone, alpha prime	1509.8	-0.557192	0.101389	-5.49557	3.89451e-08	4.5307e-07	-0.536018
ENSDARG00000052923	zgc:113162	zgc:113162	268.713	0.528069	0.0961135	5.49422	3.92442e-08	4.5632e-07	0.508327
ENSDARG00000007276	ela3l	elastase 3 like	5133.37	-0.576935	0.105029	-5.49311	3.94923e-08	4.58974e-07	-0.553298
ENSDARG00000071694	ndc80	NDC80 kinetochore complex component	102.981	-0.956161	0.174093	-5.49225	3.96856e-08	4.60988e-07	-0.902948
ENSDARG00000035887	zgc:91944	zgc:91944	172.797	-0.700576	0.127562	-5.49202	3.97357e-08	4.61337e-07	-0.666301
ENSDARG00000015947	matn4	matrilin 4	3037.04	-1.0456	0.190453	-5.49007	4.0178e-08	4.66239e-07	-0.984765
ENSDARG00000101749	zgc:92161	zgc:92161	307.229	0.652686	0.118902	5.4893	4.03535e-08	4.6804e-07	0.623577
ENSDARG00000100082	ap3b1a	adaptor related protein complex 3 subunit beta 1a	220.823	0.611116	0.111356	5.48796	4.06601e-08	4.71359e-07	0.585095
ENSDARG00000111491	mfap4.14	microfibril associated protein 4, tandem duplicate 14	5.2671	6.31902	1.15166	5.48686	4.09141e-08	4.74065e-07	7.02466
ENSDARG00000016429	farp2	FERM, RhoGEF and pleckstrin domain protein 2	315.579	-0.515486	0.0939533	-5.48662	4.09709e-08	4.74485e-07	-0.496245
ENSDARG00000043003	pcyt2	phosphate cytidylyltransferase 2, ethanolamine	758.76	0.434568	0.0792131	5.48607	4.10975e-08	4.75713e-07	0.421446
ENSDARG00000045153	slc16a8	solute carrier family 16 member 8	178.255	1.53884	0.280535	5.48538	4.12582e-08	4.77334e-07	1.44067
ENSDARG00000041078	chka	choline kinase alpha	1317.4	0.416251	0.0758968	5.48443	4.1481e-08	4.7921e-07	0.403973
ENSDARG00000061345	wwp2	WW domain containing E3 ubiquitin protein ligase 2	1175.2	0.443173	0.0808057	5.48442	4.14827e-08	4.7921e-07	0.429162
ENSDARG00000086391	cald1b	caldesmon 1b	74.9815	-1.07731	0.196429	-5.48447	4.14717e-08	4.7921e-07	-1.01405
ENSDARG00000060238	uacab	uveal autoantigen with coiled-coil domains and ankyrin repeats b	848.562	-0.824686	0.150392	-5.48359	4.16775e-08	4.8122e-07	-0.780839
[truncated: 22,511 more rows]

## Sheet: aipwh86 + - vs + +
ensembl_gene_id	gene_symbol	gene_name	baseMean	log2FoldChange	lfcSE	stat	pvalue	padj	log2FoldChange_shrunk
ENSDARG00000095949	si:dkey-22i16.9	si:dkey-22i16.9	104.997	3.52315	0.279732	12.5947	2.25715e-36	5.31694e-32	3.47849
ENSDARG00000104437	aip	aryl hydrocarbon receptor interacting protein	367.076	-0.883436	0.0895887	-9.86102	6.14209e-23	7.23415e-19	-0.864804
ENSDARG00000089853	si:dkey-22n8.3	si:dkey-22n8.3	100.469	2.28262	0.234027	9.75364	1.77963e-22	1.39737e-18	2.2337
ENSDARG00000031435	txna	thioredoxin a	2194.29	-0.370564	0.0549379	-6.74516	1.52861e-11	9.00197e-08	-0.353273
ENSDARG00000040277	fbxo32	F-box protein 32	2152.31	0.720354	0.110078	6.54405	5.98744e-11	2.8208e-07	0.686858
ENSDARG00000069566	mucms1	mucin, multiple PTS and SEA group, member 1	151.636	3.56703	0.584624	6.10141	1.05135e-09	4.12759e-06	3.36396
ENSDARG00000093347	si:ch211-239f4.6	si:ch211-239f4.6	22.6361	2.99366	0.525535	5.69641	1.22355e-08	4.11743e-05	2.80233
ENSDARG00000053500	cbsa	cystathionine beta-synthase a	351.815	0.598979	0.110844	5.40379	6.52466e-08	0.000192119	0.554947
ENSDARG00000016391	calcoco1b	calcium binding and coiled-coil domain 1b	1008.96	0.660501	0.123149	5.36342	8.16612e-08	0.000213735	0.608796
ENSDARG00000097973	si:ch1073-190k2.1	si:ch1073-190k2.1	49.228	1.5036	0.281774	5.33621	9.49113e-08	0.000223573	1.3898
ENSDARG00000029476	ldlra	low density lipoprotein receptor a	895.816	0.503749	0.0979659	5.14208	2.71713e-07	0.000533372	0.462503
ENSDARG00000069630	tat	tyrosine aminotransferase	2498.54	0.692883	0.134439	5.15387	2.55166e-07	0.000533372	0.636378
ENSDARG00000013006	pibf1	progesterone immunomodulatory binding factor 1	87.8992	0.829235	0.166185	4.98983	6.04328e-07	0.00109504	0.756624
ENSDARG00000040278	klhl38b	kelch-like family member 38b	1138.33	0.529935	0.109533	4.83815	1.31051e-06	0.00205802	0.480096
ENSDARG00000061732	raph1b	Ras association (RalGDS/AF-6) and pleckstrin homology domains 1b	290.117	-0.477649	0.0984484	-4.85177	1.22363e-06	0.00205802	-0.433126
ENSDARG00000101106	si:ch73-109d9.3	si:ch73-109d9.3	78.0778	0.909962	0.192525	4.72647	2.2846e-06	0.0033635	0.820248
ENSDARG00000037746	actb1	actin, beta 1	11475.8	-0.313536	0.0679976	-4.61099	4.00765e-06	0.00555319	-0.282069
ENSDARG00000078233	ctnnd1	catenin (cadherin-associated protein), delta 1	542.486	-0.389912	0.0859105	-4.53859	5.66319e-06	0.00741123	-0.347828
ENSDARG00000001470	mhc1zea	major histocompatibility complex class I ZEA	156.306	0.624126	0.141786	4.4019	1.07308e-05	0.0133039	0.551778
ENSDARG00000016706	atic	5-aminoimidazole-4-carboxamide ribonucleotide formyltransferase/IMP cyclohydrolase	305.827	-0.462446	0.10649	-4.34263	1.4079e-05	0.0165823	-0.407051
ENSDARG00000006588	zgc:111983	zgc:111983	5885.63	-0.41666	0.0968525	-4.30201	1.69258e-05	0.0189859	-0.365277
ENSDARG00000097102	hmgn1a	high mobility group nucleosome binding domain 1a	3124.04	-0.393127	0.0921196	-4.26757	1.97614e-05	0.0211591	-0.345023
ENSDARG00000020239	lpin1a	lipin 1a	6142.89	0.478047	0.112485	4.24989	2.13876e-05	0.0219046	0.422169
ENSDARG00000017193	cnn1a	calponin 1, basic, smooth muscle, a	11.2133	-1.86919	0.450061	-4.15318	3.27886e-05	0.032182	-0.00593556
ENSDARG00000012366	fbp2	fructose-1,6-bisphosphatase 2	663.89	0.351032	0.0850009	4.12974	3.63173e-05	0.0342197	0.304363
ENSDARG00000116986	ugt2b5	NA	64.0726	0.856123	0.209752	4.0816	4.47273e-05	0.0405229	0.737847
ENSDARG00000069471	mhc1zca	major histocompatibility complex class I ZCA	168.707	-0.480544	0.118172	-4.06647	4.77311e-05	0.0416427	-0.413454
ENSDARG00000094133	wu:fc21g02	wu:fc21g02	469.055	0.379182	0.0938136	4.04186	5.30284e-05	0.044612	0.325886
ENSDARG00000091209	ucp3	uncoupling protein 3	1542.25	0.474269	0.1177	4.02948	5.58995e-05	0.0454058	0.407289
ENSDARG00000001953	pfkfb3	6-phosphofructo-2-kinase/fructose-2,6-biphosphatase 3	1056.86	0.371889	0.0936882	3.96943	7.20443e-05	0.0484879	0.31734
ENSDARG00000002986	gda	guanine deaminase	467.299	0.556602	0.139244	3.99731	6.40654e-05	0.0484879	0.475633
ENSDARG00000028027	trim63a	tripartite motif containing 63a	4460.26	0.494195	0.124484	3.96994	7.18896e-05	0.0484879	0.421327
ENSDARG00000035694	stm	starmaker	1494.8	0.233552	0.0587705	3.97397	7.06852e-05	0.0484879	0.200058
ENSDARG00000053241	sts	steroid sulfatase (microsomal), isozyme S	93.441	0.797373	0.199202	4.00283	6.25892e-05	0.0484879	0.681848
ENSDARG00000105416	adgrg4a	adhesion G protein-coupled receptor G4a	210.3	0.424778	0.106725	3.98011	6.88844e-05	0.0484879	0.362793
ENSDARG00000029718	p2rx3b	purinergic receptor P2X, ligand-gated ion channel, 3b	68.7481	-0.633191	0.159991	-3.95765	7.569e-05	0.0495265	-0.538362
ENSDARG00000099959	smyhc1	slow myosin heavy chain 1	5487.38	0.273494	0.0694532	3.93782	8.22248e-05	0.0523483	0.233516
ENSDARG00000041083	anpeplb	alanyl (membrane) aminopeptidase-like b	421.653	0.443655	0.114032	3.89062	9.99892e-05	0.0619828	0.375089
ENSDARG00000075824	virma	vir like m6A methyltransferase associated	317.687	-0.368451	0.0952078	-3.86996	0.000108853	0.0657473	-0.31071
ENSDARG00000054814	ptp4a3b	protein tyrosine phosphatase 4A3b	2077.33	0.310262	0.0805414	3.85221	0.000117056	0.0672532	0.261361
ENSDARG00000078989	alpk3a	alpha-kinase 3a	336.466	0.463749	0.120203	3.85806	0.000114291	0.0672532	0.390344
ENSDARG00000007671	ghrb	growth hormone receptor b	938.272	0.420323	0.110308	3.81047	0.000138705	0.0775741	0.35225
ENSDARG00000031336	hsd20b2	hydroxysteroid (20-beta) dehydrogenase 2	529.522	0.360954	0.0948544	3.80535	0.000141607	0.0775741	0.302141
ENSDARG00000016513	setd3	SET domain containing 3, actin histidine methyltransferase	500.101	0.628589	0.165815	3.79092	0.000150093	0.0803544	0.52455
ENSDARG00000069018	cyp7a1	cytochrome P450, family 7, subfamily A, polypeptide 1	473.867	0.482561	0.12804	3.76884	0.000164011	0.0844992	0.401751
ENSDARG00000074526	zbtb16b	zinc finger and BTB domain containing 16b	184.429	0.509232	0.135171	3.76732	0.000165009	0.0844992	0.424424
ENSDARG00000093872	si:ch211-102g22.3p	NA	29.2201	1.2006	0.319247	3.76072	0.000169427	0.0849153	0.998455
ENSDARG00000038027	nol12	nucleolar protein 12	339.003	0.439023	0.117549	3.7348	0.000187863	0.0921938	0.363761
ENSDARG00000039351	ccl19b	chemokine (C-C motif) ligand 19b	170.134	-0.463128	0.124893	-3.70819	0.000208742	0.0983425	-0.381093
ENSDARG00000096445	plb1	phospholipase B1	472.061	0.419784	0.11316	3.70966	0.000207538	0.0983425	0.346706
ENSDARG00000044204	endou	endonuclease, polyU-specific	207.116	0.397026	0.108018	3.67555	0.000237336	0.109621	0.326478
ENSDARG00000030616	nfe2l1a	nfe2 like bZIP transcription factor 1a	934.195	0.341238	0.0939693	3.63138	0.00028191	0.127705	0.278799
ENSDARG00000011611	actr1b	actin related protein 1B	918.482	-0.232556	0.0644083	-3.61066	0.00030542	0.135745	-0.19198
ENSDARG00000069114	unc93b1	unc-93 homolog B1, TLR signaling regulator	50.9878	-0.848412	0.235555	-3.60175	0.000316081	0.137882	-0.687125
ENSDARG00000019302	mid1ip1b	MID1 interacting protein 1b	902.912	0.331429	0.0936375	3.53949	0.000400907	0.152319	0.266935
ENSDARG00000026829	cotl1	coactosin-like F-actin binding protein 1	2488.92	-0.243768	0.0687268	-3.54691	0.000389777	0.152319	-0.197752
ENSDARG00000028982	pcca	propionyl-CoA carboxylase subunit alpha	526.809	0.277621	0.0778456	3.56631	0.000362047	0.152319	0.224066
ENSDARG00000038658	cavin4a	caveolae associated protein 4a	388.427	-0.359229	0.101409	-3.54239	0.000396515	0.152319	-0.288681
ENSDARG00000038882	smc4	structural maintenance of chromosomes 4	148.168	-0.682704	0.192638	-3.54398	0.000394141	0.152319	-0.547408
ENSDARG00000041073	si:dkey-12e7.4	si:dkey-12e7.4	30.4687	-0.912876	0.25679	-3.55495	0.000378053	0.152319	-0.733799
ENSDARG00000102370	znf1094	zinc finger protein 1094	83.6741	0.566599	0.159261	3.55768	0.000374145	0.152319	0.456349
ENSDARG00000116806	ppp1r27a	protein phosphatase 1, regulatory subunit 27a	1190.75	0.357858	0.100964	3.54441	0.000393493	0.152319	0.287659
ENSDARG00000060316	cisha	cytokine inducible SH2-containing protein a	880.136	0.442039	0.12537	3.52587	0.000422087	0.157821	0.35435
ENSDARG00000078016	dtx4b	deltex 4, E3 ubiquitin ligase b	145.359	0.531156	0.151258	3.51158	0.000445444	0.161429	0.424769
ENSDARG00000087697	lpla	lipoprotein lipase a	4578.17	0.412602	0.117377	3.51519	0.000439441	0.161429	0.331074
ENSDARG00000079183	sod3b	superoxide dismutase 3, extracellular b	71.329	-0.546437	0.156552	-3.49044	0.000482223	0.171798	-0.434239
ENSDARG00000099519	cpdp	CPD photolyase	542.361	0.300686	0.086233	3.48691	0.000488642	0.171798	0.240023
ENSDARG00000037873	cyp3c3	cytochrome P450, family 3, subfamily c, polypeptide 3	487.223	0.470469	0.135138	3.4814	0.000498794	0.172788	0.373759
ENSDARG00000073741	RAP1GDS1	NA	65.7011	-0.623618	0.180533	-3.45431	0.000551696	0.188344	-0.49178
ENSDARG00000016429	farp2	FERM, RhoGEF and pleckstrin domain protein 2	315.579	-0.322346	0.0934602	-3.44902	0.000562632	0.189334	-0.255022
ENSDARG00000006019	tktb	transketolase b	1510.29	-0.273064	0.0800419	-3.41151	0.000646037	0.214339	-0.214851
ENSDARG00000102744	mgst3a	microsomal glutathione S-transferase 3a	605.544	-0.34369	0.101028	-3.40194	0.0006691	0.218907	-0.267718
ENSDARG00000079059	retreg1	reticulophagy regulator 1	389.536	0.553677	0.164639	3.36297	0.000771079	0.248815	0.427576
ENSDARG00000006031	abat	4-aminobutyrate aminotransferase	4419	0.262742	0.0783124	3.35505	0.000793505	0.252592	0.204615
ENSDARG00000090785	diaph3	diaphanous-related formin 3	9.10382	-1.72438	0.515586	-3.34451	0.000824288	0.258892	-0.00423008
ENSDARG00000024443	gnpda2	glucosamine-6-phosphate deaminase 2	893.815	0.243397	0.0730097	3.33376	0.0008568	0.262114	0.18892
ENSDARG00000074168	tasor2	transcription activation suppressor family member 2	969.369	0.299939	0.0899104	3.33597	0.000850015	0.262114	0.23176
ENSDARG00000103969	smyhc2	slow myosin heavy chain 2	2052.73	0.263966	0.0794622	3.32191	0.000894041	0.27	0.203696
ENSDARG00000079949	supt16h	SPT16 homolog, facilitates chromatin remodeling subunit	1009.18	-0.319115	0.0967584	-3.29806	0.000973567	0.286667	-0.243898
ENSDARG00000090429	ccdc178	coiled-coil domain containing 178	7.54555	1.85757	0.562739	3.30094	0.000963614	0.286667	1.43219
ENSDARG00000110922	NA	NA	71.2799	0.644995	0.196318	3.28547	0.00101814	0.296091	0.488541
ENSDARG00000016011	gpcpd1	glycerophosphocholine phosphodiesterase 1	621.788	0.331114	0.101356	3.26684	0.00108756	0.30723	0.250484
ENSDARG00000071429	tdo2a	tryptophan 2,3-dioxygenase a	626.887	0.23759	0.0727107	3.2676	0.00108462	0.30723	0.181354
ENSDARG00000097137	si:dkeyp-116a7.2	NA	315.943	0.35842	0.109784	3.26476	0.00109557	0.30723	0.271253
ENSDARG00000021195	st8sia6	ST8 alpha-N-acetyl-neuraminide alpha-2,8-sialyltransferase 6	684.035	0.284126	0.0872668	3.25583	0.0011306	0.311838	0.213663
ENSDARG00000105188	vimr2	vimentin-related 2	244.907	0.371181	0.114074	3.25386	0.00113848	0.311838	0.279657
ENSDARG00000103199	si:dkey-247k7.2	si:dkey-247k7.2	1304.78	-0.319185	0.0982265	-3.24948	0.00115616	0.313041	-0.241731
ENSDARG00000017429	sphkap	SPHK1 interactor, AKAP domain containing	215.742	-0.370677	0.114485	-3.23778	0.00120464	0.318838	-0.277688
ENSDARG00000100623	trrap	transformation/transcription domain-associated protein	334.849	-0.353022	0.108937	-3.24061	0.00119275	0.318838	-0.264862
ENSDARG00000099371	cygb1	cytoglobin 1	931.347	0.268271	0.0833543	3.21845	0.00128887	0.337339	0.204184
ENSDARG00000102307	taf2	TAF2 RNA polymerase II, TATA box binding protein (TBP)-associated factor	323.867	-0.293064	0.0914078	-3.20612	0.00134538	0.348262	-0.218349
ENSDARG00000038865	acox3	acyl-CoA oxidase 3, pristanoyl	257.071	0.317135	0.0993661	3.19159	0.00141494	0.362287	0.234012
ENSDARG00000015506	klf5a	Kruppel like factor 5a	453.36	0.323747	0.101562	3.18766	0.00143427	0.363286	0.239106
ENSDARG00000105117	sdad1	SDA1 domain containing 1	959.909	0.327083	0.10311	3.17218	0.00151302	0.379155	0.241757
ENSDARG00000018898	zfand5a	zinc finger, AN1-type domain 5a	1526.32	0.271861	0.0859699	3.16229	0.00156535	0.38459	0.200557
ENSDARG00000040338	hvcn1	hydrogen voltage-gated channel 1	287.56	0.354263	0.112041	3.16191	0.00156736	0.38459	0.259113
ENSDARG00000001710	flot1a	flotillin 1a	1329.96	0.184484	0.0585964	3.14839	0.00164175	0.390636	0.137551
ENSDARG00000044525	pparda	peroxisome proliferator-activated receptor delta a	122.102	0.456058	0.144691	3.15193	0.00162194	0.390636	0.33161
ENSDARG00000095351	si:ch73-308b14.1	si:ch73-308b14.1	672.539	0.279473	0.0887252	3.14987	0.00163342	0.390636	0.204906
ENSDARG00000034667	NA	NA	128.201	0.733415	0.233252	3.1443	0.00166484	0.39217	0.529078
ENSDARG00000104129	si:dkey-23n7.10	si:dkey-23n7.10	183.315	0.470232	0.14983	3.13844	0.00169851	0.396139	0.340293
ENSDARG00000061096	dapk2a	death-associated protein kinase 2a	306.146	0.429361	0.137203	3.12939	0.0017517	0.402373	0.307854
ENSDARG00000094990	gjc4a.2	gap junction protein gamma 4a.2	70.2468	0.563453	0.180126	3.1281	0.0017594	0.402373	0.404104
ENSDARG00000021399	yipf2	Yip1 domain family, member 2	288.681	0.351239	0.113216	3.10237	0.00191975	0.434824	0.251593
ENSDARG00000102858	sc:d189	sc:d189	64.1097	0.603933	0.194975	3.09749	0.00195164	0.437837	0.428374
ENSDARG00000096655	si:ch211-184m19.3	si:ch211-184m19.3	866.642	0.275405	0.0890064	3.09422	0.00197333	0.438527	0.197938
ENSDARG00000021343	wsb1	WD repeat and SOCS box containing 1	2667.28	0.209247	0.0681068	3.07233	0.00212394	0.454983	0.150752
ENSDARG00000041665	mkrn1	makorin, ring finger protein, 1	1820.59	0.296624	0.0964921	3.07408	0.00211156	0.454983	0.211425
ENSDARG00000057911	actc2	actin, alpha, cardiac muscle 2	234.447	-0.489291	0.159243	-3.0726	0.002122	0.454983	-0.341298
ENSDARG00000104540	cyp2aa8	cytochrome P450, family 2, subfamily AA, polypeptide 8	28.1747	-1.71514	0.558271	-3.07223	0.00212464	0.454983	-0.00304845
ENSDARG00000012076	apoa1a	apolipoprotein A-Ia	23502.6	-0.274119	0.0893475	-3.06801	0.00215486	0.456721	-0.194308
ENSDARG00000030604	phkg1a	phosphorylase kinase, gamma 1a (muscle)	333.502	0.365082	0.1193	3.06019	0.00221194	0.456721	0.255488
ENSDARG00000054849	bcat2	branched chain amino-acid transaminase 2, mitochondrial	887.799	0.239034	0.0781125	3.06013	0.00221241	0.456721	0.170124
ENSDARG00000079403	si:dkey-204l11.1	si:dkey-204l11.1	2.32762	-4.05771	1.327	-3.0578	0.0022297	0.456721	-0.00154523
ENSDARG00000100504	ppp1r27b	protein phosphatase 1, regulatory subunit 27b	257.387	0.466267	0.152268	3.06216	0.00219746	0.456721	0.325692
ENSDARG00000059914	sdr42e2	short chain dehydrogenase/reductase family 42E, member 2	15.0172	-1.25427	0.410696	-3.05401	0.00225807	0.458543	-0.00451168
ENSDARG00000008906	si:ch211-241e1.5	si:ch211-241e1.5	115.6	0.421847	0.138585	3.04397	0.00233481	0.464963	0.292766
ENSDARG00000034883	acbd5a	acyl-CoA binding domain containing 5a	379.766	0.262377	0.0861875	3.04426	0.00233256	0.464963	0.190122
ENSDARG00000039393	si:ch211-240l19.5	si:ch211-240l19.5	1302.38	0.329293	0.108498	3.03501	0.00240524	0.464963	0.227623
ENSDARG00000052348	smarca5	SNF2 related chromatin remodeling ATPase 5	525.97	-0.272599	0.0897068	-3.03878	0.00237538	0.464963	-0.190765
ENSDARG00000088885	si:ch1073-340i21.3	si:ch1073-340i21.3	191.002	0.440164	0.145046	3.03465	0.00240811	0.464963	0.30221
ENSDARG00000100293	arhgef15a	Rho guanine nucleotide exchange factor (GEF) 15	13.7595	1.18969	0.391648	3.03766	0.00238423	0.464963	0.826171
ENSDARG00000018478	agxtb	alanine--glyoxylate and serine--pyruvate aminotransferase b	4402.85	0.41703	0.13777	3.027	0.00246991	0.469203	0.0148314
ENSDARG00000030250	dennd2db	DENN/MADD domain containing 2Db	27.9604	0.847471	0.279829	3.02853	0.00245749	0.469203	0.582349
ENSDARG00000039381	ch25hl1.1	cholesterol 25-hydroxylase like 1, tandem duplicate 1	102.66	0.597253	0.197851	3.01871	0.00253856	0.478386	0.406148
ENSDARG00000074069	zgc:171452	zgc:171452	6.68133	-1.85322	0.61444	-3.01611	0.00256038	0.478668	-0.00326393
ENSDARG00000075380	kri1	KRI1 homolog	359.184	0.276304	0.0920805	3.00067	0.00269384	0.49575	0.19075
ENSDARG00000086685	trim63b	tripartite motif containing 63b	1208.79	0.287057	0.0956631	3.0007	0.00269359	0.49575	0.19772
ENSDARG00000023220	selenot2	selenoprotein T, 2	1185.51	0.26989	0.0902361	2.99093	0.0027813	0.503971	0.184308
ENSDARG00000041361	ttk	ttk protein kinase	72.958	-0.564226	0.188603	-2.99161	0.0027751	0.503971	-0.376844
ENSDARG00000061242	tuft1a	tuftelin 1a	699.253	0.280418	0.0939069	2.98613	0.00282534	0.504195	0.190721
ENSDARG00000101312	si:dkey-31n13.4	si:dkey-31n13.4	130.345	-0.407266	0.136326	-2.98745	0.00281315	0.504195	-0.27252
ENSDARG00000055642	GPT	si:ch211-217a12.1	413.06	0.483367	0.16227	2.97878	0.00289396	0.512558	0.322361
ENSDARG00000006260	tuba8l4	tubulin, alpha 8 like 4	3198.73	-0.23868	0.0802762	-2.97323	0.00294681	0.518023	-0.168448
ENSDARG00000087911	psme4a	proteasome activator subunit 4a	2044.75	0.445961	0.150181	2.96949	0.00298299	0.520499	0.296285
ENSDARG00000037891	mlx	MAX dimerization protein MLX	321.061	0.335643	0.113234	2.96415	0.00303523	0.521883	0.223467
ENSDARG00000054026	mustn1a	musculoskeletal, embryonic nuclear protein 1a	22.5888	-0.964936	0.325361	-2.96574	0.00301955	0.521883	-0.005613
ENSDARG00000004713	mad2l1	MAD2 mitotic arrest deficient-like 1 (yeast)	78.5485	-0.517252	0.174874	-2.95786	0.00309786	0.528791	-0.337434
ENSDARG00000002285	mcoln1a	mucolipin TRP cation channel 1a	472.358	0.300737	0.102219	2.94208	0.00326017	0.529998	0.199396
ENSDARG00000012896	anos1a	anosmin 1a	322.519	-0.266057	0.0903021	-2.9463	0.00321599	0.529998	-0.177805
ENSDARG00000018312	rell1	RELT like 1	187.457	0.354544	0.120186	2.94995	0.00317827	0.529998	0.23341
ENSDARG00000042977	nfil3	nuclear factor, interleukin 3 regulated	584.597	0.386049	0.131382	2.93837	0.00329939	0.529998	0.249692
ENSDARG00000055792	foxo4	forkhead box O4	1786.84	0.214401	0.0730677	2.93428	0.00334321	0.529998	0.142967
ENSDARG00000057671	epas1b	endothelial PAS domain protein 1b	1324.93	0.227246	0.0773901	2.93637	0.00332076	0.529998	0.152837
ENSDARG00000075513	ccdc136a	coiled-coil domain containing 136a	605.733	0.235009	0.0801379	2.93256	0.00336183	0.529998	0.157082
ENSDARG00000095817	znhit6	zinc finger HIT-type containing 6	88.2531	0.531881	0.180655	2.94419	0.00323802	0.529998	0.345142
ENSDARG00000100795	timp4.3	TIMP metallopeptidase inhibitor 4, tandem duplicate 3	359.87	0.338408	0.115194	2.93774	0.00330619	0.529998	0.221556
ENSDARG00000102277	lama1	laminin, alpha 1	89.6996	-0.499554	0.169584	-2.94575	0.00322171	0.529998	-0.324884
ENSDARG00000102626	frem2b	FRAS1 related extracellular matrix 2b	296.638	-0.296254	0.101064	-2.93135	0.00337492	0.529998	-0.195895
ENSDARG00000105522	si:ch211-196f2.3	si:ch211-196f2.3	323.609	0.330932	0.112051	2.95341	0.00314285	0.529998	0.219745
ENSDARG00000020123	coq8aa	coenzyme Q8A, genome duplicate a	2268.52	0.227396	0.0777925	2.92311	0.00346554	0.530093	0.151509
ENSDARG00000033760	pmelb	premelanosome protein b	147.43	-0.386668	0.132269	-2.92334	0.00346299	0.530093	-0.248747
ENSDARG00000034227	si:dkey-243i1.1	si:dkey-243i1.1	70.6541	-0.670069	0.228965	-2.92651	0.00342791	0.530093	-0.424341
ENSDARG00000105127	si:ch211-155e24.3	si:ch211-155e24.3	215.715	0.314572	0.107615	2.92313	0.00346526	0.530093	0.207711
ENSDARG00000005343	ccdc85al	coiled-coil domain containing 85A, like	146.116	-0.360725	0.123587	-2.91879	0.00351396	0.533761	-0.228689
ENSDARG00000114063	parm1	prostate androgen-regulated mucin-like protein 1	143.672	0.529639	0.181574	2.91694	0.00353484	0.533761	0.335607
ENSDARG00000092918	si:rp71-46j2.3	NA	57.2326	0.624554	0.214592	2.91042	0.0036094	0.541549	0.395221
ENSDARG00000114031	smyhc3	NA	742.344	0.259073	0.0891669	2.90549	0.00366683	0.546683	0.168444
ENSDARG00000045562	pus1	pseudouridine synthase 1	146.472	0.380298	0.131192	2.8988	0.00374596	0.55019	0.242151
ENSDARG00000068851	rnf183	ring finger protein 183	281.968	0.316054	0.109131	2.89611	0.00377818	0.55019	0.202924
ENSDARG00000076309	mxra5b	matrix-remodelling associated 5b	34.1739	-0.754031	0.260402	-2.89565	0.00378378	0.55019	-0.00686111
ENSDARG00000099235	HOOK2	NA	187.908	0.419735	0.144939	2.89593	0.00378034	0.55019	0.266593
ENSDARG00000023176	tdo2b	tryptophan 2,3-dioxygenase b	1472.65	0.3415	0.118167	2.88998	0.00385262	0.556763	0.216448
ENSDARG00000023759	zgc:73226	zgc:73226	514.383	0.310911	0.107692	2.88703	0.00388899	0.558151	0.196422
ENSDARG00000075395	dguok	deoxyguanosine kinase	63.9437	0.533402	0.184865	2.88536	0.00390962	0.558151	0.327584
ENSDARG00000001754	noc2l	NOC2-like nucleolar associated transcriptional repressor	472.665	0.411297	0.143136	2.87346	0.00405999	0.559666	0.2524
ENSDARG00000014717	dync1h1	dynein, cytoplasmic 1, heavy chain 1	396.389	-0.349213	0.121147	-2.88256	0.00394457	0.559666	-0.217855
ENSDARG00000030463	tppp3	tubulin polymerization-promoting protein family member 3	283.881	0.329651	0.114716	2.87363	0.00405788	0.559666	0.204915
ENSDARG00000055518	pygma	phosphorylase, glycogen, muscle A	953.45	-0.43551	0.151574	-2.87325	0.00406278	0.559666	-0.263789
ENSDARG00000088484	kcnj1a.6	potassium inwardly rectifying channel subfamily J member 1a, tandem duplicate 6	26.721	-0.963455	0.33511	-2.87504	0.00403972	0.559666	-0.00537416
ENSDARG00000104064	si:rp71-5o12.3	si:rp71-5o12.3	87.5242	-0.456414	0.158538	-2.8789	0.00399068	0.559666	-0.279835
ENSDARG00000100613	NA	NA	60.6401	-0.527001	0.183823	-2.8669	0.0041452	0.5677	-0.00986242
ENSDARG00000051975	cd99	CD99 molecule	356.949	-0.280438	0.0980346	-2.86061	0.00422833	0.572428	-0.175712
ENSDARG00000102316	si:dkey-237m9.2	si:dkey-237m9.2	8.68937	1.39621	0.487942	2.86143	0.0042173	0.572428	0.861641
ENSDARG00000018351	hpda	4-hydroxyphenylpyruvate dioxygenase a	1636.91	0.213252	0.074678	2.85563	0.00429518	0.574871	0.138568
ENSDARG00000053476	lipca	lipase, hepatic a	153.513	0.415098	0.145333	2.85618	0.00428779	0.574871	0.25513
ENSDARG00000007275	si:ch211-251b21.1	si:ch211-251b21.1	21402.6	0.170421	0.0598249	2.84867	0.0043903	0.584282	0.11458
ENSDARG00000012467	spint1b	serine peptidase inhibitor, Kunitz type 1 b	268.013	-0.337463	0.118948	-2.83706	0.00455307	0.599234	-0.200177
ENSDARG00000026225	nsd2	nuclear receptor binding SET domain protein 2	142.399	-0.482173	0.170174	-2.83342	0.00460533	0.599234	-0.273741
ENSDARG00000057007	ctbp1	C-terminal binding protein 1-like	1022.8	-0.191068	0.0673994	-2.83486	0.00458456	0.599234	-0.123303
ENSDARG00000098680	si:zfos-2326c3.2	si:zfos-2326c3.2	376.644	0.246465	0.0870372	2.83172	0.00462985	0.599234	0.151634
ENSDARG00000100352	aglb	amylo-alpha-1, 6-glucosidase, 4-alpha-glucanotransferase b	729.331	0.313641	0.110728	2.83253	0.00461812	0.599234	0.188215
ENSDARG00000096995	fbxl22	F-box and leucine-rich repeat protein 22	21.3708	-0.842391	0.297694	-2.82972	0.00465894	0.599705	-0.0058305
ENSDARG00000098012	itgae.1	integrin, alpha E, tandem duplicate 1	60.1813	0.585773	0.207306	2.82565	0.00471853	0.604075	0.334318
ENSDARG00000004078	acsl4a	acyl-CoA synthetase long chain family member 4a	658.506	0.302495	0.107553	2.81252	0.00491545	0.613369	0.174959
ENSDARG00000013628	cd164	CD164 molecule, sialomucin	1428.64	0.26811	0.0951196	2.81866	0.00482245	0.613369	0.164111
ENSDARG00000015676	nmd3	NMD3 ribosome export adaptor	558.122	0.331458	0.117938	2.81044	0.00494737	0.613369	0.191021
ENSDARG00000037874	cyp3c2	cytochrome P450, family 3, subfamily c, polypeptide 2	6.15222	2.32103	0.824919	2.81364	0.00489837	0.613369	0.00248568
ENSDARG00000058292	sephs1	selenophosphate synthetase 1	158.102	-0.346085	0.123114	-2.81111	0.00493711	0.613369	-0.19578
ENSDARG00000059763	gabrd	gamma-aminobutyric acid type A receptor subunit delta	149.193	-0.38572	0.136961	-2.81628	0.00485827	0.613369	-0.224772
ENSDARG00000105463	si:ch211-210k13.6	si:ch211-210k13.6	25.3933	0.796563	0.283658	2.80818	0.0049822	0.614454	0.421559
ENSDARG00000035018	thy1	Thy-1 cell surface antigen	131.429	-0.527428	0.188076	-2.80433	0.00504211	0.617515	-0.268317
ENSDARG00000041607	eif4ebp3l	eukaryotic translation initiation factor 4E binding protein 3, like	6162.13	0.312326	0.111417	2.80322	0.00505945	0.617515	0.182211
ENSDARG00000002369	UBB	si:ch211-202a12.4	4130.94	0.342328	0.122407	2.79663	0.00516381	0.621947	0.0155277
ENSDARG00000005861	ralgapa2	Ral GTPase activating protein catalytic subunit alpha 2	443.026	-0.231909	0.0829271	-2.79654	0.00516528	0.621947	-0.138219
ENSDARG00000040705	glsb	glutaminase b	785.093	0.305631	0.109313	2.79594	0.00517497	0.621947	0.0182516
ENSDARG00000044551	atg9a	ATG9 autophagy related 9 homolog A (S. cerevisiae)	722.227	0.202168	0.0723697	2.79355	0.00521336	0.62338	0.120007
ENSDARG00000014556	serpinb1l3	serpin peptidase inhibitor, clade B (ovalbumin), member 1, like 3	826.255	-0.311441	0.111676	-2.78879	0.00529056	0.624065	-0.171184
ENSDARG00000038025	cbx7a	chromobox homolog 7a	1568.7	0.423562	0.151751	2.79117	0.0052518	0.624065	0.23451
ENSDARG00000098803	cyp2aa4	cytochrome P450, family 2, subfamily AA, polypeptide 4	27.408	-0.861664	0.309029	-2.7883	0.00529856	0.624065	-0.0054952
ENSDARG00000103554	notch1a	notch receptor 1a	259.772	-0.315355	0.113284	-2.78375	0.00537337	0.629727	-0.0172384
ENSDARG00000005540	xpo7	exportin 7	318.309	-0.263894	0.0950079	-2.7776	0.00547621	0.634596	-0.152538
ENSDARG00000025254	s100a10b	S100 calcium binding protein A10b	1953.97	-0.247305	0.0889993	-2.77873	0.00545718	0.634596	-0.141465
ENSDARG00000079055	tarbp1	TAR (HIV-1) RNA binding protein 1	73.5211	-0.537241	0.1935	-2.77644	0.00549574	0.634596	-0.00893914
ENSDARG00000020143	pah	phenylalanine hydroxylase	2763.55	0.195813	0.0705767	2.77446	0.00552926	0.635352	0.118573
ENSDARG00000101891	arid1ab	AT-rich interactive domain 1Ab	989.824	-0.235865	0.0851116	-2.77124	0.00558432	0.638564	-0.135122
ENSDARG00000041734	tbc1d32	TBC1 domain family, member 32	55.8269	-0.550586	0.199134	-2.76491	0.00569393	0.640844	-0.00868475
ENSDARG00000059322	topbp1	DNA topoisomerase II binding protein 1	99.4217	-0.40732	0.147205	-2.76703	0.00565697	0.640844	-0.0122477
ENSDARG00000095767	dio3b	iodothyronine deiodinase 3b	259.707	0.34466	0.124652	2.76498	0.0056926	0.640844	0.0150129
ENSDARG00000105408	si:ch211-237b12.4	si:ch211-237b12.4	362.317	0.294287	0.106479	2.76381	0.00571308	0.640844	0.157507
ENSDARG00000004082	gja2	gap junction protein, alpha 2	138.742	0.389223	0.141153	2.75745	0.00582546	0.650353	0.012601
ENSDARG00000014792	lrrc4bb	leucine rich repeat containing 4Bb	190.304	-0.314023	0.113982	-2.75502	0.00586883	0.652104	-0.157073
ENSDARG00000009844	dusp23a	dual specificity phosphatase 23a	294.582	-0.301086	0.109504	-2.74953	0.00596801	0.656927	-0.153444
ENSDARG00000038056	fgfbp2b	fibroblast growth factor binding protein 2b	1139.76	-0.267743	0.0973318	-2.75083	0.00594445	0.656927	-0.0213056
ENSDARG00000068194	klf9	Kruppel like factor 9	3137.1	0.30655	0.111565	2.74772	0.00600105	0.657492	0.0172025
ENSDARG00000035187	abl1	abl oncogene 1, non-receptor tyrosine kinase	204.296	-0.310642	0.113543	-2.7359	0.00622099	0.668941	-0.0167765
ENSDARG00000054837	zgc:136870	zgc:136870	70.6055	0.478553	0.174835	2.73717	0.00619704	0.668941	0.00991346
ENSDARG00000070239	knl1	kinetochore scaffold 1	63.874	-0.515153	0.18839	-2.7345	0.00624754	0.668941	-0.00904943
ENSDARG00000096365	si:ch211-195m9.3	si:ch211-195m9.3	46.968	-0.674941	0.2463	-2.74032	0.00613792	0.668941	-0.0068586
ENSDARG00000104571	gadd45ab	growth arrest and DNA-damage-inducible, alpha, b	604.043	0.262222	0.0958215	2.73657	0.0062084	0.668941	0.134755
ENSDARG00000040838	dcun1d2a	DCN1, defective in cullin neddylation 1, domain containing 2a	763.001	0.224136	0.0821708	2.72768	0.00637819	0.673193	0.120743
ENSDARG00000057583	prrc2c	proline-rich coiled-coil 2C	554.193	-0.267026	0.0979877	-2.7251	0.00642816	0.673193	-0.131774
ENSDARG00000061587	ctdspl2a	CTD (carboxy-terminal domain, RNA polymerase II, polypeptide A) small phosphatase like 2a	543.848	-0.219553	0.0806133	-2.72354	0.00645872	0.673193	-0.0316251
ENSDARG00000075111	als2a	alsin Rho guanine nucleotide exchange factor ALS2 a	54.5239	-0.528142	0.193782	-2.72545	0.00642143	0.673193	-0.00880369
ENSDARG00000076227	ror2	receptor tyrosine kinase-like orphan receptor 2	133.64	-0.383961	0.14093	-2.72448	0.00644032	0.673193	-0.0126112
ENSDARG00000117109	si:dkey-83h2.2	si:dkey-83h2.2	83.7484	0.621897	0.227952	2.72819	0.00636828	0.673193	0.00748486
ENSDARG00000088493	si:ch211-149k12.3	si:ch211-149k12.3	54.7075	0.623077	0.229443	2.71561	0.00661538	0.683474	0.00729959
ENSDARG00000102798	mcm2	minichromosome maintenance complex component 2	282.953	-0.423138	0.155738	-2.71699	0.00658792	0.683474	-0.0110896
ENSDARG00000052099	agxta	alanine--glyoxylate and serine--pyruvate aminotransferase a	866.092	0.275947	0.101699	2.71337	0.00666036	0.683844	0.0193532
ENSDARG00000070972	si:ch211-81a5.8	si:ch211-81a5.8	1232.19	0.243349	0.0897125	2.71254	0.00667703	0.683844	0.113306
ENSDARG00000045367	tuba1b	tubulin, alpha 1b	1389.2	-0.247572	0.0913627	-2.70977	0.00673307	0.686599	-0.0231117
ENSDARG00000018574	sf3b4	splicing factor 3b, subunit 4	213.768	-0.345279	0.127664	-2.7046	0.00683866	0.691605	-0.0140702
ENSDARG00000099819	sb:cb1058	sb:cb1058	534.379	0.272959	0.100981	2.70307	0.00687025	0.691605	0.0194474
ENSDARG00000117264	NA	NA	82.5803	-0.498273	0.184321	-2.70329	0.00686561	0.691605	-0.00912383
ENSDARG00000031698	mylk2	myosin light chain kinase 2	32.8457	-0.712717	0.263817	-2.70156	0.00690145	0.691789	-0.00627326
ENSDARG00000014943	kif23	kinesin family member 23	78.739	-0.473308	0.175451	-2.69766	0.00698288	0.696986	-0.00961368
ENSDARG00000003022	limk1b	LIM domain kinase 1b	92.097	0.418479	0.155417	2.69263	0.00708917	0.704108	0.0111155
ENSDARG00000042332	plin2	perilipin 2	72.4227	0.481665	0.17896	2.69146	0.00711401	0.704108	0.00955593
ENSDARG00000035571	abhd17b	abhydrolase domain containing 17B, depalmitoylase	312.938	0.297188	0.110514	2.68915	0.0071635	0.706039	0.0169004
ENSDARG00000015575	cyp3c1	cytochrome P450, family 3, subfamily c, polypeptide 1	726.768	0.285655	0.106718	2.67673	0.00743436	0.709622	0.0175912
ENSDARG00000028163	prg4b	proteoglycan 4b	381.498	0.413296	0.154062	2.68266	0.00730385	0.709622	0.0107339
ENSDARG00000038199	cdab	cytidine deaminase b	733.532	0.325891	0.121653	2.67886	0.00738739	0.709622	0.0147301
ENSDARG00000039034	marcksl1a	MARCKS-like 1a	4082.84	-0.16897	0.0630754	-2.67886	0.00738741	0.709622	-0.094732
ENSDARG00000042853	ivd	isovaleryl-CoA dehydrogenase	1774.72	0.233849	0.0873733	2.67644	0.00744085	0.709622	0.107263
ENSDARG00000097247	si:dkey-19d21.2	NA	274.189	0.794752	0.296022	2.68478	0.00725781	0.709622	0.00537188
ENSDARG00000104501	unm_sa38659	un-named sa38659	68.2303	0.509295	0.190225	2.67733	0.00742117	0.709622	0.00877821
ENSDARG00000105273	si:ch73-295i22.2	si:ch73-295i22.2	192.229	0.448787	0.167347	2.68178	0.00732319	0.709622	0.0100668
ENSDARG00000018153	nt5c1ba	5'-nucleotidase, cytosolic IB a	156.406	0.318681	0.119284	2.67162	0.00754869	0.711267	0.0153245
ENSDARG00000032469	ampd3b	adenosine monophosphate deaminase 3b	639.682	0.280528	0.104969	2.6725	0.00752894	0.711267	0.0183742
ENSDARG00000063475	abcg1	ATP-binding cassette, sub-family G (WHITE), member 1	325.541	0.258317	0.096685	2.67174	0.007546	0.711267	0.0214097
ENSDARG00000002271	zfand5b	zinc finger, AN1-type domain 5b	1410.81	0.285233	0.107237	2.65984	0.00781779	0.712687	0.0172868
ENSDARG00000017444	hal	histidine ammonia-lyase	167.395	-0.391189	0.147352	-2.6548	0.00793564	0.712687	-0.0115271
ENSDARG00000025595	agmo	alkylglycerol monooxygenase	571.022	0.279016	0.104978	2.65786	0.00786376	0.712687	0.0177216
ENSDARG00000057006	fam241a	family with sequence similarity 241 member A	380.657	0.23484	0.0885539	2.65195	0.00800294	0.712687	0.023432
ENSDARG00000062237	nfs1	NFS1 cysteine desulfurase	596.799	0.235461	0.0883027	2.66652	0.00766404	0.712687	0.023791
ENSDARG00000069095	gls2a	glutaminase 2a (liver, mitochondrial)	231.468	0.338136	0.127078	2.66085	0.00779432	0.712687	0.0138647
ENSDARG00000076192	ankrd1b	ankyrin repeat domain 1b (cardiac muscle)	898.757	0.330797	0.124766	2.65133	0.00801758	0.712687	0.0140584
ENSDARG00000076981	zgc:198329	zgc:198329	96.8599	0.514551	0.193935	2.65321	0.00797304	0.712687	0.00847709
ENSDARG00000092158	cbx3b	chromobox homolog 3b	871.534	0.178077	0.0671477	2.65202	0.00800118	0.712687	0.0933645
ENSDARG00000094107	ttf1.6	transcription termination factor 1, tandem duplicate 6	102.087	0.391414	0.147369	2.65602	0.00790695	0.712687	0.0116013
ENSDARG00000095005	si:dkey-21e2.10	si:dkey-21e2.10	5.6057	1.55631	0.584012	2.66487	0.00770187	0.712687	0.0028605
ENSDARG00000098890	cyp2aa9	cytochrome P450, family 2, subfamily AA, polypeptide 9	4.05261	-1.8646	0.702407	-2.65459	0.00794052	0.712687	-0.00238355
ENSDARG00000103947	si:ch211-151l1.2	si:ch211-151l1.2	110.54	0.381363	0.143296	2.66136	0.00778258	0.712687	0.0120212
ENSDARG00000107576	insyn2ab	inhibitory synaptic factor 2Ab	34.531	0.627701	0.236705	2.65183	0.00800572	0.712687	0.00693349
ENSDARG00000113250	C21H5orf24	zgc:77058	247.226	-0.310485	0.116935	-2.65519	0.0079264	0.712687	-0.0153543
ENSDARG00000062304	pdpk1a	3-phosphoinositide dependent protein kinase 1a	510.739	0.302704	0.114326	2.64772	0.00810359	0.717625	0.0157147
ENSDARG00000010945	rapgef6	Rap guanine nucleotide exchange factor (GEF) 6	239.408	-0.315052	0.119102	-2.64523	0.00816364	0.720116	-0.0149058
ENSDARG00000024204	mcm3	minichromosome maintenance complex component 3	216.585	-0.395942	0.14975	-2.64402	0.00819287	0.720116	-0.0112464
ENSDARG00000059804	retreg3	reticulophagy regulator family member 3	556.563	0.204968	0.077632	2.64025	0.00828448	0.723077	0.0310941
ENSDARG00000117637	NA	NA	37.8869	-0.626072	0.237139	-2.64011	0.00828794	0.723077	-0.0068687
ENSDARG00000105009	ddah2	DDAH family member 2, ADMA-independent	306.209	-0.235502	0.0892747	-2.63795	0.00834082	0.725005	-0.022774
ENSDARG00000033320	sar1ab	secretion associated, Ras related GTPase 1Ab	287.744	0.257113	0.097621	2.63379	0.00844375	0.728575	0.0214687
ENSDARG00000055177	pxdc1a	PX domain containing 1a	41.6752	-0.650467	0.246916	-2.63437	0.00842937	0.728575	-0.00652356
ENSDARG00000016918	ace2	angiotensin I converting enzyme 2	2901.9	0.219293	0.0834413	2.62811	0.00858604	0.7328	0.0256357
ENSDARG00000052104	atg4b	autophagy related 4B, cysteine peptidase	270.513	0.366638	0.13947	2.62879	0.00856889	0.7328	0.0121552
ENSDARG00000093936	si:dkeyp-1h4.6	si:dkeyp-1h4.6	519.01	-0.667381	0.253873	-2.6288	0.00856869	0.7328	-0.00619092
ENSDARG00000112859	RASSF10	NA	81.6514	0.418485	0.159485	2.62398	0.00869095	0.739076	0.0104579
ENSDARG00000031929	stard14	START domain containing 14	377.724	0.246783	0.0941521	2.6211	0.00876453	0.742652	0.0210641
ENSDARG00000086374	isg15	ISG15 ubiquitin like modifier	31.6334	0.865308	0.330787	2.61591	0.00889904	0.751347	0.00478909
ENSDARG00000001993	myhb	myosin, heavy chain b	1230.17	0.219911	0.0846173	2.59889	0.00935246	0.754247	0.0250858
ENSDARG00000017219	pabpc1a	poly(A) binding protein, cytoplasmic 1a	12384.4	-0.143511	0.0552283	-2.5985	0.00936322	0.754247	-0.0780512
ENSDARG00000019932	slc5a11	solute carrier family 5 member 11	71.0637	0.500804	0.192307	2.60419	0.00920927	0.754247	0.00828266
ENSDARG00000036700	si:ch211-114n24.6	si:ch211-114n24.6	759.088	-0.273097	0.104696	-2.60848	0.00909448	0.754247	-0.0173139
ENSDARG00000037871	wipi2	WD repeat domain, phosphoinositide interacting 2	640.906	0.196473	0.0753176	2.6086	0.00909136	0.754247	0.0358122
ENSDARG00000038518	snap29	synaptosome associated protein 29	406.043	0.265183	0.102099	2.5973	0.00939587	0.754247	0.0179052
ENSDARG00000045167	dlgap5	discs, large (Drosophila) homolog-associated protein 5	99.4846	-0.484151	0.186452	-2.59665	0.00941368	0.754247	-0.00860049
ENSDARG00000059235	zgc:113274	zgc:113274	24.7484	0.892495	0.342861	2.60308	0.00923898	0.754247	0.00460062
ENSDARG00000079348	grin2ba	glutamate receptor, ionotropic, N-methyl D-aspartate 2B, genome duplicate a	105.913	-0.395599	0.151714	-2.60754	0.00911962	0.754247	-0.010941
ENSDARG00000093569	bckdhbl	branched chain keto acid dehydrogenase E1 subunit beta, like	187.308	0.301164	0.115578	2.60573	0.00916795	0.754247	0.0151893
ENSDARG00000098591	tubb2b	tubulin, beta 2b	2299.42	-0.33359	0.12765	-2.61332	0.00896671	0.754247	-0.0133667
ENSDARG00000099954	plekhm1	pleckstrin homology domain containing, family M (with RUN domain) member 1	506.022	0.312854	0.120024	2.60659	0.00914488	0.754247	0.0145513
ENSDARG00000102706	si:dkey-56m19.6	NA	86.3485	0.451804	0.173618	2.60229	0.00926047	0.754247	0.00938839
ENSDARG00000103765	stpg1	sperm-tail PG-rich repeat containing 1	2.14898	3.41371	1.31198	2.60195	0.00926966	0.754247	0.00115753
ENSDARG00000113112	NRXN2	NA	94.371	-0.42986	0.165305	-2.6004	0.00931142	0.754247	-0.00989259
ENSDARG00000025332	rbm28	RNA binding motif protein 28	645.429	0.252515	0.0974655	2.59082	0.00957486	0.764561	0.0190283
ENSDARG00000003113	ada	adenosine deaminase	2354.16	0.239254	0.0924661	2.58748	0.00966812	0.769399	0.0198266
ENSDARG00000037061	aldh9a1b	aldehyde dehydrogenase 9 family, member A1b	137.764	-0.319765	0.123808	-2.58275	0.00980171	0.76963	-0.0137043
ENSDARG00000037099	irs2a	insulin receptor substrate 2a	1263.2	0.261336	0.101092	2.58512	0.0097345	0.76963	0.0179645
ENSDARG00000074867	stim2a	tromal interaction molecule 2a	169.617	0.317814	0.123006	2.58373	0.0097737	0.76963	0.0138938
ENSDARG00000112575	NA	NA	168.213	0.411617	0.159265	2.58448	0.00975259	0.76963	0.0102629
ENSDARG00000068374	si:ch211-132b12.7	si:ch211-132b12.7	610.632	0.256264	0.0993469	2.57948	0.00989482	0.77436	0.0186536
ENSDARG00000041078	chka	choline kinase alpha	1317.4	0.196987	0.0764507	2.57665	0.00997618	0.77603	0.0355706
ENSDARG00000078600	ldlrad3	low density lipoprotein receptor class A domain containing 3	150.328	0.346931	0.134655	2.57645	0.00998205	0.77603	0.0123835
ENSDARG00000003217	urb2	URB2 ribosome biogenesis homolog	144.561	0.420024	0.163561	2.56799	0.010229	0.77727	0.00985494
ENSDARG00000023190	kpna4	karyopherin alpha 4 (importin alpha 3)	1039.29	-0.161889	0.0629958	-2.56984	0.0101744	0.77727	-0.0794941
ENSDARG00000046142	asgrl1	asialoglycoprotein receptor-like 1	214.593	0.342198	0.133251	2.56807	0.0102267	0.77727	0.0124783
ENSDARG00000057013	cadm3	cell adhesion molecule 3	255.091	-0.261323	0.101615	-2.5717	0.0101201	0.77727	-0.0177313
ENSDARG00000063385	cenpe	centromere protein E	166.628	-0.495972	0.192752	-2.57311	0.010079	0.77727	-0.00819042
ENSDARG00000086332	bri3	brain protein I3	1467.81	0.155545	0.0605352	2.56949	0.0101847	0.77727	0.0812717
ENSDARG00000096031	si:ch73-6k14.2	si:ch73-6k14.2	122.282	-0.376963	0.146711	-2.56942	0.0101869	0.77727	-0.0110967
ENSDARG00000099733	cir1	corepressor of RBPJ and splicing regulator	43.4481	0.570367	0.222227	2.5666	0.0102702	0.777897	0.00712026
ENSDARG00000086746	prodha	proline dehydrogenase (oxidase) 1a	810.042	0.259285	0.10139	2.5573	0.0105487	0.796426	0.0175904
ENSDARG00000091233	trbc1	NA	4.59951	1.74002	0.681271	2.55408	0.010647	0.798728	0.00237393
ENSDARG00000103837	NA	NA	612.787	0.247469	0.0968762	2.55448	0.0106345	0.798728	0.0187301
ENSDARG00000060124	timm17b	translocase of inner mitochondrial membrane 17 homolog B (yeast)	54.75	0.518521	0.203139	2.55255	0.0106938	0.799695	0.00777558
ENSDARG00000069589	tmem222a	transmembrane protein 222a	141.438	0.33042	0.129545	2.55062	0.0107531	0.80158	0.0128476
ENSDARG00000033539	paics	phosphoribosylaminoimidazole carboxylase, phosphoribosylaminoimidazole succinocarboxamide synthetase	2169.42	-0.518507	0.203418	-2.54897	0.0108043	0.802855	-0.00760503
ENSDARG00000003527	mak16	MAK16 homolog (S. cerevisiae)	433.218	0.276652	0.110922	2.49411	0.0126275	0.808647	0.0150471
ENSDARG00000006215	akr1b1.1	aldo-keto reductase family 1, member B1 (aldose reductase), tandem duplicate 1	1305.36	0.183949	0.0727989	2.52681	0.0115103	0.808647	0.0340184
ENSDARG00000008275	klhl24b	kelch-like family member 24b	2264.61	0.24598	0.0985926	2.49492	0.0125987	0.808647	0.0175517
ENSDARG00000014907	htra1b	HtrA serine peptidase 1b	391.481	0.281314	0.112378	2.50329	0.0123045	0.808647	0.015126
ENSDARG00000016837	glipr2l	GLI pathogenesis-related 2, like	33.2295	-0.722698	0.288419	-2.50572	0.0122201	0.808647	-0.00529907
ENSDARG00000018693	cdh2	cadherin 2, type 1, N-cadherin (neuronal)	1204.72	-0.232077	0.0916801	-2.53138	0.0113615	0.808647	-0.0200019
ENSDARG00000019815	fn1a	fibronectin 1a	627.917	-0.20166	0.0801213	-2.51694	0.011838	0.808647	-0.0260614
ENSDARG00000025012	tpi1a	triosephosphate isomerase 1a	382.129	0.214061	0.085451	2.50508	0.0122425	0.808647	0.022403
ENSDARG00000025518	f8a	coagulation factor VIII associated	69.1118	-0.492512	0.195768	-2.51579	0.0118765	0.808647	-0.00789174
ENSDARG00000027196	si:dkey-16l2.17	si:dkey-16l2.17	58.5119	0.496121	0.1989	2.49432	0.0126198	0.808647	0.00774658
ENSDARG00000031894	lef1	lymphoid enhancer-binding factor 1	263.683	-0.299747	0.119741	-2.5033	0.0123043	0.808647	-0.0137084
ENSDARG00000035904	crabp1b	cellular retinoic acid binding protein 1b	161.406	-0.316488	0.124821	-2.53553	0.0112277	0.808647	-0.0132836
ENSDARG00000041595	ces3	carboxylesterase 3	489.796	-0.330628	0.130719	-2.52931	0.0114287	0.808647	-0.0125674
ENSDARG00000044235	si:dkey-36h5.1	NA	3.57283	2.15812	0.850447	2.53763	0.0111605	0.808647	0.00209886
ENSDARG00000045304	mtfr1	mitochondrial fission regulator 1	103.537	0.388238	0.153557	2.5283	0.0114616	0.808647	0.0104294
ENSDARG00000046072	snx16	sorting nexin 16	67.565	0.501476	0.199576	2.51271	0.0119807	0.808647	0.00773867
ENSDARG00000052429	syngr2a	synaptogyrin 2a	462.222	0.29114	0.114786	2.53637	0.0112007	0.808647	0.0147425
ENSDARG00000056047	noxa1	NADPH oxidase activator 1	6.30892	-1.64119	0.65679	-2.4988	0.0124613	0.808647	-0.00251145
ENSDARG00000058857	C18H19orf12	zgc:112052	262.582	0.275307	0.108849	2.52925	0.0114306	0.808647	0.0161121
ENSDARG00000059606	cenatac	centrosomal AT-AC splicing factor	182.465	0.327078	0.131199	2.49299	0.0126673	0.808647	0.011144
ENSDARG00000060716	prkx	protein kinase X-linked	129.833	0.405111	0.162108	2.49901	0.012454	0.808647	0.00964028
ENSDARG00000061013	ankfy1	ankyrin repeat and FYVE domain containing 1	304.338	-0.266523	0.106752	-2.49665	0.0125371	0.808647	-0.0150259
ENSDARG00000062748	pkn1b	protein kinase N1b	24.8403	-0.713034	0.285951	-2.49355	0.0126472	0.808647	-0.00533391
ENSDARG00000067995	myhz1.2	myosin, heavy polypeptide 1.2, skeletal muscle	44838.8	0.120265	0.0478988	2.51082	0.0120452	0.808647	0.0708612
ENSDARG00000069074	cry3a	cryptochrome circadian regulator 3a	5298.15	0.104129	0.0416168	2.50208	0.0123465	0.808647	0.0616361
ENSDARG00000070155	tuba8l3	tubulin, alpha 8 like 3	345.802	-0.239474	0.0959206	-2.49658	0.0125396	0.808647	-0.017949
ENSDARG00000071876	rell2	RELT like 2	22.2476	0.783318	0.313911	2.49535	0.0125833	0.808647	0.00490709
ENSDARG00000073872	tpst1	tyrosylprotein sulfotransferase 1	323.774	-0.236588	0.0937443	-2.52376	0.0116108	0.808647	-0.019726
ENSDARG00000074636	cep170ba	centrosomal protein 170Ba	171.459	-0.311939	0.124742	-2.50068	0.0123955	0.808647	-0.0130557
ENSDARG00000074666	zgc:153760	zgc:153760	12.708	1.2715	0.49979	2.54407	0.0109569	0.808647	0.00321738
ENSDARG00000077360	fthl30	ferritin, heavy polypeptide-like 30	70.2574	0.437114	0.173505	2.51931	0.0117586	0.808647	0.00907942
ENSDARG00000077396	tlcd2	TLC domain containing 2	468.641	0.214732	0.0849951	2.52641	0.0115235	0.808647	0.0245976
ENSDARG00000078425	oat	ornithine aminotransferase	770.218	0.327924	0.131279	2.49791	0.0124927	0.808647	0.0122295
ENSDARG00000078619	pnp5a	purine nucleoside phosphorylase 5a	3542.61	0.315308	0.124023	2.54234	0.0110112	0.808647	0.0130846
ENSDARG00000078622	scpp5	secretory calcium-binding phosphoprotein 5	313.356	0.355967	0.140545	2.53277	0.0113166	0.808647	0.0110534
ENSDARG00000086576	si:cabz01069012.2	si:cabz01069012.2	9.44906	-1.18681	0.472658	-2.51093	0.0120412	0.808647	-0.00323425
ENSDARG00000087659	c1qtnf13	C1q and TNF related 13	38.8435	0.57584	0.229885	2.50491	0.0122482	0.808647	0.00670154
ENSDARG00000088202	sh3d19	SH3 domain containing 19	190.252	0.325351	0.128603	2.52988	0.0114101	0.808647	0.0127174
ENSDARG00000088440	ssh2a	slingshot protein phosphatase 2a	438.335	0.251501	0.0993289	2.53201	0.0113411	0.808647	0.0172195
ENSDARG00000089934	si:ch211-64i20.3	si:ch211-64i20.3	58.2552	0.555299	0.219424	2.53071	0.0113832	0.808647	0.00708983
ENSDARG00000095293	si:dkey-265e7.1	si:dkey-265e7.1	34.062	0.663556	0.265531	2.49897	0.0124554	0.808647	0.005774
ENSDARG00000095695	ms4a17a.10	membrane-spanning 4-domains, subfamily A, member 17A.10	7.25006	1.52818	0.612324	2.49571	0.0125706	0.808647	0.00266121
ENSDARG00000097772	si:ch211-185a18.2	si:ch211-185a18.2	56.6319	-0.56025	0.223017	-2.51214	0.0120001	0.808647	-0.00690443
ENSDARG00000099390	lama2	laminin, alpha 2	150.566	-0.369188	0.146452	-2.52087	0.0117064	0.808647	-0.0109285
ENSDARG00000100222	utrn	utrophin	933.919	-0.212276	0.0850372	-2.49627	0.0125507	0.808647	-0.0220164
ENSDARG00000100231	ccdc135	coiled-coil domain containing 135	139.664	0.415459	0.166463	2.4958	0.0125673	0.808647	0.00935155
ENSDARG00000101296	si:dkey-267p21.1	si:dkey-267p21.1	8.85044	-1.3246	0.521951	-2.53778	0.0111558	0.808647	-0.00306152
ENSDARG00000102050	MCOLN3	NA	95.2612	-0.393196	0.157261	-2.50028	0.0124095	0.808647	-0.0100016
ENSDARG00000102474	dusp16	dual specificity phosphatase 16	429.982	0.283091	0.112861	2.50832	0.0121308	0.808647	0.0148234
ENSDARG00000104372	gnb1b	guanine nucleotide binding protein (G protein), beta polypeptide 1b	1597.46	-0.186814	0.0734603	-2.54306	0.0109885	0.808647	-0.0309479
ENSDARG00000117530	NA	NA	76.0575	0.430576	0.172674	2.49357	0.0126465	0.808647	0.00901202
ENSDARG00000117810	NA	NA	6.63534	-1.47908	0.585482	-2.52627	0.0115282	0.808647	-0.00275265
ENSDARG00000004527	pin4	protein (peptidylprolyl cis/trans isomerase) NIMA-interacting, 4 (parvulin)	308.437	-0.268219	0.107799	-2.48814	0.0128412	0.815332	-0.0156934
ENSDARG00000059923	slc25a47a	solute carrier family 25 member 47a	499.27	0.23858	0.0958747	2.48845	0.01283	0.815332	0.0181432
ENSDARG00000025858	golm1	golgi membrane protein 1	793.77	0.195299	0.0785292	2.48697	0.0128837	0.815557	0.0249569
ENSDARG00000055647	ftr82	finTRIM family, member 82	510.908	0.205145	0.0825475	2.48518	0.0129486	0.815557	0.022731
ENSDARG00000097826	si:dkey-239b22.2	si:dkey-239b22.2	182.381	0.375053	0.150905	2.48535	0.0129423	0.815557	0.0103746
ENSDARG00000003732	mitfa	melanocyte inducing transcription factor a	10.8401	-1.29	0.52052	-2.47829	0.0132013	0.817931	-0.00296366
ENSDARG00000029230	pnp4b	purine nucleoside phosphorylase 4b	1907.48	0.224531	0.0905589	2.47939	0.0131607	0.817931	0.0204384
ENSDARG00000037361	kdelr2b	KDEL endoplasmic reticulum protein retention receptor 2b	396.203	-0.20961	0.084568	-2.4786	0.0131899	0.817931	-0.0217721
ENSDARG00000063535	chd4a	chromodomain helicase DNA binding protein 4a	648.895	-0.19967	0.080518	-2.47982	0.0131449	0.817931	-0.0248504
ENSDARG00000070097	selenos	selenoprotein S	987.505	0.23868	0.0962375	2.48011	0.0131341	0.817931	0.0180953
ENSDARG00000078474	myo15ab	myosin XVAb	15.0765	0.952348	0.384394	2.47753	0.0132294	0.817931	0.00398919
ENSDARG00000099764	si:dkey-74i1.3	NA	7.71614	1.48938	0.601142	2.47758	0.0132277	0.817931	0.00252535
ENSDARG00000034577	si:dkey-23o4.6	cone RDH-like	208.529	0.337983	0.137039	2.46632	0.0136508	0.825462	0.0110968
ENSDARG00000034718	tfpia	tissue factor pathway inhibitor a	727.869	0.204267	0.0827447	2.46865	0.0135626	0.825462	0.0235672
ENSDARG00000045704	dclre1c	DNA cross-link repair 1C, PSO2 homolog (S. cerevisiae)	268.24	0.246366	0.099823	2.46803	0.0135859	0.825462	0.0170144
ENSDARG00000058004	six2a	SIX homeobox 2a	113.413	-0.34363	0.139221	-2.46824	0.013578	0.825462	-0.011283
ENSDARG00000059323	rpn1	ribophorin I	800.951	-0.174822	0.0707491	-2.47101	0.0134731	0.825462	-0.0393849
ENSDARG00000059906	sdc4	syndecan 4	1821.59	0.211463	0.0857474	2.46612	0.0136586	0.825462	0.0209367
ENSDARG00000089640	si:dkey-117n7.5	si:dkey-117n7.5	3.5961	-1.98731	0.803967	-2.47188	0.0134404	0.825462	-0.00201912
ENSDARG00000096804	si:dkey-219e21.4	si:dkey-219e21.4	7.00632	-1.31306	0.53183	-2.46895	0.0135509	0.825462	-0.00283666
ENSDARG00000101181	s100w	S100 calcium binding protein W	495.568	-0.277139	0.112388	-2.46591	0.0136666	0.825462	-0.0145042
ENSDARG00000004964	cyp4t8	cytochrome P450, family 4, subfamily T, polypeptide 8	514.881	0.192016	0.0783078	2.45206	0.0142039	0.829069	0.0225341
ENSDARG00000015681	gsk3ab	glycogen synthase kinase 3 alpha b	566.713	-0.214069	0.0869914	-2.4608	0.0138626	0.829069	-0.02118
ENSDARG00000023472	ctnnb2	catenin, beta 2	1321.04	-0.175637	0.0713896	-2.46025	0.0138839	0.829069	-0.0355518
ENSDARG00000030915	cpa1	carboxypeptidase A1 (pancreatic)	2530.75	0.233726	0.0954912	2.44762	0.0143803	0.829069	0.0157707
ENSDARG00000033140	desi1a	desumoylating isopeptidase 1a	798.39	0.268549	0.109461	2.45337	0.0141523	0.829069	0.0148739
ENSDARG00000036870	arih1l	ariadne homolog, ubiquitin-conjugating enzyme E2 binding protein, 1 like	340.041	0.264685	0.108156	2.44725	0.014395	0.829069	0.0150305
ENSDARG00000040041	mcm4	minichromosome maintenance complex component 4	340.474	-0.287654	0.117058	-2.45736	0.0139962	0.829069	-0.0143117
ENSDARG00000060215	cep85	centrosomal protein 85	204.274	0.271782	0.110706	2.45499	0.014089	0.829069	0.0147616
ENSDARG00000067784	SLC9A1	NA	21.0611	0.777802	0.317173	2.4523	0.0141947	0.829069	0.00471823
ENSDARG00000074282	gaa2	alpha glucosidase 2	167.306	-0.300652	0.122801	-2.44829	0.0143534	0.829069	-0.0129153
ENSDARG00000075834	si:dkey-182i3.8	si:dkey-182i3.8	70.4583	0.428375	0.174554	2.45411	0.0141234	0.829069	0.00872961
ENSDARG00000076679	rai1	retinoic acid induced 1	693.221	-0.193674	0.0786763	-2.46166	0.0138295	0.829069	-0.0250979
ENSDARG00000077372	tfr1b	transferrin receptor 1b	614.171	0.222043	0.0905928	2.451	0.014246	0.829069	0.0190997
ENSDARG00000078399	acsl2	acyl-CoA synthetase long chain family member 2	156.981	-0.351115	0.142635	-2.46164	0.0138304	0.829069	-0.0109201
ENSDARG00000079382	hdx	highly divergent homeobox	129.984	-0.320157	0.130524	-2.45286	0.0141727	0.829069	-0.0120541
ENSDARG00000092319	si:rp71-26b20.2	si:rp71-26b20.2	54.1556	0.555101	0.226429	2.45155	0.0142242	0.829069	0.00662218
ENSDARG00000094331	si:dkey-189n19.3	si:dkey-189n19.3	33.4371	-0.905396	0.36951	-2.45026	0.0142753	0.829069	-0.00392946
ENSDARG00000105088	tenm4	teneurin transmembrane protein 4	378.667	-0.252497	0.102876	-2.45438	0.0141129	0.829069	-0.0161341
ENSDARG00000114833	NA	NA	39.6315	0.583261	0.23826	2.44801	0.014365	0.829069	0.00628619
ENSDARG00000008097	srsf9	serine and arginine rich splicing factor 9	509.698	-0.204995	0.0840546	-2.43883	0.0147348	0.836367	-0.021352
ENSDARG00000035649	ext1c	exostoses (multiple) 1c	154.494	-0.331012	0.135619	-2.44076	0.0146565	0.836367	-0.0113925
ENSDARG00000061468	ncaph	non-SMC condensin I complex, subunit H	76.7347	-0.544134	0.223082	-2.43917	0.0147209	0.836367	-0.00663718
ENSDARG00000092604	si:ch211-15j1.4	si:ch211-15j1.4	14.2551	-1.23858	0.507187	-2.44207	0.0146033	0.836367	-0.00293247
ENSDARG00000099200	zgc:123103	zgc:123103	3015.63	-0.234697	0.0962097	-2.43943	0.0147104	0.836367	-0.0177625
ENSDARG00000115550	NA	NA	8.33809	1.22384	0.501388	2.4409	0.0146507	0.836367	0.00300711
ENSDARG00000025820	chek2	checkpoint kinase 2	29.7782	-0.719496	0.295351	-2.43607	0.0148478	0.836737	-0.0048726
ENSDARG00000056196	slc2a2	solute carrier family 2 member 2	440.02	0.236043	0.0968797	2.43646	0.0148318	0.836737	0.0170687
ENSDARG00000090570	NAA40	NA	265.552	-0.223509	0.0917447	-2.43621	0.0148422	0.836737	-0.0186995
ENSDARG00000035978	ube3c	ubiquitin protein ligase E3C	360.655	0.260873	0.107225	2.43294	0.0149767	0.840906	0.0151294
ENSDARG00000097693	si:ch211-207n2.7	si:ch211-207n2.7	158.066	0.314706	0.129373	2.43254	0.0149932	0.840906	0.0120632
ENSDARG00000040650	gps1	G protein pathway suppressor 1	618.427	0.231529	0.09526	2.4305	0.0150782	0.843663	0.0177005
ENSDARG00000092361	ifi44a5	interferon induced protein 44a5	15.4965	-1.06421	0.438068	-2.42932	0.0151273	0.844405	-0.00326111
ENSDARG00000004115	mgat4b	alpha-1,3-mannosyl-glycoprotein 4-beta-N-acetylglucosaminyltransferase B	304.603	0.233298	0.0961509	2.42638	0.0152504	0.849266	0.0174866
ENSDARG00000102674	ckap5	cytoskeleton associated protein 5	1081.14	-0.1732	0.0714777	-2.42313	0.0153873	0.854868	-0.0285552
ENSDARG00000017571	mccc2	methylcrotonyl-CoA carboxylase subunit 2	940.65	0.163412	0.0675163	2.42033	0.0155065	0.855436	0.0335919
ENSDARG00000052741	card11	caspase recruitment domain family, member 11	83.5757	0.413821	0.170927	2.42104	0.0154763	0.855436	0.00881528
ENSDARG00000075754	mri1	methylthioribose-1-phosphate isomerase 1	153.21	-0.471966	0.194896	-2.42163	0.0154509	0.855436	-0.00758502
ENSDARG00000060320	dcaf5	ddb1 and cul4 associated factor 5	166.271	-0.287852	0.118978	-2.41937	0.0155474	0.855689	-0.0132233
ENSDARG00000042409	ralgds	ral guanine nucleotide dissociation stimulator a	120.309	-0.357694	0.147959	-2.41752	0.0156268	0.856059	-0.0102812
ENSDARG00000103907	sgo1	shugoshin 1	38.2898	-0.646942	0.267592	-2.41764	0.0156215	0.856059	-0.0054565
ENSDARG00000076318	atp6v1ab	ATPase H+ transporting V1 subunit Ab	1194.68	0.155238	0.0642846	2.41486	0.0157414	0.860333	0.0360246
ENSDARG00000091590	si:ch211-170p16.1	si:ch211-170p16.1	8.84267	-1.24265	0.514774	-2.41397	0.0157797	0.860435	-0.00293075
ENSDARG00000015156	fbln2	fibulin 2	407.862	-0.242208	0.100535	-2.4092	0.0159877	0.865222	-0.0158677
ENSDARG00000016212	nup214	nucleoporin 214	203.015	-0.373109	0.155283	-2.40277	0.0162716	0.865222	-0.00965225
ENSDARG00000029039	zdhhc23a	zDHHC palmitoyltransferase 23a	10.219	-1.07502	0.44656	-2.40733	0.0160697	0.865222	-0.00332327
ENSDARG00000037012	slc3a2b	solute carrier family 3 member 2b	2659.44	0.282266	0.117372	2.40489	0.0161774	0.865222	0.0132918
ENSDARG00000040059	gbp	glycogen synthase kinase binding protein	431.693	0.200572	0.0834669	2.40301	0.0162606	0.865222	0.0208811
ENSDARG00000054454	epha4a	eph receptor A4a	441.281	-0.226545	0.0942806	-2.40287	0.0162667	0.865222	-0.0175877
ENSDARG00000055538	avl9	AVL9 homolog (S. cerevisiase)	382.847	0.214479	0.0890241	2.40922	0.0159865	0.865222	0.0193935
ENSDARG00000063068	syne1b	spectrin repeat containing, nuclear envelope 1b	601.466	-0.210709	0.0876483	-2.40403	0.0162156	0.865222	-0.019402
ENSDARG00000071413	mier2	mesoderm induction early response 1, family member 2	133.536	0.362767	0.15083	2.40513	0.0161665	0.865222	0.00999846
ENSDARG00000092580	si:ch211-95j8.3	si:ch211-95j8.3	2.14051	3.10224	1.28972	2.40536	0.0161567	0.865222	0.00123854
ENSDARG00000109310	im:7150988	im:7150988	495.029	-0.316263	0.131444	-2.40605	0.0161259	0.865222	-0.0116289
ENSDARG00000008859	mylipa	myosin regulatory light chain interacting protein a	631.278	0.215387	0.0897279	2.40045	0.0163751	0.866565	0.0190762
ENSDARG00000056151	tyrp1b	tyrosinase-related protein 1b	1612.28	-0.219917	0.0916608	-2.39924	0.016429	0.866565	-0.0181953
ENSDARG00000070491	hpcal4	hippocalcin like 4	457.051	0.211037	0.0879723	2.39891	0.016444	0.866565	0.0193379
ENSDARG00000101260	gpatch2	G patch domain containing 2	597.427	0.203745	0.0848759	2.4005	0.0163725	0.866565	0.0201287
ENSDARG00000016048	gpat3	glycerol-3-phosphate acyltransferase 3	567.975	0.203485	0.0849195	2.39621	0.0165656	0.867155	0.0203339
ENSDARG00000019438	rnf13	ring finger protein 13	522.308	0.196089	0.0818157	2.39672	0.0165427	0.867155	0.0215834
ENSDARG00000028012	tpmt.2	thiopurine S-methyltransferase, tandem duplicate 2	44.0892	0.733946	0.30624	2.39663	0.0165465	0.867155	0.0047074
ENSDARG00000002204	hspb9l	heat shock protein, alpha-crystallin-related, b9-like	584.252	0.307906	0.129029	2.38633	0.0170174	0.873335	0.0117727
ENSDARG00000005179	dglucy	D-glutamate cyclase	128.659	-0.322941	0.135024	-2.39173	0.0167691	0.873335	-0.0112207
ENSDARG00000007682	ppdpfa	pancreatic progenitor cell differentiation and proliferation factor a	1751.24	-0.182661	0.0765388	-2.38652	0.0170088	0.873335	-0.0252113
ENSDARG00000021584	cntn5	contactin 5	145.032	-0.302152	0.126592	-2.38681	0.0169951	0.873335	-0.0120652
ENSDARG00000044626	ccdc90b	coiled-coil domain containing 90B	74.9313	0.58559	0.244791	2.3922	0.0167476	0.873335	0.00591086
ENSDARG00000058471	plk1	polo-like kinase 1 (Drosophila)	149.871	-0.372813	0.155918	-2.39107	0.0167992	0.873335	-0.00956265
ENSDARG00000099186	slc1a5	solute carrier family 1 member 5	2169.77	0.255689	0.107035	2.38884	0.0169016	0.873335	0.0146744
ENSDARG00000104719	abcc1	ATP binding cassette subfamily C member 1 (ABCC1 blood group)	792.785	0.253402	0.106172	2.38672	0.0169995	0.873335	0.0149008
ENSDARG00000116618	si:ch73-27e22.8	si:ch73-27e22.8	13.7362	-0.99343	0.416013	-2.38798	0.0169413	0.873335	-0.00350164
ENSDARG00000051814	ptprz1a	protein tyrosine phosphatase receptor type Z1a	245.769	-0.25151	0.10545	-2.38511	0.0170741	0.87434	-0.0150272
ENSDARG00000037091	asah1a	N-acylsphingosine amidohydrolase (acid ceramidase) 1a	222.852	0.26629	0.111724	2.38347	0.0171503	0.87609	0.0140435
ENSDARG00000079110	cluap1	clusterin associated protein 1	144.678	0.36963	0.155126	2.38278	0.0171826	0.87609	0.00952428
ENSDARG00000035360	mink1	misshapen-like kinase 1	1147.94	0.170669	0.0716581	2.38171	0.0172324	0.87673	0.0267775
ENSDARG00000010752	acsl4b	acyl-CoA synthetase long chain family member 4b	824.715	0.206817	0.0868927	2.38014	0.0173061	0.877053	0.0199283
ENSDARG00000076104	sema4bb	sema domain, immunoglobulin domain (Ig), transmembrane domain (TM) and short cytoplasmic domain, (semaphorin) 4Bb	271.476	0.232765	0.0979887	2.37542	0.0175289	0.877053	0.0164529
ENSDARG00000096247	si:ch211-1k7.1	si:ch211-1k7.1	27.1044	0.641554	0.270084	2.37539	0.0175306	0.877053	0.00537036
ENSDARG00000096484	si:ch211-181p13.2	si:ch211-181p13.2	17.9981	0.802979	0.337393	2.37995	0.0173149	0.877053	0.00434024
ENSDARG00000099306	fbxo2	F-box protein 2	394.231	-0.257877	0.108598	-2.3746	0.0175681	0.877053	-0.0143772
ENSDARG00000101061	eif2a	eukaryotic translation initiation factor 2A	236.458	-0.247291	0.104039	-2.3769	0.017459	0.877053	-0.0154046
ENSDARG00000103535	SORCS3	sortilin related VPS10 domain containing receptor 3a	77.1801	-0.414497	0.174447	-2.37607	0.0174981	0.877053	-0.00842209
ENSDARG00000105822	si:cabz01117780.1	si:cabz01117780.1	96.3409	0.371802	0.156533	2.37523	0.0175378	0.877053	0.0094591
ENSDARG00000113678	NA	NA	8.76198	1.34221	0.565265	2.37448	0.0175738	0.877053	0.00256738
ENSDARG00000078546	cars2	cysteinyl-tRNA synthetase 2, mitochondrial	68.5439	-0.396442	0.167015	-2.37369	0.0176114	0.877072	-0.00882093
ENSDARG00000013144	atp1b1a	ATPase Na+/K+ transporting subunit beta 1a	6862.54	0.142489	0.060061	2.3724	0.0176728	0.877296	0.0331871
ENSDARG00000071021	papss2a	3'-phosphoadenosine 5'-phosphosulfate synthase 2a	986.681	0.206136	0.0869028	2.37203	0.0176904	0.877296	0.0198796
ENSDARG00000089009	frmpd1b	FERM and PDZ domain containing 1b	350.256	-0.211578	0.0892725	-2.37002	0.0177871	0.880239	-0.0192379
ENSDARG00000030756	dnmt1	DNA (cytosine-5-)-methyltransferase 1	301.673	-0.312555	0.132034	-2.36724	0.0179212	0.8828	-0.011703
ENSDARG00000043905	rnf14	ring finger protein 14	251.353	0.294934	0.124623	2.36662	0.0179513	0.8828	0.012156
ENSDARG00000091756	insm1a	insulinoma-associated 1a	278.055	-0.23906	0.100975	-2.36752	0.0179078	0.8828	-0.0158871
ENSDARG00000098103	tefb	TEF transcription factor, PAR bZIP family member b	1609.01	0.172165	0.0728307	2.36391	0.0180831	0.887427	0.0261547
ENSDARG00000003820	nr1d2a	nuclear receptor subfamily 1, group D, member 2a	1845.88	-0.194758	0.0825607	-2.35897	0.0183256	0.887756	-0.0182967
ENSDARG00000011983	zgc:136908	zgc:136908	592.139	0.218199	0.0927874	2.3516	0.0186928	0.887756	0.0179343
ENSDARG00000013343	kif26ba	kinesin family member 26Ba	327.125	-0.221306	0.0937235	-2.36127	0.0182127	0.887756	-0.0172348
ENSDARG00000015854	chata	choline O-acetyltransferase a	421.927	0.273715	0.116303	2.35346	0.0185994	0.887756	0.013036
ENSDARG00000017675	utp4	UTP4 small subunit processome component	461.959	0.278131	0.117948	2.35808	0.0183697	0.887756	0.0128915
ENSDARG00000038095	socs1a	suppressor of cytokine signaling 1a	409.957	0.31331	0.132859	2.35821	0.0183632	0.887756	0.0112145
ENSDARG00000044685	nr0b2a	nuclear receptor subfamily 0, group B, member 2a	287.399	-0.834924	0.354959	-2.35217	0.0186642	0.887756	-0.00386569
ENSDARG00000052818	smcr8a	Smith-Magenis syndrome chromosome region, candidate 8a	123.403	0.338623	0.143321	2.3627	0.0181424	0.887756	0.0103721
ENSDARG00000069957	zgc:162936	zgc:162936	83.9365	0.380737	0.16183	2.35269	0.0186379	0.887756	0.00793644
ENSDARG00000074662	cntf	ciliary neurotrophic factor	30.2596	0.742434	0.315588	2.35254	0.0186455	0.887756	0.00454601
ENSDARG00000076721	zgc:171686	zgc:171686	24.0677	-0.688177	0.291535	-2.36053	0.0182489	0.887756	-0.00490676
ENSDARG00000078026	zcchc24	zinc finger, CCHC domain containing 24	560.888	0.190883	0.0811692	2.35167	0.0186894	0.887756	0.0208539
ENSDARG00000078095	cipcb	CLOCK-interacting pacemaker b	690.579	0.201137	0.0852907	2.35825	0.0183613	0.887756	0.0212745
ENSDARG00000087205	akt3b	v-akt murine thymoma viral oncogene homolog 3b	247.467	-0.23583	0.100071	-2.35664	0.0184413	0.887756	-0.0157119
ENSDARG00000095663	si:ch73-27j14.2	si:ch73-27j14.2	2.45083	-2.85451	1.21192	-2.35535	0.0185053	0.887756	-0.00157636
ENSDARG00000099566	lmbrd2a	LMBR1 domain containing 2a	450.121	0.282925	0.120273	2.35236	0.0186547	0.887756	0.0125847
ENSDARG00000091748	tbx22	T-box transcription factor 22	8.19664	-1.19758	0.509654	-2.3498	0.0187836	0.890274	-0.00281058
ENSDARG00000056783	raraa	retinoic acid receptor, alpha a	267.263	-0.238517	0.101577	-2.34814	0.0188675	0.891404	-0.0153989
ENSDARG00000069090	atp6v0d1	ATPase H+ transporting V0 subunit d1	1576.01	0.142602	0.0607378	2.34783	0.0188831	0.891404	0.0299876
ENSDARG00000056525	bcar1	BCAR1 scaffold protein, Cas family member	318.23	-0.228808	0.0975746	-2.34495	0.0190295	0.89144	-0.0161426
ENSDARG00000057975	plcd4a	phospholipase C, delta 4a	74.7525	0.403627	0.17206	2.34585	0.0189836	0.89144	0.0084477
ENSDARG00000089791	slc25a32a	solute carrier family 25 member 32a	686.95	0.167916	0.0716108	2.34484	0.0190352	0.89144	0.0249868
ENSDARG00000110003	NA	NA	62.91	0.488268	0.2081	2.34632	0.0189598	0.89144	0.00688128
ENSDARG00000028517	hbp1	HMG-box transcription factor 1	905.097	0.222746	0.0951043	2.34213	0.0191743	0.892013	0.0168152
ENSDARG00000059871	shrprbck1r	sharpin and rbck1 related	761.42	0.212065	0.090595	2.3408	0.0192423	0.892013	0.0175019
ENSDARG00000069160	tafa5a	TAFA chemokine like family member 5a	116.626	0.328526	0.140186	2.3435	0.0191037	0.892013	0.0104955
ENSDARG00000100538	si:dkeyp-88h4.2	si:dkeyp-88h4.2	87.5053	-0.49737	0.212337	-2.34237	0.0191618	0.892013	-0.00667232
ENSDARG00000102445	si:dkey-22o22.2	si:dkey-22o22.2	159.466	-0.339095	0.144902	-2.34018	0.0192747	0.892013	-0.00986238
ENSDARG00000117240	kif1ca	kinesin family member 1C, a	470.201	0.232777	0.099421	2.34133	0.0192152	0.892013	0.0155293
ENSDARG00000010420	ndrg1b	N-myc downstream regulated 1b	1545.38	0.227025	0.097113	2.33774	0.0194008	0.893437	0.0157926
ENSDARG00000029944	parpbp	PARP1 binding protein	48.1588	-0.534764	0.228859	-2.33665	0.0194572	0.893437	-0.00619444
ENSDARG00000077652	lratb.2	lecithin retinol acyltransferase b, tandem duplicate 2	392.198	-0.237669	0.101645	-2.33822	0.0193757	0.893437	-0.0153485
ENSDARG00000116871	NA	NA	508.413	-0.2334	0.099872	-2.33699	0.0194396	0.893437	-0.0156038
ENSDARG00000104542	ppt2b	palmitoyl-protein thioesterase 2b	207.851	0.264363	0.113176	2.33586	0.0194987	0.8936	0.0133895
ENSDARG00000003193	rassf7b	Ras association domain family member 7b	207.862	0.255619	0.110175	2.32012	0.0203343	0.893957	0.014548
ENSDARG00000004396	b3gnt5b	UDP-GlcNAc:betaGal beta-1,3-N-acetylglucosaminyltransferase 5b	184.925	0.305314	0.130853	2.33327	0.0196341	0.893957	0.0113195
ENSDARG00000008032	sart3	spliceosome associated factor 3, U4/U6 recycling protein	503.95	-0.202925	0.0874927	-2.31934	0.0203766	0.893957	-0.0182043
ENSDARG00000010276	ptgs2b	prostaglandin-endoperoxide synthase 2b	112.656	0.410922	0.176574	2.32719	0.019955	0.893957	0.00813963
ENSDARG00000019208	camsap1a	calmodulin regulated spectrin-associated protein 1a	206.511	-0.265079	0.113988	-2.3255	0.0200452	0.893957	-0.0131974
ENSDARG00000022424	slc26a5	solute carrier family 26 member 5	606.616	0.2258	0.0972857	2.321	0.0202867	0.893957	0.0156379
ENSDARG00000023287	hsd17b3	hydroxysteroid (17-beta) dehydrogenase 3	11.9578	1.04774	0.450988	2.32321	0.0201679	0.893957	0.00319118
ENSDARG00000030265	scdb	stearoyl-CoA desaturase b	906.455	0.16172	0.0696822	2.32082	0.0202967	0.893957	0.0269465
ENSDARG00000031382	reep2	receptor accessory protein 2	375.194	0.198955	0.0857535	2.32008	0.0203365	0.893957	0.0190641
ENSDARG00000036162	hnrnpa0b	heterogeneous nuclear ribonucleoprotein A0b	2729.67	-0.173407	0.0749282	-2.31431	0.0206507	0.893957	-0.0262411
ENSDARG00000037245	trmo	tRNA methyltransferase O	63.222	0.432161	0.185516	2.32951	0.0198323	0.893957	0.00774474
ENSDARG00000038398	pmm1	phosphomannomutase 1	92.1387	0.415026	0.179258	2.31524	0.0205998	0.893957	0.00796344
ENSDARG00000052898	kcnk3b	potassium channel, subfamily K, member 3b	33.9518	-0.590274	0.254977	-2.31501	0.0206123	0.893957	-0.0054862
ENSDARG00000055388	vtna	vitronectin a	388.788	-0.231323	0.0993338	-2.32874	0.0198729	0.893957	-0.0155401
ENSDARG00000058246	cysltr1	cysteinyl leukotriene receptor 1	12.4078	-1.10552	0.475609	-2.32443	0.0201025	0.893957	-0.0030138
ENSDARG00000060994	fbxw7	F-box and WD repeat domain containing 7	219.307	-0.267253	0.114677	-2.33048	0.0197808	0.893957	-0.0131429
ENSDARG00000068680	ctrl	chymotrypsin-like	4674.74	0.203427	0.0872661	2.33111	0.0197473	0.893957	0.0194409
ENSDARG00000069607	zgc:162331	zgc:162331	84.8705	-0.390853	0.168675	-2.3172	0.0204929	0.893957	-0.00845898
ENSDARG00000070119	ctc1	CTS telomere maintenance complex component 1	92.4016	-0.336385	0.145001	-2.31988	0.0203475	0.893957	-0.0100118
ENSDARG00000070394	uroc1	urocanate hydratase 1	501.305	0.199108	0.085486	2.32912	0.0198524	0.893957	0.0190828
ENSDARG00000070541	si:dkeyp-97e7.9	si:dkeyp-97e7.9	6.6581	-1.27559	0.548208	-2.32684	0.0199739	0.893957	-0.00267148
ENSDARG00000073915	si:ch211-91b17.1	si:ch211-91b17.1	25.7302	-0.631098	0.272477	-2.31615	0.0205501	0.893957	-0.00516052
ENSDARG00000074677	frem3	Fras1 related extracellular matrix 3	177.255	-0.353447	0.15186	-2.32745	0.0199415	0.893957	-0.00952587
ENSDARG00000075853	sh3kbp1	SH3-domain kinase binding protein 1	293.968	-0.226981	0.0974177	-2.32998	0.0198073	0.893957	-0.0157955
ENSDARG00000076755	ap5s1	adaptor related protein complex 5 subunit sigma 1	177.84	0.276976	0.119382	2.32009	0.0203358	0.893957	0.0124794
ENSDARG00000091061	slc38a3b	solute carrier family 38 member 3b	1134.25	0.289717	0.124969	2.31832	0.0204319	0.893957	0.0117827
ENSDARG00000096046	si:ch211-209p16.4	si:ch211-209p16.4	504.116	0.23159	0.0999618	2.31678	0.0205156	0.893957	0.0152441
ENSDARG00000097553	si:dkey-193e13.8	NA	376.696	0.284179	0.122823	2.31372	0.0206829	0.893957	0.012007
ENSDARG00000100227	SLC7A1	NA	329.9	0.350907	0.151309	2.31914	0.0203872	0.893957	0.00952107
ENSDARG00000102722	itih3b.1	inter-alpha-trypsin inhibitor heavy chain 3b, tandem duplicate 1	700.736	0.176551	0.075942	2.32482	0.0200818	0.893957	0.02305
ENSDARG00000117756	NA	NA	20.2397	-0.872704	0.374431	-2.33075	0.0197665	0.893957	-0.00367712
ENSDARG00000022660	armc2	armadillo repeat containing 2	108.191	0.325313	0.140854	2.30957	0.020912	0.898012	0.0103794
ENSDARG00000037266	myoz2b	myozenin 2b	164.607	-0.269962	0.116904	-2.30926	0.0209292	0.898012	-0.0128336
ENSDARG00000041421	tafazzin	tafazzin, phospholipid-lysophospholipid transacylase	286.006	0.273899	0.11859	2.30963	0.0209088	0.898012	0.0124884
ENSDARG00000098312	scarb2a	scavenger receptor class B, member 2a	1222.7	0.267435	0.115799	2.30947	0.0209173	0.898012	0.0137007
ENSDARG00000025011	synj1	synaptojanin 1	558.255	-0.212017	0.091844	-2.30845	0.0209743	0.898309	-0.0194618
ENSDARG00000020077	nol10	nucleolar protein 10	360.345	0.283046	0.123132	2.29872	0.0215209	0.899642	0.0118748
ENSDARG00000024775	si:ch211-129c21.1	si:ch211-129c21.1	146.717	0.300252	0.130393	2.30267	0.0212973	0.899642	0.0111719
ENSDARG00000029075	pfkfb4b	6-phosphofructo-2-kinase/fructose-2,6-biphosphatase 4b	1822.94	0.436655	0.189627	2.3027	0.0212955	0.899642	0.00736937
ENSDARG00000034568	fitm2	fat storage inducing transmembrane protein 2	232.736	0.297561	0.129186	2.30335	0.0212592	0.899642	0.0112048
ENSDARG00000041602	mmadhca	metabolism of cobalamin associated Da	495.498	0.289094	0.125721	2.29948	0.0214775	0.899642	0.0115974
ENSDARG00000058459	plekhg2	pleckstrin homology domain containing, family G (with RhoGef domain) member 2	170.743	-0.310934	0.135161	-2.30048	0.0214211	0.899642	-0.0106767
ENSDARG00000062222	mxra8a	matrix-remodelling associated 8a	244.592	0.255455	0.111145	2.29838	0.0215401	0.899642	0.0132219
ENSDARG00000077002	igsf3	immunoglobulin superfamily, member 3	133.75	-0.353056	0.153563	-2.29909	0.0214997	0.899642	-0.00928594
ENSDARG00000077620	cdca7a	cell division cycle associated 7a	144.224	-0.48507	0.210802	-2.30107	0.0213878	0.899642	-0.00658871
ENSDARG00000089107	NA	MLX interacting protein like	13.433	0.932924	0.405343	2.30157	0.0213594	0.899642	0.00345813
ENSDARG00000090690	nell2a	neural EGFL like 2a	200.874	-0.294726	0.127889	-2.30455	0.0211917	0.899642	-0.0113882
ENSDARG00000098176	si:rp71-1h20.5	si:rp71-1h20.5	52.222	0.480786	0.208937	2.3011	0.021386	0.899642	0.00672352
ENSDARG00000104901	ostc	oligosaccharyltransferase complex subunit	277.397	-0.239656	0.104251	-2.29884	0.021514	0.899642	-0.0144237
ENSDARG00000117525	NA	NA	12.2981	-0.912059	0.396707	-2.29907	0.0215009	0.899642	-0.00355434
ENSDARG00000003257	zgc:101559	zgc:101559	151.877	0.288605	0.125685	2.29625	0.0216615	0.901516	0.0115709
ENSDARG00000016773	cishb	cytokine inducible SH2-containing protein b	104.125	0.461039	0.200757	2.29651	0.021647	0.901516	0.00687212
ENSDARG00000089292	adgrl1a	adhesion G protein-coupled receptor L1a	94.4662	-0.387443	0.168849	-2.29461	0.0217554	0.903826	-0.00835932
ENSDARG00000000189	sema6cb	semaphorin 6Cb	361.388	-0.18744	0.0824012	-2.27473	0.0229223	0.90489	-0.0191159
ENSDARG00000002758	dedd1	death effector domain-containing 1	2358.52	0.136753	0.0604366	2.26275	0.023651	0.90489	0.0328483
ENSDARG00000005927	tbc1d17	TBC1 domain family, member 17	573.356	0.199681	0.0872793	2.28784	0.0221471	0.90489	0.018012
ENSDARG00000012341	capn9	calpain 9	253.862	-0.291773	0.12784	-2.28233	0.0224696	0.90489	-0.0112673
ENSDARG00000012820	nop56	NOP56 ribonucleoprotein homolog	1776.44	0.192529	0.0848799	2.26825	0.0233138	0.90489	0.0172019
ENSDARG00000014572	chpt1	choline phosphotransferase 1	1060.45	0.178	0.0780914	2.27937	0.0226448	0.90489	0.0212037
ENSDARG00000016156	fam53b	family with sequence similarity 53 member B	427.201	-0.188644	0.0834687	-2.26005	0.0238181	0.90489	-0.0191606
ENSDARG00000016623	si:ch211-195b13.1	si:ch211-195b13.1	1875.03	0.160871	0.0709492	2.26741	0.0233654	0.90489	0.024561
ENSDARG00000017490	cel.1	carboxyl ester lipase, tandem duplicate 1	3099.44	0.224463	0.0995348	2.25512	0.0241258	0.90489	0.0148921
ENSDARG00000018257	ncoa1	nuclear receptor coactivator 1	425.618	-0.238433	0.105401	-2.26216	0.0236878	0.90489	-0.0141112
ENSDARG00000020647	trpc4apb	transient receptor potential cation channel, subfamily C, member 4 associated protein b	388.923	0.205633	0.0898695	2.28813	0.02213	0.90489	0.0172648
ENSDARG00000025043	trip13	thyroid hormone receptor interactor 13	13.3196	-0.86817	0.385487	-2.25213	0.0243138	0.90489	-0.00353975
ENSDARG00000027353	zmym2	zinc finger, MYM-type 2	341.616	-0.27267	0.119484	-2.28207	0.0224852	0.90489	-0.012174
ENSDARG00000030703	otx2a	orthodenticle homeobox 2a	27.1441	-0.60611	0.269022	-2.25301	0.0242587	0.90489	-0.00506735
ENSDARG00000031203	commd1	copper metabolism (Murr1) domain containing 1	232.211	0.272238	0.119523	2.2777	0.0227443	0.90489	0.0121757
ENSDARG00000033738	zgc:153867	zgc:153867	2744.24	-0.178141	0.0785907	-2.26669	0.023409	0.90489	-0.0223883
ENSDARG00000035009	trim35-27	tripartite motif containing 35-27	23.544	-0.646034	0.285028	-2.26657	0.0234167	0.90489	-0.00481052
ENSDARG00000035088	si:ch211-254c8.3	si:ch211-254c8.3	2.4683	2.2785	1.00172	2.27458	0.0229312	0.90489	0.00155435
ENSDARG00000037455	ugt8	UDP glycosyltransferase 8	344.863	0.205254	0.0910989	2.25309	0.0242537	0.90489	0.0166565
ENSDARG00000038881	acaa2	acetyl-CoA acyltransferase 2	951.952	-0.168896	0.0749706	-2.25282	0.0242703	0.90489	-0.0214893
ENSDARG00000038974	NA	dihydropyrimidinase like 2a	153.131	-0.353588	0.154997	-2.28125	0.0225334	0.90489	-0.00910129
ENSDARG00000039064	st3gal7	ST3 beta-galactoside alpha-2,3-sialyltransferase 7	317.066	0.235711	0.102944	2.2897	0.0220388	0.90489	0.0146327
ENSDARG00000040186	fam210ab	mitochondrial inner membrane scaffold 1b	191.448	0.292644	0.129715	2.25606	0.0240667	0.90489	0.0109478
ENSDARG00000040321	rx2	retinal homeobox gene 2	37.9665	-0.540934	0.237257	-2.27995	0.0226108	0.90489	-0.00584907
ENSDARG00000040684	plcd4b	phospholipase C, delta 4b	179.248	0.326073	0.143098	2.27866	0.022687	0.90489	0.00999354
ENSDARG00000041375	si:ch211-57i17.5	si:ch211-57i17.5	5.96517	-1.34664	0.587455	-2.29232	0.0218871	0.90489	-0.00244289
ENSDARG00000043770	si:dkey-192d15.2	si:dkey-192d15.2	168.546	0.282559	0.12414	2.27613	0.0228384	0.90489	0.0117424
ENSDARG00000045248	h3f3d	H3 histone, family 3D	6237.18	-0.171048	0.0755598	-2.26374	0.0235901	0.90489	-0.0235933
ENSDARG00000053066	tubb1	tubulin, beta 1 class VI	17.5402	-0.967863	0.428191	-2.26035	0.0237993	0.90489	-0.00320817
ENSDARG00000053204	snx22	sorting nexin 22	77.8191	0.449273	0.199179	2.25563	0.0240941	0.90489	0.0069313
ENSDARG00000056080	si:dkey-191g9.5	si:dkey-191g9.5	71.281	-0.419021	0.182904	-2.29093	0.0219673	0.90489	-0.0077211
ENSDARG00000058219	tubd1	tubulin, delta 1	65.9343	-0.471206	0.206103	-2.28627	0.0222387	0.90489	-0.00674962
ENSDARG00000060096	tbc1d10ab	TBC1 domain family, member 10Ab	41.685	-0.554224	0.243232	-2.27858	0.022692	0.90489	-0.00568179
ENSDARG00000061773	neurl1ab	neuralized E3 ubiquitin protein ligase 1Ab	46.399	-0.437868	0.194532	-2.25088	0.0243932	0.90489	-0.00705095
ENSDARG00000069910	gtf2f2a	general transcription factor IIF, polypeptide 2a	571.544	-0.192124	0.0853429	-2.2512	0.0243726	0.90489	-0.0158801
ENSDARG00000071012	ifit14	interferon-induced protein with tetratricopeptide repeats 14	11.7183	-1.19992	0.527876	-2.27312	0.023019	0.90489	-0.00252636
ENSDARG00000071469	znf618	zinc finger protein 618	124.128	-0.293754	0.13033	-2.25393	0.0242009	0.90489	-0.0108869
ENSDARG00000073859	kif13bb	kinesin family member 13Bb	147.539	0.318951	0.140237	2.27438	0.0229434	0.90489	0.0114233
ENSDARG00000074298	si:ch73-266f23.1	si:ch73-266f23.1	141.435	0.285495	0.124927	2.28528	0.0222961	0.90489	0.0116371
ENSDARG00000074904	si:ch211-253b8.5	si:ch211-253b8.5	197.128	0.292032	0.129697	2.25164	0.0243449	0.90489	0.0107037
ENSDARG00000075133	adgrb1a	adhesion G protein-coupled receptor B1a	427.774	-0.219768	0.096164	-2.28535	0.0222924	0.90489	-0.0158117
ENSDARG00000076128	prkar1aa	protein kinase, cAMP-dependent, regulatory, type I, alpha (tissue specific extinguisher 1) a	1464.77	0.198328	0.0874485	2.26794	0.023333	0.90489	0.0178784
ENSDARG00000077536	snrnp200	small nuclear ribonucleoprotein 200 (U5)	702.448	-0.182808	0.0810786	-2.2547	0.024152	0.90489	-0.0192379
ENSDARG00000078518	kazald2	Kazal-type serine peptidase inhibitor domain 2	48.8455	-0.440579	0.193574	-2.27602	0.0228446	0.90489	-0.00719454
ENSDARG00000078654	tpx2	TPX2 microtubule nucleation factor	160.424	-0.415835	0.184233	-2.25712	0.0240007	0.90489	-0.00744721
ENSDARG00000086369	si:ch211-167j9.5	si:ch211-167j9.5	11.1465	1.0163	0.445967	2.27887	0.0226749	0.90489	0.00312068
ENSDARG00000086405	mterf2	mitochondrial transcription termination factor 2	98.6576	0.377299	0.164679	2.29111	0.021957	0.90489	0.0086045
ENSDARG00000086815	myadma	myeloid associated differentiation marker a	140.769	-0.314235	0.138714	-2.26534	0.0234921	0.90489	-0.0102182
ENSDARG00000088750	otogl	otogelin-like	43.0631	-0.509495	0.225347	-2.26094	0.0237629	0.90489	-0.00610285
ENSDARG00000089185	si:ch73-264i18.2	si:ch73-264i18.2	6.83319	-1.35241	0.594716	-2.27405	0.0229632	0.90489	-0.00240559
ENSDARG00000089598	si:cabz01054396.2	si:cabz01054396.2	33.2223	0.559889	0.247425	2.26287	0.0236439	0.90489	0.0055714
ENSDARG00000095947	adkb	adenosine kinase b	1037.68	0.179067	0.0792768	2.25876	0.0238984	0.90489	0.0196695
ENSDARG00000096508	si:ch211-265g21.1	NA	842.196	0.316407	0.138987	2.27652	0.0228151	0.90489	0.0102148
ENSDARG00000097660	trappc2	trafficking protein particle complex subunit 2	370.405	0.221199	0.0979948	2.25725	0.0239922	0.90489	0.0153446
ENSDARG00000098526	gpr75	G protein-coupled receptor 75	123.614	-0.376148	0.16642	-2.26024	0.0238067	0.90489	-0.00833399
ENSDARG00000098820	ftr67	finTRIM family, member 67	556.316	0.160004	0.0705883	2.26672	0.0234073	0.90489	0.025335
ENSDARG00000099070	NA	NA	4.12753	-1.93508	0.855207	-2.2627	0.023654	0.90489	-0.00171742
ENSDARG00000099802	pnp5b	purine nucleoside phosphorylase 5b	135.551	0.345771	0.151011	2.28971	0.0220381	0.90489	0.00947125
ENSDARG00000100947	mafk	MAF bZIP transcription factor K	178.622	0.340702	0.149133	2.28454	0.0223396	0.90489	0.00955214
ENSDARG00000102082	nr3c2	nuclear receptor subfamily 3, group C, member 2	83.2501	-0.360718	0.159056	-2.26787	0.0233369	0.90489	-0.00882763
ENSDARG00000103004	tpra	translocated promoter region a, nuclear basket protein	299.767	-0.236198	0.103928	-2.27271	0.0230435	0.90489	-0.0142773
ENSDARG00000103462	dvl3b	dishevelled segment polarity protein 3b	107.504	-0.341676	0.150482	-2.27055	0.0231743	0.90489	-0.0093343
ENSDARG00000104732	mlycd	malonyl-CoA decarboxylase	103.37	0.456342	0.200425	2.27687	0.022794	0.90489	0.0069136
ENSDARG00000104938	ftsj3	FtsJ RNA 2'-O-methyltransferase 3	422.703	0.325932	0.144096	2.26191	0.0237028	0.90489	0.00975535
ENSDARG00000105452	plxna1a	plexin A1a	294.524	-0.240457	0.105667	-2.27561	0.0228694	0.90489	-0.0140243
ENSDARG00000112234	endouc	endonuclease, polyU-specific C	430.031	-0.189715	0.0835013	-2.272	0.0230865	0.90489	-0.0192458
ENSDARG00000114920	TTC28	NA	273.853	-0.255883	0.113283	-2.25879	0.0238962	0.90489	-0.0127383
ENSDARG00000115301	lurap1	leucine rich adaptor protein 1	407.713	0.190085	0.0833865	2.27957	0.0226332	0.90489	0.0187779
ENSDARG00000024109	naa40	N-alpha-acetyltransferase 40, NatD catalytic subunit	501.172	-0.160103	0.0711721	-2.24952	0.0244792	0.90523	-0.0228136
ENSDARG00000104487	mthfs	5,10-methenyltetrahydrofolate synthetase (5-formyltetrahydrofolate cyclo-ligase)	211.993	0.250731	0.111453	2.24967	0.0244701	0.90523	0.0129549
ENSDARG00000039820	mea1	male-enhanced antigen 1	381.327	0.196688	0.0874698	2.24864	0.0245353	0.905884	0.0175555
ENSDARG00000020278	si:dkeyp-120h9.1	si:dkeyp-120h9.1	127.203	0.491356	0.218607	2.24766	0.0245977	0.906412	0.0062062
ENSDARG00000036773	s100s	S100 calcium binding protein S	384.121	0.238212	0.106088	2.24541	0.024742	0.906412	0.0137251
ENSDARG00000060477	vps8	VPS8 subunit of CORVET complex	192.467	-0.280149	0.124756	-2.24558	0.0247309	0.906412	-0.0112983
ENSDARG00000076590	atad2	ATPase family AAA domain containing 2	150.23	-0.294697	0.131241	-2.24546	0.0247385	0.906412	-0.0107403
ENSDARG00000103017	xkr5a	XK related 5a	16.6889	-0.828618	0.368927	-2.24602	0.0247025	0.906412	-0.00370667
ENSDARG00000053569	sox3	SRY-box transcription factor 3	424.88	-0.23744	0.105846	-2.24325	0.0248806	0.908881	-0.0137805
ENSDARG00000101393	si:dkey-31g6.6	si:dkey-31g6.6	253.754	-0.389947	0.173838	-2.24316	0.0248866	0.908881	-0.00786727
ENSDARG00000008278	rcor2	REST corepressor 2	121.89	-0.28794	0.128662	-2.23796	0.0252238	0.910487	-0.0108826
ENSDARG00000044550	hif1al2	hypoxia inducible factor 1 subunit alpha, like 2	69.1323	0.504621	0.225199	2.24078	0.0250402	0.910487	0.00606799
ENSDARG00000052109	zgc:114041	zgc:114041	21.9699	0.743022	0.331898	2.23871	0.025175	0.910487	0.00413543
ENSDARG00000061579	myo1cb	myosin Ic, paralog b	847.404	-0.143559	0.0641191	-2.23894	0.0251598	0.910487	-0.0305384
ENSDARG00000091150	mki67	marker of proliferation Ki-67	540.239	-0.293919	0.131238	-2.23959	0.0251178	0.910487	-0.011293
ENSDARG00000104541	msh6	mutS homolog 6 (E. coli)	161.44	-0.32421	0.144768	-2.23951	0.0251226	0.910487	-0.00963526
ENSDARG00000105479	si:ch211-126c2.4	si:ch211-126c2.4	44.7517	-0.536129	0.239588	-2.23771	0.0252398	0.910487	-0.00564975
ENSDARG00000117549	NA	NA	25.1747	-0.6526	0.291597	-2.23802	0.0252196	0.910487	-0.00464037
ENSDARG00000024488	top2a	DNA topoisomerase II alpha	343.28	-0.365202	0.163296	-2.23644	0.025323	0.912091	-0.0083535
ENSDARG00000007219	actn1	actinin, alpha 1	615.678	-0.219334	0.0981008	-2.2358	0.0253647	0.912199	-0.0149484
ENSDARG00000012776	smarca1	SNF2 related chromatin remodeling ATPase 1	261.284	-0.2355	0.105395	-2.23446	0.0254528	0.912581	-0.0137278
ENSDARG00000035869	azin1b	antizyme inhibitor 1b	4566.59	0.139964	0.0626307	2.23476	0.0254334	0.912581	0.0330024
ENSDARG00000011824	pbxip1b	pre-B-cell leukemia homeobox interacting protein 1b	517.283	-0.208119	0.0932872	-2.23094	0.0256848	0.917135	-0.0162508
ENSDARG00000016088	rtn2a	reticulon 2a	84.2444	0.558468	0.250309	2.23111	0.0256738	0.917135	0.00534367
ENSDARG00000070959	si:ch211-288g17.3	si:ch211-288g17.3	1400.96	-0.239827	0.107509	-2.23077	0.0256966	0.917135	-0.0133717
ENSDARG00000001777	nup155	nucleoporin 155	182.765	-0.287753	0.129534	-2.22145	0.0263206	0.918374	-0.0103872
ENSDARG00000007198	mta1	metastasis associated 1	163.82	-0.281557	0.126679	-2.2226	0.0262427	0.918374	-0.0110399
ENSDARG00000026473	six1b	SIX homeobox 1b	370.869	-0.196803	0.0884083	-2.22607	0.0260094	0.918374	-0.0171919
ENSDARG00000027825	naa50	N-alpha-acetyltransferase 50, NatE catalytic subunit	708.359	0.18583	0.0836237	2.22222	0.0262683	0.918374	0.0180437
ENSDARG00000035152	ap2b1	adaptor related protein complex 2 subunit beta 1	1425.95	-0.12981	0.0583161	-2.22597	0.026016	0.918374	-0.0302771
ENSDARG00000087639	si:dkey-33o22.1	si:dkey-33o22.1	8.00667	-1.12277	0.50554	-2.22094	0.0263551	0.918374	-0.00270223
ENSDARG00000093044	si:ch211-161h7.5	si:ch211-161h7.5	317.677	0.285132	0.128182	2.22443	0.0261197	0.918374	0.0107014
ENSDARG00000096144	si:dkey-196n19.8	si:dkey-196n19.8	3.09353	1.94228	0.872146	2.22702	0.0259462	0.918374	0.00174008
ENSDARG00000098114	ctsa	cathepsin A	903.187	0.197684	0.0889	2.22367	0.0261708	0.918374	0.0169045
ENSDARG00000099031	scn4ba	sodium channel, voltage-gated, type IV, beta a	122.24	-0.320676	0.144029	-2.22647	0.0259825	0.918374	-0.00963404
ENSDARG00000099908	MTFP1	NA	78.3495	-0.36783	0.165304	-2.22518	0.0260691	0.918374	-0.00828469
ENSDARG00000102161	sdk2a	sidekick cell adhesion molecule 2a	58.5993	-0.433068	0.194365	-2.22811	0.0258729	0.918374	-0.00705126
ENSDARG00000102997	rrn3	RRN3 homolog, RNA polymerase I transcription factor	316.453	0.254014	0.113991	2.22837	0.0258558	0.918374	0.0124892
ENSDARG00000103277	cyp24a1	cytochrome P450, family 24, subfamily A, polypeptide 1	4279.12	0.319011	0.143603	2.22149	0.0263181	0.918374	0.00957047
ENSDARG00000104953	stt3a	STT3 oligosaccharyltransferase complex catalytic subunit A	628.735	-0.188008	0.0844837	-2.22538	0.0260559	0.918374	-0.0183977
ENSDARG00000114695	hmox2a	heme oxygenase 2a	939.452	0.196891	0.0885168	2.22433	0.026126	0.918374	0.0166654
ENSDARG00000002021	pygb	phosphorylase, glycogen; brain	366.98	-0.21573	0.0976506	-2.2092	0.0271607	0.92003	-0.014831
ENSDARG00000002745	tdh	L-threonine dehydrogenase	9905.66	0.221929	0.100116	2.21672	0.0266422	0.92003	0.0144353
ENSDARG00000004948	bccip	BRCA2 and CDKN1A interacting protein	1612.44	0.191731	0.0868092	2.20864	0.0271995	0.92003	0.0171232
ENSDARG00000007040	tmigd1	transmembrane and immunoglobulin domain containing 1	89.5845	0.385083	0.174185	2.21077	0.0270519	0.92003	0.00776483
ENSDARG00000007576	crybb1l1	crystallin, beta B1, like 1	11078.4	-0.245624	0.111233	-2.20818	0.0272314	0.92003	-0.0126524
ENSDARG00000008480	trmt61a	tRNA methyltransferase 61A	114.729	0.360527	0.162764	2.21502	0.0267584	0.92003	0.00846809
ENSDARG00000017673	nova2	NOVA alternative splicing regulator 2	2591.73	-0.173033	0.0783503	-2.20845	0.0272126	0.92003	-0.0215262
ENSDARG00000020609	snap25a	synaptosome associated protein 25a	4504.61	0.120884	0.0546224	2.21308	0.0268921	0.92003	0.0348522
ENSDARG00000026403	hephl1b	hephaestin-like 1b	51.2682	-0.654314	0.29651	-2.20672	0.0273335	0.92003	-0.00442577
ENSDARG00000037284	ptges3a	prostaglandin E synthase 3a (cytosolic)	1248.4	0.181054	0.0820539	2.20652	0.0273473	0.92003	0.0140823
ENSDARG00000040248	crata	carnitine O-acetyltransferase a	532.525	-0.200285	0.09043	-2.2148	0.0267736	0.92003	-0.0168966
ENSDARG00000041068	got2a	glutamic-oxaloacetic transaminase 2a, mitochondrial	1306.43	0.163952	0.0741324	2.21161	0.0269934	0.92003	0.0216229
ENSDARG00000058159	ipo8	importin 8	439.497	-0.190237	0.0862335	-2.20607	0.0273791	0.92003	-0.0177241
ENSDARG00000058226	ak3	adenylate kinase 3	384.439	-0.222116	0.100188	-2.21699	0.0266237	0.92003	-0.0144053
ENSDARG00000061918	cplx2b	complexin 2b	997.605	0.150424	0.0678695	2.21638	0.0266656	0.92003	0.0216877
ENSDARG00000076381	slc25a1b	slc25a1 solute carrier family 25 member 1b	358.767	0.236008	0.106975	2.2062	0.0273701	0.92003	0.0132802
ENSDARG00000088836	si:dkey-16p6.1	si:dkey-16p6.1	104.593	-0.310715	0.140529	-2.21104	0.0270328	0.92003	-0.00984815
ENSDARG00000095633	smim24	small integral membrane protein 24	572.893	0.192413	0.0867293	2.21854	0.0265179	0.92003	0.0180846
ENSDARG00000096736	si:ch211-216b21.1	NA	82.9183	0.41227	0.186762	2.20747	0.0272813	0.92003	0.00721362
ENSDARG00000098438	slc6a6b	solute carrier family 6 member 6b	217.8	0.287284	0.129483	2.21869	0.0265076	0.92003	0.01076
ENSDARG00000100394	lnpep	leucyl/cystinyl aminopeptidase	350.13	0.209842	0.095062	2.20742	0.0272847	0.92003	0.0145537
ENSDARG00000101948	si:ch211-39d8.1	si:ch211-39d8.1	73.7344	0.367335	0.166392	2.20764	0.0272692	0.92003	0.00818146
ENSDARG00000103672	cirbpa	cold inducible RNA binding protein a	4215.25	-0.123537	0.0557992	-2.21395	0.0268321	0.92003	-0.0333012
ENSDARG00000116743	rnps1	RNA binding protein S1, serine-rich domain	386.432	-0.187156	0.084612	-2.21193	0.0269714	0.92003	-0.0178736
ENSDARG00000117485	NA	NA	112.238	0.437839	0.197687	2.21481	0.0267732	0.92003	0.00683582
ENSDARG00000015891	ptprea	protein tyrosine phosphatase receptor type Ea	256.376	0.231367	0.105056	2.20232	0.0276424	0.923845	0.0138112
ENSDARG00000016483	baiap2l2a	BAR/IMD domain containing adaptor protein 2 like 2a	84.8964	0.421011	0.191038	2.2038	0.0275382	0.923845	0.00702718
ENSDARG00000019726	celsr2	cadherin, EGF LAG seven-pass G-type receptor 2	208.533	-0.28916	0.131328	-2.20181	0.0276789	0.923845	-0.010447
ENSDARG00000043589	ca4a	carbonic anhydrase IV a	116.506	-0.309496	0.140573	-2.20167	0.0276887	0.923845	-0.00976706
ENSDARG00000097596	tac3b	tachykinin precursor 3b	11.7795	0.860823	0.390917	2.20206	0.0276609	0.923845	0.00345252
ENSDARG00000040815	tsku	tsukushi small leucine rich proteoglycan homolog (Xenopus laevis)	481.066	0.218343	0.0994281	2.19598	0.0280931	0.925802	0.0144572
ENSDARG00000053449	pyya	peptide YYa	197.22	0.326536	0.148683	2.19618	0.0280788	0.925802	0.00911342
ENSDARG00000055279	b3gat1b	beta-1,3-glucuronyltransferase 1 (glucuronosyltransferase P) b	8.52919	1.07687	0.490408	2.19587	0.0281011	0.925802	0.00272325
ENSDARG00000076343	si:dkeyp-13d11.1	si:dkeyp-13d11.1	2.62702	3.06091	1.39185	2.19916	0.0278664	0.925802	0.00109594
ENSDARG00000079900	shroom4	shroom family member 4	213.674	-0.30308	0.137919	-2.19752	0.0279835	0.925802	-0.00991067
ENSDARG00000094140	NA	NA	10.6674	0.973427	0.442817	2.19826	0.0279306	0.925802	0.00304665
ENSDARG00000102048	slc25a43	solute carrier family 25 member 43	909.792	0.258874	0.117695	2.19953	0.02784	0.925802	0.0119634
ENSDARG00000105104	si:dkey-223p19.1	si:dkey-223p19.1	34.9888	0.605898	0.275601	2.19846	0.0279167	0.925802	0.00487777
ENSDARG00000117231	NA	NA	66.748	-0.484173	0.220434	-2.19645	0.0280598	0.925802	-0.00600519
ENSDARG00000008732	zgc:66479	zgc:66479	547.623	0.181916	0.0829637	2.19271	0.0283281	0.925808	0.0178335
ENSDARG00000044815	serinc4	serine incorporator 4	100.777	0.362606	0.165326	2.19329	0.0282867	0.925808	0.00815228
ENSDARG00000063910	mt-atp8	ATP synthase 8, mitochondrial	26278.4	-0.186792	0.0852139	-2.19204	0.0283764	0.925808	-0.0173337
ENSDARG00000074029	NA	NA	10.0903	1.11068	0.506282	2.1938	0.0282495	0.925808	0.00266803
ENSDARG00000092407	trim35-45	tripartite motif containing 35-45	106.884	0.352093	0.160605	2.19229	0.0283587	0.925808	0.00840518
ENSDARG00000094824	si:dkey-23a23.1	si:dkey-23a23.1	40.7	-1.29678	0.591005	-2.1942	0.028221	0.925808	-0.00207309
ENSDARG00000105034	zdhhc18b	zDHHC palmitoyltransferase 18b	47.5136	-0.479934	0.218633	-2.19516	0.0281522	0.925808	-0.0063737
ENSDARG00000040559	rad1	RAD1 homolog (S. pombe)	51.6898	-0.475652	0.217159	-2.19034	0.0284994	0.928004	-0.00611107
ENSDARG00000097205	ulk2	unc-51 like autophagy activating kinase 2	2247.94	0.277415	0.126672	2.19002	0.0285224	0.928004	0.0108184
ENSDARG00000039304	six1a	SIX homeobox 1a	90.8392	-0.316095	0.144588	-2.18618	0.0288026	0.928231	-0.00936997
ENSDARG00000062195	fbxo31	F-box protein 31	176.67	0.304177	0.139208	2.18505	0.0288848	0.928231	0.00925269
ENSDARG00000067795	ifngr2	interferon gamma receptor 2	254.835	0.252907	0.115587	2.18802	0.0286684	0.928231	0.0120809
ENSDARG00000070170	si:ch211-225p5.8	si:ch211-225p5.8	81.399	0.350329	0.160141	2.18763	0.0286965	0.928231	0.00843378
ENSDARG00000088813	ppp1r3ab	protein phosphatase 1, regulatory subunit 3Ab	249.116	0.274775	0.125782	2.18453	0.0289235	0.928231	0.0109125
ENSDARG00000098240	meis2a	Meis homeobox 2a	1176.91	-0.171026	0.0782512	-2.1856	0.0288448	0.928231	-0.0197434
ENSDARG00000100452	nop53	NOP53 ribosome biogenesis factor	5112.52	0.197817	0.0905291	2.18513	0.0288796	0.928231	0.0160045
ENSDARG00000100558	slbp	stem-loop histone mRNA binding protein	192.762	-0.293739	0.13436	-2.18621	0.0288001	0.928231	-0.0100909
ENSDARG00000102078	NA	NA	72.809	0.423441	0.193503	2.18829	0.0286482	0.928231	0.00689748
ENSDARG00000105692	si:cabz01069022.1	si:cabz01069022.1	23.6895	0.713657	0.326422	2.1863	0.0287935	0.928231	0.00403488
ENSDARG00000009018	rhbg	Rh family B glycoprotein	4228.83	0.150956	0.0692852	2.17877	0.029349	0.934347	0.0290186
ENSDARG00000061093	phldb1a	pleckstrin homology-like domain, family B, member 1a	259.819	-0.217992	0.100032	-2.17922	0.0293152	0.934347	-0.0141135
ENSDARG00000068507	crybb1	crystallin, beta B1	8592.48	-0.257606	0.118237	-2.17873	0.029352	0.934347	-0.0105138
ENSDARG00000069117	kcnh5b	potassium voltage-gated channel, subfamily H (eag-related), member 5b	13.0444	-0.943431	0.432927	-2.17919	0.0293174	0.934347	-0.00304674
ENSDARG00000070787	jupa	junction plakoglobin a	1357.78	-0.160868	0.0738316	-2.17884	0.0293432	0.934347	-0.0223057
ENSDARG00000086207	grin2da	glutamate receptor, ionotropic, N-methyl D-aspartate 2D, a	143.07	-0.311854	0.143043	-2.18013	0.0292476	0.934347	-0.00939177
ENSDARG00000069407	zgc:194990	zgc:194990	33.5859	-0.54783	0.251574	-2.17761	0.0294351	0.934466	-0.00521557
ENSDARG00000114805	NA	NA	18.1257	0.818349	0.375799	2.17763	0.0294339	0.934466	0.00352515
ENSDARG00000001889	tuba1a	tubulin, alpha 1a	2617.29	-0.225992	0.105039	-2.15151	0.0314359	0.934474	-0.0131739
ENSDARG00000003269	clcn3	chloride channel 3	450.894	-0.179997	0.0837464	-2.14931	0.0316095	0.934474	-0.0166383
ENSDARG00000004232	dlb	deltaB	141.144	-0.274751	0.127115	-2.16143	0.0306621	0.934474	-0.00999051
ENSDARG00000005254	kdelr2a	KDEL endoplasmic reticulum protein retention receptor 2a	864.527	0.195181	0.0902611	2.1624	0.030587	0.934474	0.016173
ENSDARG00000012946	syap1	synapse associated protein 1	816.675	-0.172264	0.0791626	-2.17608	0.0295494	0.934474	-0.0167205
ENSDARG00000013719	gtse1	G-2 and S-phase expressed 1	42.204	-0.459104	0.213334	-2.15204	0.0313942	0.934474	-0.0061149
ENSDARG00000015970	phip	PHIP subunit of CUL4-Ring ligase complex	307.381	-0.210836	0.0981643	-2.14779	0.0317307	0.934474	-0.0145706
ENSDARG00000015990	hcfc1a	host cell factor C1a	474.54	-0.223464	0.102966	-2.17027	0.0299868	0.934474	-0.0135685
ENSDARG00000017397	smarcc1a	SWI/SNF related BAF chromatin remodeling complex subunit C1a	603.537	-0.249023	0.116082	-2.14523	0.0319346	0.934474	-0.0116732
ENSDARG00000017742	grm6a	glutamate receptor, metabotropic 6a	22.216	-0.66655	0.306878	-2.17204	0.0298529	0.934474	-0.00428316
ENSDARG00000017984	zgc:172106	zgc:172106	28.0077	0.695714	0.324199	2.14595	0.0318772	0.934474	0.00400512
ENSDARG00000019185	slain1a	SLAIN motif family, member 1a	66.3495	-0.370482	0.171668	-2.15813	0.0309179	0.934474	-0.00769633
ENSDARG00000019326	prpsap2	phosphoribosyl pyrophosphate synthetase-associated protein 2	418.367	0.237075	0.108974	2.17552	0.0295908	0.934474	0.0125825
ENSDARG00000020482	nono	non-POU domain containing, octamer-binding	992.58	-0.133402	0.0620831	-2.14876	0.0316531	0.934474	-0.0241988
ENSDARG00000020623	baxa	BCL2 associated X, apoptosis regulator a	432.133	0.25779	0.119679	2.154	0.03124	0.934474	0.0113006
ENSDARG00000020876	pdk2a	pyruvate dehydrogenase kinase 2a	3461.45	0.216957	0.0998873	2.17201	0.0298546	0.934474	0.0140774
ENSDARG00000021150	valopa	vertebrate ancient long opsin a	8.67278	-1.03037	0.479863	-2.14722	0.0317757	0.934474	-0.00273626
ENSDARG00000021374	cab39l1	calcium binding protein 39, like 1	797.171	0.187609	0.0868371	2.16047	0.0307362	0.934474	0.0168844
ENSDARG00000026771	tmem41ab	transmembrane protein 41ab	334.064	0.322905	0.149645	2.15781	0.0309428	0.934474	0.00889032
ENSDARG00000030270	tnnt3a	troponin T type 3a (skeletal, fast)	1827.56	-0.20276	0.0938825	-2.15972	0.0307946	0.934474	-0.0147379
ENSDARG00000030872	cetp	cholesteryl ester transfer protein, plasma	278.28	0.213735	0.09832	2.17388	0.0297145	0.934474	0.0143721
ENSDARG00000036684	ndufa7	NADH:ubiquinone oxidoreductase subunit A7	544.487	0.194438	0.0894638	2.17337	0.0297522	0.934474	0.0161062
ENSDARG00000037262	cdkn2a/b	cyclin-dependent kinase inhibitor 2A/B (p15, inhibits CDK4)	5.81012	-1.23644	0.572909	-2.15817	0.0309147	0.934474	-0.0023304
ENSDARG00000037813	zgc:113278	zgc:113278	29.3896	-0.618764	0.288398	-2.14552	0.0319113	0.934474	-0.00450153
ENSDARG00000038112	si:dkeyp-59c12.1	si:dkeyp-59c12.1	5.00673	1.51003	0.69812	2.163	0.0305412	0.934474	0.00191902
ENSDARG00000038693	gng7	guanine nucleotide binding protein (G protein), gamma 7	263.284	0.213836	0.0987479	2.16548	0.030351	0.934474	0.0142708
ENSDARG00000038847	gins3	GINS complex subunit 3	52.8152	-0.40834	0.188844	-2.16232	0.0305938	0.934474	-0.00698459
ENSDARG00000039269	arg2	arginase 2	3872.86	0.262255	0.122125	2.14743	0.031759	0.934474	0.010996
ENSDARG00000039374	apool	apolipoprotein O-like	206.208	-0.228576	0.106057	-2.15522	0.0311446	0.934474	-0.012938
ENSDARG00000039459	qsox1	quiescin Q6 sulfhydryl oxidase 1	367.728	-0.194599	0.0896354	-2.171	0.029931	0.934474	-0.0161907
ENSDARG00000039963	fgfbp1a	fibroblast growth factor binding protein 1a	18.0997	-0.719607	0.334191	-2.15328	0.0312966	0.934474	-0.00387341
ENSDARG00000040851	plekhh2	pleckstrin homology domain containing, family H (with MyTH4 domain) member 2	39.0378	-0.49754	0.230524	-2.15829	0.0309049	0.934474	-0.00566864
ENSDARG00000041085	arpin	actin related protein 2/3 complex inhibitor	100.84	0.339127	0.156295	2.16979	0.0300225	0.934474	0.00856555
ENSDARG00000041515	rasal1b	RAS protein activator like 1b (GAP1 like)	3.94236	-1.63317	0.750383	-2.17646	0.0295212	0.934474	-0.00189639
ENSDARG00000041572	zfpm1	zinc finger protein, FOG family member 1	137.543	-0.286665	0.132469	-2.16401	0.0304633	0.934474	-0.0102813
ENSDARG00000042261	cdan1	codanin 1	29.963	-0.538822	0.248995	-2.16399	0.0304652	0.934474	-0.0052839
ENSDARG00000042456	mad2l2	mitotic arrest deficient 2 like 2	59.9688	0.387693	0.178522	2.17169	0.0298794	0.934474	0.00745045
ENSDARG00000055930	zc3h7bb	zinc finger CCCH-type containing 7Bb	661.053	-0.168057	0.0783066	-2.14614	0.031862	0.934474	-0.0188249
ENSDARG00000059423	prune2	prune homolog 2 with BCH domain	447.613	0.182766	0.0850565	2.14876	0.0316536	0.934474	0.0169764
ENSDARG00000059461	mepcea	methylphosphate capping enzyme a	237.83	0.266959	0.123552	2.16071	0.0307179	0.934474	0.0109825
ENSDARG00000060372	plxna2	plexin A2	271.782	-0.273909	0.126641	-2.16287	0.0305509	0.934474	-0.0105054
ENSDARG00000063292	ssuh2rs1	ssu-2 homolog, related sequence 1	957.062	-0.24599	0.114348	-2.15124	0.0314574	0.934474	-0.0119836
ENSDARG00000063614	skor2	SKI family transcriptional corepressor 2	37.4901	-0.488441	0.226853	-2.15312	0.0313091	0.934474	-0.00575804
ENSDARG00000071107	wnt7bb	wingless-type MMTV integration site family, member 7Bb	63.7368	-0.443117	0.204617	-2.16559	0.0303426	0.934474	-0.00636048
ENSDARG00000074201	flna	filamin A, alpha (actin binding protein 280)	1521.23	-0.241112	0.111378	-2.16482	0.0304015	0.934474	-0.0121496
ENSDARG00000074613	si:ch211-240l19.6	si:ch211-240l19.6	490.996	0.279885	0.129844	2.15555	0.031119	0.934474	0.0103314
ENSDARG00000076121	smpd1	sphingomyelin phosphodiesterase 1	462.274	0.191884	0.0893859	2.14669	0.0318183	0.934474	0.0156597
ENSDARG00000076735	cspg4ba	chondroitin sulfate proteoglycan 4ba	115.005	-0.297709	0.138066	-2.15627	0.0310624	0.934474	-0.00969221
ENSDARG00000076958	jac8	jacalin 8	9.61526	-1.08888	0.5027	-2.16607	0.030306	0.934474	-0.00267651
ENSDARG00000076964	cables2a	Cdk5 and Abl enzyme substrate 2a	89.9666	0.338838	0.157373	2.15308	0.031312	0.934474	0.00831286
ENSDARG00000088234	si:ch211-217k17.12	si:ch211-217k17.12	8.17297	1.13336	0.525473	2.15684	0.031018	0.934474	0.00251884
ENSDARG00000089441	si:ch211-105c13.3	si:ch211-105c13.3	1065.3	-0.171492	0.0798504	-2.14767	0.0317398	0.934474	-0.0198466
ENSDARG00000092155	apoc2	apolipoprotein C-II	4800.01	-0.178774	0.0830588	-2.15238	0.0313675	0.934474	-0.0194083
ENSDARG00000093684	tmem238a	transmembrane protein 238a	358.485	0.231169	0.106711	2.16632	0.0302866	0.934474	0.0157711
ENSDARG00000096810	si:ch211-63o20.10	NA	11.0793	1.1029	0.511969	2.15423	0.0312221	0.934474	0.00260488
ENSDARG00000100462	paqr7a	progestin and adipoQ receptor family member VII, a	8.86496	1.04906	0.486265	2.15739	0.030975	0.934474	0.00275706
ENSDARG00000101989	thrap3a	thyroid hormone receptor associated protein 3a	141.081	-0.325137	0.15075	-2.1568	0.0310216	0.934474	-0.00880719
ENSDARG00000102180	shroom3	shroom family member 3	90.318	-0.352538	0.162211	-2.17332	0.029756	0.934474	-0.00822508
ENSDARG00000103528	si:ch73-209e20.6	si:ch73-209e20.6	21.4889	0.668913	0.310856	2.15184	0.03141	0.934474	0.0041879
ENSDARG00000110845	pimr107	Pim proto-oncogene, serine/threonine kinase, related 107	8.85194	1.07808	0.49889	2.16095	0.0306993	0.934474	0.00266532
ENSDARG00000112452	crebbpb	CREB binding lysine acetyltransferase b	817.946	-0.188213	0.086752	-2.16956	0.0300404	0.934474	-0.0167041
ENSDARG00000114817	si:ch211-141i4.4	NA	81.7221	-0.433962	0.201942	-2.14894	0.0316394	0.934474	-0.00643146
ENSDARG00000117818	si:dkey-162h11.2	si:dkey-162h11.2	315.18	-0.235599	0.109337	-2.1548	0.0311773	0.934474	-0.0124497
ENSDARG00000036051	irx4b	iroquois homeobox 4b	27.6839	-0.592305	0.276176	-2.14467	0.0319794	0.934625	-0.00469397
ENSDARG00000033840	fat3a	FAT atypical cadherin 3a	238.548	-0.28536	0.133095	-2.14403	0.0320301	0.934946	-0.00997733
ENSDARG00000002494	itgb6	integrin, beta 6	109.528	-0.301723	0.141473	-2.13272	0.0329474	0.936145	-0.00931945
ENSDARG00000004517	ppat	phosphoribosyl pyrophosphate amidotransferase	244.682	-0.241563	0.113167	-2.13457	0.0327965	0.936145	-0.0118693
ENSDARG00000009153	pla2g1b	phospholipase A2, group IB (pancreas)	980.711	0.242131	0.113154	2.13984	0.0323678	0.936145	0.0117354
ENSDARG00000019038	sgsm3	small G protein signaling modulator 3	326.268	0.235651	0.110908	2.12475	0.0336077	0.936145	0.0121108
ENSDARG00000029133	tubgcp3	tubulin gamma complex component 3	220.106	-0.231064	0.1084	-2.13157	0.0330418	0.936145	-0.0124591
ENSDARG00000029242	fbxo3	F-box protein 3	168.047	0.265765	0.124411	2.13619	0.0326641	0.936145	0.0106967
ENSDARG00000030107	syne2a	spectrin repeat containing, nuclear envelope 2a	397.561	-0.210847	0.098993	-2.12992	0.0331783	0.936145	-0.0138393
ENSDARG00000034256	cdk10	cyclin dependent kinase 10	71.2968	0.362894	0.170437	2.1292	0.0332375	0.936145	0.00764931
ENSDARG00000036940	ctss1	cathepsin S, ortholog 1	17.0742	-0.763348	0.358685	-2.12819	0.0333215	0.936145	-0.00363606
ENSDARG00000037603	zgc:162144	zgc:162144	21.3205	-0.660837	0.309367	-2.13609	0.0326718	0.936145	-0.00416869
ENSDARG00000043196	rnasel2	ribonuclease like 2	2.08125	2.39094	1.12162	2.13169	0.0330324	0.936145	0.00133006
ENSDARG00000044062	ctbp2a	C-terminal binding protein 2a	829.999	-0.193268	0.0907475	-2.12973	0.0331935	0.936145	-0.0153285
ENSDARG00000051923	ccnb1	cyclin B1	93.3602	-0.417618	0.195915	-2.13163	0.0330375	0.936145	-0.00657826
ENSDARG00000054321	ngs	notochord granular surface	1375.83	0.154411	0.0724483	2.13133	0.0330623	0.936145	0.0202499
ENSDARG00000055288	prelid3a	PRELI domain containing 3A	43.6983	0.480863	0.225168	2.13558	0.032714	0.936145	0.00577068
ENSDARG00000059373	dnajc8	DnaJ (Hsp40) homolog, subfamily C, member 8	338.643	-0.203978	0.0952437	-2.14164	0.0322222	0.936145	-0.0145791
ENSDARG00000060917	anln	anillin, actin binding protein	95.061	-0.374756	0.175248	-2.13843	0.0324817	0.936145	-0.00741957
ENSDARG00000062429	trim109	tripartite motif containing 109	111.854	0.33534	0.157122	2.13427	0.032821	0.936145	0.00834046
ENSDARG00000062662	lmod3	leiomodin 3 (fetal)	388.302	0.307422	0.143616	2.14058	0.0323083	0.936145	0.00919368
ENSDARG00000069289	gabpa	GA binding protein transcription factor subunit alpha	258.851	-0.246782	0.11549	-2.13682	0.0326129	0.936145	-0.0116449
ENSDARG00000069451	gja8a	gap junction protein alpha 8 paralog a	62.1668	-0.416279	0.195529	-2.12899	0.0332551	0.936145	-0.00665446
ENSDARG00000070513	brpf3a	bromodomain and PHD finger containing, 3a	239.373	-0.237454	0.110934	-2.1405	0.0323145	0.936145	-0.0122475
ENSDARG00000074331	eif4g3b	eukaryotic translation initiation factor 4 gamma, 3b	235.898	-0.260137	0.122449	-2.12446	0.0336316	0.936145	-0.0107774
ENSDARG00000074905	camk1da	calcium/calmodulin-dependent protein kinase 1Da	133.649	-0.30994	0.145531	-2.12971	0.0331955	0.936145	-0.00902102
ENSDARG00000076228	kif2c	kinesin family member 2C	56.373	-0.471537	0.221992	-2.12411	0.0336609	0.936145	-0.00577334
ENSDARG00000079327	NA	NA	204.305	-0.273529	0.128754	-2.12443	0.0336338	0.936145	-0.0102693
ENSDARG00000086457	tnfaip8l1	tumor necrosis factor, alpha-induced protein 8-like 1	111.26	-0.293314	0.138021	-2.12514	0.0335747	0.936145	-0.00956563
ENSDARG00000087087	col28a1b	collagen, type XXVIII, alpha 1b	28.1199	0.665169	0.311692	2.13406	0.0328377	0.936145	0.00411661
ENSDARG00000089331	urahb	urate (5-hydroxyiso-) hydrolase b	8.81107	1.00983	0.474651	2.12751	0.0333774	0.936145	0.00273711
ENSDARG00000093738	pth1a	parathyroid hormone 1a	97.2594	-0.823916	0.386193	-2.13343	0.0328897	0.936145	-0.00340607
ENSDARG00000095974	si:ch73-211l13.2	si:ch73-211l13.2	136.344	0.271055	0.127105	2.13253	0.0329629	0.936145	0.0104843
ENSDARG00000097157	si:ch211-207n23.2	si:ch211-207n23.2	339.699	-0.26686	0.125539	-2.12571	0.0335273	0.936145	-0.010531
ENSDARG00000098080	gnl2	G protein nucleolar 2	1125.81	0.203931	0.0957641	2.12951	0.0332122	0.936145	0.0136491
ENSDARG00000098242	brcc3	BRCA1/BRCA2-containing complex, subunit 3	153.285	0.290791	0.135911	2.13956	0.0323901	0.936145	0.00979114
ENSDARG00000098415	si:dkey-74k8.8p	NA	40.8787	0.470118	0.221297	2.12438	0.0336385	0.936145	0.00582274
ENSDARG00000098670	map4k4	mitogen-activated protein kinase kinase kinase kinase 4	736.785	-0.197766	0.0929698	-2.1272	0.0334032	0.936145	-0.0152769
ENSDARG00000099258	vps52	VPS52 subunit of GARP complex	290.824	0.20375	0.0957429	2.12809	0.0333296	0.936145	0.0145023
ENSDARG00000104287	lto1	LTO1 maturation factor of ABCE1	133.572	0.288405	0.135737	2.12473	0.0336092	0.936145	0.00970693
ENSDARG00000109597	si:dkey-194g4.1	si:dkey-194g4.1	74.1272	0.390421	0.182746	2.13642	0.0326456	0.936145	0.00712815
ENSDARG00000115646	NA	NA	18.3671	-0.694469	0.324753	-2.13845	0.0324799	0.936145	-0.00399358
ENSDARG00000093997	si:dkey-9i23.15	transmembrane protein 109	160.912	0.285608	0.134627	2.12149	0.033881	0.941156	0.00975629
ENSDARG00000096091	si:dkey-29j8.3	si:dkey-29j8.3	46.8392	0.571726	0.269663	2.12015	0.0339935	0.942651	0.00472565
ENSDARG00000100407	si:ch211-166e11.5	si:ch211-166e11.5	291.433	-0.21752	0.102621	-2.11965	0.0340352	0.942651	-0.0134516
ENSDARG00000101924	si:dkey-65b13.13	si:dkey-65b13.13	102.946	-0.338403	0.159668	-2.11942	0.0340548	0.942651	-0.00812669
ENSDARG00000037278	lrata	lecithin retinol acyltransferase a	33.5653	-0.6017	0.284164	-2.11744	0.0342228	0.944362	-0.0044646
ENSDARG00000063686	atp23	ATP23 metallopeptidase and ATP synthase assembly factor homolog	126.307	-0.290586	0.137235	-2.11743	0.0342233	0.944362	-0.00953374
ENSDARG00000091252	slc22a7b.2	solute carrier family 22 member 7b, tandem duplicate 2	18.7832	0.73674	0.347967	2.11727	0.0342369	0.944362	0.00370034
ENSDARG00000036687	bcl9	BCL9 transcription coactivator	524.044	-0.18529	0.0876041	-2.11508	0.0344233	0.944874	-0.0158884
ENSDARG00000061375	sgpl1	sphingosine-1-phosphate lyase 1	2211.69	0.17993	0.0850587	2.11537	0.0343986	0.944874	0.016474
ENSDARG00000070173	gria2a	glutamate receptor, ionotropic, AMPA 2a	905.118	-0.1509	0.071358	-2.11469	0.0344561	0.944874	-0.0204903
ENSDARG00000092181	si:ch211-105d18.2	protein associated with LIN7 1, MAGUK p55 family member b	124.098	-0.286475	0.135449	-2.115	0.0344304	0.944874	-0.00954071
ENSDARG00000100971	fxyd6	FXYD domain containing ion transport regulator 6	162.757	0.267016	0.126258	2.11484	0.0344436	0.944874	0.0106304
ENSDARG00000099689	spink2.3	serine peptidase inhibitor, Kazal type 2, tandem duplicate 3	3.85476	1.57392	0.744633	2.11369	0.0345421	0.946133	0.00182378
ENSDARG00000001890	stt3b	STT3 oligosaccharyltransferase complex catalytic subunit B	600.532	-0.168254	0.0796596	-2.11216	0.0346725	0.947499	-0.0180673
ENSDARG00000026663	tlr19.1	toll-like receptor 19, tandem duplicate 1	4.23046	-1.3606	0.644118	-2.11235	0.0346568	0.947499	-0.00203108
ENSDARG00000100229	si:ch211-238e22.5	si:ch211-238e22.5	19.7759	0.74782	0.354321	2.11058	0.0348088	0.949025	0.00359599
ENSDARG00000107486	NA	NA	2.37753	2.44109	1.15653	2.1107	0.034798	0.949025	0.00126111
ENSDARG00000005058	ncapd2	non-SMC condensin I complex, subunit D2	119.242	-0.282551	0.134372	-2.10275	0.0354873	0.951197	-0.0096839
ENSDARG00000035629	parvab	parvin, alpha b	68.8349	-0.372683	0.176884	-2.10693	0.0351238	0.951197	-0.00725276
ENSDARG00000037071	rps26	ribosomal protein S26	3938.43	-0.141816	0.0672985	-2.10726	0.0350946	0.951197	-0.0233765
ENSDARG00000054570	smg1	SMG1 nonsense mediated mRNA decay associated PI3K related kinase	788.88	-0.164839	0.078157	-2.10908	0.0349377	0.951197	-0.0184237
ENSDARG00000057590	si:ch1073-396h14.1	si:ch1073-396h14.1	79.5201	0.430944	0.20448	2.10751	0.035073	0.951197	0.00623459
ENSDARG00000077205	zgc:153116	zgc:153116	45.7666	0.458545	0.217776	2.10558	0.0352408	0.951197	0.00586593
ENSDARG00000093660	si:dkey-6f10.3	si:dkey-6f10.3	1.82234	-2.7301	1.29636	-2.10597	0.0352073	0.951197	-0.00118181
ENSDARG00000093877	mfap4.8	microfibril associated protein 4, tandem duplicate 8	68.8375	-0.541262	0.257233	-2.10417	0.0353638	0.951197	-0.00491712
ENSDARG00000096639	si:ch211-101l18.8	si:ch211-101l18.8	21.9173	-0.589236	0.280207	-2.10286	0.0354779	0.951197	-0.0045284
ENSDARG00000097180	si:dkey-7i4.21	si:dkey-7i4.21	58.9952	0.423301	0.20124	2.10347	0.0354249	0.951197	0.00634332
ENSDARG00000097530	xkr5b	XK related 5b	26.5662	-0.58485	0.278146	-2.10267	0.0354942	0.951197	-0.00455295
ENSDARG00000099194	NA	NA	132.559	-0.318723	0.151504	-2.10372	0.0354029	0.951197	-0.0086613
ENSDARG00000099645	zgc:153184	zgc:153184	86.723	-0.332842	0.15805	-2.10593	0.0352107	0.951197	-0.00813815
ENSDARG00000099685	gnb5a	guanine nucleotide binding protein (G protein), beta 5a	275.364	-0.228166	0.108495	-2.10301	0.0354647	0.951197	-0.01214
ENSDARG00000104177	cpne3	copine III	680.525	0.179241	0.0852365	2.10287	0.0354775	0.951197	0.0163129
ENSDARG00000008697	epas1a	endothelial PAS domain protein 1a	1354.46	0.15796	0.0751656	2.10149	0.0355981	0.952897	0.018946
ENSDARG00000052277	cabp2b	calcium binding protein 2b	130.365	0.298647	0.142188	2.10037	0.0356962	0.954438	0.00910312
ENSDARG00000031616	g6pc1a.1	glucose-6-phosphatase catalytic subunit 1a, tandem duplicate 1	137.363	0.447841	0.213292	2.09966	0.0357585	0.955019	0.0059209
ENSDARG00000089511	dtx3la	deltex E3 ubiquitin ligase 3L a	54.7424	-0.469983	0.223897	-2.0991	0.0358079	0.955257	-0.00561634
ENSDARG00000021389	jag2b	jagged canonical Notch ligand 2b	285.829	-0.24637	0.117507	-2.09665	0.0360249	0.958873	-0.0104612
ENSDARG00000028478	tmt1a.2	thiol methyltransferase 1A, tandem duplicate 2	317.043	0.262654	0.125273	2.09665	0.0360246	0.958873	0.010431
ENSDARG00000087814	mfrp	membrane frizzled-related protein	9.29083	-0.925645	0.441703	-2.09563	0.036115	0.960186	-0.00284334
ENSDARG00000099752	si:dkey-19b23.7	si:dkey-19b23.7	57.3851	-0.393226	0.187788	-2.09399	0.0362609	0.962294	-0.00678905
ENSDARG00000102212	NA	NA	38.2339	0.520581	0.248627	2.09382	0.036276	0.962294	0.00509036
ENSDARG00000032272	sat1b	spermidine/spermine N1-acetyltransferase 1b	122.324	0.301068	0.143836	2.09314	0.0363369	0.962825	0.00896212
ENSDARG00000105607	si:dkey-183c6.9	si:dkey-183c6.9	24.9447	-0.640712	0.306294	-2.09182	0.0364546	0.964859	-0.00409963
ENSDARG00000017340	uts2b	urotensin 2, beta	3.88427	2.00611	0.959712	2.09032	0.0365888	0.966239	0.00141547
ENSDARG00000110954	limd1a	LIM domains containing 1a	25.2451	-0.571204	0.273234	-2.09053	0.0365702	0.966239	-0.00457778
ENSDARG00000043865	timm9	translocase of inner mitochondrial membrane 9 homolog	281.092	0.201933	0.096702	2.0882	0.0367798	0.968156	0.0139493
ENSDARG00000097533	si:dkey-29l4.4	NA	370.512	0.286834	0.137306	2.08901	0.0367064	0.968156	0.00938196
ENSDARG00000100964	si:ch211-57b15.2	si:ch211-57b15.2	2.48692	1.92752	0.923075	2.08815	0.0367847	0.968156	0.00149157
ENSDARG00000002564	syngr1a	synaptogyrin 1a	993.215	0.180539	0.0867094	2.08211	0.0373324	0.970901	0.0157564
ENSDARG00000006420	atrnl1b	attractin-like 1b	518.498	-0.205021	0.0984683	-2.0821	0.0373331	0.970901	-0.0135282
ENSDARG00000006786	copz2	COPI coat complex subunit zeta 2	404.701	0.194752	0.0935953	2.08079	0.0374535	0.970901	0.0143818
ENSDARG00000024139	p2rx8	purinergic receptor P2X, ligand-gated ion channel, 8	14.4132	0.819496	0.393207	2.08413	0.0371481	0.970901	0.00321914
ENSDARG00000033498	rorb	RAR-related orphan receptor B	104.641	-0.308984	0.148253	-2.08416	0.0371456	0.970901	-0.00862002
ENSDARG00000044491	kif20a	kinesin family member 20A	60.1815	-0.422513	0.202641	-2.08503	0.0370664	0.970901	-0.00622175
ENSDARG00000058716	cept1a	choline/ethanolamine phosphotransferase 1a	65.1385	0.449569	0.216045	2.0809	0.0374427	0.970901	0.00581471
ENSDARG00000060246	slc16a6b	solute carrier family 16 member 6b	252.805	0.400017	0.192122	2.0821	0.0373332	0.970901	0.00654126
ENSDARG00000062086	kiaa1549lb	KIAA1549-like b	45.6776	-0.465501	0.223694	-2.08098	0.037436	0.970901	-0.00561882
ENSDARG00000070162	stox2a	storkhead box 2a	757.703	-0.176523	0.0847689	-2.0824	0.0373058	0.970901	-0.0165753
ENSDARG00000070484	zgc:195001	zgc:195001	1053.64	0.148438	0.0713342	2.08088	0.0374452	0.970901	0.0208033
ENSDARG00000114142	si:dkey-27n6.10	si:dkey-27n6.10	224.344	0.340289	0.163389	2.08269	0.0372797	0.970901	0.0077665
ENSDARG00000115843	fbxo6.1	F-box protein 6, tandem duplicate 1	38.8057	0.503795	0.242133	2.08065	0.037466	0.970901	0.00520404
ENSDARG00000117300	NA	NA	19.162	-0.814132	0.390774	-2.08338	0.0372165	0.970901	-0.00319801
ENSDARG00000002344	tubb4b	tubulin, beta 4B class IVb	8375.03	-0.155642	0.0748627	-2.07904	0.0376139	0.97092	-0.0212149
ENSDARG00000056021	sostdc1b	sclerostin domain containing 1b	9.62721	1.0006	0.48113	2.07969	0.0375541	0.97092	0.00262068
ENSDARG00000074265	dzip1l	DAZ interacting zinc finger protein 1-like	10.9106	1.06461	0.512226	2.0784	0.0376728	0.97092	0.00245045
ENSDARG00000078433	spc25	SPC25 component of NDC80 kinetochore complex	70.2999	-0.403581	0.194159	-2.07861	0.0376532	0.97092	-0.00648472
ENSDARG00000087071	chrna4a	cholinergic receptor, nicotinic, alpha 4a	2.47347	2.01513	0.968733	2.08017	0.0375103	0.97092	0.00147314
ENSDARG00000075100	neo1b	neogenin 1b	167.168	-0.261492	0.125848	-2.07784	0.0377239	0.971173	-0.0101966
ENSDARG00000079248	mn1b	MN1 proto-oncogene, transcriptional regulator b	354.389	-0.20616	0.0992601	-2.07697	0.0378043	0.972181	-0.0133441
ENSDARG00000028335	hmga1a	high mobility group AT-hook 1a	4420.94	-0.211097	0.101664	-2.07642	0.0378552	0.97243	-0.0129674
ENSDARG00000009779	mcl1a	MCL1 apoptosis regulator, BCL2 family member a	4186.11	0.204694	0.098659	2.07476	0.0380085	0.97307	0.00986526
ENSDARG00000014378	slc12a4	solute carrier family 12 member 4	349.978	0.182144	0.0877932	2.0747	0.0380145	0.97307	0.0163891
ENSDARG00000087426	adissp	adipose secreted signaling protein a	609.177	0.182794	0.0881207	2.07437	0.0380454	0.97307	0.0151875
ENSDARG00000100596	si:ch73-43g23.1	si:ch73-43g23.1	428.48	-0.271523	0.130812	-2.07567	0.0379243	0.97307	-0.00979897
ENSDARG00000002507	itga10	integrin, alpha 10	173.496	-0.280682	0.135389	-2.07316	0.0381578	0.974886	-0.00943701
ENSDARG00000003701	cldng	claudin g	3.21076	2.15724	1.04106	2.07215	0.0382515	0.975165	0.0014714
ENSDARG00000068981	glceb	glucuronic acid epimerase b	312.825	-0.214492	0.103506	-2.07227	0.0382405	0.975165	-0.0126848
ENSDARG00000040523	smpd2a	sphingomyelin phosphodiesterase 2a	98.3718	0.31826	0.15366	2.0712	0.0383401	0.975313	0.00826764
ENSDARG00000086911	si:dkey-100n23.5	si:dkey-100n23.5	121.748	0.36971	0.178466	2.0716	0.038303	0.975313	0.00703931
ENSDARG00000036820	mgll	monoglyceride lipase	1013.4	0.155802	0.0753025	2.06901	0.0385447	0.978567	0.0164318
ENSDARG00000077706	NA	NA	25.8032	0.640525	0.30959	2.06895	0.0385511	0.978567	0.00404406
ENSDARG00000003469	neurod4	neuronal differentiation 4	416.488	-0.194206	0.0939636	-2.06682	0.0387512	0.978824	-0.014458
ENSDARG00000007024	uox	urate oxidase	1331.38	0.175704	0.0850186	2.06665	0.0387669	0.978824	0.0162959
ENSDARG00000019492	shbg	sex hormone-binding globulin	510.469	0.188366	0.0910954	2.06779	0.0386595	0.978824	0.0146866
ENSDARG00000026359	pbld2	phenazine biosynthesis-like protein domain containing 2	47.1076	-0.445598	0.215616	-2.06663	0.038769	0.978824	-0.00577548
ENSDARG00000045929	oaz2a	ornithine decarboxylase antizyme 2a	3796.74	0.129351	0.0625677	2.06738	0.0386982	0.978824	0.0279292
ENSDARG00000009499	syne1a	spectrin repeat containing, nuclear envelope 1a	1366.18	-0.177965	0.0861668	-2.06535	0.03889	0.980828	-0.0156641
ENSDARG00000091627	si:dkey-271j15.3	si:dkey-271j15.3	16.9898	-0.799863	0.387371	-2.06485	0.0389369	0.98096	-0.00318998
ENSDARG00000002644	rgs5a	regulator of G protein signaling 5a	1266.61	0.136952	0.0664107	2.06219	0.0391894	0.983635	0.0213469
ENSDARG00000009978	icn	ictacalcin	6529.32	-0.192834	0.0934929	-2.06255	0.0391556	0.983635	-0.0141619
ENSDARG00000010524	si:ch211-282j22.3	si:ch211-282j22.3	123.941	0.329062	0.159638	2.0613	0.0392748	0.983635	0.00780518
ENSDARG00000014803	cryba1l2	crystallin, beta A1, like 2	416.686	0.191751	0.0931819	2.05781	0.0396083	0.983635	0.0141399
ENSDARG00000043562	zgc:65997	zgc:65997	500.539	0.224046	0.108851	2.05828	0.0395631	0.983635	0.0119077
ENSDARG00000045519	sfmbt2	Scm like with four mbt domains 2	106.83	-0.387161	0.188164	-2.05757	0.0396316	0.983635	-0.00656957
ENSDARG00000055292	atg9b	autophagy related 9B	800.03	0.241498	0.117422	2.05667	0.039718	0.983635	0.0108721
ENSDARG00000056141	coq10b	coenzyme Q10B	1176.68	0.176927	0.0860034	2.05721	0.0396662	0.983635	0.0165707
ENSDARG00000056743	cavin4b	caveolae associated protein 4b	717.471	-0.173623	0.0843643	-2.05801	0.039589	0.983635	-0.0159091
ENSDARG00000074229	prr12a	proline rich 12a	1065.56	-0.155008	0.0753672	-2.0567	0.0397152	0.983635	-0.0190921
ENSDARG00000076451	prdm2b	PR domain containing 2, with ZNF domain b	451.467	-0.184058	0.0892612	-2.06202	0.0392058	0.983635	-0.0149795
ENSDARG00000078247	vip	vasoactive intestinal peptide	387.878	0.272115	0.132121	2.0596	0.0394368	0.983635	0.00961866
ENSDARG00000095879	wdr46	WD repeat domain 46	587.869	0.202659	0.0985551	2.05631	0.0397529	0.983635	0.0132568
ENSDARG00000103057	zfhx3b	zinc finger homeobox 3b	1652.61	-0.151886	0.0738056	-2.05791	0.0395985	0.983635	-0.0185324
ENSDARG00000112019	NA	NA	28.8784	-0.598874	0.290604	-2.06079	0.0393231	0.983635	-0.00426247
ENSDARG00000114306	slc47a2.2	NA	8.52638	1.05	0.509856	2.0594	0.0394557	0.983635	0.00248069
ENSDARG00000117512	NA	NA	43.0643	0.637619	0.309343	2.0612	0.0392838	0.983635	0.00398462
ENSDARG00000038359	enosf1	enolase superfamily member 1	782.128	0.171895	0.083621	2.05564	0.0398172	0.984192	0.0156864
ENSDARG00000021372	tob1b	transducer of ERBB2, 1b	5388.89	0.143339	0.0697771	2.05424	0.0399521	0.984426	0.0197117
ENSDARG00000059177	tax1bp3	Tax1 (human T-cell leukemia virus type I) binding protein 3	353.546	-0.205351	0.0999488	-2.05456	0.0399215	0.984426	-0.0123777
ENSDARG00000062152	chaf1a	chromatin assembly factor 1, subunit A (p150)	216.641	-0.305939	0.148923	-2.05434	0.0399428	0.984426	-0.00843142
ENSDARG00000000760	znf511	zinc finger protein 511	49.3276	0.458383	0.223596	2.05005	0.0403596	0.98941	0.00555751
ENSDARG00000021595	lhfpl3	LHFPL tetraspan subfamily member 3	501.567	0.160825	0.0784891	2.04901	0.0404611	0.98941	0.0181432
ENSDARG00000022983	ccdc28a	coiled-coil domain containing 28A	729.189	0.160951	0.0784928	2.05052	0.0403138	0.98941	0.0171297
ENSDARG00000025233	lipt1	lipoyltransferase 1	46.7181	0.429783	0.20961	2.05039	0.0403263	0.98941	0.00558295
ENSDARG00000027182	rnf25	ring finger protein 25	893.493	0.249101	0.121465	2.0508	0.0402861	0.98941	0.0104817
ENSDARG00000032623	rcan3	regulator of calcineurin 3	550.317	0.162252	0.0792132	2.0483	0.0405309	0.98941	0.0173237
ENSDARG00000042545	sema3ga	sema domain, immunoglobulin domain (Ig), short basic domain, secreted, (semaphorin) 3Ga	80.5445	-0.380192	0.185463	-2.04996	0.0403683	0.98941	-0.00671175
ENSDARG00000058094	ciarta	circadian associated repressor of transcription a	776.086	0.157276	0.076799	2.04789	0.0405703	0.98941	0.0178664
ENSDARG00000092471	si:dkey-7j22.1	si:dkey-7j22.1	31.6804	-0.524807	0.256272	-2.04785	0.0405744	0.98941	-0.00479415
ENSDARG00000101234	nsmfb	NMDA receptor synaptonuclear signaling and neuronal migration factor b	272.682	0.213378	0.104159	2.04858	0.040503	0.98941	0.0124537
ENSDARG00000011298	atf7a	activating transcription factor 7a	126.637	-0.275468	0.134572	-2.04699	0.040659	0.990187	-0.00929723
ENSDARG00000036721	tomm40l	translocase of outer mitochondrial membrane 40 homolog, like	274.458	-0.200233	0.0979561	-2.04411	0.0409425	0.990187	-0.0132933
ENSDARG00000037008	bscl2	BSCL2 lipid droplet biogenesis associated, seipin	280.99	0.210572	0.102922	2.04593	0.0407633	0.990187	0.0126038
ENSDARG00000056267	dixdc1b	DIX domain containing 1b	119.274	0.272465	0.133275	2.04438	0.0409162	0.990187	0.00942933
ENSDARG00000059651	cidec	cell death inducing DFFA like effector c	109.323	0.432804	0.211695	2.04446	0.0409077	0.990187	0.00581803
ENSDARG00000074791	aldh3a1	aldehyde dehydrogenase 3 family, member A1	107.685	0.328608	0.160657	2.0454	0.0408157	0.990187	0.00749991
ENSDARG00000089563	sfrp2l	secreted frizzled-related protein 2 like	7.68834	1.19719	0.585341	2.04528	0.0408271	0.990187	0.00214886
ENSDARG00000091992	mrap	melanocortin 2 receptor accessory protein	6.97911	1.1708	0.572286	2.04583	0.0407736	0.990187	0.0022193
ENSDARG00000002353	tagapa	T cell activation RhoGTPase activating protein a	28.3734	0.597664	0.298029	2.00539	0.0449214	0.990622	0.00406733
ENSDARG00000002609	rnf145a	ring finger protein 145a	314.925	0.191395	0.0951115	2.01232	0.0441859	0.990622	0.0134759
ENSDARG00000003153	nudt21	nudix hydrolase 21	414.053	-0.174394	0.0870539	-2.00328	0.045147	0.990622	-0.0149476
ENSDARG00000004074	bach2b	BACH transcriptional regulator 2b	279.649	-0.207806	0.10178	-2.04172	0.0411791	0.990622	-0.0126221
ENSDARG00000005754	ptprfb	protein tyrosine phosphatase receptor type Fb	1255.04	-0.137062	0.0681322	-2.01171	0.0442507	0.990622	-0.0216675
ENSDARG00000005924	serpina10a	serpin peptidase inhibitor, clade A (alpha-1 antiproteinase, antitrypsin), member 10a	2556.85	0.111675	0.0549809	2.03115	0.0422396	0.990622	0.026125
ENSDARG00000005993	prc1b	protein regulator of cytokinesis 1b	48.1629	-0.394448	0.195171	-2.02104	0.043276	0.990622	-0.0060664
ENSDARG00000006003	mycla	MYCL proto-oncogene, bHLH transcription factor a	93.9006	-0.344766	0.172182	-2.00234	0.0452486	0.990622	-0.00703121
ENSDARG00000006754	mllt3	MLLT3 super elongation complex subunit	105.446	-0.273965	0.136	-2.01444	0.0439633	0.990622	-0.00910263
ENSDARG00000007760	spg21	SPG21 abhydrolase domain containing, maspardin	329.273	0.218479	0.108264	2.01803	0.0435883	0.990622	0.0116846
ENSDARG00000008703	apeh	acylaminoacyl-peptide hydrolase	206.534	0.249997	0.122368	2.043	0.0410526	0.990622	0.0103939
ENSDARG00000009525	tial1	TIA1 cytotoxic granule-associated RNA binding protein-like 1	1134.6	0.139428	0.0696384	2.00217	0.0452664	0.990622	0.0175662
ENSDARG00000009942	cdc6	cell division cycle 6 homolog (S. cerevisiae)	69.0009	-0.52555	0.261815	-2.00733	0.0447142	0.990622	-0.00460242
ENSDARG00000010556	mmp25b	matrix metallopeptidase 25b	25.3706	0.711346	0.352789	2.01635	0.043763	0.990622	0.00344545
ENSDARG00000011094	ccna2	cyclin A2	112.552	-0.396932	0.197675	-2.008	0.0446433	0.990622	-0.0061053
ENSDARG00000013871	slc5a1	solute carrier family 5 member 1	788.74	0.322236	0.158475	2.03335	0.0420172	0.990622	0.0077947
ENSDARG00000014329	npm1a	nucleophosmin 1a	1488.64	0.212168	0.104598	2.0284	0.042519	0.990622	0.0122568
ENSDARG00000015164	mknk2b	MAPK interacting serine/threonine kinase 2b	8563.84	0.180992	0.0896293	2.01934	0.0434519	0.990622	0.0144751
ENSDARG00000016154	zfp36l1a	ZFP36 like 1 zinc finger CCCH-type a	1139.89	-0.125521	0.062764	-1.99988	0.045513	0.990622	-0.0247974
ENSDARG00000017006	dennd5a	DENN/MADD domain containing 5A	283.656	-0.23828	0.118488	-2.01101	0.0443248	0.990622	-0.0105342
ENSDARG00000017439	eif4ba	eukaryotic translation initiation factor 4Ba	449.204	-0.189592	0.0932608	-2.03292	0.0420609	0.990622	-0.013896
ENSDARG00000020178	nova1	NOVA alternative splicing regulator 1	361.034	-0.196593	0.0980257	-2.00553	0.0449067	0.990622	-0.0128064
ENSDARG00000020820	srp68	signal recognition particle 68	630.913	0.152047	0.075969	2.00144	0.0453452	0.990622	0.0171119
ENSDARG00000024831	crhbp	corticotropin releasing hormone binding protein	349.829	0.207717	0.103195	2.01286	0.0441296	0.990622	0.0123258
ENSDARG00000025903	lgals9l1	lectin, galactoside-binding, soluble, 9 (galectin 9)-like 1	92.2549	0.333477	0.166367	2.00447	0.0450202	0.990622	0.00734615
ENSDARG00000030155	ssbp3b	single stranded DNA binding protein 3b	345.663	-0.207498	0.102404	-2.02628	0.0427361	0.990622	-0.0124665
ENSDARG00000030368	naa15b	N-alpha-acetyltransferase 15, NatA auxiliary subunit b	522.767	0.184502	0.0904443	2.03995	0.0413549	0.990622	0.0145221
ENSDARG00000031044	lipg	lipase, endothelial	713.25	0.236033	0.116107	2.0329	0.0420622	0.990622	0.0107877
ENSDARG00000031983	six4b	SIX homeobox 4b	75.6916	-0.340923	0.16812	-2.02786	0.0425747	0.990622	-0.00733953
ENSDARG00000035559	tp53	tumor protein p53	484.15	-0.306552	0.150596	-2.03559	0.0417918	0.990622	-0.0081747
ENSDARG00000036848	slc43a2a	solute carrier family 43 member 2a	1090.24	0.195306	0.09709	2.0116	0.0442625	0.990622	0.013175
ENSDARG00000037060	kmt2d	lysine (K)-specific methyltransferase 2D	639.848	-0.177762	0.0888991	-1.99959	0.0455444	0.990622	-0.0144212
ENSDARG00000038154	isca2	iron-sulfur cluster assembly 2	288.317	0.203718	0.101804	2.00108	0.0453843	0.990622	0.0124168
ENSDARG00000038635	magoh	mago homolog, exon junction complex subunit	710.737	-0.173868	0.0852282	-2.04002	0.0413479	0.990622	-0.0155543
ENSDARG00000039931	slc25a33	solute carrier family 25 member 33	998.098	0.208148	0.103893	2.00349	0.0451245	0.990622	0.0120784
ENSDARG00000039964	fgfbp2a	fibroblast growth factor binding protein 2a	49.7337	-0.420168	0.20574	-2.04223	0.0411288	0.990622	-0.00599563
ENSDARG00000040046	snai2	snail family zinc finger 2	404.308	-0.189104	0.093839	-2.0152	0.043884	0.990622	-0.0138033
ENSDARG00000040184	syncrip	synaptotagmin binding, cytoplasmic RNA interacting protein	1972.54	-0.149712	0.0734796	-2.03747	0.0416034	0.990622	-0.0187166
ENSDARG00000040314	psph	phosphoserine phosphatase	385.973	-0.211505	0.10468	-2.02049	0.0433329	0.990622	-0.0121003
ENSDARG00000040374	tmem182a	transmembrane protein 182a	860.481	0.166704	0.0824826	2.02109	0.0432708	0.990622	0.0160298
ENSDARG00000040984	hspa13	heat shock protein 70 family, member 13	145.16	0.274587	0.137217	2.00112	0.0453798	0.990622	0.00896319
ENSDARG00000042484	tle2a	TLE family member 2, transcriptional corepressor a	450.402	-0.164377	0.0820588	-2.00316	0.0451601	0.990622	-0.0166504
ENSDARG00000042824	nfe2l2a	nfe2 like bZIP transcription factor 2a	3044.09	0.155798	0.0771966	2.0182	0.0435703	0.990622	0.0190608
ENSDARG00000043019	exoc1	exocyst complex component 1	987.929	0.140806	0.0691335	2.03673	0.0416768	0.990622	0.0203345
ENSDARG00000043026	ttbk2b	tau tubulin kinase 2b	187.908	-0.236283	0.116505	-2.0281	0.0425504	0.990622	-0.0108459
ENSDARG00000043406	slc8a1b	solute carrier family 8 member 1b	271.524	-0.222574	0.110929	-2.00644	0.044809	0.990622	-0.0112692
ENSDARG00000043542	zpr1	ZPR1 zinc finger	230.421	0.216292	0.106286	2.035	0.0418506	0.990622	0.0120536
ENSDARG00000045543	atp6v1f	ATPase H+ transporting V1 subunit F	807.908	0.146128	0.0721577	2.02513	0.0428544	0.990622	0.018038
ENSDARG00000046014	kcna6a	potassium voltage-gated channel, shaker-related, subfamily, member 6 a	161.181	0.280256	0.140123	2.00008	0.0454918	0.990622	0.00884807
ENSDARG00000053152	pcmtd1	protein-L-isoaspartate (D-aspartate) O-methyltransferase domain containing 1	709.436	0.208493	0.102359	2.03688	0.0416624	0.990622	0.0125698
ENSDARG00000053480	aqp9b	aquaporin 9b	1153.58	0.164065	0.0804528	2.03927	0.0414227	0.990622	0.0160993
ENSDARG00000053858	crip1	cysteine-rich protein 1	1373.95	0.166728	0.0825776	2.01904	0.043483	0.990622	0.0161457
ENSDARG00000054162	nfatc4	nuclear factor of activated T cells 4	39.3821	-0.502642	0.251207	-2.00091	0.045402	0.990622	-0.00478634
ENSDARG00000054864	aplp2	amyloid beta (A4) precursor-like protein 2	2214.4	0.204114	0.100253	2.03599	0.0417517	0.990622	0.0128556
ENSDARG00000055100	cxcl12b	chemokine (C-X-C motif) ligand 12b (stromal cell-derived factor 1)	331.806	0.184387	0.0910356	2.02543	0.0428229	0.990622	0.0138615
ENSDARG00000055592	capn2b	calpain 2, (m/II) large subunit b	212.715	-0.273974	0.136265	-2.01059	0.0443684	0.990622	-0.00906129
ENSDARG00000056590	calca	calcitonin/calcitonin-related polypeptide, alpha	135.761	0.313251	0.155152	2.019	0.0434877	0.990622	0.00792928
ENSDARG00000057683	mcm6	minichromosome maintenance complex component 6	320.264	-0.234128	0.116161	-2.01554	0.0438483	0.990622	-0.0107562
ENSDARG00000060383	mmaa	metabolism of cobalamin associated A	191.267	0.264365	0.130667	2.02319	0.043053	0.990622	0.00955359
ENSDARG00000061717	cytip	cytohesin 1 interacting protein	10.1348	0.867805	0.430483	2.01589	0.0438119	0.990622	0.00285795
ENSDARG00000061737	ece1	endothelin converting enzyme 1	334.105	0.218765	0.109195	2.00344	0.0451299	0.990622	0.0114966
ENSDARG00000062263	arhgap17b	Rho GTPase activating protein 17b	388.929	0.180907	0.0901889	2.00586	0.0448708	0.990622	0.0140084
ENSDARG00000063076	atrip	ATR interacting protein	59.299	-0.402161	0.200043	-2.01038	0.0443912	0.990622	-0.00606362
ENSDARG00000063412	cers1	ceramide synthase 1	211.654	0.221115	0.110485	2.00131	0.0453592	0.990622	0.0114936
ENSDARG00000069135	ppp1r15a	protein phosphatase 1, regulatory subunit 15A	1493.61	0.202147	0.100351	2.0144	0.0439677	0.990622	0.0127676
ENSDARG00000069189	si:dkey-242h9.3	si:dkey-242h9.3	23.1001	-0.856976	0.42556	-2.01376	0.0440347	0.990622	-0.00280985
ENSDARG00000070187	dyrk1b	dual-specificity tyrosine-(Y)-phosphorylation regulated kinase 1B	879.85	-0.205835	0.102084	-2.01633	0.0437656	0.990622	-0.0123734
ENSDARG00000070453	gch1	GTP cyclohydrolase 1	410.793	0.244699	0.121201	2.01896	0.0434915	0.990622	0.0105309
ENSDARG00000070526	zc2hc1c	zinc finger, C2HC-type containing 1C	15.7458	0.778863	0.387552	2.0097	0.0444628	0.990622	0.00315947
ENSDARG00000070698	kbtbd8	kelch repeat and BTB (POZ) domain containing 8	142.725	0.29377	0.146177	2.00969	0.044464	0.990622	0.00838882
ENSDARG00000073742	prss59.2	serine protease 59, tandem duplicate 2	20320.2	0.174225	0.0865252	2.01357	0.0440543	0.990622	0.0191193
ENSDARG00000074149	itpr1b	inositol 1,4,5-trisphosphate receptor, type 1b	270.819	-0.231122	0.114873	-2.01198	0.0442217	0.990622	-0.0109107
ENSDARG00000074341	hykk.2	hydroxylysine kinase, tandem duplicate 2	36.1726	-0.514072	0.252417	-2.0366	0.0416903	0.990622	-0.00483941
ENSDARG00000074480	cnksr2a	connector enhancer of kinase suppressor of Ras 2a	48.8236	-0.453833	0.226836	-2.00071	0.0454232	0.990622	-0.00530757
ENSDARG00000074921	fam117ba	family with sequence similarity 117 member Ba	434.449	-0.214823	0.107405	-2.00013	0.0454866	0.990622	-0.0117568
ENSDARG00000076500	chgb	chromogranin B	597.308	0.150315	0.0742059	2.02565	0.0428009	0.990622	0.0182102
ENSDARG00000077229	ano8b	anoctamin 8b	88.1382	-0.356303	0.174576	-2.04096	0.0412546	0.990622	-0.00710934
ENSDARG00000077523	tdrd7b	tudor domain containing 7 b	54.8119	-0.384522	0.189661	-2.02742	0.0426197	0.990622	-0.00646589
ENSDARG00000077901	herc1	HECT and RLD domain containing E3 ubiquitin protein ligase family member 1	610.383	-0.187978	0.0932873	-2.01504	0.0439003	0.990622	-0.0137676
ENSDARG00000078102	psda	pleckstrin and Sec7 domain containing a	140.424	0.256375	0.127574	2.00961	0.0444726	0.990622	0.00970699
ENSDARG00000078458	ppp1r37	protein phosphatase 1, regulatory subunit 37	513.95	-0.155714	0.0770312	-2.02144	0.0432339	0.990622	-0.0175023
ENSDARG00000078890	wdfy3	WD repeat and FYVE domain containing 3	457.528	-0.236093	0.116025	-2.03485	0.0418664	0.990622	-0.011053
ENSDARG00000086034	nectin1b	nectin cell adhesion molecule 1b	263.766	-0.238305	0.118304	-2.01434	0.0439734	0.990622	-0.0105715
ENSDARG00000086980	mbd6	methyl-CpG binding domain protein 6	291.026	-0.272574	0.134875	-2.02093	0.0432866	0.990622	-0.00920307
ENSDARG00000087013	cubn	cubilin (intrinsic factor-cobalamin receptor)	209.597	-0.362894	0.179845	-2.01781	0.043611	0.990622	-0.00675326
ENSDARG00000088689	si:ch211-201o1.1	si:ch211-201o1.1	73.6643	-0.380952	0.188027	-2.02605	0.0427595	0.990622	-0.00633041
ENSDARG00000089402	si:ch73-281i18.3	si:ch73-281i18.3	18.1466	0.723219	0.357305	2.02409	0.0429605	0.990622	0.00342152
ENSDARG00000093043	ugt2b1	UDP glucuronosyltransferase 2 family, polypeptide B1	96.9179	0.320202	0.157358	2.03486	0.0418648	0.990622	0.00823702
ENSDARG00000094441	si:dkey-161j23.5	katanin interacting protein	96.6896	-0.3315	0.163058	-2.03302	0.0420507	0.990622	-0.00758199
ENSDARG00000094760	si:dkey-125i10.3	si:dkey-125i10.3	176.477	0.282753	0.139995	2.01974	0.0434102	0.990622	0.00863414
ENSDARG00000095751	C20H6orf58	liver-enriched gene 1, tandem duplicate 2	171.774	-0.375863	0.184569	-2.03643	0.041707	0.990622	-0.00656625
ENSDARG00000096898	si:dkey-96g2.2	NA	17.5264	1.51757	0.746224	2.03366	0.0419859	0.990622	0.00180028
ENSDARG00000098223	si:ch211-207m11.3	si:ch211-207m11.3	40.0498	-0.498611	0.247073	-2.01807	0.0435839	0.990622	-0.00490774
ENSDARG00000098315	cyp1a	cytochrome P450, family 1, subfamily A	638.972	0.278612	0.139039	2.00384	0.0450877	0.990622	0.00883991
ENSDARG00000098835	si:ch211-171l17.6	si:ch211-171l17.6	2.61544	2.32356	1.14098	2.03647	0.0417033	0.990622	0.00122642
ENSDARG00000098856	NA	ryanodine receptor 2a (cardiac)	381.846	-0.193215	0.0956003	-2.02107	0.0432721	0.990622	-0.0131831
ENSDARG00000099351	igfbp1a	insulin-like growth factor binding protein 1a	2540.35	0.283633	0.140292	2.02174	0.043203	0.990622	0.00881657
ENSDARG00000099368	slc25a42	solute carrier family 25 member 42	108.216	0.310089	0.153312	2.0226	0.0431143	0.990622	0.00808003
ENSDARG00000100793	NA	NA	4.04808	-1.59635	0.781836	-2.0418	0.0411716	0.990622	-0.00160059
ENSDARG00000102389	ved	ventrally expressed dharma/bozozok antagonist	28.5582	-0.606029	0.301799	-2.00806	0.0446371	0.990622	-0.00396758
ENSDARG00000102883	sptbn1	spectrin, beta, non-erythrocytic 1	2642.56	-0.134771	0.0673657	-2.0006	0.0454361	0.990622	-0.0234956
ENSDARG00000102933	or80a11	odorant receptor, family 80, subfamily A, member 11	2.93206	1.87587	0.935343	2.00554	0.0449055	0.990622	0.00134878
ENSDARG00000103386	si:dkey-160o24.4p	NA	9.16245	-0.949707	0.470825	-2.01711	0.0436837	0.990622	-0.00262866
ENSDARG00000103409	uhrf1	ubiquitin-like with PHD and ring finger domains 1	315.204	-0.268584	0.132264	-2.03066	0.0422893	0.990622	-0.00948074
ENSDARG00000104839	mansc1	MANSC domain containing 1	174.785	-0.342706	0.17109	-2.00308	0.0451691	0.990622	-0.00708269
ENSDARG00000105308	si:ch211-12b16.1	si:ch211-12b16.1	4.42607	1.60269	0.796585	2.01195	0.0442257	0.990622	0.00167526
ENSDARG00000105863	NA	NA	48.0098	0.458523	0.227739	2.01337	0.0440755	0.990622	0.00533715
ENSDARG00000116497	phyhip	NA	34.9541	-0.504416	0.249585	-2.02102	0.0432776	0.990622	-0.00486249
ENSDARG00000117001	NA	NA	236.049	0.238485	0.117701	2.0262	0.0427447	0.990622	0.0107039
ENSDARG00000004830	flot2a	flotillin 2a	1629.83	-0.135094	0.067671	-1.99633	0.0458982	0.991232	-0.0201011
ENSDARG00000016545	CRAT	zgc:154046	221.128	0.297726	0.149144	1.99623	0.045909	0.991232	0.0081511
ENSDARG00000028082	mapkapk5	MAPK activated protein kinase 5	107.255	0.296478	0.148426	1.99749	0.0457721	0.991232	0.00824146
ENSDARG00000035913	yars1	tyrosyl-tRNA synthetase 1	533.131	0.23074	0.115506	1.99765	0.0457548	0.991232	0.0106426
ENSDARG00000052690	arrdc3a	arrestin domain containing 3a	1563.59	0.154792	0.0774486	1.99864	0.0456469	0.991232	0.0176232
ENSDARG00000055151	smyd2a	SET and MYND domain containing 2a	400.215	0.189956	0.0951359	1.99668	0.0458599	0.991232	0.0135125
ENSDARG00000060796	slc20a2	solute carrier family 20 member 2	1370.98	0.136783	0.0685206	1.99623	0.0459091	0.991232	0.0209563
ENSDARG00000079802	aanat2	arylalkylamine N-acetyltransferase 2	78.8559	0.316489	0.158443	1.9975	0.0457708	0.991232	0.00769339
ENSDARG00000008803	marcksb	myristoylated alanine-rich protein kinase C substrate b	2482.44	-0.156968	0.0786609	-1.9955	0.0459885	0.992038	-0.0143925
ENSDARG00000086214	ntrk3b	neurotrophic tyrosine kinase, receptor, type 3b	183.69	-0.274411	0.137549	-1.995	0.0460426	0.992297	-0.00889357
ENSDARG00000036650	cdadc1	cytidine and dCMP deaminase domain containing 1	120.999	-0.284066	0.142427	-1.99446	0.0461019	0.992665	-0.00856492
ENSDARG00000057826	si:ch73-61d6.3	si:ch73-61d6.3	130.866	0.273387	0.137102	1.99404	0.0461472	0.992734	0.00893908
ENSDARG00000099798	mon2	MON2 homolog, regulator of endosome-to-Golgi trafficking	322.503	-0.192369	0.0964926	-1.99361	0.0461944	0.992842	-0.0130152
ENSDARG00000031307	zic4	zic family member 4	155.607	-0.243849	0.122379	-1.99258	0.0463077	0.993971	-0.00983358
ENSDARG00000045842	zgc:113263	zgc:113263	342.538	0.259668	0.130368	1.99181	0.0463922	0.993971	0.00941459
ENSDARG00000054331	ccn4a	cellular communication network factor 4a	6.03867	1.18114	0.593133	1.99136	0.0464413	0.993971	0.00208383
ENSDARG00000075048	lonrf4	LON peptidase N-terminal domain and ring finger 4	1983.09	0.122841	0.061691	1.99123	0.0464553	0.993971	0.0234951
ENSDARG00000101508	nr6a1a	nuclear receptor subfamily 6, group A, member 1a	1.89881	2.65412	1.33292	1.99121	0.0464579	0.993971	0.00107121
ENSDARG00000036588	mhc1zba	major histocompatibility complex class I ZBA	980.317	-0.154854	0.0777986	-1.99044	0.0465424	0.993974	-0.0170267
ENSDARG00000043687	saysd1	SAYSVFN motif domain containing 1	41.075	0.515425	0.258932	1.99058	0.0465274	0.993974	0.0046139
ENSDARG00000031116	dnal4a	dynein, axonemal, light chain 4a	67.2705	0.368006	0.184946	1.9898	0.046613	0.994579	0.00653059
ENSDARG00000031720	clstn1	calsyntenin 1	3234.77	-0.129189	0.0650021	-1.98746	0.0468711	0.994682	-0.0212437
ENSDARG00000040163	prim1	DNA primase subunit 1	85.6362	-0.338186	0.170105	-1.9881	0.0468007	0.994682	-0.0070926
ENSDARG00000052575	arl13a	ADP-ribosylation factor-like 13A	401.341	0.253947	0.127766	1.98759	0.0468575	0.994682	0.00944099
ENSDARG00000054748	cuedc1b	CUE domain containing 1b	215.661	-0.254048	0.127781	-1.98815	0.0467949	0.994682	-0.00955218
ENSDARG00000076060	diaph2	diaphanous-related formin 2	540.706	-0.157032	0.0789433	-1.98917	0.0466824	0.994682	-0.0160313
ENSDARG00000106522	LRRTM4	NA	17.0313	0.737468	0.3708	1.98886	0.0467167	0.994682	0.00323383
ENSDARG00000025071	brd8b	bromodomain containing 8b	479.021	-0.173423	0.0874472	-1.98318	0.0473479	0.995381	-0.014615
ENSDARG00000028971	cpsf2	cleavage and polyadenylation specific factor 2	219.568	-0.208857	0.105244	-1.98451	0.0471989	0.995381	-0.0118114
ENSDARG00000033802	cyp27a1.1	cytochrome P450, family 27, subfamily A, polypeptide 1.1	509.841	0.208971	0.105182	1.98675	0.0469496	0.995381	0.0121261
ENSDARG00000060210	d2hgdh	D-2-hydroxyglutarate dehydrogenase	27.4313	0.528809	0.266477	1.98444	0.0472063	0.995381	0.00449574
ENSDARG00000068759	si:ch211-244o22.2	cell division cycle associated 2	68.8951	-0.375518	0.189364	-1.98305	0.0473617	0.995381	-0.00632888
ENSDARG00000070431	fip1l1b	FIP1 like 1b (S. cerevisiae)	629.574	-0.148097	0.0746836	-1.98299	0.0473689	0.995381	-0.0174874
ENSDARG00000076703	zfand4	zinc finger, AN1-type domain 4	121.174	-0.286372	0.144219	-1.98567	0.0470702	0.995381	-0.00840425
ENSDARG00000077004	aldh1l1	aldehyde dehydrogenase 1 family, member L1	1005.36	0.18669	0.0940702	1.98459	0.0471907	0.995381	0.0136919
ENSDARG00000087574	nox1	NADPH oxidase 1	58.7499	-0.486024	0.244892	-1.98465	0.0471837	0.995381	-0.00486316
ENSDARG00000097546	si:ch211-40k21.9	si:ch211-40k21.9	92.1253	0.351569	0.177046	1.98574	0.0470618	0.995381	0.00682868
ENSDARG00000111240	dhrs13a.2	dehydrogenase/reductase (SDR family) member 13a, tandem duplicate 2	541.177	-0.253863	0.12799	-1.98345	0.0473171	0.995381	-0.00951261
ENSDARG00000074301	cth	cystathionase (cystathionine gamma-lyase)	772.167	0.211584	0.106735	1.98232	0.0474429	0.996048	0.0117063
ENSDARG00000052045	ggt5a	gamma-glutamyltransferase 5a	177.066	0.309261	0.156052	1.98178	0.0475042	0.996215	0.00765844
ENSDARG00000088187	sowah1	sosondowah ankyrin repeat domain family 1	52.8266	0.390604	0.197125	1.9815	0.0475355	0.996215	0.00603175
ENSDARG00000091972	si:dkey-58f10.7	si:dkey-58f10.7	18.6283	0.62074	0.313412	1.98058	0.047638	0.996559	0.00382058
ENSDARG00000092583	si:dkey-16p19.5	si:dkey-16p19.5	27.685	0.538487	0.271922	1.9803	0.0476702	0.996559	0.00438988
ENSDARG00000099096	gabrb4	gamma-aminobutyric acid type A receptor subunit beta4	60.6791	-0.377809	0.190791	-1.98022	0.0476788	0.996559	-0.0062661
ENSDARG00000000001	slc35a5	solute carrier family 35 member A5	68.3252	0.130877	0.187509	0.697977	0.485192	0.999628	0.00218304
ENSDARG00000000002	ccdc80	coiled-coil domain containing 80	170.582	-0.0333393	0.148342	-0.224745	0.822177	0.999628	-0.000884538
ENSDARG00000000018	nrf1	nuclear respiratory factor 1	477.868	-0.10407	0.0877904	-1.18544	0.235842	0.999628	-0.0077036
ENSDARG00000000019	ube2h	ubiquitin-conjugating enzyme E2H (UBC8 homolog, yeast)	1492.21	-0.0151121	0.064049	-0.235946	0.813475	0.999628	-0.0019461
ENSDARG00000000068	nherf1a	NHERF family PDZ scaffold protein 1a	347.783	-0.063401	0.100121	-0.633243	0.526575	0.999628	-0.00357922
ENSDARG00000000069	dap	death-associated protein	893.3	-0.13199	0.0888119	-1.48618	0.137231	0.999628	-0.0107678
ENSDARG00000000086	itsn1	intersectin 1 (SH3 domain protein)	348.64	-0.166696	0.0990452	-1.68303	0.0923691	0.999628	-0.010332
ENSDARG00000000103	myh10	myosin, heavy chain 10, non-muscle	1145.23	-0.0475099	0.0885239	-0.53669	0.591482	0.999628	-0.0035352
ENSDARG00000000142	tmem267	transmembrane protein 267	79.021	0.0232737	0.171477	0.135725	0.892039	0.999628	0.000451821
ENSDARG00000000151	thraa	thyroid hormone receptor alpha a	127.353	0.127889	0.163006	0.784565	0.432709	0.999628	0.00281753
ENSDARG00000000161	itsn2a	intersectin 2a	182.185	-0.0631729	0.11647	-0.542398	0.587544	0.999628	-0.00265084
ENSDARG00000000175	hoxb2a	homeobox B2a	78.0315	0.00133437	0.168766	0.00790661	0.993692	0.999628	3.13767e-05
ENSDARG00000000183	ptpn4b	protein tyrosine phosphatase non-receptor type 4b	286.972	-0.0672389	0.0966534	-0.69567	0.486636	0.999628	-0.0040191
ENSDARG00000000212	krt97	keratin 97	4882.15	-0.0767468	0.0885288	-0.866913	0.38599	0.999628	-0.00547448
ENSDARG00000000229	usp49	ubiquitin specific peptidase 49	143.08	-0.102773	0.149344	-0.688162	0.491351	0.999628	-0.00267976
ENSDARG00000000241	slc40a1	solute carrier family 40 member 1	752.03	-0.0511424	0.0709711	-0.720609	0.47115	0.999628	-0.00549117
ENSDARG00000000324	dcaf8	DDB1 and CUL4 associated factor 8	209.86	-0.0986951	0.111346	-0.886385	0.37541	0.999628	-0.00434899
ENSDARG00000000349	cfap300	cilia and flagella associated protein 300	4.6121	-0.443658	0.705902	-0.628498	0.529678	0.999628	-0.000538371
ENSDARG00000000369	prkag3b	protein kinase, AMP-activated, gamma 3b non-catalytic subunit	36.1001	-0.0562566	0.23963	-0.234765	0.814391	0.999628	-0.00057422
ENSDARG00000000370	triob	trio Rho guanine nucleotide exchange factor b	503.408	-0.0718617	0.0863344	-0.832365	0.405203	0.999628	-0.00546854
ENSDARG00000000380	pde6a	phosphodiesterase 6A, cGMP-specific, rod, alpha	284.474	0.0546938	0.123122	0.444223	0.656881	0.999628	0.00280877
ENSDARG00000000394	matr3l1.2	matrin 3-like 1.2	826.055	0.0545578	0.0706148	0.772611	0.439752	0.999628	0.00598236
ENSDARG00000000423	si:ch73-314g15.3	si:ch73-314g15.3	49.8156	0.234803	0.205148	1.14456	0.252393	0.999628	0.00330387
ENSDARG00000000442	slc39a13	solute carrier family 39 member 13	181.663	0.0469751	0.117466	0.399905	0.689227	0.999628	0.0019574
ENSDARG00000000472	cntn2	contactin 2	226.138	-0.13298	0.113252	-1.17419	0.240319	0.999628	-0.00620446
ENSDARG00000000474	tnni1a	troponin I type 1a (skeletal, slow)	3.8062	0.434323	0.707951	0.613492	0.539551	0.999628	0.000516288
ENSDARG00000000476	pms1	PMS1 homolog 1, mismatch repair system component	58.6435	-0.181936	0.216061	-0.842058	0.399756	0.999628	-0.00229438
ENSDARG00000000489	upf3b	UPF3B regulator of nonsense mediated mRNA decay	532.789	0.0744479	0.0766181	0.971674	0.331213	0.999628	0.00711316
ENSDARG00000000503	stx1b	syntaxin 1B	3050.56	-0.0851324	0.0800326	-1.06372	0.287455	0.999628	-0.00780771
ENSDARG00000000516	ankar	ankyrin and armadillo repeat containing	4.67207	-0.60991	0.685891	-0.889223	0.373883	0.999628	-0.000777283
ENSDARG00000000529	ofd1	OFD1 centriole and centriolar satellite protein	100.938	0.0134337	0.140849	0.0953769	0.924015	0.999628	0.000410554
ENSDARG00000000540	asnsd1	asparagine synthetase domain containing 1	226.601	0.107467	0.119253	0.901166	0.3675	0.999628	0.00439246
ENSDARG00000000542	gtf2e1	general transcription factor IIE, polypeptide 1, alpha	231.778	-0.128753	0.120486	-1.06861	0.285246	0.999628	-0.00514639
ENSDARG00000000551	slc1a4	solute carrier family 1 member 4	169.806	-0.188509	0.153818	-1.22554	0.220374	0.999628	-0.00469648
ENSDARG00000000563	ttn.1	titin, tandem duplicate 1	26098.4	0.11274	0.0761264	1.48096	0.138619	0.999628	0.0102709
ENSDARG00000000567	znf281a	zinc finger protein 281a	249.618	0.0731109	0.0984202	0.742845	0.457576	0.999628	0.00450512
ENSDARG00000000568	ell	elongation factor RNA polymerase II	333.126	0.0231245	0.101921	0.226887	0.820512	0.999628	0.00126937
ENSDARG00000000588	tamalin	trafficking regulator and scaffold protein tamalin	117.23	-0.256749	0.140743	-1.82425	0.068115	0.999628	-0.00764515
ENSDARG00000000606	dnah6	dynein, axonemal, heavy chain 6	33.1235	-0.140581	0.258356	-0.544137	0.586347	0.999628	-0.00123887
ENSDARG00000000631	ptpn4a	protein tyrosine phosphatase non-receptor type 4a	430.837	0.027948	0.0835608	0.334463	0.73803	0.999628	0.00221906
ENSDARG00000000651	osgepl1	O-sialoglycoprotein endopeptidase-like 1	18.0571	0.15548	0.340553	0.456551	0.647994	0.999628	0.000794887
ENSDARG00000000656	psmb9a	proteasome 20S subunit beta 9a	8.6463	-0.11075	0.500744	-0.221171	0.824959	0.999628	-0.000258695
ENSDARG00000000666	creg2	cellular repressor of E1A-stimulated genes 2	503.953	0.0750156	0.103132	0.727378	0.466995	0.999628	0.00406034
ENSDARG00000000690	sypl2b	synaptophysin-like 2b	172.762	0.0196239	0.168275	0.116618	0.907163	0.999628	0.000434223
ENSDARG00000000729	daxx	death-domain associated protein	190.227	-0.112609	0.120418	-0.93515	0.349711	0.999628	-0.00449875
ENSDARG00000000730	slc6a22.1	solute carrier family 6 member 22, tandem duplicate 1	126.17	0.104477	0.126184	0.827973	0.407686	0.999628	0.00345153
[truncated: 23,337 more rows]

## Sheet: aipwh239 - - vs + +
ensembl_gene_id	gene_symbol	gene_name	baseMean	log2FoldChange	lfcSE	stat	pvalue	padj	log2FoldChange_shrunk
[truncated: 24,399 more rows]

## Sheet: aipwh239 + - vs + +
ensembl_gene_id	gene_symbol	gene_name	baseMean	log2FoldChange	lfcSE	stat	pvalue	padj	log2FoldChange_shrunk
[truncated: 24,399 more rows]

[truncated: 3 more sheets: aipwh239 - - vs wh86 - -, aipwh239 + + vs wh86 + +, aipwh239 + - vs wh86 + -]
