# Supplementary material for: Aip mutation leads to significant alterations in gene expression, altered sensitivity to Ahr ligands, and early lethality in zebrafish
Source: Front Toxicol. 2026 Jul 6;8:1875384. doi: 10.3389/ftox.2026.1875384 (PMC13381021; doi:10.3389/ftox.2026.1875384)
Supplement: Supplementary file 2 [file DataSheet3.xlsx]

## Sheet: Table 1
Sample ID	A1	A2	A3	A4	A5	A6	B1	B2	B3	B4	B5	B6	C1	C2	C3	C4	C5	C6	D1	D2	D3	D4	D5	D6
Genotype	+/+	+/-	-/-	+/+	+/-	-/-	+/+	+/-	-/-	+/+	+/-	-/-	+/+	+/-	-/-	+/+	+/-	-/-	+/+	+/-	-/-	+/+	+/-	-/-
Line	wh86	wh86	wh86	wh239	wh239	wh239	wh86	wh86	wh86	wh239	wh239	wh239	wh86	wh86	wh86	wh239	wh239	wh239	wh86	wh86	wh86	wh239	wh239	wh239
DQ459412	0	0	0	1	0	2	1	0	0	0	0	0	0	0	0	0	0	0	0	0	0	0	0	0
DQ459413	197	179	154	189	188	182	187	149	162	216	220	148	202	164	157	220	189	165	183	162	169	177	181	190
DQ459415	1	1	0	0	0	0	0	0	0	0	0	0	0	0	0	0	0	1	1	0	0	0	0	0
DQ459418	4	6	2	2	9	2	0	5	2	6	5	4	10	0	3	5	2	4	2	0	4	3	6	5
DQ459419	6	2	4	2	4	5	2	2	7	3	6	8	4	10	2	4	9	4	8	9	7	2	9	0
DQ459420	0	0	0	1	0	0	0	0	0	1	1	0	0	1	0	0	0	0	0	0	0	0	0	0
DQ459421	4	5	5	2	2	3	5	1	5	4	3	1	1	2	5	2	6	7	5	0	2	5	1	3
DQ459422	195	210	181	187	194	209	188	187	152	229	208	222	185	177	184	269	207	189	223	220	155	219	214	188
DQ459424	170	159	152	154	153	164	153	141	118	132	161	151	166	134	139	207	157	170	185	180	158	165	191	131
DQ459425	453	463	433	437	436	418	432	406	328	472	410	382	453	375	393	523	460	412	470	421	373	458	382	415
DQ459426	0	0	0	0	1	0	0	0	0	0	0	0	0	1	0	0	0	1	0	0	1	0	1	0
DQ459427	3	9	5	3	13	4	10	4	9	6	11	13	5	6	7	4	7	7	13	11	5	7	14	11
DQ459429	27368	27300	24687	26190	24743	26075	25001	25011	22104	27322	26763	25441	27613	24224	22384	29910	27015	26067	27279	25991	23649	29443	25152	25285
DQ459430	30611	29356	26700	27735	26911	28025	27136	26740	23726	28856	27857	27695	29599	23406	23694	32443	28981	27810	28633	27903	25177	30320	26453	27221
DQ459431	0	0	0	2	7	1	1	3	1	0	2	0	4	4	0	3	3	6	1	5	2	3	1	1
DQ516731	12	17	16	12	7	19	7	10	11	10	11	18	9	12	17	16	17	18	6	18	9	15	9	20
DQ516739	0	0	1	0	1	2	0	2	1	1	3	1	0	2	1	0	0	0	0	2	0	3	0	0
DQ516740	88	82	65	64	75	87	52	71	58	73	57	71	70	73	80	77	61	80	59	75	57	89	56	84
DQ516742	10	13	6	11	13	7	5	10	6	5	7	10	14	7	11	6	4	6	11	9	11	11	9	7
DQ516748	3302	3226	2879	2929	2911	2789	2990	2678	2622	3399	3052	2804	3196	2744	2488	3578	3046	2866	2868	2884	2538	3320	3009	3333
DQ516750	138	106	109	94	96	104	99	102	96	115	107	103	126	105	86	105	109	108	100	106	90	128	104	122
DQ516752	11197	10395	9456	10104	9574	10075	9735	8991	8300	10353	9751	9943	10593	9056	8170	11665	10501	9831	10432	9392	8647	10857	9330	9563
DQ516754	30054	28042	25527	27641	25278	27432	26177	24677	22967	28275	27016	27315	28137	24681	22654	31118	28505	27170	27508	26243	23414	29685	25785	25864
DQ516758	0	0	0	1	0	0	0	0	0	0	0	1	0	0	0	0	0	1	0	0	0	0	1	1
DQ516759	267	250	199	227	218	217	221	189	207	245	216	224	239	153	205	289	261	234	202	231	205	276	244	234
DQ516763	659	625	550	614	581	590	615	556	501	639	570	593	614	539	468	702	638	582	617	611	501	670	566	574
DQ516773	66	41	64	58	44	46	58	45	59	52	55	65	45	55	40	59	58	46	66	42	38	63	44	63
DQ516776	2	0	1	0	0	1	1	0	1	0	2	1	0	0	0	2	1	1	1	1	1	0	1	2
DQ516777	0	1	0	0	0	0	0	0	0	0	0	0	1	1	1	3	0	0	0	1	0	0	1	0
DQ516778	0	0	0	0	0	0	0	1	0	0	0	0	0	0	0	0	0	0	1	0	0	0	0	0
DQ516779	1	1	0	1	0	4	1	1	4	1	0	0	0	0	1	1	3	2	1	5	0	5	2	0
DQ516780	0	0	0	0	0	0	0	0	1	0	0	0	1	1	0	0	0	0	0	0	0	1	0	1
DQ516782	1	0	0	0	1	2	1	1	0	0	1	1	0	1	0	0	2	4	2	1	1	3	1	0
DQ516783	1072	1081	893	1027	973	1085	940	958	860	1068	997	1031	1051	981	894	1239	1032	988	1040	1015	959	1120	980	996
DQ516784	2767	2676	2332	2587	2278	2564	2431	2348	2142	2701	2692	2486	2593	2364	2198	2917	2639	2561	2729	2342	2324	2763	2506	2531
DQ516785	59	58	48	52	59	52	54	51	49	60	46	49	53	63	56	71	58	43	60	62	41	49	48	47
DQ516786	152	167	160	171	161	165	153	174	156	186	171	188	185	168	129	179	186	179	196	167	172	195	171	166
DQ516787	1235	1182	1024	1252	1104	1128	1134	1063	943	1173	1143	1094	1145	1111	994	1340	1139	1216	1179	1123	1024	1275	1070	1144
DQ516790	3	1	0	0	4	1	3	3	2	3	4	3	2	1	1	6	0	3	4	2	3	2	4	3
DQ516791	1	1	0	0	0	0	0	1	0	0	0	0	0	0	1	2	2	3	0	0	0	1	0	0
DQ516795	4	3	0	2	1	0	0	2	0	0	2	1	0	2	1	3	0	2	0	0	0	0	3	0
DQ516796	12	8	7	7	13	6	9	9	6	14	6	4	11	9	5	7	10	13	11	8	3	11	4	10
DQ516815	0	1	1	0	1	0	1	1	1	1	1	0	0	1	0	1	0	1	3	0	1	1	1	0
DQ668356	18	19	10	7	15	16	10	10	7	10	17	10	19	15	9	7	12	7	18	9	10	12	14	13
DQ668358	1	0	0	0	4	0	0	0	1	0	1	1	0	1	1	1	2	0	1	0	0	1	0	0
DQ668359	12	13	11	8	10	12	14	14	13	18	19	15	15	10	14	18	22	10	20	14	6	22	16	15
DQ668362	2	3	2	2	4	1	2	1	2	4	6	3	4	2	1	4	2	3	5	5	1	5	1	7
DQ668363	53	56	44	43	51	44	40	52	48	39	50	47	47	31	44	48	46	39	58	51	46	59	41	41
DQ668364	552	503	446	486	462	494	534	494	402	554	506	468	585	435	365	573	542	499	537	455	520	562	489	479
DQ668365	924	783	780	793	848	911	801	851	758	877	848	868	849	704	652	917	824	867	814	819	718	946	815	816
DQ668366	0	0	0	0	0	0	0	0	0	0	0	0	0	0	0	0	0	0	0	0	0	0	0	1
DQ668367	739	667	626	653	679	648	648	620	499	749	656	603	716	643	561	723	677	634	717	669	561	733	647	638
DQ839618	7	2	6	2	4	5	5	3	3	7	5	6	8	3	1	2	3	5	4	5	2	6	2	3
DQ854991	0	0	1	0	0	0	1	0	0	0	0	0	0	0	0	0	0	0	0	0	0	3	0	0
DQ854992	3	0	1	4	0	0	3	1	2	1	1	2	1	0	0	0	0	2	0	0	1	2	0	0
DQ854993	0	0	1	0	0	0	0	2	1	0	1	1	0	0	0	0	0	0	0	1	0	2	0	0
DQ854994	6389	5995	5510	5809	5784	5712	5684	5289	5004	6108	5773	5860	6040	5284	4863	6597	5889	5629	5896	5561	5074	6125	5448	5413
DQ854995	23	31	21	27	36	32	32	26	30	34	32	23	25	28	23	30	35	36	28	43	32	22	31	37
DQ854997	14	14	6	19	15	18	11	15	15	19	9	13	15	9	8	15	17	15	16	11	10	14	11	9
DQ854998	0	0	0	0	0	0	2	1	1	0	1	2	0	0	1	0	2	3	1	0	0	1	1	2
DQ855000	1	2	0	0	0	0	1	2	2	0	1	2	1	0	0	0	0	1	0	0	0	2	2	2
DQ855001	30	22	34	26	32	35	31	25	21	29	35	40	36	24	26	36	25	30	36	29	23	28	26	25
DQ855003	152	153	156	135	108	141	114	148	121	160	125	163	157	133	80	168	138	142	162	138	130	165	160	131
DQ855004	283	277	220	229	256	228	210	245	200	264	270	233	293	217	217	294	259	251	257	243	185	262	231	228
DQ875385	19	14	17	20	10	16	15	12	13	16	24	15	14	17	11	26	13	12	12	10	15	12	13	15
DQ875386	1257	1218	1089	1144	1118	1143	1134	1104	903	1282	1158	1135	1192	1133	1018	1391	1269	1104	1229	1155	1099	1292	1109	1091
DQ875387	31	28	31	30	32	35	29	23	23	30	34	30	18	31	39	35	33	26	47	30	25	39	21	25
DQ883642	12	18	21	22	41	15	16	15	12	15	17	17	25	15	22	19	30	18	25	17	12	27	14	15
DQ883643	0	0	0	0	1	0	0	0	0	0	0	0	0	0	0	0	1	0	0	0	0	0	0	0
DQ883646	0	1	0	1	0	1	0	0	1	1	0	1	0	2	0	1	0	0	0	0	0	0	0	1
DQ883650	222	199	207	176	202	172	184	183	180	230	212	188	198	191	181	238	220	183	183	193	163	217	173	213
DQ883651	47	39	36	26	28	32	33	35	34	34	43	41	35	27	34	39	40	31	34	43	32	46	28	28
DQ883652	115	86	70	79	81	64	71	68	61	78	82	68	82	51	63	78	70	69	81	55	67	99	78	91
DQ883653	1	6	3	4	1	5	1	2	1	3	3	2	5	6	3	2	5	3	1	1	0	4	5	2
DQ883654	82	75	63	82	80	75	68	77	59	88	71	62	100	66	69	88	64	67	83	68	67	70	79	56
DQ883656	5	4	3	4	4	4	1	5	2	7	7	7	9	0	6	4	11	4	6	7	6	4	4	2
DQ883658	34	19	27	26	23	33	23	18	24	18	22	24	32	26	16	28	20	18	20	17	24	34	17	28
DQ883659	6	8	3	4	2	8	2	2	3	6	3	1	5	2	0	1	2	5	1	8	1	1	7	3
DQ883661	3	4	2	1	1	2	1	0	0	1	1	0	0	2	0	1	1	0	1	3	2	4	1	2
DQ883663	6923	6784	6095	6215	6033	6317	6264	5908	5319	6716	6587	6332	6813	5823	5294	7247	6624	6227	6598	6247	5659	6951	5995	6238
DQ883664	2	0	0	1	0	0	0	1	0	1	0	0	0	0	0	0	0	0	0	1	0	0	0	0
DQ883669	14	10	5	5	6	8	11	7	7	5	9	10	9	5	9	6	6	13	5	13	4	11	3	8
DQ883670	1	0	0	1	0	0	0	0	0	0	0	0	0	0	0	1	0	0	0	0	0	0	1	0
DQ883671	0	0	0	0	0	0	0	0	0	0	0	0	0	0	0	0	0	0	0	0	1	0	0	0
DQ883673	72	61	74	68	69	60	56	63	37	57	87	56	83	61	53	76	77	77	60	63	63	78	73	63
DQ883682	39	45	40	36	48	48	43	23	32	42	36	51	58	38	34	43	45	33	39	39	35	49	44	45
DQ883685	1294	1222	1090	1086	1087	1010	1021	1119	975	1107	1155	1188	1202	1086	944	1241	1123	1158	1133	1063	1027	1268	1063	940
DQ883689	148	130	139	140	129	148	135	120	97	159	116	131	126	119	109	175	142	146	148	151	119	157	117	135
EF011062	1	1	0	1	2	0	0	2	0	1	1	3	2	0	0	1	2	3	3	1	2	1	0	2
EF011063	2698	2575	2437	2569	2352	2462	2460	2318	2154	2681	2668	2521	2570	2394	2116	2949	2626	2464	2525	2472	2290	2694	2441	2478
EF011069	2	0	1	0	0	0	0	1	0	0	1	1	2	0	0	0	2	1	0	0	0	0	1	1
EF011072	64733	62952	57426	60612	56773	60780	57063	56547	51492	62364	60175	59652	62200	56068	51437	68609	62985	59238	62178	59619	53584	65227	57960	59438
ENSDART00000000004	56	69	73	53	45	67	61	79	80	50	59	61	56	53	82	48	61	73	57	59	104	77	50	73
ENSDART00000000005	141	118	214	171	141	234	124	144	249	149	168	255	138	190	204	159	146	180	166	124	271	166	169	254
ENSDART00000000042	3	2	0	4	0	1	1	1	2	3	0	1	0	6	4	3	5	1	1	1	0	4	0	1
ENSDART00000000069	302	317	344	469	375	317	335	340	295	389	292	395	380	389	375	378	417	319	389	349	375	487	500	401
ENSDART00000000070	843	894	778	1021	812	789	859	755	860	863	817	817	862	915	933	845	867	755	1046	839	964	963	944	746
ENSDART00000000160	116	70	135	62	78	68	92	96	121	78	72	77	80	126	134	68	72	92	80	123	126	65	81	76
ENSDART00000000192	233	215	180	230	206	162	228	244	211	239	250	172	205	255	251	233	198	166	300	240	238	264	205	168
ENSDART00000000198	73	48	56	75	59	55	77	69	101	70	79	61	80	83	80	55	68	41	65	77	121	66	74	67
ENSDART00000000221	40865	27506	10933	29286	26000	6511	30725	24902	7395	27369	29950	14007	29839	34954	24817	21713	23419	6963	37442	39437	16871	28743	25248	13744
ENSDART00000000250	767	742	600	1019	786	568	739	771	618	715	807	576	792	788	797	733	820	605	855	852	734	983	872	708
ENSDART00000000280	2	1	26	2	2	49	0	4	19	2	8	25	7	5	29	1	5	36	11	2	21	2	15	26
ENSDART00000000382	467	370	470	529	417	444	467	527	475	499	546	486	517	530	569	480	454	444	548	554	612	543	460	454
ENSDART00000000392	159	121	91	219	172	126	112	156	115	150	196	185	137	167	174	190	185	146	144	179	189	241	168	149
ENSDART00000000486	190	127	119	189	191	140	170	170	162	155	184	179	199	202	188	164	153	131	215	232	174	185	180	159
ENSDART00000000488	3	8	3	6	5	1	3	6	3	6	6	6	2	4	2	3	1	1	6	1	4	4	3	2
ENSDART00000000552	109	90	92	105	95	68	89	103	106	86	89	89	96	104	115	95	131	109	94	110	112	83	114	100
ENSDART00000000564	17	39	32	37	38	29	21	43	31	36	32	34	52	29	39	42	43	37	41	42	52	35	35	62
ENSDART00000000566	141	150	145	152	106	166	116	121	142	148	119	175	159	135	129	135	140	172	147	158	173	153	139	160
ENSDART00000000670	191	197	321	246	192	299	176	212	303	200	166	231	200	224	334	208	164	245	242	239	361	213	217	221
ENSDART00000000678	0	0	0	0	0	0	0	0	0	1	0	0	0	0	0	0	0	0	0	1	0	0	0	0
ENSDART00000000693	18	18	18	24	11	13	11	22	15	12	15	14	14	16	32	12	20	22	18	14	24	20	14	20
ENSDART00000000698	9	9	4	3	10	5	5	5	5	12	6	3	10	18	10	4	8	4	18	8	3	7	13	2
ENSDART00000000744	153	155	233	140	161	258	159	150	250	120	152	226	158	140	196	179	130	254	131	189	170	154	170	230
ENSDART00000000831	26	42	77	51	47	55	24	48	75	30	48	55	40	43	62	43	30	63	40	52	74	30	47	61
ENSDART00000000876	326	259	652	317	235	372	329	373	315	225	362	362	432	371	774	345	342	405	479	411	432	285	267	279
ENSDART00000000877	0	0	0	0	0	0	0	0	0	0	0	0	1	1	0	0	1	0	0	0	0	0	0	0
ENSDART00000000887	128	120	147	102	92	128	93	113	174	97	104	115	115	127	173	90	90	115	110	100	162	102	117	126
ENSDART00000000948	239	198	288	227	209	296	214	251	389	202	194	261	214	225	352	229	192	303	215	305	440	218	237	312
ENSDART00000000992	27	35	33	21	17	42	28	27	26	21	25	23	37	39	32	18	26	29	28	31	43	20	22	32
ENSDART00000001092	93	62	99	95	79	56	90	131	107	107	116	92	128	103	130	113	89	106	120	148	109	145	98	78
ENSDART00000001102	28	20	28	19	14	13	16	15	26	18	14	19	19	28	20	12	23	21	31	17	25	26	18	18
ENSDART00000001159	275	279	243	265	233	234	275	350	260	189	284	188	279	338	343	231	262	195	295	409	346	235	264	205
ENSDART00000001201	612	736	1016	691	720	1051	646	864	1128	780	766	790	764	869	1149	863	674	984	871	906	1511	878	962	987
ENSDART00000001253	341	343	430	370	318	478	350	384	426	296	287	370	402	408	497	276	285	436	367	411	452	276	376	354
ENSDART00000001313	7	1	7	12	3	15	8	9	4	11	2	7	8	7	6	6	15	14	8	17	21	5	6	7
ENSDART00000001318	543	516	536	487	412	528	446	434	567	441	472	446	467	474	573	502	514	521	489	522	655	523	549	500
ENSDART00000001331	60	65	37	75	69	69	47	72	52	67	71	62	48	67	59	44	67	77	60	66	79	63	62	83
ENSDART00000001359	20	5	3	5	2	3	7	10	6	3	14	7	11	8	14	8	9	4	17	11	5	7	6	5
ENSDART00000001376	174	195	174	189	169	144	186	226	211	173	230	162	188	201	214	189	164	162	217	213	212	214	207	160
ENSDART00000001424	101	83	75	59	67	67	72	73	70	56	69	72	61	70	84	58	68	57	93	74	86	74	71	67
ENSDART00000001444	78	68	28	81	56	21	81	73	27	71	71	52	95	70	44	66	87	31	88	87	47	75	72	28
ENSDART00000001649	3696	3649	3212	4691	3905	2965	3579	4231	3267	3403	4426	3852	4267	4378	4745	3997	3932	3394	4509	4487	3990	4341	4277	3176
ENSDART00000001678	44	54	92	53	56	107	45	47	99	37	40	87	47	45	99	43	56	156	48	52	138	72	62	108
ENSDART00000001691	678	707	803	770	692	739	650	651	770	668	663	724	719	657	824	714	693	673	777	754	876	841	810	676
ENSDART00000001737	5	10	2	3	5	6	6	17	8	6	4	9	13	4	5	2	2	5	8	8	22	4	9	8
ENSDART00000001795	82	65	95	85	75	75	91	87	126	57	60	104	67	102	82	62	77	102	120	96	139	74	102	87
ENSDART00000001803	81	89	124	112	91	124	81	98	157	75	91	147	96	94	172	97	91	129	90	116	153	99	137	136
ENSDART00000001821	0	0	0	1	0	0	0	0	0	1	0	0	2	2	0	0	0	1	0	3	1	0	0	2
ENSDART00000001830	505	559	500	636	513	453	542	516	517	577	529	460	524	590	548	525	518	513	558	644	582	586	548	475
ENSDART00000001861	50	60	47	43	45	46	35	54	54	49	52	43	51	52	49	47	52	43	56	57	60	41	61	57
ENSDART00000001907	154	130	304	110	133	168	131	141	196	117	93	182	111	172	233	110	117	308	113	161	286	104	138	134
ENSDART00000001930	5	2	3	1	8	1	2	6	4	9	2	2	4	9	13	3	5	3	5	3	3	1	1	4
ENSDART00000002027	34	26	48	34	40	37	30	31	25	61	33	20	19	48	28	40	24	32	51	52	35	33	35	28
ENSDART00000002029	320	283	306	312	276	278	330	301	332	278	273	256	279	310	360	251	302	303	305	359	339	298	298	270
ENSDART00000002046	1030	865	113	836	636	69	1407	1078	181	639	1163	270	1105	1001	817	566	872	189	940	1003	264	879	952	213
ENSDART00000002053	17	15	13	13	10	17	13	12	20	15	14	12	15	16	15	10	13	18	14	21	25	20	11	18
ENSDART00000002055	127	127	115	159	106	116	99	180	116	134	128	101	114	159	148	100	126	106	114	154	125	146	141	122
ENSDART00000002075	525	571	593	708	606	536	741	662	625	458	563	553	640	763	644	448	500	488	704	775	705	539	584	481
ENSDART00000002078	133	132	109	116	108	135	128	151	109	128	123	97	132	119	132	119	127	116	115	124	112	129	136	89
ENSDART00000002094	6	7	7	5	9	5	14	3	9	8	3	9	14	5	8	8	8	7	6	13	10	8	8	7
ENSDART00000002095	176	139	153	203	149	127	155	168	172	140	157	138	165	182	172	148	141	149	136	190	175	170	172	169
ENSDART00000002096	10	7	14	2	10	20	16	6	29	11	10	12	2	4	10	0	4	14	2	2	35	5	7	15
ENSDART00000002118	86	102	72	89	108	74	113	106	109	99	92	95	107	106	121	94	88	97	117	117	129	123	116	87
ENSDART00000002128	168	147	89	136	127	85	156	138	91	150	146	89	161	136	116	114	145	105	117	166	108	130	124	72
ENSDART00000002164	143	118	142	196	126	131	155	136	153	160	172	196	108	135	178	141	221	168	169	189	193	175	203	144
ENSDART00000002166	0	1	0	0	0	0	0	4	1	0	0	1	0	0	1	0	0	0	0	1	0	0	0	0
ENSDART00000002186	238	242	292	288	221	277	216	291	300	227	259	251	237	272	301	199	256	284	282	321	335	273	264	268
ENSDART00000002217	18	10	4	15	16	2	11	11	11	26	24	14	13	16	9	6	13	10	17	21	19	30	18	10
ENSDART00000002221	93	104	114	106	83	91	97	90	99	86	102	113	101	96	130	106	144	105	93	101	108	122	108	74
ENSDART00000002241	17	14	18	17	14	14	9	25	26	7	22	18	22	22	33	16	20	12	15	20	24	20	22	17
ENSDART00000002242	215	143	127	159	198	49	227	150	85	166	196	130	228	187	206	109	175	155	171	199	118	183	154	125
ENSDART00000002244	212	193	153	257	225	231	193	258	152	241	257	215	201	201	201	195	286	231	226	244	197	222	255	222
ENSDART00000002247	102	63	95	83	113	69	93	99	83	109	74	74	106	92	106	84	80	95	107	94	89	125	90	82
ENSDART00000002250	188	227	240	270	236	279	209	245	251	259	205	280	246	252	291	200	217	259	240	280	349	262	250	271
ENSDART00000002279	645	587	388	608	694	354	707	621	488	610	724	499	655	702	522	649	631	370	761	754	522	641	741	528
ENSDART00000002309	347	319	372	372	288	346	299	331	334	296	320	334	311	383	461	362	316	345	425	352	463	358	261	331
ENSDART00000002318	1108	1231	1223	1289	1091	1231	1090	1260	1292	1116	1113	1189	1162	1373	1433	1217	1106	1196	1277	1334	1587	1235	1218	1203
ENSDART00000002341	309	386	608	375	314	626	365	350	609	348	262	373	311	400	473	354	312	570	371	408	741	341	357	491
ENSDART00000002348	433	294	166	314	271	100	294	390	118	275	308	186	335	346	243	334	312	123	291	264	212	409	308	156
ENSDART00000002384	125	135	125	128	101	84	113	136	107	118	134	109	129	130	133	135	101	98	140	160	135	132	157	114
ENSDART00000002393	21	23	27	21	28	18	37	47	31	25	19	21	25	27	27	17	23	14	24	46	30	22	27	22
ENSDART00000002398	334	240	179	329	219	166	280	276	220	222	272	175	300	306	308	236	290	213	314	330	263	299	306	221
ENSDART00000002401	161	158	136	172	151	131	156	161	191	149	196	153	157	175	181	171	128	124	189	181	161	189	175	185
ENSDART00000002428	144	131	172	143	134	135	167	170	181	157	144	117	167	183	221	110	143	112	195	186	201	152	165	138
ENSDART00000002449	115	101	101	150	136	80	138	150	119	129	121	110	142	144	139	146	100	101	148	152	115	178	150	102
ENSDART00000002453	155	173	455	163	155	411	135	160	562	140	136	340	155	202	434	141	136	502	145	207	647	162	142	375
ENSDART00000002459	121	135	187	148	128	208	132	135	202	99	93	135	144	128	220	131	118	162	104	149	212	118	150	166
ENSDART00000002463	148	211	300	239	196	274	208	206	343	170	213	285	207	189	321	190	209	341	207	223	380	172	228	333
ENSDART00000002464	278	251	508	368	307	487	329	315	483	305	285	420	240	281	421	280	332	475	318	395	522	349	346	508
ENSDART00000002465	159	141	139	216	183	129	190	193	114	153	217	156	177	179	194	146	193	141	205	212	143	208	222	173
ENSDART00000002469	809	890	1156	901	821	1037	834	892	1134	743	878	958	865	932	1106	826	914	1086	863	960	1253	868	1001	1032
ENSDART00000002481	40	27	46	31	28	40	51	56	46	54	37	40	43	39	65	30	31	37	36	54	50	40	39	44
ENSDART00000002493	201	156	363	184	149	526	165	175	471	176	173	460	149	214	338	178	170	462	176	227	506	211	164	472
ENSDART00000002498	29	29	77	47	34	70	51	23	71	47	35	45	35	57	63	44	35	56	49	47	95	52	53	39
ENSDART00000002501	2777	3029	3147	2681	2473	2603	2570	3003	3596	2418	2445	2481	2761	2997	3621	2557	2381	2358	3080	3128	3946	2587	2688	2639
ENSDART00000002507	52	34	69	56	53	59	50	53	63	49	59	54	49	55	71	32	44	39	34	54	76	54	64	59
ENSDART00000002510	59	62	38	50	62	26	62	52	46	54	48	37	64	77	46	46	48	38	58	66	54	40	52	31
ENSDART00000002545	314	412	362	413	337	423	390	430	487	409	400	412	362	366	412	401	409	374	396	431	450	439	447	437
ENSDART00000002554	106	129	110	86	103	87	77	81	102	83	99	89	92	127	102	96	95	80	104	101	125	118	87	81
ENSDART00000002556	237	277	483	318	286	479	325	315	656	243	278	350	260	312	465	281	255	431	296	354	608	265	381	446
ENSDART00000002562	1	0	1	2	1	0	0	3	4	5	0	1	5	1	4	3	2	2	1	2	3	1	2	2
ENSDART00000002568	90	69	67	92	68	65	72	84	91	62	81	56	76	92	91	66	91	83	80	88	81	79	78	88
ENSDART00000002571	1839	1782	752	1948	1753	748	1615	1815	818	1660	2129	1109	1666	2020	1786	1443	2014	893	2176	2313	1123	1876	1992	1084
ENSDART00000002583	99	108	57	105	78	75	106	76	84	91	99	91	81	99	74	85	90	71	111	111	62	103	104	90
ENSDART00000002595	28624	25570	23874	27794	25949	25365	24906	27676	24008	25311	26635	22957	25725	27102	28246	25818	25068	25639	26510	31242	29360	27290	27590	23525
ENSDART00000002622	492	412	534	321	402	302	491	432	472	414	349	359	399	424	516	495	307	310	461	564	574	450	296	412
ENSDART00000002624	750	844	952	887	705	881	854	909	1034	775	864	859	843	963	1003	778	832	897	896	938	1071	822	868	882
ENSDART00000002633	148	156	135	194	171	159	175	170	141	174	149	188	170	197	173	193	179	172	200	172	178	223	233	156
ENSDART00000002641	50	44	42	43	42	31	52	41	35	44	45	33	41	46	28	39	32	35	51	46	46	41	53	40
ENSDART00000002661	642	570	657	757	609	687	571	640	618	625	665	751	691	675	785	640	703	671	712	688	787	685	730	690
ENSDART00000002682	328	316	324	302	253	316	324	305	288	265	309	299	336	303	448	297	303	289	317	397	375	333	330	326
ENSDART00000002684	122	101	106	158	110	130	130	126	109	109	105	126	108	129	164	81	134	145	120	147	140	122	137	145
ENSDART00000002691	1564	1553	1410	1673	1439	1357	1572	1711	1589	1560	1491	1273	1491	1792	1738	1502	1421	1317	1669	1743	1698	1635	1596	1373
ENSDART00000002714	84	82	172	92	73	207	88	92	231	68	68	179	92	86	140	110	71	190	93	100	233	87	109	180
ENSDART00000002728	29	21	77	48	50	52	23	39	45	41	24	54	36	34	46	25	32	54	37	33	47	43	53	44
ENSDART00000002741	32	47	76	58	41	79	35	41	61	46	37	55	29	56	41	38	43	109	36	42	59	56	49	61
ENSDART00000002750	64	65	19	65	51	30	67	43	23	50	72	43	65	70	41	59	83	43	72	72	22	71	81	35
ENSDART00000002764	175	155	117	199	165	152	190	192	161	169	206	143	181	193	170	171	185	137	186	242	174	184	183	136
ENSDART00000002767	76	74	122	69	61	98	68	56	81	72	64	73	64	78	98	52	65	67	89	102	104	81	77	71
ENSDART00000002770	80	107	147	97	85	126	101	119	118	87	82	110	75	100	139	100	88	118	81	101	145	102	110	118
ENSDART00000002773	71	67	102	96	106	115	92	74	127	86	103	74	88	86	96	84	77	98	114	119	111	75	99	102
ENSDART00000002778	239	227	291	270	212	240	209	236	329	200	199	253	238	300	332	186	207	252	284	269	344	237	211	236
ENSDART00000002787	34	44	88	58	78	97	75	55	88	70	64	77	61	41	53	51	45	55	39	73	81	66	71	86
ENSDART00000002812	18	7	15	25	20	13	19	24	9	16	34	13	28	17	25	18	21	22	35	21	26	31	15	12
ENSDART00000002824	381	363	549	467	425	489	399	428	514	403	399	427	456	431	558	381	415	460	446	510	574	450	419	471
ENSDART00000002826	315	289	412	344	287	482	315	335	455	328	293	390	333	361	408	350	343	438	351	377	539	342	312	405
ENSDART00000002835	256	309	502	295	264	489	299	333	540	278	299	404	257	300	474	281	278	445	325	330	562	349	348	425
ENSDART00000002846	5	5	3	7	1	7	1	3	4	7	5	2	2	2	10	1	2	11	6	7	4	7	1	3
ENSDART00000002851	45	33	58	66	37	52	40	36	54	45	42	52	42	25	32	41	38	50	41	53	68	56	44	45
ENSDART00000002856	0	1	0	1	5	1	0	0	1	2	1	0	2	4	1	1	3	0	3	1	0	3	4	2
ENSDART00000002863	0	0	0	0	1	0	0	0	2	0	0	0	2	0	0	0	0	0	2	0	2	0	0	0
ENSDART00000002866	45	40	36	50	37	30	42	47	42	32	31	40	50	42	62	23	34	37	43	58	48	39	43	49
ENSDART00000002867	90	78	77	86	83	75	67	77	94	73	71	73	63	102	97	79	79	78	86	105	79	71	103	86
ENSDART00000002886	98	119	126	121	102	153	103	112	155	93	112	120	97	97	135	92	117	135	118	129	163	153	122	117
ENSDART00000002908	88	67	54	78	73	47	74	84	50	72	102	67	71	87	83	59	58	43	82	98	65	68	82	76
ENSDART00000002922	40	27	43	73	37	51	65	36	36	52	38	72	39	60	39	24	57	40	52	35	46	38	63	67
ENSDART00000002928	4	5	6	6	3	6	2	5	12	6	9	5	12	7	9	4	11	10	9	12	8	7	6	6
ENSDART00000002930	252	213	231	258	243	271	214	215	235	212	229	266	258	273	285	243	260	254	300	231	333	298	292	233
ENSDART00000002932	2463	2140	1108	2569	2262	1205	2387	2247	1273	2098	2733	1325	2427	2270	1737	2394	2799	1181	2723	2693	1401	2640	2560	1353
ENSDART00000002938	156	158	189	193	178	164	174	198	190	156	150	170	158	178	186	161	148	195	193	268	205	194	171	149
ENSDART00000002939	69	77	83	88	83	87	68	80	103	57	64	66	54	90	89	74	57	76	71	83	96	69	74	86
ENSDART00000002945	16	4	6	8	10	27	8	10	27	8	17	15	11	13	22	6	10	17	11	11	19	11	8	6
ENSDART00000002953	8	10	52	3	4	30	9	6	59	5	9	15	18	9	31	17	5	32	7	13	38	11	13	18
ENSDART00000002961	132	114	57	130	110	52	124	105	78	72	98	84	127	117	101	99	84	51	140	116	90	141	92	76
ENSDART00000002974	34	13	12	30	13	14	5	21	7	10	7	10	10	23	31	15	11	36	16	18	8	20	21	9
ENSDART00000002985	134	126	161	124	132	121	151	166	121	137	172	137	153	162	157	144	135	132	199	156	170	145	157	124
ENSDART00000002992	629	661	793	679	566	744	609	668	830	600	528	671	674	807	809	670	612	696	694	718	988	750	736	728
ENSDART00000003001	28774	28331	24156	28682	24789	25825	27563	28291	27172	25476	26636	23400	27006	28534	28482	26746	25008	26704	28225	31756	29971	27681	27622	23690
ENSDART00000003008	1250	1119	1123	1267	1273	1200	1038	1261	1226	1059	1277	1223	1217	1361	1460	1282	1282	1046	1460	1195	1417	1419	1310	1256
ENSDART00000003022	165	139	162	146	133	149	157	170	181	113	162	130	155	175	198	132	139	155	134	186	205	143	148	144
ENSDART00000003031	0	0	0	0	0	0	0	0	0	0	0	0	0	0	0	0	0	1	0	0	2	0	0	0
ENSDART00000003035	6074	7484	4321	6274	5858	3372	7472	7102	4230	8345	3362	2944	6545	8601	3933	6242	5562	3053	5817	6082	5130	5784	6841	4605
ENSDART00000003040	31	34	529	59	25	755	45	49	428	39	35	422	48	70	195	21	54	671	24	61	532	40	40	561
ENSDART00000003042	2624	2257	2286	2671	2569	1919	2808	2722	2692	2276	2540	2225	2610	2365	2360	2177	2429	2289	2339	2854	2931	2708	2278	1966
ENSDART00000003066	788	765	1159	835	635	1088	748	832	1222	687	687	917	720	869	1066	691	693	964	848	899	1362	772	751	989
ENSDART00000003076	191	150	301	184	151	299	143	185	309	176	184	220	176	195	215	178	170	229	170	195	262	171	166	254
ENSDART00000003097	5	4	3	5	2	7	1	2	3	2	5	0	5	0	2	12	2	0	4	1	4	6	9	4
ENSDART00000003133	201	278	380	329	283	352	222	290	344	285	295	322	218	284	324	311	297	370	226	295	392	310	342	328
ENSDART00000003143	287	285	352	314	277	367	277	274	398	250	297	327	325	328	384	269	312	332	306	310	434	325	308	357
ENSDART00000003156	0	0	0	0	1	0	1	1	1	0	2	0	5	1	0	3	1	0	1	0	4	1	4	0
ENSDART00000003164	47	37	23	52	52	25	37	56	32	40	46	40	47	44	45	35	59	23	39	51	38	58	63	44
ENSDART00000003167	1324	1310	1019	1356	1253	1067	1277	1222	1036	1227	1212	990	1423	1252	1226	1258	1237	1170	1338	1402	1261	1371	1357	1036
ENSDART00000003170	421	399	420	427	397	314	425	433	348	378	469	337	370	483	441	411	424	379	407	478	411	464	428	316
ENSDART00000003181	71	63	78	92	82	54	70	72	93	53	70	68	77	79	96	72	53	68	72	86	71	62	99	51
ENSDART00000003192	61	56	49	80	54	69	61	43	65	60	52	50	53	66	66	72	54	65	83	55	67	72	68	46
ENSDART00000003193	15	20	40	13	16	43	18	15	33	19	24	31	14	20	32	15	21	50	14	26	42	22	21	46
ENSDART00000003195	136	120	131	126	139	142	95	118	125	103	126	115	143	128	124	103	113	131	125	155	149	113	141	127
ENSDART00000003210	33	29	31	47	37	21	45	34	18	34	41	26	32	33	30	30	46	22	36	37	28	54	39	26
ENSDART00000003211	10	9	15	3	11	20	12	17	16	9	12	16	6	17	27	6	8	26	9	16	21	7	11	28
ENSDART00000003221	215	178	193	218	194	172	174	221	238	166	215	200	204	187	251	186	172	249	245	279	269	227	221	192
ENSDART00000003242	9	10	5	5	5	5	7	6	13	4	7	4	7	5	6	4	5	3	9	9	12	2	5	8
ENSDART00000003248	20	16	2	41	23	9	12	21	9	22	14	7	14	10	20	16	15	10	26	24	25	19	39	19
ENSDART00000003252	1474	1522	1888	2113	2103	2389	1710	1965	2416	2104	1872	2239	1708	1857	2045	2003	1826	2346	1679	1874	2385	2267	2475	2352
ENSDART00000003273	100	120	130	127	88	142	110	139	140	95	122	126	111	106	150	104	120	125	127	138	128	108	131	110
ENSDART00000003278	16	22	19	12	14	21	12	18	15	16	14	18	13	14	16	21	16	21	18	15	22	12	10	7
ENSDART00000003296	785	868	1359	881	949	1273	880	921	1433	904	859	1061	909	914	1317	902	833	1278	868	1003	1607	866	987	1135
ENSDART00000003299	1	2	3	9	10	4	2	2	6	7	5	4	7	3	4	2	3	8	1	5	6	10	4	12
ENSDART00000003303	273	323	238	421	268	269	221	276	251	286	274	238	247	358	297	344	277	279	310	336	298	389	335	307
ENSDART00000003310	95	85	88	81	100	55	79	107	89	87	89	63	101	86	106	94	89	64	103	95	94	90	85	71
ENSDART00000003314	229	239	67	287	231	81	265	247	87	229	287	121	239	211	189	206	291	113	344	301	129	221	220	131
ENSDART00000003317	45	55	41	60	45	50	63	43	47	66	66	55	68	63	65	61	76	77	100	51	62	74	71	65
ENSDART00000003325	19	25	26	32	20	26	22	36	37	18	19	35	9	33	37	31	19	49	20	37	42	30	36	33
ENSDART00000003335	234	147	194	204	166	186	176	221	219	183	180	190	148	194	234	171	192	223	197	224	238	222	237	168
ENSDART00000003338	156	108	138	158	151	148	171	151	179	140	161	156	130	180	180	137	110	199	112	150	202	195	175	139
ENSDART00000003339	0	0	9	1	1	4	4	5	13	2	2	2	3	3	2	3	0	2	3	2	11	2	4	7
ENSDART00000003345	57	39	36	54	52	61	45	58	68	44	60	45	57	60	61	43	52	52	53	45	64	74	44	36
ENSDART00000003346	40	59	87	70	55	78	58	64	116	62	47	67	51	52	81	82	46	78	47	67	98	63	71	75
ENSDART00000003418	495	506	449	402	389	415	441	510	556	340	425	332	482	553	508	396	351	420	470	527	541	379	413	338
ENSDART00000003420	0	0	0	0	0	0	0	0	0	0	0	0	2	0	0	0	0	0	0	2	2	0	0	0
ENSDART00000003422	574	553	535	660	601	581	589	668	680	635	613	612	660	672	728	611	676	580	717	685	795	723	751	649
ENSDART00000003428	525	463	764	656	504	781	541	574	823	612	504	655	468	495	773	536	508	742	521	583	851	533	690	675
ENSDART00000003435	113	131	153	144	113	143	125	131	178	128	136	143	141	125	170	142	131	159	134	149	186	121	124	136
ENSDART00000003463	100	111	25	150	195	72	118	141	41	212	178	82	89	161	80	144	145	89	135	145	52	170	139	121
ENSDART00000003465	316	369	479	386	370	448	355	354	454	313	276	376	375	377	458	345	372	460	378	358	475	395	373	429
ENSDART00000003475	11	7	20	16	11	19	7	16	10	11	18	10	13	16	7	17	16	9	26	17	20	17	14	11
ENSDART00000003482	96	73	162	140	121	164	105	91	151	117	107	147	117	117	158	96	122	148	120	119	162	116	111	134
ENSDART00000003493	11	12	11	15	16	6	2	11	10	18	10	10	12	9	15	8	11	1	20	5	13	6	13	10
ENSDART00000003494	145	141	113	214	167	145	148	192	126	194	213	124	198	202	183	140	171	111	218	205	151	203	184	157
ENSDART00000003495	0	0	0	0	0	0	0	0	0	0	0	0	0	0	0	0	0	0	0	0	0	0	0	0
ENSDART00000003497	52	70	71	66	54	46	41	76	41	44	55	60	54	64	74	54	49	65	74	63	76	75	66	69
ENSDART00000003503	3178	2956	1124	3485	2744	1045	3476	2944	1073	2692	3320	2028	3381	3576	2889	2851	3258	1374	3901	3592	1738	3359	2913	1656
ENSDART00000003508	88	67	15	59	93	38	97	99	16	86	98	29	63	87	40	54	66	28	96	108	29	101	39	48
ENSDART00000003511	20	15	19	31	16	19	40	26	17	23	34	22	20	27	27	34	28	28	33	36	26	42	22	19
ENSDART00000003514	91	78	42	65	67	54	67	66	56	82	81	61	88	87	59	67	88	57	68	72	62	100	83	58
ENSDART00000003517	66	99	129	98	87	101	105	128	138	97	100	83	76	93	132	95	85	89	88	116	123	94	107	91
ENSDART00000003518	137	153	240	150	151	136	144	137	204	116	115	137	150	150	209	119	118	167	151	225	257	138	158	148
ENSDART00000003543	53	58	55	70	47	58	59	74	47	53	62	77	50	79	66	50	61	40	58	83	50	65	63	41
ENSDART00000003544	154	171	243	208	171	211	204	229	251	191	195	199	174	233	292	157	167	205	233	249	261	223	179	211
ENSDART00000003548	37	32	31	43	39	33	34	53	35	45	38	26	38	42	56	32	43	35	37	42	45	40	31	41
ENSDART00000003550	299	249	221	313	254	250	280	313	243	323	277	230	267	347	312	243	241	213	303	354	317	314	302	206
ENSDART00000003583	548	517	328	479	460	324	491	558	430	451	495	363	532	556	469	469	520	374	554	545	504	558	525	392
ENSDART00000003621	0	1	0	0	0	0	0	0	0	0	1	0	0	0	0	0	0	0	0	0	0	0	0	0
ENSDART00000003634	158	175	200	193	158	208	129	160	236	156	135	194	164	191	227	171	166	217	178	184	236	187	167	180
ENSDART00000003646	12	11	8	16	7	5	14	11	9	10	11	3	11	11	8	12	17	9	14	9	4	16	18	10
ENSDART00000003648	424	475	738	451	439	672	485	518	783	414	398	528	495	444	655	462	416	617	500	512	822	423	456	582
ENSDART00000003665	42	84	38	25	28	33	54	97	25	37	45	30	50	88	68	33	39	16	90	104	63	36	34	24
ENSDART00000003670	1093	1019	842	1148	994	972	1009	1036	887	944	935	885	948	1036	951	902	1001	928	995	1170	1000	1087	1088	1018
ENSDART00000003674	82	67	86	114	86	73	90	103	91	86	103	82	105	102	100	93	103	90	115	97	87	88	99	106
ENSDART00000003690	354	298	261	385	304	257	316	417	240	253	299	255	354	399	357	357	306	254	427	412	432	293	309	292
ENSDART00000003694	779	718	752	911	734	804	835	821	854	726	802	784	710	832	930	731	817	728	847	936	983	910	922	854
ENSDART00000003701	67	50	119	92	65	105	50	91	103	70	75	52	87	68	78	48	47	100	67	82	108	47	84	73
ENSDART00000003706	263	260	223	292	289	265	301	294	266	266	289	223	253	303	245	282	291	253	335	328	280	321	313	293
ENSDART00000003712	846	956	850	1083	950	758	864	994	920	826	697	639	936	1057	992	946	1085	811	962	1169	781	1051	914	865
ENSDART00000003715	160	146	166	132	120	145	168	161	189	137	134	127	147	158	170	124	117	175	150	166	198	179	171	152
ENSDART00000003716	77	63	251	110	56	219	104	62	256	91	77	171	71	85	168	75	68	154	95	84	242	90	105	151
ENSDART00000003736	61	47	45	92	44	68	67	57	67	62	63	78	60	67	63	67	70	75	72	58	59	57	53	40
ENSDART00000003745	2558	2532	2162	2482	2097	2016	2363	2551	2509	2199	2346	1904	2408	2856	2543	2508	2166	2224	2424	2672	2724	2479	2520	2016
ENSDART00000003748	14	7	8	10	7	12	7	2	12	7	5	13	4	6	9	4	6	7	3	9	17	4	7	10
ENSDART00000003752	2236	2480	3255	2552	2294	3056	2394	2702	3375	2102	2465	2579	2659	2583	3227	2492	2346	3305	2572	2941	3798	2491	2669	2845
ENSDART00000003789	429	452	624	548	439	583	430	486	647	425	453	525	531	548	582	398	375	503	516	486	700	495	478	507
ENSDART00000003790	267	278	466	276	256	387	279	330	477	314	244	325	284	372	431	295	250	446	300	339	527	294	381	440
ENSDART00000003805	37	23	35	43	23	30	45	17	39	28	26	26	29	38	38	22	32	35	37	47	39	42	16	23
ENSDART00000003825	958	876	685	992	911	830	909	962	729	841	1036	868	932	995	950	957	833	699	1118	973	861	1005	892	814
ENSDART00000003826	333	254	293	376	348	292	364	362	357	301	358	385	333	413	487	329	322	368	440	429	502	362	336	430
ENSDART00000003834	58	35	58	65	41	47	39	54	64	50	45	54	57	57	63	55	50	50	60	52	86	46	74	63
ENSDART00000003839	19	1	4	9	13	2	16	10	12	27	24	11	8	20	16	18	7	5	22	15	4	8	7	16
ENSDART00000003845	558	712	891	856	845	1214	818	802	809	796	976	860	704	1054	1003	666	1169	1637	1090	1020	1222	1107	1089	2024
ENSDART00000003847	26057	22493	18706	29164	22659	22756	22873	24138	22931	23091	26357	22925	22716	22643	26398	23237	25026	23134	24929	26138	24461	26652	28726	21225
ENSDART00000003879	659	537	768	684	615	663	630	661	802	612	614	628	617	707	835	629	554	629	730	833	856	673	759	693
ENSDART00000003884	212	189	143	213	205	153	214	206	185	194	217	137	241	230	219	168	231	142	224	250	204	228	253	184
ENSDART00000003888	95	130	155	143	121	158	141	113	145	125	112	108	120	135	149	130	109	137	147	173	169	129	150	127
ENSDART00000003891	1081	913	935	1121	887	1044	1093	985	975	1016	896	1032	1086	1078	1220	867	1068	1212	1079	1050	1008	1083	1052	1050
ENSDART00000003895	9	6	5	6	2	6	8	10	4	13	7	5	8	8	6	5	4	4	9	8	10	14	5	0
ENSDART00000003907	2	2	2	1	2	0	2	3	1	1	0	2	0	4	1	0	0	0	2	2	1	1	0	1
ENSDART00000003913	11	4	8	6	9	6	11	8	4	5	4	9	3	2	8	6	9	11	9	4	2	2	3	0
ENSDART00000003922	380	357	351	500	379	410	474	441	369	386	487	376	381	438	395	395	457	382	436	543	427	481	401	383
ENSDART00000003926	1059	937	882	1048	902	797	1015	936	910	997	866	749	943	1057	1035	870	871	833	1009	1174	1046	967	918	773
ENSDART00000003929	715	664	1171	712	561	860	749	722	1199	604	716	928	759	865	1392	808	552	963	931	764	1370	774	725	1074
ENSDART00000003932	186	109	222	215	171	230	175	192	302	150	160	160	160	202	247	152	165	216	167	210	326	184	175	221
ENSDART00000003939	902	827	1067	1117	850	986	885	1029	1073	906	866	966	833	1029	1129	887	882	887	778	1136	1382	960	1045	937
ENSDART00000003940	2388	2314	3370	2783	2219	3446	2456	2448	3496	2252	2429	2754	2463	2533	3231	2489	2461	3294	2507	2785	3825	2709	2823	3134
ENSDART00000003946	289	335	329	359	248	306	297	332	356	335	297	261	339	345	425	240	376	317	314	352	354	307	334	346
ENSDART00000003947	1693	1446	1219	1850	1530	1436	1708	1580	1424	1403	1557	1514	1620	1777	1633	1465	1688	1259	1977	1778	1432	1896	1660	1452
ENSDART00000003954	40	37	8	18	32	15	29	33	11	22	20	15	29	27	33	14	28	12	27	37	15	32	30	12
ENSDART00000003957	763	833	1116	977	756	1245	881	867	1231	772	906	1132	809	873	1210	772	787	1141	908	975	1483	907	923	1120
ENSDART00000003962	83	111	178	136	113	148	113	95	179	65	80	137	114	93	162	109	88	134	107	128	197	114	109	154
ENSDART00000003978	165	189	160	156	178	180	163	198	171	184	194	179	190	209	198	220	176	162	220	200	211	192	200	145
ENSDART00000003983	354	383	424	379	342	403	349	359	436	311	318	376	398	359	436	373	363	390	412	379	501	402	356	385
ENSDART00000003993	6	4	2	12	7	7	7	6	4	2	5	3	6	7	6	8	3	2	7	9	0	5	5	5
ENSDART00000003997	0	0	0	1	0	0	2	1	0	2	1	0	1	1	1	0	0	0	0	2	0	1	0	1
ENSDART00000003998	800	729	706	832	719	735	838	883	745	747	834	806	864	898	938	866	821	831	1062	898	978	854	789	772
ENSDART00000004031	101	138	102	117	111	103	130	130	88	114	131	82	111	118	123	118	123	95	142	181	124	133	140	114
ENSDART00000004034	937	837	702	907	881	732	893	920	793	863	879	731	860	968	978	839	902	662	869	1053	1032	947	923	787
ENSDART00000004041	170	134	188	151	151	171	145	136	188	145	162	173	165	126	197	118	155	207	182	167	171	181	160	153
ENSDART00000004043	21	18	35	28	47	45	38	33	45	22	38	42	33	26	41	14	23	36	41	36	45	51	31	48
ENSDART00000004052	67	50	74	99	61	90	81	85	66	83	74	106	57	64	97	51	49	56	86	92	76	90	96	58
ENSDART00000004062	29	30	17	11	13	23	28	31	22	31	21	12	28	66	26	19	20	20	21	18	14	16	17	9
ENSDART00000004065	347	348	1033	414	346	935	278	355	749	326	263	643	384	359	703	383	333	768	352	409	943	345	410	689
ENSDART00000004071	68	40	99	87	45	140	45	49	182	82	56	116	41	46	128	57	81	220	64	51	135	65	78	95
ENSDART00000004075	218	258	270	312	260	371	253	251	346	251	270	314	229	270	294	294	267	379	265	312	386	285	302	310
ENSDART00000004092	57	53	72	46	42	56	44	59	68	23	56	39	64	75	77	47	42	35	43	44	70	70	63	50
ENSDART00000004108	17	13	17	21	25	16	21	22	15	24	26	19	17	27	26	39	19	21	26	26	22	31	16	18
ENSDART00000004109	1613	1521	1101	1719	1452	1177	1572	1762	1306	1493	1586	1136	1590	1670	1500	1515	1556	1156	1724	1850	1448	1661	1683	1164
ENSDART00000004120	119	84	50	106	94	47	103	105	45	94	99	62	131	99	98	106	101	68	115	107	60	114	122	59
ENSDART00000004122	110	121	73	144	90	87	78	92	98	99	83	91	106	113	129	59	83	84	103	88	134	136	92	85
ENSDART00000004129	77	80	126	71	62	89	77	81	116	66	70	68	100	97	116	50	69	53	79	70	116	71	78	67
ENSDART00000004181	91	82	91	140	96	106	134	103	98	128	102	92	94	119	122	77	89	71	100	122	93	102	113	93
ENSDART00000004188	21	9	11	22	3	22	16	18	12	6	20	12	15	17	29	14	23	19	34	11	18	14	16	23
ENSDART00000004200	165	157	128	185	151	128	147	182	132	128	184	145	149	155	184	193	158	125	181	179	157	176	166	130
ENSDART00000004217	496	521	823	668	514	849	556	524	724	543	615	864	508	615	871	536	601	796	623	600	851	613	628	807
ENSDART00000004220	61	43	49	57	50	68	73	57	63	31	49	69	59	62	60	30	55	65	50	84	81	62	83	73
ENSDART00000004222	27	13	27	25	20	23	18	24	52	8	18	12	16	20	26	27	9	50	17	27	25	31	15	36
ENSDART00000004233	70	111	72	112	102	68	96	57	65	57	103	74	89	106	102	93	97	66	77	88	74	88	124	94
ENSDART00000004238	32183	31996	29237	33271	29834	29579	32705	32800	31278	29587	31015	26166	32352	31750	33513	30529	28774	30985	32830	35583	34231	31343	32618	27381
ENSDART00000004240	10	13	33	21	16	38	15	15	47	8	13	26	13	13	22	16	4	17	4	19	42	17	9	19
ENSDART00000004241	119	112	227	120	103	202	94	122	259	88	99	185	100	117	244	113	101	226	121	130	303	112	118	203
ENSDART00000004273	2	4	5	13	5	6	3	8	7	10	4	5	3	4	5	12	3	3	3	4	8	2	4	2
ENSDART00000004277	1335	1219	1969	1824	1487	2149	1394	1530	2121	1509	1561	2070	1458	1604	2105	1371	1595	1946	1779	1629	2337	1751	1741	1951
ENSDART00000004284	27	33	28	24	34	31	25	30	27	20	36	23	25	23	33	35	39	31	33	55	46	33	37	25
ENSDART00000004286	98	129	89	85	74	85	121	153	82	80	100	68	144	127	138	92	94	87	126	133	100	106	114	65
ENSDART00000004288	93	88	126	87	92	97	87	100	119	97	110	103	89	100	138	89	78	95	107	106	139	95	84	111
ENSDART00000004295	14	9	15	7	9	8	11	14	6	12	17	7	15	14	17	11	10	11	17	13	15	14	11	6
ENSDART00000004333	125	98	122	175	117	106	150	125	102	113	146	123	92	147	147	106	134	102	166	154	164	137	146	115
ENSDART00000004338	56	63	44	74	78	46	65	77	48	45	71	51	76	76	74	64	80	43	81	75	59	83	91	48
ENSDART00000004357	122	77	85	62	52	66	111	123	83	91	56	69	96	108	78	72	72	69	85	107	103	75	46	54
ENSDART00000004361	312	370	233	428	387	269	332	377	263	317	398	294	320	449	383	294	416	252	439	449	331	407	442	293
ENSDART00000004365	113	136	134	131	123	100	105	116	125	104	101	103	116	148	113	102	100	100	149	114	125	115	118	121
ENSDART00000004379	218	286	565	285	226	474	260	330	573	276	233	327	247	329	462	243	248	380	258	293	582	283	364	408
ENSDART00000004389	6	2	8	5	4	3	4	6	5	1	7	3	5	4	6	0	0	2	5	7	9	9	1	4
ENSDART00000004392	205	173	224	245	202	257	238	195	269	200	234	251	215	204	291	193	241	315	262	235	318	204	232	257
ENSDART00000004398	878	824	1108	799	662	919	759	860	1160	616	726	863	801	887	999	716	685	909	886	963	1239	703	829	888
ENSDART00000004420	173	155	229	253	180	213	179	247	204	185	213	217	207	201	249	185	222	204	195	278	275	211	248	229
ENSDART00000004423	364	372	852	453	390	682	489	469	830	398	376	613	489	477	730	458	338	678	450	455	910	384	476	586
ENSDART00000004424	375	346	332	438	390	357	357	432	371	390	437	341	348	451	440	342	401	328	486	515	436	421	442	353
ENSDART00000004431	735	839	785	760	680	656	803	671	832	716	622	593	658	926	913	726	714	624	743	903	930	719	748	707
ENSDART00000004462	67	55	51	53	62	41	67	69	28	59	78	52	63	67	73	51	60	44	41	50	62	80	62	33
ENSDART00000004474	570	508	855	719	578	751	622	652	905	542	633	781	613	661	770	552	630	806	661	707	1001	574	654	682
ENSDART00000004476	0	0	1	1	0	1	0	1	0	0	0	0	0	1	0	0	1	0	0	0	0	0	1	0
ENSDART00000004483	2	2	27	1	1	23	0	0	32	3	2	5	1	3	6	2	0	14	1	0	22	0	2	13
ENSDART00000004504	208	192	219	260	296	265	202	320	267	290	340	278	312	348	297	297	330	264	373	272	338	292	282	244
ENSDART00000004514	89	79	109	98	70	117	76	86	127	80	86	109	86	104	113	83	90	120	89	116	148	73	98	123
ENSDART00000004518	9	7	10	7	7	9	5	20	10	10	9	10	10	15	12	10	13	10	5	13	12	11	11	8
ENSDART00000004521	784	742	959	771	616	891	730	751	919	698	765	791	790	796	904	777	686	791	965	835	1046	748	741	805
ENSDART00000004533	2469	2323	1254	2695	2505	1455	2445	2520	1339	2698	2969	1980	2437	2625	2111	2635	2792	1429	2459	2554	1465	2844	2908	1596
ENSDART00000004539	421	411	605	531	483	688	492	455	597	432	483	618	465	480	656	450	503	532	487	497	630	501	545	573
ENSDART00000004548	75	69	71	62	64	59	58	88	71	80	97	43	89	80	80	64	71	70	93	87	81	87	80	79
ENSDART00000004550	259	324	323	367	330	325	263	316	314	305	349	297	280	331	350	327	333	281	327	361	332	387	333	298
ENSDART00000004585	171	205	181	209	183	166	145	177	207	127	181	176	151	191	197	175	173	206	175	193	238	170	216	181
ENSDART00000004588	114	82	98	113	139	95	129	108	98	91	116	93	97	143	140	102	113	89	118	113	116	124	104	114
ENSDART00000004601	1155	1094	1163	1190	990	1179	1035	1103	1175	944	1016	1055	1095	1194	1346	1048	1128	1080	1144	1154	1313	1207	1207	1178
ENSDART00000004604	485	486	456	472	396	497	508	479	570	428	450	515	488	539	570	439	543	470	485	537	643	488	521	574
ENSDART00000004622	173	169	189	267	183	224	221	195	197	182	225	237	248	195	274	195	191	206	288	198	242	196	210	206
ENSDART00000004625	2	4	5	8	1	3	0	3	7	3	3	3	3	2	6	1	4	8	5	3	6	5	5	5
ENSDART00000004626	598	615	832	635	500	801	582	712	870	579	590	712	648	702	842	531	597	661	643	775	1011	622	766	679
ENSDART00000004655	413	358	344	483	371	397	401	428	379	381	412	409	425	468	440	427	430	339	477	448	449	433	448	387
ENSDART00000004656	553	525	639	676	553	737	577	558	703	541	608	674	536	555	705	561	615	904	561	642	748	550	636	725
ENSDART00000004664	315	286	500	396	273	644	392	305	610	319	311	570	300	311	447	302	428	501	409	461	758	339	419	618
ENSDART00000004678	6	5	13	14	20	10	18	12	10	9	18	6	19	10	9	13	9	5	17	12	7	9	13	7
ENSDART00000004679	8287	6355	4151	8183	6216	5214	7441	6429	4867	6182	6948	5305	6802	6712	6565	6256	7101	5350	7564	7870	5250	7148	7557	5047
ENSDART00000004686	54	76	89	91	59	72	61	69	94	58	32	68	46	78	104	61	74	102	59	100	95	89	64	86
ENSDART00000004689	27	20	24	23	28	22	20	24	32	24	24	33	17	29	39	18	26	20	22	31	28	32	25	41
ENSDART00000004692	5102	5236	4252	5273	4601	4096	4893	5074	4511	4545	5250	4106	4613	5238	5306	4849	4659	4605	5135	5657	5712	5136	5172	4148
ENSDART00000004712	1951	1853	1935	2014	1773	1687	1865	1709	2029	1709	1919	1433	1943	2200	2357	1695	1923	1550	1851	2014	2474	1968	1773	1344
ENSDART00000004716	8	15	19	16	12	23	8	8	13	10	1	10	10	14	19	8	9	29	9	7	22	2	8	22
ENSDART00000004717	12	18	18	26	18	32	12	19	30	24	11	39	22	9	30	13	21	22	16	34	40	14	28	50
ENSDART00000004727	2032	2154	3288	2178	1761	2795	1869	2158	3560	1995	1768	2629	2070	1813	3675	2186	1531	2126	2056	2452	4520	1957	2373	3150
ENSDART00000004739	114	129	214	165	126	202	142	150	218	122	143	221	143	149	190	162	115	195	169	148	251	127	106	198
ENSDART00000004740	0	0	0	0	1	1	2	4	0	1	0	0	1	1	1	1	1	2	0	1	0	0	1	3
ENSDART00000004742	4	5	3	11	11	2	10	5	3	5	14	10	1	7	7	2	8	4	9	13	5	6	14	7
ENSDART00000004745	23	20	11	26	21	31	19	16	16	13	17	16	17	25	29	19	21	22	23	30	8	27	25	21
ENSDART00000004751	477	462	576	584	496	517	492	574	589	467	515	511	457	567	609	434	434	477	522	602	639	538	588	581
ENSDART00000004756	237	276	643	421	332	434	322	406	493	336	498	448	338	277	505	343	640	420	430	410	497	387	655	392
ENSDART00000004769	200	211	264	240	209	254	225	194	269	228	186	239	203	245	269	244	184	291	247	218	252	257	265	292
ENSDART00000004771	52	57	46	58	46	43	55	53	55	65	47	48	66	65	58	60	49	61	67	63	73	57	45	57
ENSDART00000004780	472	406	566	501	437	552	424	429	588	448	426	527	519	495	599	512	449	564	487	506	629	523	559	551
ENSDART00000004782	225	283	512	381	285	436	285	325	541	284	291	319	268	307	441	306	217	390	298	360	518	255	373	439
ENSDART00000004797	118	76	117	141	121	134	99	115	138	106	134	146	117	128	151	142	145	130	113	145	154	117	136	130
ENSDART00000004812	28085	25657	10501	28265	16224	4755	28154	22479	8373	19976	22312	7843	24492	30770	18269	18128	13389	4461	26532	31857	12460	19855	17096	9220
ENSDART00000004816	129	126	112	172	118	79	129	163	139	141	117	103	134	185	172	133	120	101	164	163	143	165	131	124
ENSDART00000004842	400	265	201	366	258	249	361	298	196	388	305	213	319	291	280	324	319	214	340	346	228	349	332	221
ENSDART00000004848	38	36	45	39	32	42	34	38	45	31	44	33	36	58	61	37	38	35	40	44	50	36	40	23
ENSDART00000004871	9	14	13	17	13	12	23	10	12	13	10	18	8	7	13	15	6	9	11	17	13	7	15	14
ENSDART00000004879	1534	1419	3157	2051	1482	3605	1705	1729	3332	1471	1863	3504	1663	1844	2774	1493	2065	3537	1884	2022	4257	1755	2420	3845
ENSDART00000004896	386	340	412	412	361	414	376	360	448	348	396	369	368	404	465	318	392	373	396	428	505	388	429	363
ENSDART00000004899	355	398	704	385	347	580	375	456	716	380	380	492	405	426	625	398	306	547	432	486	768	386	444	545
ENSDART00000004903	85	111	248	138	100	239	98	127	215	88	114	158	122	119	174	108	84	266	129	102	221	131	126	166
ENSDART00000004920	287	358	391	373	286	355	304	369	442	323	361	317	313	362	440	277	370	397	336	367	491	319	364	337
ENSDART00000004923	318	280	316	344	283	323	287	316	405	314	302	354	339	359	400	334	338	363	367	389	403	363	288	366
ENSDART00000004964	812	763	1143	1158	825	1299	909	736	1186	794	797	996	735	897	1237	1012	938	1335	657	752	1287	988	1297	1204
ENSDART00000004984	272	285	419	345	303	487	312	271	477	323	242	402	304	312	510	309	287	444	279	337	570	333	335	419
ENSDART00000005004	61	68	42	77	58	46	69	72	55	57	69	44	69	70	67	60	65	51	88	62	65	70	70	57
ENSDART00000005015	102	93	79	129	78	89	105	99	112	99	98	101	99	104	136	80	84	70	109	111	110	116	107	68
ENSDART00000005021	1681	1300	1300	1893	1390	1469	1498	1248	1197	1405	1535	1585	1692	1608	1552	1390	1606	1311	1785	1566	1327	1777	1686	1343
ENSDART00000005025	55	46	58	72	50	50	36	45	70	43	39	62	44	55	50	37	41	59	57	58	93	43	45	32
ENSDART00000005033	30	22	26	38	31	22	27	29	30	19	30	34	35	21	25	30	42	33	41	43	25	38	30	26
ENSDART00000005053	268	307	405	309	279	454	273	306	432	280	286	311	267	345	442	313	247	429	317	372	495	326	347	368
ENSDART00000005067	223	210	266	277	226	232	226	223	260	223	242	220	215	246	309	239	249	252	226	302	300	283	311	275
ENSDART00000005086	2598	2862	3013	2781	2607	2812	2660	2920	3381	2465	2743	2686	2895	2878	3722	2788	2764	2749	2679	2996	3609	2748	3025	2711
ENSDART00000005090	191	228	164	224	167	172	175	183	195	190	200	186	215	210	194	177	199	160	223	243	181	193	205	190
ENSDART00000005105	111	68	80	106	86	75	88	91	99	78	99	80	72	128	115	87	85	96	108	115	93	95	120	68
ENSDART00000005112	0	1	0	2	0	0	5	1	0	3	7	0	4	6	0	1	0	0	0	1	0	4	3	1
ENSDART00000005118	82	90	72	122	92	76	82	85	88	84	78	88	74	71	77	86	101	68	73	85	77	70	97	77
ENSDART00000005119	4010	4039	4033	3512	3524	3878	3922	4150	4292	3638	3624	3217	3985	4065	4370	3878	3337	3855	3935	4554	4698	3859	3780	3479
ENSDART00000005127	188	147	181	185	152	170	178	159	149	167	197	195	179	195	219	159	175	175	206	184	187	190	194	176
ENSDART00000005140	79	82	92	97	84	81	83	84	79	73	91	95	83	100	102	78	94	98	84	103	117	86	88	68
ENSDART00000005143	583	579	484	738	585	484	615	793	484	637	681	569	553	827	584	790	563	506	733	708	615	750	645	522
ENSDART00000005145	2	1	2	3	1	5	1	2	3	4	3	5	3	0	5	1	3	2	2	6	2	0	2	1
ENSDART00000005158	118	99	115	125	117	159	113	127	167	115	127	118	122	135	155	106	124	128	139	146	164	146	139	129
ENSDART00000005168	125	171	216	169	139	189	149	152	228	157	114	130	147	154	185	133	149	171	130	188	237	162	174	203
ENSDART00000005191	2191	2080	2109	2447	2043	2364	1957	2229	2364	1862	2186	2263	1985	2090	2359	2067	2067	2309	2034	2275	2577	2165	2409	2311
ENSDART00000005195	764	831	1102	894	818	1187	742	736	1243	756	799	917	828	910	1059	833	748	1087	891	937	1272	822	866	1077
ENSDART00000005217	1651	1521	3969	3426	2210	3887	1463	1619	2719	1758	1719	3322	1599	2019	3372	2156	2417	3328	2158	1867	3449	2593	2147	2685
ENSDART00000005221	116	112	113	145	112	106	108	121	137	128	111	113	100	130	144	96	112	126	125	134	151	118	128	94
ENSDART00000005244	5	2	3	1	5	2	2	1	3	4	8	1	2	2	5	5	5	1	1	3	0	5	1	2
ENSDART00000005255	54	71	62	97	82	76	80	70	84	62	72	65	74	74	80	59	66	72	65	80	86	80	75	71
ENSDART00000005263	369	344	366	421	301	379	370	361	345	389	375	300	368	356	413	365	356	342	428	429	407	412	402	362
ENSDART00000005292	6	8	28	6	21	12	4	15	16	3	6	6	16	17	20	13	9	2	11	2	12	9	5	11
ENSDART00000005296	2	2	7	3	2	0	1	0	3	3	1	3	1	4	5	1	2	5	5	8	2	2	4	5
ENSDART00000005299	308	403	495	385	342	581	329	358	482	311	308	449	419	376	526	345	369	528	335	419	598	382	378	430
ENSDART00000005313	412	395	401	380	391	331	355	409	440	416	396	353	370	512	428	355	389	326	404	428	507	428	433	375
ENSDART00000005321	288	281	189	280	221	199	264	280	191	259	273	196	240	271	279	250	254	182	282	299	221	302	252	215
ENSDART00000005326	125	119	148	143	145	130	143	157	154	109	147	116	142	145	133	148	118	128	149	138	159	144	146	108
ENSDART00000005329	3	21	9	5	12	16	7	13	7	4	11	9	13	8	23	9	15	3	15	11	17	7	16	5
ENSDART00000005331	80	61	64	98	64	59	54	66	87	48	55	74	51	67	109	53	74	63	65	83	107	72	71	67
ENSDART00000005337	1161	1092	1114	1268	1178	1099	1268	1179	1192	1293	1229	1350	1291	1407	1457	1278	1206	1421	1411	1311	1734	1444	1167	1144
ENSDART00000005345	284	279	233	421	408	300	323	271	389	434	438	316	287	335	356	328	422	439	456	357	488	402	389	501
ENSDART00000005355	145	163	185	191	152	186	176	185	204	167	180	173	142	175	198	194	183	221	207	192	213	195	222	212
ENSDART00000005359	22	26	24	28	18	35	23	26	21	22	19	21	37	27	28	16	14	20	30	45	22	29	23	17
ENSDART00000005366	281	297	273	305	270	281	278	303	264	256	275	268	272	351	271	374	309	331	324	332	300	251	303	282
ENSDART00000005373	1	2	0	1	0	3	1	1	0	1	0	0	1	0	1	1	0	1	1	4	0	0	0	1
ENSDART00000005381	82	94	88	102	70	93	106	96	114	80	91	68	112	92	136	85	72	91	107	138	114	100	104	89
ENSDART00000005382	235	221	317	233	156	340	191	247	338	196	187	268	166	231	400	179	164	461	207	260	434	212	217	284
ENSDART00000005405	88	132	216	165	127	252	159	161	275	153	139	258	116	189	258	126	148	222	182	179	267	137	188	239
ENSDART00000005431	466	441	903	531	516	978	468	495	848	472	472	709	479	512	770	520	600	1045	551	545	1005	579	584	767
ENSDART00000005449	109	39	91	100	111	90	85	73	104	61	83	77	72	110	104	75	66	71	105	104	117	101	91	63
ENSDART00000005464	327	285	484	384	292	501	316	356	558	295	318	458	333	365	486	312	370	547	365	424	559	331	369	465
ENSDART00000005473	69	57	49	81	48	42	80	67	56	64	73	46	80	82	67	61	71	42	84	81	57	63	65	38
ENSDART00000005479	276	310	372	319	273	404	289	283	408	279	271	285	288	284	331	308	298	347	309	330	404	303	346	376
ENSDART00000005485	98	60	18	39	65	24	72	45	30	62	57	25	62	74	51	81	59	33	78	70	52	65	58	30
ENSDART00000005496	65	80	50	48	55	57	78	62	69	46	67	52	73	85	66	52	57	40	79	73	91	65	51	30
ENSDART00000005499	120	61	98	146	125	111	99	133	126	113	108	109	100	141	107	72	95	73	120	124	96	121	110	110
ENSDART00000005547	924	899	339	793	653	269	952	913	357	693	948	492	1061	976	611	685	715	368	876	1025	521	887	885	435
ENSDART00000005548	1	6	5	4	1	0	0	2	2	2	0	1	0	1	5	0	0	4	2	2	1	4	0	1
ENSDART00000005562	78	66	24	55	70	48	56	47	31	52	35	40	58	87	25	60	70	41	89	41	36	88	64	41
ENSDART00000005568	52	59	37	54	27	44	43	50	67	39	54	47	55	50	48	39	49	44	80	70	48	48	49	43
ENSDART00000005573	152	167	136	146	141	131	164	131	141	146	119	117	130	152	164	143	126	148	147	157	166	173	139	137
ENSDART00000005583	88	51	79	76	55	93	70	80	73	86	76	89	71	74	100	85	60	87	76	90	99	115	63	69
ENSDART00000005585	0	4	9	6	4	3	3	2	9	2	2	7	4	1	6	3	1	13	4	5	8	1	3	15
ENSDART00000005590	118	115	111	147	103	119	140	116	115	93	151	107	125	127	144	105	123	131	141	122	110	106	154	120
ENSDART00000005593	538	573	608	643	519	623	549	625	654	541	582	473	487	643	648	586	564	569	666	655	768	674	611	550
ENSDART00000005609	285	261	230	285	260	241	253	279	271	280	323	305	310	323	336	261	269	237	318	344	330	309	306	250
ENSDART00000005616	76	81	81	85	72	47	61	46	52	32	69	56	44	57	88	71	62	72	72	84	64	69	59	72
ENSDART00000005625	37	14	39	25	17	68	27	19	63	22	32	45	23	24	35	27	19	91	40	23	64	32	23	46
ENSDART00000005638	730	890	557	664	610	588	750	764	731	593	688	675	732	887	805	687	619	513	762	766	746	761	753	596
ENSDART00000005639	170	166	152	154	155	150	148	157	145	140	166	146	159	165	195	153	148	171	174	171	183	156	200	141
ENSDART00000005641	395	401	370	423	418	354	422	414	389	386	492	415	433	486	498	411	411	333	522	442	429	465	472	348
ENSDART00000005643	76	70	94	80	75	102	78	87	117	63	76	88	94	92	102	73	73	72	74	107	119	95	120	101
ENSDART00000005670	240	273	409	244	226	300	258	255	465	277	251	285	272	269	389	214	215	334	260	287	466	268	272	309
ENSDART00000005671	19	3	8	10	10	13	13	10	10	4	4	9	8	14	5	20	11	13	18	4	6	19	17	52
ENSDART00000005676	285	225	309	329	287	283	271	309	358	267	264	312	273	332	362	263	266	283	348	321	488	339	303	225
ENSDART00000005682	14408	13469	9171	15445	12741	9152	13603	14664	10879	13495	14826	10436	13677	15295	13049	13324	12874	10232	14471	16833	12356	14706	14787	10299
ENSDART00000005696	19	32	25	30	25	26	17	18	25	41	41	34	31	38	28	29	25	11	26	37	33	36	30	22
ENSDART00000005720	1085	1027	1208	1090	941	1328	995	1132	1426	1020	1032	1160	984	1216	1520	980	1027	1177	1215	1315	1670	1109	1124	1255
ENSDART00000005724	73	59	67	97	78	66	56	91	77	72	98	73	86	84	84	63	70	61	92	85	82	79	86	73
ENSDART00000005733	176	199	320	219	135	308	202	198	335	189	179	229	190	204	254	174	171	281	206	205	347	167	191	248
ENSDART00000005738	85	62	50	77	88	43	90	77	60	71	82	67	77	102	94	109	66	50	83	88	77	76	84	67
ENSDART00000005740	16	11	17	25	14	10	17	15	13	10	15	13	17	13	16	13	12	15	22	20	20	12	19	10
ENSDART00000005750	980	799	661	1086	820	702	939	918	751	922	907	639	892	996	843	765	871	722	1024	1116	752	1018	895	755
ENSDART00000005764	8	10	7	8	10	5	3	6	5	9	8	7	8	5	3	2	12	5	11	12	4	5	3	2
ENSDART00000005767	1	0	0	0	0	1	0	0	2	2	0	0	0	1	0	0	0	0	0	0	1	0	0	0
ENSDART00000005784	213	222	180	192	185	187	176	222	215	163	223	152	191	187	196	166	181	195	181	210	241	193	191	209
ENSDART00000005804	0	0	0	0	0	0	0	0	0	0	0	0	5	0	0	0	0	0	0	2	0	0	0	1
ENSDART00000005829	181	200	262	233	189	276	198	219	279	207	186	238	183	190	282	194	182	235	206	215	308	216	210	211
ENSDART00000005842	57	45	40	69	47	43	71	57	48	55	68	72	63	71	77	62	68	39	62	64	74	58	67	55
ENSDART00000005845	210	235	235	259	196	253	244	242	288	195	222	217	255	288	300	259	183	234	251	252	316	243	244	236
ENSDART00000005847	350	275	338	358	293	369	337	352	392	313	333	313	325	388	357	268	322	356	400	400	417	332	341	368
ENSDART00000005853	468	368	323	412	374	299	430	454	350	354	413	308	407	462	448	435	382	318	474	494	379	493	444	285
ENSDART00000005857	186	165	167	178	194	197	161	211	187	159	201	194	205	215	199	157	164	164	219	191	221	197	197	202
ENSDART00000005864	29	13	34	38	26	24	24	25	25	21	21	23	30	33	30	22	24	17	37	48	38	20	33	20
ENSDART00000005869	48	49	53	53	39	47	51	50	50	45	45	45	44	59	68	37	44	46	52	50	56	48	53	50
ENSDART00000005877	2394	3365	1322	2721	2470	1025	3189	3217	1431	3336	1550	788	2492	3294	1415	2619	2156	1066	2840	3388	1601	2985	2767	1252
ENSDART00000005879	3546	3555	3008	3939	3351	3448	3665	3571	3402	3505	3879	3179	3750	3491	3657	3641	3547	3310	3666	4087	3734	3880	4005	3126
ENSDART00000005883	200	204	273	282	211	308	212	230	277	199	230	251	218	207	266	215	223	311	219	261	317	249	232	305
ENSDART00000005884	715	676	725	787	630	759	670	675	727	651	717	747	669	764	910	703	640	752	794	772	869	816	773	746
ENSDART00000005893	131	148	211	184	151	161	151	144	204	172	170	183	174	164	184	137	151	155	159	152	197	155	160	171
ENSDART00000005895	1086	1174	624	1759	1271	630	1699	1379	750	1537	978	705	1095	1514	716	1232	1603	552	1239	1525	907	1692	1843	959
ENSDART00000005901	54	85	102	93	75	165	64	75	130	83	60	106	64	94	141	69	97	118	87	80	184	89	95	110
ENSDART00000005903	2979	2658	2028	3095	2423	2603	2769	2469	2240	2644	2740	2194	2713	2681	2671	2713	2680	2589	2681	3066	2794	2973	2991	2545
ENSDART00000005906	176	144	284	228	191	238	183	220	286	193	169	210	183	204	264	140	160	286	203	286	346	209	213	270
ENSDART00000005923	112	89	110	113	144	100	114	99	86	113	111	108	104	133	140	91	108	88	116	129	111	122	123	99
ENSDART00000005927	2022	2128	1934	2354	2229	2026	2116	2211	2186	1975	2110	2116	2138	2340	2250	2132	2253	2012	2446	2259	2343	2332	2229	1972
ENSDART00000005929	476	510	417	610	542	398	474	541	391	439	568	497	479	544	574	600	575	374	589	639	521	632	555	437
ENSDART00000005944	15783	15604	14005	16691	13221	13971	15040	14822	14615	14189	14019	12803	14460	16004	16280	14601	14074	15058	16551	17185	16145	15280	15860	13495
ENSDART00000005985	300	208	274	308	287	257	265	282	288	296	298	265	308	309	325	259	291	260	329	316	319	294	324	295
ENSDART00000005989	75	102	91	89	70	67	72	93	87	70	65	68	88	105	104	81	82	79	75	83	69	74	83	68
ENSDART00000005999	19	14	73	22	20	101	12	18	92	15	20	62	24	25	75	15	26	121	20	20	90	28	20	74
ENSDART00000006013	97	112	120	105	64	150	106	120	154	103	93	138	108	118	134	70	69	126	90	132	255	109	87	146
ENSDART00000006018	0	0	1	0	0	0	0	0	0	0	0	0	0	0	0	0	0	0	0	0	0	0	0	0
ENSDART00000006021	176	189	172	198	154	179	170	202	181	172	193	181	188	202	218	150	160	178	180	225	235	181	165	181
ENSDART00000006037	267	184	314	238	217	204	218	245	279	213	225	238	202	272	262	188	195	178	244	268	280	275	228	208
ENSDART00000006038	221	211	258	231	174	178	252	250	278	174	224	161	285	283	255	178	205	167	242	226	305	263	204	169
ENSDART00000006043	99	67	134	99	81	133	80	120	120	104	101	107	90	117	126	107	102	128	134	113	162	91	93	135
ENSDART00000006058	406	506	532	445	389	581	400	443	569	409	378	427	423	451	514	441	416	545	456	492	689	424	440	475
ENSDART00000006061	109	93	84	125	116	87	129	109	100	129	106	82	118	129	93	110	89	98	141	144	108	139	106	85
ENSDART00000006073	34	31	19	57	13	21	42	40	49	20	22	18	35	23	38	29	44	45	48	68	55	34	47	10
ENSDART00000006078	444	418	569	518	438	620	471	491	571	435	498	548	453	497	660	367	461	617	506	597	736	483	548	555
ENSDART00000006079	202	197	191	254	205	193	170	200	205	222	215	249	199	228	253	213	212	203	257	241	225	225	215	186
ENSDART00000006085	132	109	158	146	99	119	139	138	134	116	139	127	161	143	186	109	144	133	176	155	156	143	139	108
ENSDART00000006091	283	276	318	325	274	315	261	294	302	267	388	376	329	287	328	331	342	309	257	296	341	310	359	336
ENSDART00000006093	38	35	30	54	33	39	56	53	52	41	21	41	51	42	53	32	35	43	42	57	71	48	52	51
ENSDART00000006099	110	98	53	98	82	57	119	113	90	68	101	74	127	143	91	86	88	69	140	116	93	89	104	62
ENSDART00000006109	193	219	236	274	199	275	251	216	271	217	217	237	237	248	291	222	247	254	220	216	313	234	269	247
ENSDART00000006120	50	49	41	53	32	55	53	73	65	41	44	46	48	60	78	58	33	37	58	70	47	66	37	49
ENSDART00000006124	422	467	528	551	475	463	509	529	499	496	478	482	468	503	507	451	443	489	514	534	619	532	548	459
ENSDART00000006132	7087	7167	6974	7999	6332	7985	7339	7279	8181	6684	7988	7273	7043	7444	8274	6820	8242	8420	8096	8633	9030	7215	8627	7014
ENSDART00000006147	32	40	19	34	15	17	47	37	18	47	45	30	36	27	36	39	49	24	50	40	23	43	23	26
ENSDART00000006173	853	794	1232	712	663	1142	901	809	1300	721	701	878	820	846	1291	772	774	1480	853	1004	1475	798	781	993
ENSDART00000006211	382	304	375	369	361	350	382	427	354	385	404	352	348	380	444	320	319	287	409	457	440	428	426	315
ENSDART00000006212	0	0	1	1	2	1	4	0	6	2	3	4	1	0	4	0	3	3	1	3	2	1	0	3
ENSDART00000006216	57	38	115	85	49	103	84	77	105	62	61	80	66	49	108	50	76	100	63	87	132	69	64	96
ENSDART00000006256	143	147	141	172	125	142	121	152	162	119	126	157	108	186	169	157	132	140	145	170	201	172	148	153
ENSDART00000006284	6	15	18	5	5	14	10	7	19	3	7	9	7	3	16	6	10	18	1	1	20	1	3	10
ENSDART00000006288	127	137	213	176	125	201	145	158	129	141	116	165	142	181	240	149	157	178	190	183	261	175	165	195
ENSDART00000006290	363	351	565	445	334	562	314	432	550	400	368	434	363	426	546	375	406	526	426	486	631	424	382	519
ENSDART00000006300	254	249	215	290	307	265	262	296	242	270	253	235	282	269	268	226	268	232	284	306	272	295	275	257
ENSDART00000006338	233	283	365	282	260	334	262	285	442	214	238	273	266	294	379	258	247	334	257	279	421	292	284	285
ENSDART00000006343	134	119	121	170	136	128	147	155	128	134	144	128	130	156	176	172	151	134	162	167	167	177	168	130
ENSDART00000006344	121	110	109	147	91	83	115	96	96	107	138	124	118	127	140	99	105	99	127	167	126	121	119	101
ENSDART00000006373	1425	1475	1412	1627	1415	1507	1373	1593	1605	1321	1340	1290	1433	1491	1775	1461	1366	1413	1550	1781	1843	1617	1497	1479
ENSDART00000006378	54	70	46	69	52	58	63	75	69	40	48	50	50	68	39	85	58	80	47	91	60	70	79	61
ENSDART00000006380	229	207	236	270	200	173	223	196	198	207	251	209	213	250	291	199	218	214	299	238	249	260	245	180
ENSDART00000006381	516	433	910	542	431	827	398	449	871	383	427	638	475	507	826	439	450	731	451	496	881	445	495	683
ENSDART00000006386	5292	5861	8826	6095	5197	8247	5303	6109	8805	5304	4949	6760	5388	6272	8833	5379	5157	7657	5909	6765	9899	5737	6207	7473
ENSDART00000006393	23	17	28	18	16	16	16	18	17	12	15	7	10	19	28	9	13	18	15	21	18	10	28	18
ENSDART00000006412	17	19	13	19	13	16	15	33	12	20	9	12	13	6	17	20	18	8	19	13	17	16	14	12
ENSDART00000006417	1553	1464	852	1595	1534	930	1618	1335	1004	1452	1629	1104	1416	1553	1350	1317	1598	992	1641	1623	1174	1622	1509	976
ENSDART00000006419	62	68	123	70	63	165	44	63	140	55	65	107	63	88	126	85	74	115	65	74	135	95	64	108
ENSDART00000006429	267	297	340	312	318	320	302	320	381	300	352	318	299	320	408	335	295	380	306	421	365	314	360	358
ENSDART00000006435	163	177	148	184	169	129	134	165	140	145	171	160	179	210	182	158	145	123	191	169	180	182	155	167
ENSDART00000006436	324	362	398	283	166	355	274	347	466	176	217	274	295	331	398	300	204	281	343	371	432	295	257	273
ENSDART00000006443	376	418	320	424	367	372	393	337	420	390	423	328	379	438	453	387	406	399	463	441	454	418	469	379
ENSDART00000006449	657	566	864	637	492	876	585	542	927	488	610	743	595	627	951	504	582	933	586	731	1167	602	580	845
ENSDART00000006463	229	210	197	221	180	163	232	268	216	193	193	221	238	243	240	231	181	190	263	257	250	214	217	178
ENSDART00000006474	28	24	15	33	18	22	31	29	19	24	33	24	25	37	25	14	18	9	32	23	30	23	18	10
ENSDART00000006489	464	572	797	674	629	626	569	627	622	707	497	566	480	698	676	634	591	574	532	679	693	745	701	723
ENSDART00000006490	171	199	197	262	170	176	187	218	195	210	210	220	238	257	265	196	202	201	227	238	280	207	219	208
ENSDART00000006505	1	0	0	0	1	0	0	0	1	1	0	0	0	1	0	0	1	1	0	0	0	0	0	0
ENSDART00000006512	147	123	133	151	137	138	113	137	153	108	115	119	143	152	135	94	123	124	160	153	155	143	157	116
ENSDART00000006513	1610	1652	1740	1973	1511	1721	1629	1484	1784	1662	1689	1852	1743	1729	2024	1715	1629	1821	1794	1720	1991	1818	1715	1688
ENSDART00000006514	0	0	0	1	1	2	0	1	1	1	0	0	0	0	0	1	0	0	0	1	0	0	1	0
ENSDART00000006538	40	19	22	35	25	17	27	24	26	27	24	28	35	30	20	33	21	34	33	18	29	22	21	17
ENSDART00000006549	18	9	3	9	8	8	8	13	8	17	20	6	19	11	9	15	16	5	15	12	4	21	12	6
ENSDART00000006579	36	26	27	53	32	36	26	41	26	36	35	42	31	48	39	30	40	35	39	34	28	59	39	43
ENSDART00000006580	139	141	191	182	132	196	129	138	184	136	130	171	123	172	198	153	153	187	158	150	202	179	150	162
ENSDART00000006602	99	75	83	111	72	60	88	105	84	65	90	97	68	93	111	81	79	86	89	112	103	147	104	61
ENSDART00000006606	0	3	0	18	21	1	2	2	0	21	31	10	5	0	0	12	19	3	3	0	0	23	22	5
ENSDART00000006612	114	103	78	142	109	90	119	148	111	105	146	99	127	147	132	120	127	112	147	111	141	141	131	96
ENSDART00000006615	100	152	101	150	114	103	142	152	119	135	116	99	94	138	149	116	111	108	141	167	137	143	110	87
ENSDART00000006619	233	213	230	215	180	187	194	225	214	165	203	179	213	207	222	234	224	193	203	239	245	264	216	178
ENSDART00000006622	729	574	761	801	664	666	777	807	798	702	795	735	865	939	937	700	664	607	1003	874	1009	817	710	717
ENSDART00000006628	12	4	25	9	7	23	14	15	11	14	7	24	4	11	17	9	12	29	9	7	42	8	4	14
ENSDART00000006636	71	55	60	73	44	114	64	37	68	99	75	102	63	45	54	45	40	56	59	67	61	121	118	79
ENSDART00000006648	61	51	57	53	51	53	57	67	60	63	76	57	55	63	72	41	83	56	60	70	60	71	65	54
ENSDART00000006657	380	258	542	455	333	439	392	350	525	287	385	400	361	411	507	264	290	413	451	406	660	321	383	408
ENSDART00000006669	38	20	26	25	27	32	27	36	16	26	24	22	34	35	23	15	26	29	32	35	32	37	29	23
ENSDART00000006673	32	34	35	34	34	23	24	32	36	19	27	30	23	30	32	41	24	38	36	46	37	39	36	31
ENSDART00000006676	162	135	118	164	154	157	169	169	190	173	209	145	175	184	211	160	158	164	186	205	211	173	192	142
ENSDART00000006703	384	413	410	451	405	356	392	434	397	378	368	317	348	422	439	389	374	373	421	465	471	490	442	385
ENSDART00000006709	2464	2408	2399	2457	2152	2453	2383	2412	2711	2057	2347	2244	2462	2560	2842	2252	2245	2273	2447	2599	3065	2404	2484	2266
ENSDART00000006724	1	1	7	5	3	1	2	2	1	0	7	4	1	7	4	5	3	2	2	1	1	8	2	0
ENSDART00000006748	255	243	345	279	240	295	248	273	373	246	219	270	241	265	358	250	246	299	222	263	366	262	263	277
ENSDART00000006765	450	424	635	439	414	658	417	445	669	398	412	519	446	472	654	429	431	566	485	525	729	439	508	549
ENSDART00000006772	5	8	10	9	17	12	21	21	9	17	24	21	14	12	18	14	17	18	27	13	20	26	27	20
ENSDART00000006778	245	191	204	251	197	280	191	211	204	187	226	240	211	216	224	205	224	203	189	214	266	209	204	268
ENSDART00000006783	152	127	120	150	116	114	133	130	125	141	130	100	125	133	125	131	143	101	114	176	148	142	147	118
ENSDART00000006787	62	36	55	82	74	67	58	69	56	63	90	47	53	63	66	51	72	62	90	86	69	75	76	61
ENSDART00000006795	3	3	3	6	3	1	8	5	4	5	2	2	7	5	2	3	2	1	4	4	4	2	5	1
ENSDART00000006802	2702	2967	3825	3036	2799	3674	2926	3193	4144	2835	2790	3026	2948	3101	3740	2939	2719	3659	2878	3492	4420	2873	3309	3614
ENSDART00000006817	91	50	37	99	59	19	79	105	28	86	76	27	85	105	72	57	84	37	100	105	34	72	82	29
ENSDART00000006840	282	248	292	304	245	270	239	258	277	237	273	323	283	297	332	267	271	273	309	261	302	333	271	273
ENSDART00000006843	388	389	438	393	320	495	372	461	439	358	357	424	417	452	527	371	367	550	397	518	454	434	429	433
ENSDART00000006867	1287	1354	2137	1519	1260	1987	1296	1478	2160	1297	1282	1768	1333	1493	2073	1391	1292	1765	1460	1572	2602	1508	1565	1903
ENSDART00000006868	2127	2200	2541	2655	2181	2746	1981	2021	2456	2192	2226	2690	2217	2135	2845	2317	2102	2468	2309	2264	3020	2518	2674	2588
ENSDART00000006870	176	180	307	186	140	340	152	141	410	158	141	236	165	203	436	135	145	690	155	169	448	146	229	322
ENSDART00000006881	97	78	64	102	104	77	83	88	75	90	145	107	104	115	105	104	114	85	105	110	91	130	114	88
ENSDART00000006892	754	784	1022	1007	994	1457	513	810	1276	982	1059	858	981	961	1126	779	1076	1513	914	979	1560	1086	1350	1210
ENSDART00000006897	246	203	80	206	199	78	206	229	83	192	202	99	208	243	169	156	193	102	248	237	100	199	221	101
ENSDART00000006898	4	0	2	1	2	2	1	3	0	5	0	0	1	2	2	3	3	7	2	1	1	6	6	2
ENSDART00000006899	309	315	435	313	288	381	265	268	401	287	300	309	278	314	388	283	287	371	312	343	472	333	336	362
ENSDART00000006908	57	31	40	55	40	64	49	56	51	59	52	45	53	73	62	46	62	52	65	70	52	57	67	45
ENSDART00000006910	5	10	9	14	10	18	20	11	17	10	9	10	11	11	20	11	7	4	19	18	7	7	4	7
ENSDART00000006923	53	64	53	59	66	36	67	47	46	63	50	58	69	58	59	52	51	55	53	56	69	77	47	78
ENSDART00000006927	117	116	131	135	103	103	105	100	122	126	157	117	110	145	164	111	133	144	115	121	140	116	118	112
ENSDART00000006930	13	9	18	21	18	16	17	13	6	15	24	17	18	16	19	16	17	18	21	22	22	22	14	17
ENSDART00000006942	116	128	147	141	133	141	144	132	157	125	123	144	151	134	161	129	123	146	171	119	156	134	130	117
ENSDART00000006948	8	10	17	12	10	9	6	10	11	8	9	10	8	16	9	9	13	13	1	16	13	12	11	11
ENSDART00000006954	0	3	2	1	1	1	0	0	0	0	0	0	1	0	1	2	2	1	0	0	0	1	3	1
ENSDART00000006961	10	14	19	8	8	6	13	12	6	13	23	5	11	21	13	4	15	10	12	21	4	7	8	8
ENSDART00000006971	122	110	72	111	98	90	110	112	91	93	94	107	138	133	113	127	113	89	105	114	116	120	104	107
ENSDART00000006990	61	47	102	53	54	78	63	81	85	53	31	68	57	75	99	28	81	74	66	75	152	63	72	85
ENSDART00000006998	100	124	80	100	98	96	95	102	123	83	115	71	92	145	116	118	87	87	99	127	130	127	95	85
ENSDART00000007013	114	88	70	88	88	54	72	112	93	81	107	64	89	117	85	74	77	76	106	123	80	87	96	99
ENSDART00000007021	1415	1438	1884	1585	1343	2027	1274	1448	1763	1408	1315	1647	1500	1570	1817	1595	1562	1904	1444	1656	1990	1550	1589	1784
ENSDART00000007022	283	220	71	283	257	91	284	217	66	235	280	114	227	248	197	256	327	123	298	277	137	293	258	146
ENSDART00000007029	28	37	44	48	32	43	39	46	52	43	51	45	44	44	44	46	45	63	53	49	55	40	40	43
ENSDART00000007030	65	50	46	57	36	28	54	43	54	46	43	37	60	55	66	34	55	37	62	71	52	47	56	53
ENSDART00000007053	206	229	279	272	186	250	223	227	300	267	205	207	246	222	285	229	222	254	229	295	323	234	282	250
ENSDART00000007057	60	44	59	80	61	62	87	58	66	59	83	64	49	81	75	73	54	53	71	66	73	68	76	55
ENSDART00000007058	389	310	219	510	393	221	382	313	220	396	508	304	369	414	422	394	521	272	513	463	312	502	448	326
ENSDART00000007066	143	147	253	223	161	229	176	189	231	165	185	248	164	182	230	188	191	244	200	197	297	199	237	256
ENSDART00000007068	14	24	21	29	35	19	22	25	20	24	19	25	26	33	27	27	22	22	27	41	19	30	39	27
ENSDART00000007074	54	88	57	78	45	60	80	67	91	57	52	52	56	76	61	60	49	56	74	88	82	67	85	75
ENSDART00000007079	563	512	764	570	449	716	530	506	748	495	547	593	531	560	608	470	503	651	532	624	858	520	546	683
ENSDART00000007090	9	16	11	26	10	8	19	16	25	23	12	29	15	11	24	22	23	15	27	15	21	20	14	12
ENSDART00000007091	21	25	40	51	44	22	22	40	42	40	37	36	27	42	34	28	21	39	36	40	47	53	37	28
ENSDART00000007103	159	189	275	231	163	282	194	223	310	178	197	242	186	176	289	144	188	261	202	235	333	191	203	302
ENSDART00000007119	18	24	23	29	25	26	34	31	21	26	20	38	33	32	30	19	34	27	23	30	45	25	23	30
ENSDART00000007122	137	95	88	140	144	95	113	101	107	132	149	110	109	110	112	115	129	102	122	144	157	137	149	117
ENSDART00000007170	301	375	389	353	288	336	336	333	425	279	280	283	266	374	386	323	304	331	275	396	473	342	299	337
ENSDART00000007189	83	54	75	85	89	72	62	91	86	80	51	66	78	91	87	77	92	66	81	95	105	99	90	88
ENSDART00000007202	22	29	28	28	20	35	25	26	42	14	24	29	16	30	29	18	23	28	22	26	45	19	26	38
ENSDART00000007204	96	127	203	127	119	210	99	124	247	128	114	149	107	118	196	114	87	210	104	143	173	124	177	165
ENSDART00000007206	26	25	19	31	35	19	25	24	26	20	45	20	32	26	26	35	31	16	28	30	25	31	31	20
ENSDART00000007208	87	65	68	89	90	68	83	77	91	82	94	101	114	91	102	87	91	64	112	82	112	90	86	65
ENSDART00000007211	67	51	88	70	79	95	52	74	85	69	60	86	54	91	117	45	63	79	71	74	107	86	82	77
ENSDART00000007231	816	865	1426	944	773	1596	856	943	1424	737	877	1080	848	873	1282	770	976	1410	944	982	1538	901	1000	1260
ENSDART00000007253	0	0	0	0	0	0	0	0	0	0	0	0	0	0	0	0	0	0	0	0	0	0	0	0
ENSDART00000007260	387	378	322	410	348	403	400	349	414	366	326	364	377	373	416	367	385	421	401	390	412	371	429	360
ENSDART00000007262	107	90	69	133	88	64	89	92	66	93	119	75	102	90	88	99	93	65	118	101	96	104	113	69
ENSDART00000007271	143	140	179	155	132	163	181	162	154	155	183	130	175	159	202	150	176	133	198	169	185	165	203	162
ENSDART00000007293	284	325	2414	462	460	5257	244	605	4351	428	408	4241	314	250	3442	428	443	3277	382	383	4594	554	692	3934
ENSDART00000007308	13	8	7	16	9	7	22	21	13	7	15	19	11	15	22	9	16	10	12	12	2	15	17	8
ENSDART00000007310	6	3	4	5	7	4	5	9	3	5	3	3	3	8	16	5	4	1	2	3	6	7	6	2
ENSDART00000007321	21	14	7	21	9	11	13	8	8	19	26	12	12	15	18	13	9	9	32	16	16	17	18	11
ENSDART00000007333	1047	906	697	1082	880	706	1026	979	814	1008	938	647	901	1145	897	905	1049	674	1169	1144	924	1211	1001	725
ENSDART00000007335	100	98	48	137	123	73	132	109	59	111	134	79	112	104	97	92	145	75	142	156	80	121	132	66
ENSDART00000007346	315	186	806	375	285	954	381	309	811	325	377	639	410	329	673	375	365	737	352	399	890	385	379	631
ENSDART00000007353	379	364	340	362	333	309	379	389	423	331	323	318	363	364	395	338	323	331	415	426	438	324	367	300
ENSDART00000007373	162	200	159	184	177	175	161	208	176	162	153	154	167	222	200	165	165	151	201	210	195	210	189	149
ENSDART00000007381	809	849	1199	1076	910	1396	874	850	1084	938	989	1239	919	919	1087	929	1067	1162	1019	953	1352	966	1117	1339
ENSDART00000007392	212	201	202	249	207	268	216	211	206	215	226	196	186	228	223	197	219	200	212	255	250	198	255	231
ENSDART00000007398	287	320	274	324	334	294	323	285	284	313	298	335	317	319	388	333	336	307	270	330	308	360	364	303
ENSDART00000007401	91	54	108	116	79	100	93	120	131	94	84	85	78	97	127	87	95	95	96	97	118	86	108	83
ENSDART00000007412	492	496	639	560	489	647	508	628	644	456	578	516	506	633	572	504	499	551	586	604	626	551	572	590
ENSDART00000007434	1	7	3	2	2	4	1	4	5	7	3	2	2	8	5	1	8	5	1	4	2	7	10	4
ENSDART00000007458	602	719	801	706	620	800	652	664	898	585	599	710	680	677	859	714	606	864	676	734	976	680	690	722
ENSDART00000007482	558	480	568	581	479	579	508	538	641	503	485	481	523	581	650	482	469	556	585	614	732	518	578	518
ENSDART00000007487	392	393	442	377	344	461	401	362	507	354	378	387	411	389	444	403	341	441	309	457	513	430	437	455
ENSDART00000007498	37	48	82	91	74	152	50	47	104	46	59	116	55	33	58	54	115	113	67	56	87	72	61	106
ENSDART00000007500	9	6	29	10	8	28	8	15	19	19	8	30	15	17	15	10	9	15	8	12	23	8	12	16
ENSDART00000007512	208	200	217	235	207	224	205	230	226	210	243	198	242	251	253	230	235	225	276	223	253	263	216	227
ENSDART00000007520	66	66	55	96	78	55	74	77	65	78	78	69	72	86	71	68	64	51	106	57	88	73	63	52
ENSDART00000007522	357	301	206	371	275	172	357	304	228	384	379	243	396	353	264	360	345	197	429	370	305	376	326	210
ENSDART00000007531	411	327	275	442	294	280	396	363	338	334	410	388	416	464	412	343	326	325	471	367	400	453	365	316
ENSDART00000007567	1	0	0	2	0	1	0	0	0	4	0	0	0	0	0	1	0	0	0	1	1	1	3	1
ENSDART00000007577	36	35	30	50	43	23	35	58	39	42	41	48	32	38	36	37	57	42	36	65	39	29	23	37
ENSDART00000007584	3163	3109	2622	3647	3082	2823	3211	3649	3004	2950	3332	2602	3235	3691	3435	3159	3045	2324	3200	3889	3516	3483	3549	2857
ENSDART00000007587	67	49	64	62	54	49	55	67	65	29	61	48	53	65	64	55	52	64	52	56	64	60	65	46
ENSDART00000007622	28	26	23	30	31	29	21	21	31	12	22	19	24	22	40	30	16	20	21	30	29	32	37	23
ENSDART00000007624	186	173	151	195	170	145	192	198	168	160	202	165	219	207	224	169	192	127	210	180	176	213	196	140
ENSDART00000007630	339	325	284	354	331	260	316	363	328	289	323	260	329	341	357	316	346	212	360	417	337	393	372	265
ENSDART00000007636	4	1	5	16	7	3	9	5	4	3	5	8	4	4	10	6	3	8	4	10	2	4	8	0
ENSDART00000007638	94	129	148	141	112	147	109	97	179	120	115	116	110	116	158	83	101	116	112	161	179	106	116	120
ENSDART00000007640	305	208	266	340	293	249	319	358	256	295	258	289	311	309	392	254	296	266	391	332	339	326	303	244
ENSDART00000007642	928	903	1009	1097	849	1250	756	872	1061	788	844	1033	937	902	1134	1020	907	1234	977	1096	1172	1098	1015	1171
ENSDART00000007649	697	967	756	782	715	794	775	935	1037	739	583	661	812	939	1044	785	616	932	754	1125	1105	736	843	790
ENSDART00000007672	84	86	84	124	86	64	87	105	94	97	95	92	91	114	93	74	84	91	97	115	92	84	89	82
ENSDART00000007675	181	212	248	208	235	185	202	216	227	243	165	201	198	180	261	200	196	196	198	188	286	255	238	169
ENSDART00000007688	89	71	51	131	67	54	92	82	60	58	97	48	87	82	74	73	84	58	94	77	48	112	94	54
ENSDART00000007700	390	341	592	440	378	595	331	327	553	391	339	542	360	347	549	417	490	580	424	399	788	463	431	497
ENSDART00000007726	154	135	91	153	117	87	148	152	103	124	146	107	128	136	132	163	118	118	139	183	121	154	169	102
ENSDART00000007732	294	198	194	292	230	181	245	251	169	197	243	209	331	256	268	271	275	285	331	318	198	266	273	230
ENSDART00000007735	71	63	64	60	51	63	69	71	79	53	72	56	83	55	98	51	69	71	88	78	95	51	83	73
ENSDART00000007738	60	47	55	57	60	50	52	62	69	56	67	39	55	71	59	55	61	56	64	60	50	68	74	72
ENSDART00000007744	592	621	872	754	631	819	593	563	833	617	495	752	635	712	974	567	624	788	664	664	1043	739	774	796
ENSDART00000007756	186	217	250	251	207	237	197	263	240	215	211	279	218	265	240	256	187	276	249	293	290	282	255	228
ENSDART00000007767	1442	1490	1599	1741	1453	1714	1424	1574	1736	1407	1556	1563	1525	1579	2001	1413	1454	1586	1574	1795	2007	1627	1754	1638
ENSDART00000007769	0	0	0	0	0	0	0	0	0	0	0	0	0	0	0	0	0	0	0	0	0	0	0	0
ENSDART00000007770	18	19	8	17	10	7	13	20	11	13	10	9	25	25	15	24	21	16	29	14	14	23	19	10
ENSDART00000007778	18	26	12	24	11	25	10	21	10	22	16	11	17	18	19	21	17	12	21	17	20	25	23	39
ENSDART00000007783	94	95	155	101	85	124	88	118	119	91	123	89	86	122	130	78	109	131	103	123	143	98	118	128
ENSDART00000007789	1445	1583	1205	1439	1130	1275	1463	1641	1337	1132	1157	1163	1465	1693	1727	1277	1314	1056	1539	1722	1520	1225	1311	1135
ENSDART00000007797	455	606	814	648	607	774	431	415	831	575	508	657	546	661	693	683	536	750	535	685	939	666	671	711
ENSDART00000007806	125	120	142	112	103	118	107	100	141	101	86	135	115	142	151	120	85	112	124	91	189	125	124	123
ENSDART00000007827	82	74	88	89	81	159	84	76	105	97	103	131	90	79	126	82	89	163	79	106	120	106	111	156
ENSDART00000007842	289	276	197	315	314	301	304	297	231	337	309	250	268	320	262	289	293	293	302	367	244	327	374	270
ENSDART00000007856	62	94	42	77	78	52	70	73	62	69	71	63	63	80	66	80	100	59	92	88	66	105	87	53
ENSDART00000007857	75	76	99	70	54	101	81	79	107	59	57	102	75	89	110	65	65	101	59	83	116	80	85	98
ENSDART00000007906	520	521	151	701	599	231	727	556	219	578	766	294	661	556	428	486	817	287	714	650	190	605	650	264
ENSDART00000007913	52	71	122	101	84	141	66	93	102	43	72	80	65	66	111	107	83	156	64	94	127	60	120	125
ENSDART00000007914	63	67	92	70	68	106	78	83	95	64	61	81	49	72	76	65	60	80	50	72	85	48	83	91
ENSDART00000007927	0	0	0	2	0	1	0	0	0	0	3	0	0	0	0	1	2	1	0	0	0	1	4	0
ENSDART00000007957	411	349	346	434	349	328	321	358	356	457	412	336	415	458	422	451	379	356	427	430	450	441	451	286
ENSDART00000007961	26	38	65	38	36	58	14	52	72	35	42	82	35	38	55	25	32	73	31	44	84	43	38	74
ENSDART00000007972	28	17	32	15	30	22	35	22	26	23	26	19	27	28	37	23	20	24	36	32	40	33	28	22
ENSDART00000007981	2	0	4	0	0	1	1	0	1	3	0	1	0	0	1	0	0	0	1	1	1	0	0	1
ENSDART00000007997	271	304	174	389	298	206	331	236	175	303	342	210	250	318	212	280	318	184	261	321	224	343	331	225
ENSDART00000008009	111	116	231	170	118	260	129	112	233	109	130	172	125	112	250	133	125	269	106	160	258	106	136	238
ENSDART00000008010	3081	3363	3247	3791	2747	3397	2441	4107	3972	3192	3074	2908	3185	3338	3850	2958	2552	3507	3265	3549	4574	3666	3140	3478
ENSDART00000008013	359	300	284	348	294	388	346	340	331	277	314	346	303	355	347	263	370	355	347	372	374	349	340	366
ENSDART00000008035	125	112	291	152	131	227	115	129	253	132	123	190	106	154	229	109	113	215	149	134	339	153	156	204
ENSDART00000008038	193	185	117	202	168	92	170	201	163	160	184	133	220	234	149	172	238	116	214	212	148	210	204	153
ENSDART00000008043	217	178	239	281	233	188	232	227	202	230	238	231	286	270	271	203	209	176	283	227	293	257	217	202
ENSDART00000008047	105	126	121	124	125	110	124	140	149	147	113	115	117	156	145	117	95	123	137	131	162	128	124	114
ENSDART00000008053	96	96	104	136	72	88	86	119	136	102	99	85	128	118	115	115	110	79	145	96	120	123	126	113
ENSDART00000008058	36	20	51	38	24	56	36	40	58	31	32	31	47	51	64	37	30	33	47	40	65	43	59	46
ENSDART00000008077	275	169	342	255	193	314	239	194	389	181	264	193	206	228	341	215	222	252	286	237	357	245	282	256
ENSDART00000008096	276	287	358	277	271	364	252	277	327	259	274	324	309	309	349	280	228	354	289	301	383	282	315	315
ENSDART00000008099	45	39	38	48	38	33	56	36	32	22	33	26	18	33	53	34	33	31	37	33	54	36	36	37
ENSDART00000008115	1	0	0	5	0	1	2	0	0	1	3	0	0	1	0	1	0	2	1	0	0	0	3	0
ENSDART00000008127	242	208	163	276	246	183	237	197	159	218	177	162	231	245	196	204	261	165	241	257	156	273	239	156
ENSDART00000008133	136	141	158	124	132	161	163	163	170	121	134	153	196	197	175	126	134	132	174	164	253	141	166	150
ENSDART00000008140	143	180	168	183	89	181	182	181	185	145	101	132	128	133	161	163	113	128	149	169	227	145	156	107
ENSDART00000008152	204	279	387	258	166	428	187	290	520	214	183	417	257	245	638	241	218	451	262	298	609	242	225	398
ENSDART00000008170	75	58	105	73	60	78	77	90	110	70	72	70	86	59	131	64	74	94	65	92	112	86	73	74
ENSDART00000008174	1147	1011	1341	1210	1046	1216	910	1128	1500	1163	1037	1377	1137	1260	1697	1010	1071	1296	1122	1390	1721	1295	1293	1393
ENSDART00000008177	227	256	161	245	199	121	211	211	160	216	227	164	264	286	215	223	235	142	262	291	127	279	267	142
ENSDART00000008201	201	202	270	224	172	249	187	202	262	237	181	224	192	220	320	207	180	212	238	223	281	193	201	252
ENSDART00000008215	210	258	292	268	241	271	234	269	286	244	185	261	236	273	283	217	215	265	249	261	341	238	251	265
ENSDART00000008224	22	15	7	32	37	15	30	28	18	27	33	28	16	28	19	14	32	23	39	27	24	26	40	20
ENSDART00000008243	1243	1551	3798	1593	1392	3450	1304	1690	3442	1475	1317	2702	1604	1486	3417	1826	1317	3247	1429	1666	4279	1449	1959	2748
ENSDART00000008248	65	42	48	60	40	37	63	56	62	60	26	48	52	49	78	33	39	45	49	75	88	56	58	55
ENSDART00000008268	91	64	75	100	61	116	73	77	92	74	94	94	75	93	91	78	109	100	87	117	121	77	98	81
ENSDART00000008273	103	72	170	124	79	140	87	103	177	98	61	96	80	100	103	63	65	113	116	112	201	86	115	112
ENSDART00000008275	29	37	42	48	25	42	29	11	45	30	29	38	17	28	47	37	38	37	37	28	44	20	37	29
ENSDART00000008277	41	59	55	58	55	83	28	75	92	39	55	67	34	75	83	44	55	73	43	74	85	51	80	72
ENSDART00000008287	1720	1915	1778	1823	1791	1800	1744	1937	2013	1623	1700	1560	1751	1894	2036	1742	1594	1895	1786	2090	2143	1789	1753	1560
ENSDART00000008297	756	682	784	819	618	905	671	694	831	677	696	741	763	747	836	705	754	796	799	702	940	816	784	767
ENSDART00000008302	664	702	804	818	676	678	717	717	933	730	718	713	813	820	917	738	680	718	801	758	943	809	777	734
ENSDART00000008306	153	148	123	184	117	103	122	153	148	135	116	117	118	177	167	103	137	109	170	161	165	150	108	123
ENSDART00000008312	260	200	260	239	194	305	260	228	290	213	246	309	269	249	306	233	286	260	275	271	302	262	271	347
ENSDART00000008322	2	1	3	1	0	3	2	2	3	0	1	3	1	0	0	2	0	2	2	3	2	2	3	2
ENSDART00000008326	159	130	57	157	133	60	159	113	66	121	136	73	152	154	128	131	94	56	143	170	73	170	140	74
ENSDART00000008332	0	0	0	0	0	0	0	0	0	0	0	0	0	0	0	0	0	0	1	0	0	0	1	0
ENSDART00000008355	868	908	885	982	890	957	868	989	1031	923	949	943	950	1192	1157	979	970	997	1092	1051	1178	1087	1016	971
ENSDART00000008365	246	235	163	219	223	207	213	213	177	239	241	201	218	203	218	245	264	196	217	209	208	226	268	187
ENSDART00000008373	54	78	830	63	53	601	36	60	462	51	41	380	71	104	423	84	85	1290	68	84	882	54	79	370
ENSDART00000008374	219	192	200	221	206	197	185	230	262	215	217	209	222	242	264	221	254	225	236	249	254	260	234	197
ENSDART00000008398	9	3	2	11	5	14	10	7	5	10	6	5	6	6	5	5	8	10	9	10	12	7	12	6
ENSDART00000008401	51	34	31	44	46	28	40	47	36	38	37	29	53	50	51	33	39	45	47	35	41	46	40	41
ENSDART00000008402	262	203	220	217	237	182	257	238	223	213	168	198	261	279	273	233	243	187	301	221	305	222	212	182
ENSDART00000008409	437	881	1680	511	538	1393	544	864	1966	525	375	984	491	813	1487	728	273	1302	609	823	1815	494	637	1191
ENSDART00000008421	0	0	10	1	4	0	0	1	1	1	4	2	0	4	4	1	3	6	4	6	9	3	7	3
ENSDART00000008424	26	27	37	50	40	74	31	34	55	39	40	76	43	40	47	41	33	63	39	42	58	64	46	43
ENSDART00000008454	2396	2484	2454	2791	2318	2609	2532	2600	2761	2358	2535	2216	2655	2489	2854	2474	2427	2541	2679	2765	2874	2595	2709	2337
ENSDART00000008468	146	110	130	163	129	135	118	112	126	145	171	120	127	129	164	129	140	132	154	145	161	141	135	128
ENSDART00000008469	48	34	35	41	39	39	47	42	39	33	45	39	38	36	45	36	48	35	38	52	29	53	38	29
ENSDART00000008490	492	555	898	593	553	1046	502	580	1184	669	582	824	549	595	1018	574	510	1136	557	640	1018	586	649	1007
ENSDART00000008498	30	35	21	23	25	12	38	25	17	20	20	14	29	32	27	19	21	11	34	19	18	24	24	9
ENSDART00000008504	115	114	147	119	111	115	107	131	142	95	123	137	131	140	169	119	133	143	156	133	161	133	141	123
ENSDART00000008532	87	63	68	104	117	72	90	78	82	89	105	71	82	90	100	84	79	91	93	121	79	77	125	77
ENSDART00000008535	271	340	254	363	276	253	280	323	304	297	353	310	302	390	351	363	383	334	320	340	331	389	379	321
ENSDART00000008554	87	112	85	115	94	57	95	87	90	76	89	66	84	105	74	70	93	59	109	144	115	111	85	68
ENSDART00000008584	2639	2795	3025	3080	2488	2999	2884	2746	2780	2673	2646	2802	3007	3013	3202	2682	2957	3013	3186	3172	3606	3032	3096	3151
ENSDART00000008589	196	166	86	185	99	69	192	155	76	149	177	97	174	193	133	167	152	103	209	215	93	209	147	82
ENSDART00000008590	427	547	478	660	515	435	559	503	442	590	408	402	502	649	480	464	622	487	536	621	458	619	615	470
ENSDART00000008593	269	258	379	341	256	387	252	268	418	233	262	350	249	285	365	260	271	355	287	296	425	287	335	361
ENSDART00000008594	265	228	193	279	206	178	202	232	223	222	289	164	240	271	232	199	236	179	253	246	203	259	249	189
ENSDART00000008595	962	931	820	921	775	815	867	929	969	777	872	696	920	947	972	902	918	910	888	1057	1065	976	914	819
ENSDART00000008603	41	41	48	56	50	47	53	60	66	42	50	54	46	49	85	43	33	51	52	50	73	58	57	46
ENSDART00000008606	31	29	38	29	29	21	35	32	33	26	26	24	34	38	37	37	31	37	22	36	37	30	35	29
ENSDART00000008607	162	167	122	185	176	101	176	168	115	168	202	131	222	233	134	188	194	97	182	210	142	189	189	120
ENSDART00000008638	409	365	269	428	352	244	366	400	276	366	435	318	368	443	342	377	374	242	466	466	350	461	395	259
ENSDART00000008682	4	5	3	13	1	7	6	9	3	2	15	11	7	5	8	8	1	5	12	3	1	7	0	3
ENSDART00000008692	1196	1442	421	886	1086	349	1681	1621	535	1129	756	395	1032	1457	676	1323	993	335	1000	1530	621	995	1037	409
ENSDART00000008696	373	338	457	445	360	484	361	348	457	396	367	428	389	407	484	390	394	431	435	402	546	410	439	414
ENSDART00000008698	254	228	350	309	228	291	279	303	285	243	253	247	249	278	294	279	302	258	284	306	354	301	282	244
ENSDART00000008711	466	443	600	623	541	525	375	486	546	532	465	508	405	570	533	504	428	501	486	649	748	479	515	472
ENSDART00000008737	14	10	17	21	13	14	16	15	23	12	19	21	19	16	12	20	14	14	16	12	33	11	21	22
ENSDART00000008742	3	1	4	1	1	1	2	2	2	2	1	4	0	2	2	1	5	3	1	2	0	1	3	2
ENSDART00000008752	8183	11471	17314	9954	7936	12839	9545	10723	17022	10675	6504	10902	10789	11364	16926	11336	8103	13348	10716	10780	20790	9450	10853	13390
ENSDART00000008756	1	0	0	0	0	2	0	0	0	0	0	0	0	0	0	2	0	0	0	0	0	0	0	1
ENSDART00000008761	613	548	584	612	423	644	535	571	600	474	530	576	528	556	622	554	539	576	612	571	658	543	591	548
ENSDART00000008785	4234	4054	3574	4456	3971	3627	4145	4252	3672	4026	4263	3436	3925	4293	4410	3818	3865	3864	4328	4811	4050	4462	4501	3500
ENSDART00000008807	14218	13720	14727	17248	15815	14272	14551	15395	14826	17061	16824	13635	14185	14503	16427	15586	14581	16553	13427	17534	16794	16598	17856	15252
ENSDART00000008816	128	73	86	131	95	71	93	115	63	91	109	89	118	119	104	110	96	68	140	99	91	125	89	81
ENSDART00000008840	95	58	103	82	70	67	83	103	83	79	89	70	70	82	114	71	87	70	105	89	92	108	74	90
ENSDART00000008841	70	61	77	33	38	62	77	88	99	64	46	59	88	76	75	49	46	34	72	98	80	70	56	66
ENSDART00000008847	191	198	245	214	171	163	195	263	306	192	145	230	181	216	212	130	208	211	199	221	296	214	181	201
ENSDART00000008854	2034	2289	2923	2344	1925	2482	2155	2552	2864	2015	1925	2153	1994	2566	2847	2135	1838	2580	2289	2741	3380	2246	2310	2303
ENSDART00000008880	30	13	18	13	22	16	24	26	15	28	19	11	12	16	23	18	20	15	19	20	14	16	27	15
ENSDART00000008893	156	185	147	88	92	138	151	151	280	69	87	148	168	189	184	99	110	128	136	155	240	116	115	155
ENSDART00000008898	31	25	8	31	19	15	26	39	15	23	33	17	37	34	25	48	41	17	37	48	13	46	31	25
ENSDART00000008906	589	581	612	722	624	571	604	664	705	604	705	649	659	744	795	700	613	595	764	617	841	695	681	571
ENSDART00000008920	95	83	145	112	86	180	90	85	164	98	79	141	103	100	141	84	107	160	109	124	182	89	127	157
ENSDART00000008959	175	197	172	241	175	181	186	215	219	178	202	158	175	196	179	186	174	180	198	203	213	193	216	161
ENSDART00000008980	43	38	51	80	85	87	45	55	52	61	141	104	42	43	60	133	90	72	64	85	60	94	87	97
ENSDART00000008986	486	426	647	510	470	640	444	494	589	433	432	595	401	453	555	450	453	621	446	554	623	447	485	567
ENSDART00000008987	122	95	112	122	138	113	111	142	110	114	107	110	97	139	119	105	127	114	128	98	108	118	131	99
ENSDART00000008988	244	261	249	238	207	235	197	224	290	220	242	220	275	316	279	221	216	259	299	281	285	281	237	242
ENSDART00000008989	12	9	27	22	14	30	12	8	24	12	7	31	10	12	35	18	8	23	14	15	27	14	20	25
ENSDART00000008994	55	69	35	121	55	48	76	77	40	66	60	61	61	79	85	76	55	29	77	52	50	75	75	34
ENSDART00000009028	4988	5901	3771	5246	5429	3539	5442	6291	4042	7089	3091	2626	5745	6051	3698	6394	5173	3353	5460	5115	4840	5211	5703	3862
ENSDART00000009054	445	411	492	391	331	490	409	464	586	323	364	448	406	414	595	448	329	505	446	486	571	381	372	456
ENSDART00000009076	244	197	207	246	220	222	175	199	242	170	147	225	173	204	242	203	183	229	189	257	288	222	231	234
ENSDART00000009081	54	36	58	50	59	65	52	56	75	66	47	77	34	56	58	58	52	80	53	60	82	49	51	75
ENSDART00000009092	164	146	182	270	176	181	163	189	177	167	186	232	188	177	203	151	157	132	273	190	246	172	207	170
ENSDART00000009093	12	11	18	8	11	14	11	8	18	14	11	10	16	15	15	12	6	9	10	15	17	16	15	8
ENSDART00000009104	67	66	63	108	76	62	81	91	69	72	84	79	86	91	86	44	90	50	92	99	58	92	88	53
ENSDART00000009115	4	1	2	1	0	0	0	0	0	1	4	1	0	0	0	0	2	1	0	0	4	3	2	0
ENSDART00000009126	105	72	113	119	82	111	120	118	129	107	124	104	104	105	146	85	98	113	110	152	149	123	124	127
ENSDART00000009127	0	0	0	2	0	1	0	2	1	0	0	0	1	0	1	1	0	0	0	0	0	1	0	0
ENSDART00000009134	90	57	54	90	55	49	68	86	46	64	62	60	68	72	103	72	61	46	74	66	45	80	85	42
ENSDART00000009149	172	151	226	206	171	185	198	208	206	195	187	177	158	207	202	156	203	200	213	251	247	210	207	213
ENSDART00000009151	10	7	1	1	9	2	2	1	4	3	5	4	2	3	5	3	2	2	5	4	3	5	0	5
ENSDART00000009164	84	89	46	115	80	53	118	74	47	70	122	62	85	80	77	80	130	70	115	88	54	103	92	69
ENSDART00000009172	31	27	34	42	44	29	37	26	34	44	40	29	46	39	47	32	35	32	34	30	40	47	37	27
ENSDART00000009178	201	194	312	335	217	275	268	238	373	221	231	290	244	236	334	198	234	283	201	281	397	234	309	269
ENSDART00000009182	1522	1265	1058	1699	1318	1070	1415	1225	858	1307	1494	1162	1366	1481	1352	1214	1486	1551	1352	1702	1472	1629	1550	1179
ENSDART00000009184	85	94	72	99	85	93	120	106	108	77	96	81	81	118	90	99	94	87	104	100	93	100	125	101
ENSDART00000009194	879	857	1194	804	794	1125	823	875	1162	804	755	905	876	976	1222	892	718	1065	815	982	1388	775	848	1003
ENSDART00000009196	269	275	328	296	269	361	283	270	378	289	323	332	336	289	359	270	302	329	287	318	402	322	359	350
ENSDART00000009217	16	15	10	29	42	9	24	16	9	24	19	21	27	30	14	16	24	21	22	25	15	22	28	22
ENSDART00000009223	1226	1280	1346	1129	1036	1049	1179	1139	1347	1018	1040	1157	1090	1332	1406	1078	997	1067	1266	1097	1342	1283	1117	1084
ENSDART00000009227	53	29	66	41	48	50	46	53	50	53	33	49	42	45	67	34	36	63	46	58	69	56	57	54
ENSDART00000009234	438	382	563	531	399	469	487	472	579	451	425	482	478	537	606	430	454	460	506	553	657	448	545	469
ENSDART00000009237	17	18	16	22	26	14	16	17	9	12	18	19	20	38	20	22	19	12	26	19	18	15	19	15
ENSDART00000009241	14088	14049	13250	14727	12442	13181	13180	14430	13751	12601	12763	11702	13281	14680	14660	13021	11667	13172	14259	16060	15386	13603	13137	11775
ENSDART00000009256	284	313	359	301	244	259	306	305	365	284	301	298	304	335	339	310	281	277	386	351	378	346	334	280
ENSDART00000009271	50	64	30	63	63	35	43	49	31	70	50	39	63	64	63	66	45	19	61	60	37	54	73	37
ENSDART00000009277	3160	2849	1375	3045	2764	1509	2920	2729	1425	2548	3585	2012	3407	2817	2310	2991	3597	1568	3396	2986	1853	3242	3327	1799
ENSDART00000009298	137	135	183	186	167	169	166	192	218	136	154	169	145	156	210	133	150	147	164	214	249	146	174	198
ENSDART00000009315	0	0	0	0	0	0	0	0	0	0	0	0	0	0	0	0	1	0	1	0	1	0	0	0
ENSDART00000009323	962	1131	588	549	602	306	1107	1320	679	693	411	246	964	1277	900	816	447	372	891	1081	841	565	654	352
ENSDART00000009326	14	22	27	14	12	16	21	14	19	20	24	16	18	18	37	15	14	14	15	16	25	26	24	15
ENSDART00000009337	6649	6040	5041	5921	5300	4615	6074	6838	5539	4957	5627	4642	6179	6384	6469	5677	5188	4753	6213	6824	6215	5627	5548	4585
ENSDART00000009343	72	84	52	120	73	35	86	95	53	80	75	54	77	81	70	89	89	53	108	106	54	121	83	52
ENSDART00000009347	391	358	488	420	311	436	350	367	530	361	353	455	393	395	480	365	390	464	410	414	529	431	424	384
ENSDART00000009356	389	423	474	495	394	425	427	431	508	443	449	464	465	447	533	428	437	441	493	490	583	487	468	502
ENSDART00000009360	131	123	107	105	72	99	126	106	103	82	81	95	100	122	125	115	70	121	91	95	118	117	91	128
ENSDART00000009363	81	99	69	118	117	64	98	109	86	93	65	54	100	80	101	68	88	67	119	110	83	105	117	62
ENSDART00000009367	153	143	165	179	139	185	130	191	160	121	140	161	135	173	192	162	131	159	163	164	201	120	159	177
ENSDART00000009382	38	63	41	38	30	24	28	54	48	27	37	28	35	35	64	25	38	40	60	52	38	43	45	38
ENSDART00000009385	101	87	114	96	80	106	87	102	104	100	89	103	89	95	115	106	92	111	86	110	133	89	105	118
ENSDART00000009386	223	214	207	258	195	189	215	217	270	254	235	215	215	230	253	270	188	204	276	276	288	249	256	240
ENSDART00000009389	114	122	202	116	127	159	89	110	202	92	94	127	106	153	153	107	85	157	113	127	213	125	109	124
ENSDART00000009393	7076	6304	2031	8766	7520	2018	7509	7147	1963	6853	9025	4024	7589	7829	6238	7392	8197	3346	8096	8198	3403	8763	7524	2953
ENSDART00000009411	467	410	550	580	426	516	454	507	495	419	482	431	498	506	485	482	441	526	443	528	599	515	500	453
ENSDART00000009464	209	194	313	214	214	291	233	191	307	210	206	315	240	230	257	183	233	227	227	187	362	223	237	292
ENSDART00000009473	68	43	78	66	54	89	53	46	81	53	55	70	49	57	78	43	63	82	47	55	86	50	74	67
ENSDART00000009477	1689	1654	2056	1861	1737	1975	1772	1813	2074	1805	1756	1673	1837	1878	2055	1669	1738	2050	1748	2281	2194	1863	1919	1810
ENSDART00000009484	125	63	73	129	93	141	136	151	105	111	168	182	99	119	169	111	106	156	113	155	159	168	70	111
ENSDART00000009499	133	105	79	154	134	85	167	128	116	134	190	117	189	149	182	155	158	115	211	138	121	152	151	97
ENSDART00000009500	799	635	561	845	695	558	763	834	590	741	740	572	764	782	737	666	800	517	817	929	696	805	766	559
ENSDART00000009507	1507	1406	1714	1541	1362	1536	1233	1418	1732	1344	1380	1311	1326	1573	1778	1299	1202	1458	1430	1591	1891	1454	1456	1505
ENSDART00000009528	65	49	70	65	49	45	61	71	70	51	55	35	55	44	72	51	47	68	59	68	64	58	64	45
ENSDART00000009545	339	345	460	435	310	427	383	360	446	374	384	422	356	399	495	287	370	426	384	448	525	426	406	421
ENSDART00000009549	1800	1832	1408	2182	1652	1437	1757	1979	1545	1520	1821	1344	2004	2004	1680	1571	1967	1666	2008	2214	1738	2097	1764	1540
ENSDART00000009564	208	191	156	204	192	171	217	259	156	201	192	145	180	192	195	193	190	157	204	230	200	205	229	132
ENSDART00000009569	436	336	426	603	454	383	498	597	452	415	455	386	471	492	571	341	373	333	456	542	582	444	479	394
ENSDART00000009590	0	0	0	0	0	0	0	0	0	0	0	0	0	0	0	0	0	0	0	0	0	0	0	0
ENSDART00000009591	2	3	0	3	1	0	0	0	2	2	3	2	0	2	0	1	0	1	3	1	3	2	0	0
ENSDART00000009609	5366	5622	4756	5218	4741	4693	5124	5325	5267	4647	4785	4123	5475	5261	5774	5279	5065	4713	5585	5589	5782	5090	5254	4775
ENSDART00000009642	233	234	121	268	216	142	269	259	153	225	274	169	216	273	213	220	265	168	246	278	151	298	261	159
ENSDART00000009649	5	6	14	19	12	9	12	11	9	20	16	9	20	10	17	10	6	16	15	10	9	10	15	18
ENSDART00000009653	22	5	13	12	15	12	7	21	16	19	29	8	18	21	19	10	6	8	12	16	27	14	18	11
ENSDART00000009682	1169	1142	1041	1393	1296	1114	1200	1142	1240	1106	1287	1074	1166	1024	1278	1116	1100	1143	1187	1191	1392	1252	1392	1206
ENSDART00000009687	314	318	264	376	342	278	345	357	295	328	410	329	321	353	300	299	427	279	419	345	245	415	412	328
ENSDART00000009689	22	41	23	0	0	0	23	40	15	0	0	0	53	52	46	0	0	0	12	11	40	0	0	0
ENSDART00000009691	6	0	1	5	1	6	6	0	0	5	4	5	1	3	4	3	0	0	4	7	4	7	2	0
ENSDART00000009695	89	57	80	123	86	67	112	120	74	97	108	67	102	130	94	76	98	74	122	93	79	89	126	73
ENSDART00000009698	188	154	221	166	148	162	171	141	274	122	140	191	144	203	271	163	131	202	198	195	232	186	160	139
ENSDART00000009740	70	84	79	54	68	75	56	67	60	59	79	55	66	68	61	64	69	67	75	58	89	67	61	68
ENSDART00000009756	6	1	3	0	1	0	0	0	0	0	2	0	0	1	0	0	1	0	0	0	0	0	4	0
ENSDART00000009767	126	159	266	137	145	320	147	184	232	171	153	181	129	154	284	172	105	221	206	184	228	158	173	220
ENSDART00000009768	197	153	174	220	187	124	232	240	197	224	234	161	203	249	239	182	201	175	223	241	274	227	213	176
ENSDART00000009775	267	246	237	272	225	248	248	252	253	250	252	257	252	262	310	219	252	253	249	271	282	280	249	234
ENSDART00000009777	188	146	179	183	157	138	149	199	164	170	175	138	150	179	197	175	152	135	185	223	191	177	185	137
ENSDART00000009788	289	302	353	353	253	368	313	285	384	264	286	341	292	332	364	245	298	369	349	367	444	325	314	339
ENSDART00000009790	403	356	453	419	362	496	385	369	510	389	388	434	401	439	445	372	431	463	462	428	534	436	456	495
ENSDART00000009794	76	65	73	75	67	120	75	82	81	51	80	89	74	70	75	57	74	93	75	53	89	63	89	97
ENSDART00000009796	52	59	69	78	52	71	65	60	71	50	76	66	85	80	81	48	54	66	80	68	112	78	59	71
ENSDART00000009826	109	114	220	154	138	186	131	131	219	115	135	197	140	164	220	118	122	180	178	154	279	140	144	168
ENSDART00000009827	73	76	94	81	78	107	71	74	120	50	84	102	78	102	117	74	89	104	100	93	147	80	80	115
ENSDART00000009838	193	246	273	278	233	295	218	232	309	236	260	241	247	225	297	289	225	251	249	260	380	260	255	233
ENSDART00000009858	370	357	432	487	420	524	412	460	446	370	458	458	376	450	522	393	461	499	481	516	531	450	478	497
ENSDART00000009859	52	48	76	64	42	76	66	65	79	50	51	68	71	62	84	49	45	89	63	58	92	47	63	78
ENSDART00000009886	43	10	13	33	26	26	21	20	25	24	31	23	24	35	36	47	33	21	25	23	37	39	44	31
ENSDART00000009888	393	415	299	461	343	320	342	379	313	376	410	293	419	391	368	325	414	406	468	466	361	395	428	414
ENSDART00000009889	213	157	64	220	177	103	188	193	77	188	229	141	224	170	169	161	239	152	221	211	127	206	192	132
ENSDART00000009892	20	22	30	33	26	28	31	42	30	39	42	34	33	35	45	24	34	29	51	44	49	30	34	18
ENSDART00000009909	22	11	23	20	6	16	11	24	27	11	14	21	25	13	38	18	18	35	32	10	39	3	5	18
ENSDART00000009912	14	16	9	21	5	12	15	13	9	9	9	4	10	15	17	9	14	16	30	14	14	11	18	14
ENSDART00000009920	639	646	678	803	650	668	597	710	814	603	630	782	753	758	805	656	639	719	794	739	882	716	732	671
ENSDART00000009938	251	226	256	239	243	215	182	262	250	248	301	234	266	301	413	250	223	260	262	323	344	332	255	231
ENSDART00000009952	587	714	1091	944	677	878	511	807	1284	746	628	822	734	826	1133	857	618	992	721	909	1416	725	742	910
ENSDART00000009971	57	44	87	85	72	84	54	51	86	72	76	83	69	73	77	61	58	78	69	86	92	73	69	75
ENSDART00000010019	492	473	514	499	469	550	444	471	595	438	436	421	433	520	590	386	410	529	503	577	671	467	523	486
ENSDART00000010022	174	151	105	206	172	82	190	161	76	186	106	86	153	222	122	175	172	75	172	186	86	205	165	101
ENSDART00000010028	45	72	215	79	59	201	52	62	169	62	57	125	58	81	230	70	52	459	59	80	285	64	65	94
ENSDART00000010035	146	153	201	198	159	183	136	173	188	153	161	179	169	190	211	147	167	247	208	197	189	200	188	178
ENSDART00000010041	199	167	169	281	197	138	209	202	174	179	214	180	204	185	234	207	241	177	246	252	236	221	194	178
ENSDART00000010046	396	423	570	406	357	447	427	425	557	392	373	402	443	429	522	394	346	503	441	483	525	383	452	449
ENSDART00000010048	314	326	368	403	311	385	350	328	417	304	325	425	346	395	401	320	398	376	377	438	438	379	428	354
ENSDART00000010052	103	104	108	106	100	110	86	101	97	115	95	106	96	98	112	130	95	105	102	114	91	120	103	73
ENSDART00000010068	279	230	156	335	284	131	302	299	162	255	282	167	254	309	274	258	304	141	344	343	199	288	309	189
ENSDART00000010081	1678	1851	2140	1819	1582	1858	1846	1916	2129	1618	1637	1727	1849	1863	2010	1657	1696	2078	1848	2055	2411	1777	2025	1907
ENSDART00000010092	224	189	313	231	208	350	193	192	346	227	208	317	207	267	322	242	222	313	239	253	417	258	216	326
ENSDART00000010101	104	83	80	118	85	106	103	123	121	97	79	81	100	101	124	78	108	92	105	115	169	107	100	102
ENSDART00000010104	251	175	212	260	172	190	231	219	216	189	240	210	204	241	237	198	255	225	257	293	253	229	263	212
ENSDART00000010119	13	12	7	22	13	21	10	21	15	28	23	16	17	21	15	12	29	15	14	23	18	25	15	25
ENSDART00000010124	2078	2706	4172	2495	2232	3393	2089	2551	4666	2401	1837	3199	2681	2266	3389	2429	1756	3174	2236	3071	4458	2467	2314	3589
ENSDART00000010126	28	24	46	44	23	41	32	42	55	29	34	26	34	34	47	17	39	45	40	28	69	28	33	49
ENSDART00000010129	69	64	57	74	57	58	55	60	65	56	57	50	61	62	77	61	43	76	58	73	85	52	61	64
ENSDART00000010140	329	390	551	431	356	401	334	417	455	335	335	483	383	429	472	383	405	384	439	475	567	391	411	470
ENSDART00000010144	137834	113312	98628	128941	98228	104116	120801	120948	107869	103937	115706	104084	116260	113919	128394	107516	102664	109370	116230	130362	125372	113803	121347	101800
ENSDART00000010148	13	13	3	14	8	2	4	5	5	8	8	1	7	13	5	9	13	4	11	10	3	7	5	1
ENSDART00000010177	54	52	74	69	60	56	68	67	60	58	70	61	51	79	81	49	68	50	70	60	75	65	73	62
ENSDART00000010189	224	204	350	243	214	315	257	267	391	203	222	264	211	253	386	214	199	266	242	287	433	227	250	291
ENSDART00000010199	106	113	128	128	102	112	112	126	144	122	110	95	101	127	120	110	106	83	107	119	135	114	110	99
ENSDART00000010211	1081	1197	1244	1262	1123	1309	1120	1178	1258	1144	1193	1238	1222	1291	1400	1274	1208	1366	1327	1290	1454	1335	1312	1184
ENSDART00000010236	30	5	5	13	13	1	18	2	1	11	25	1	17	10	3	10	4	2	26	9	6	18	8	0
ENSDART00000010246	403	408	166	479	427	135	566	455	115	425	405	153	362	544	250	326	559	124	545	646	224	483	471	157
ENSDART00000010248	8	7	10	10	7	6	9	4	15	7	8	11	9	8	10	10	9	14	12	17	9	7	18	10
ENSDART00000010256	3533	3621	3779	3318	2989	3269	3356	3795	4012	3003	3107	2662	3496	4052	3919	3189	2703	3384	3504	4162	4356	3210	3180	3044
ENSDART00000010257	170	209	290	213	185	226	195	196	298	207	157	217	158	205	259	170	168	233	190	225	271	194	204	241
ENSDART00000010258	188	161	188	185	165	168	175	184	163	176	225	186	209	169	153	170	173	137	205	157	158	230	191	134
ENSDART00000010261	3410	3788	4856	3731	3309	4354	3461	3932	5524	3662	3129	3061	3652	4030	4773	3305	3062	4256	3471	4117	5369	3410	3903	3882
ENSDART00000010270	23	29	43	33	37	34	19	31	32	36	34	36	33	27	32	28	26	27	25	28	34	39	36	48
ENSDART00000010271	178	174	121	175	159	140	179	165	136	134	148	158	157	208	182	153	159	123	231	184	151	201	183	160
ENSDART00000010274	348	269	153	313	293	152	308	281	147	286	354	212	396	304	270	262	284	144	399	314	216	277	292	141
ENSDART00000010282	641	624	438	766	637	434	734	609	431	583	661	503	573	688	641	613	686	428	687	815	508	713	830	492
ENSDART00000010286	37	33	22	37	19	27	28	36	30	30	46	23	19	22	36	23	27	14	30	43	23	36	33	33
ENSDART00000010293	2321	2291	2575	2679	2126	2575	2148	2531	2924	2288	2318	2323	2230	2625	2876	2257	2258	2654	2449	2812	3233	2470	2517	2541
ENSDART00000010294	48	33	39	55	40	50	56	52	40	36	64	41	40	55	51	33	36	29	52	50	53	53	39	34
ENSDART00000010311	269	247	347	296	292	317	271	292	324	207	216	249	282	319	325	299	268	242	242	336	302	218	244	251
ENSDART00000010322	21	18	16	19	9	13	14	18	18	13	13	22	19	15	21	17	17	14	14	16	24	10	24	14
ENSDART00000010323	228	94	153	147	91	99	196	179	134	204	205	129	93	177	180	165	127	150	155	241	156	180	166	110
ENSDART00000010325	61	61	47	56	62	45	69	74	49	62	79	57	59	61	56	73	69	45	81	57	78	57	76	43
ENSDART00000010329	503	476	392	529	461	425	502	486	433	453	515	446	479	514	513	426	482	484	553	612	490	523	481	420
ENSDART00000010350	27	33	38	30	23	25	26	22	42	23	22	30	20	30	34	22	25	37	29	30	46	27	23	37
ENSDART00000010362	9	14	21	22	18	24	20	16	28	11	27	12	16	21	18	13	17	18	19	26	34	25	17	8
ENSDART00000010373	1450	1387	816	1771	1377	975	1400	1336	800	1434	1652	980	1410	1352	1084	1531	1663	1049	1750	1700	986	1743	1954	1214
ENSDART00000010378	14	24	10	23	18	7	23	18	9	32	10	15	13	23	15	2	10	1	31	17	7	25	17	4
ENSDART00000010395	922	952	933	1092	856	1013	841	894	891	917	942	850	894	967	960	987	936	939	982	1070	991	984	1006	878
ENSDART00000010420	740	640	738	786	715	801	694	662	692	674	831	802	785	713	832	803	927	773	793	758	893	842	823	751
ENSDART00000010449	498	377	333	628	555	396	571	637	466	631	598	384	505	616	551	370	464	311	669	734	479	630	620	444
ENSDART00000010452	425	467	407	462	402	390	477	468	472	521	523	427	462	488	514	468	423	469	468	562	616	423	581	434
ENSDART00000010477	234	250	10129	329	302	2942	206	228	2796	231	270	1897	211	246	2414	341	2177	5760	321	355	6456	302	564	982
ENSDART00000010488	27	19	31	31	49	54	22	25	42	47	28	61	28	45	38	29	37	47	58	35	62	33	60	42
ENSDART00000010494	146	129	143	149	129	147	108	129	165	131	104	165	114	132	141	136	114	119	141	170	196	135	112	138
ENSDART00000010495	213	214	207	211	221	201	191	259	207	255	282	220	244	281	249	268	203	214	266	233	251	259	249	207
ENSDART00000010496	78	106	4	152	103	9	96	94	6	116	108	14	105	96	49	74	130	27	142	107	14	133	131	24
ENSDART00000010507	11	1	8	2	0	9	0	7	5	4	1	3	1	5	10	1	1	1	1	3	13	2	1	1
ENSDART00000010512	72	61	48	69	56	52	58	72	55	59	54	47	47	65	66	55	51	54	62	66	50	57	66	31
ENSDART00000010517	92	81	146	118	94	157	127	115	176	104	105	134	101	116	143	101	141	148	91	131	175	113	124	123
ENSDART00000010537	446	390	506	718	693	953	424	559	538	633	804	932	478	560	654	684	531	1056	708	450	1004	776	561	989
ENSDART00000010543	458	471	788	531	448	672	523	582	912	451	437	535	443	565	785	433	386	634	445	570	904	456	531	632
ENSDART00000010550	42	47	44	44	35	50	46	36	53	35	57	46	48	44	34	46	54	44	44	51	56	60	59	63
ENSDART00000010564	29	22	28	35	39	29	55	29	26	27	36	28	37	33	40	27	42	34	29	41	43	36	41	36
ENSDART00000010569	22	28	51	28	18	35	24	28	34	27	25	23	35	35	31	25	30	34	20	33	42	25	30	27
ENSDART00000010580	1477	1613	1917	1531	1258	1879	1423	1839	2252	1222	1466	1757	1594	1666	2525	1377	1268	1755	1501	1855	2472	1649	1494	1714
ENSDART00000010584	39	36	27	52	43	23	40	49	16	48	42	26	40	39	46	24	45	31	45	39	32	42	55	20
ENSDART00000010615	245	218	310	254	227	261	219	224	237	237	223	240	183	224	264	213	263	407	260	235	318	242	281	286
ENSDART00000010626	93	61	144	115	66	122	84	94	127	83	91	114	83	82	131	74	69	113	113	68	146	82	92	107
ENSDART00000010632	110	83	263	137	96	259	97	132	284	130	126	228	99	146	233	115	136	258	116	110	323	130	130	273
ENSDART00000010643	1	2	0	1	4	1	4	10	8	4	4	0	7	4	2	1	5	1	7	7	5	2	4	3
ENSDART00000010647	570	566	509	703	573	480	563	590	534	511	577	474	580	593	574	583	648	490	598	628	647	626	680	492
ENSDART00000010658	387	408	376	423	442	390	505	403	319	476	442	368	576	475	487	457	493	471	583	339	477	486	426	362
ENSDART00000010683	153	159	192	144	145	223	205	179	221	141	158	173	171	167	218	150	142	200	197	198	228	149	217	182
ENSDART00000010684	134	137	180	146	173	223	164	147	207	160	156	169	129	161	185	143	175	253	173	180	200	175	178	155
ENSDART00000010697	269	307	496	370	294	476	323	385	466	316	275	355	258	295	424	298	296	402	332	371	585	332	320	386
ENSDART00000010699	490	534	540	515	401	583	500	523	594	452	514	562	527	535	674	478	505	563	592	536	780	456	501	538
ENSDART00000010706	61	75	84	67	54	63	86	58	63	48	56	55	95	83	78	54	77	62	73	71	86	54	68	61
ENSDART00000010757	535	464	407	564	431	440	440	533	463	497	557	480	555	530	509	513	450	439	555	567	524	577	512	442
ENSDART00000010773	45	48	27	63	47	31	51	49	25	59	40	37	42	67	58	56	70	26	56	43	45	29	51	39
ENSDART00000010774	387	471	315	467	443	303	400	454	361	410	500	389	480	492	456	526	435	358	526	474	434	509	424	339
ENSDART00000010777	7162	6863	7418	6212	4948	4949	6584	6766	7344	4965	5518	4961	6856	7015	8597	4902	4540	4876	7123	8097	8974	5364	5058	5188
ENSDART00000010786	144	101	89	123	125	118	131	138	117	105	104	95	122	131	139	133	121	123	117	153	139	150	158	126
ENSDART00000010792	207	185	273	213	221	281	226	260	267	182	220	238	199	262	264	186	178	212	256	216	315	231	234	267
ENSDART00000010813	106	128	155	131	113	177	123	101	187	113	108	197	120	146	187	126	94	174	112	122	237	131	129	194
ENSDART00000010821	271	417	648	396	397	600	349	440	697	321	325	449	339	400	594	409	321	536	360	392	729	308	460	548
ENSDART00000010824	35	20	43	28	25	17	28	26	29	28	21	21	36	39	44	26	27	26	40	35	43	26	28	15
ENSDART00000010831	3	3	2	6	1	2	2	3	7	5	5	4	0	4	2	0	1	0	4	4	4	2	3	2
ENSDART00000010846	86	66	83	115	81	91	73	88	112	61	78	64	116	115	123	105	88	71	81	108	112	87	102	79
ENSDART00000010862	345	317	342	464	417	424	329	405	405	393	467	452	356	342	410	451	425	447	389	426	461	483	491	404
ENSDART00000010881	203	220	150	230	195	102	243	204	105	194	219	139	191	244	211	176	209	116	242	288	137	240	261	137
ENSDART00000010894	138	153	103	128	136	133	156	160	130	136	146	148	176	161	169	159	132	115	179	161	160	150	163	118
ENSDART00000010896	625	615	435	676	584	456	605	675	508	591	669	463	664	707	604	577	640	451	715	728	601	681	652	458
ENSDART00000010903	10	15	17	12	12	13	6	12	18	14	13	11	9	12	14	11	9	9	23	16	18	14	7	22
ENSDART00000010918	482	512	4784	747	569	4108	435	528	4923	649	561	2612	711	432	2568	566	525	4720	515	586	5626	619	934	4665
ENSDART00000010932	284	263	392	330	249	364	257	294	436	247	239	288	270	314	340	232	211	345	299	357	429	293	310	299
ENSDART00000010934	0	1	2	1	1	3	4	0	2	0	0	0	0	0	4	2	1	0	0	2	1	0	2	2
ENSDART00000010942	162	193	327	233	175	244	176	186	265	188	205	234	132	197	311	202	122	281	168	248	276	192	212	210
ENSDART00000010944	222	219	229	241	212	238	219	229	257	201	207	210	185	218	265	214	206	246	188	266	337	225	214	232
ENSDART00000010975	10	22	34	24	17	34	22	23	41	23	13	32	26	31	32	11	17	55	19	20	36	42	20	30
ENSDART00000010982	11	20	12	24	17	15	10	20	9	27	20	29	21	10	40	13	12	6	6	27	13	30	23	9
ENSDART00000010986	371	369	309	410	311	326	345	392	358	360	412	321	336	407	445	337	435	373	416	426	386	394	377	469
ENSDART00000010991	24	22	21	33	13	21	24	28	14	23	16	18	24	28	16	17	14	9	12	28	38	23	26	9
ENSDART00000010993	310	317	374	344	372	445	288	328	392	336	315	420	413	334	502	343	372	333	345	350	501	382	398	498
ENSDART00000010997	1799	1610	2406	2171	1646	2638	1763	1741	2546	1786	1795	2450	1783	1823	2562	1717	2072	3419	1873	2263	3038	2091	2068	2678
ENSDART00000010998	116	110	178	98	99	166	75	107	192	82	103	103	114	137	159	108	85	119	112	124	238	110	101	166
ENSDART00000011004	54	58	73	53	49	60	58	65	81	54	52	54	55	50	68	57	51	65	55	67	89	71	79	54
ENSDART00000011025	155	150	141	152	155	190	165	148	165	158	170	169	145	163	204	193	189	139	193	165	190	178	167	121
ENSDART00000011030	10	10	20	17	11	7	13	12	22	14	15	17	10	17	14	12	3	1	12	13	13	16	7	6
ENSDART00000011052	1470	1643	1875	1389	1415	1555	1424	1429	1967	1351	1399	1397	1533	1772	2009	1408	1447	1681	1507	1614	2031	1505	1627	1648
ENSDART00000011076	136	178	191	187	126	196	174	151	191	147	158	160	179	176	200	144	152	195	156	189	226	190	153	167
ENSDART00000011082	716	610	839	777	664	684	642	679	752	675	655	775	721	802	903	739	646	685	817	685	862	800	655	657
ENSDART00000011087	30	21	8	28	27	13	28	22	11	27	38	14	40	26	26	21	27	11	36	22	16	25	45	13
ENSDART00000011096	9	9	10	18	10	7	12	11	16	9	18	6	17	8	18	9	9	14	14	9	15	17	11	15
ENSDART00000011111	11	7	6	13	6	9	6	13	7	11	17	8	4	10	4	5	8	14	8	20	11	14	12	6
ENSDART00000011135	74	80	109	114	96	81	85	89	110	86	94	85	84	107	87	61	70	117	85	120	126	110	88	84
ENSDART00000011143	99	99	197	96	100	197	105	98	199	100	81	147	91	109	187	104	91	244	119	105	254	100	128	188
ENSDART00000011146	177	142	97	219	146	78	144	161	77	158	194	129	163	190	168	138	172	101	213	173	116	198	168	117
ENSDART00000011149	80	72	67	80	48	70	68	68	85	61	60	54	62	64	88	61	70	71	75	85	102	72	64	65
ENSDART00000011163	172	191	258	210	165	214	181	204	220	194	181	196	210	209	243	182	183	244	209	218	330	190	205	238
ENSDART00000011166	59	32	81	75	51	93	55	52	60	52	62	52	52	49	80	50	39	63	81	67	85	71	66	55
ENSDART00000011178	1497	1030	272	1354	1274	166	1990	1641	325	1421	1907	625	1804	1514	996	912	1423	353	1395	1550	396	1528	1408	454
ENSDART00000011183	51	40	94	73	59	103	55	36	105	39	39	75	26	46	56	38	51	116	58	62	124	59	83	104
ENSDART00000011188	283	272	630	289	286	695	262	354	736	308	301	542	314	312	531	296	353	573	348	299	679	333	346	543
ENSDART00000011192	79	64	82	42	54	76	88	82	66	75	79	54	61	88	115	55	71	74	63	87	95	71	67	80
ENSDART00000011201	600	624	635	488	364	796	539	589	655	433	478	605	556	537	599	486	469	731	647	577	814	530	476	558
ENSDART00000011224	36	35	57	77	34	14	52	40	25	23	38	17	96	52	35	43	46	43	65	51	53	60	41	11
ENSDART00000011229	248	217	188	268	204	236	226	216	191	221	246	202	211	232	273	199	271	228	229	244	211	271	226	177
ENSDART00000011245	278	345	705	232	181	542	302	366	660	308	154	421	347	336	623	371	198	431	291	419	557	261	274	498
ENSDART00000011250	7	3	18	9	11	8	10	6	12	6	10	3	4	13	4	6	5	13	7	7	15	17	8	4
ENSDART00000011251	25639	26068	23774	25778	22807	24080	24798	23792	26620	23566	24236	23104	26141	27486	27940	26336	22269	23547	24334	26170	27814	27022	25402	24088
ENSDART00000011258	261	246	419	366	264	443	228	274	442	240	207	356	272	242	485	278	239	467	309	326	564	280	359	382
ENSDART00000011283	16	11	21	16	17	21	13	21	11	19	22	11	14	18	15	12	17	17	21	18	31	20	30	22
ENSDART00000011287	15	8	17	13	16	18	20	29	8	20	14	19	25	22	17	12	15	15	23	22	22	9	12	15
ENSDART00000011295	568	444	343	701	563	418	527	477	350	567	667	573	494	504	580	523	619	423	497	550	575	694	613	404
ENSDART00000011303	764	859	1081	538	399	777	819	849	952	639	674	515	889	889	1008	575	764	786	1112	944	1275	723	747	568
ENSDART00000011304	127	79	138	187	122	117	138	145	119	96	116	128	128	191	149	140	112	103	148	151	143	141	137	116
ENSDART00000011305	285	271	247	286	255	245	269	258	222	220	310	264	308	312	283	255	278	237	282	271	277	345	268	234
ENSDART00000011317	51	33	49	45	42	40	39	46	56	40	54	48	36	51	58	29	37	42	49	54	53	53	39	42
ENSDART00000011319	590	577	416	661	588	481	630	564	517	586	667	624	695	633	613	692	707	617	668	584	643	673	629	613
ENSDART00000011320	157	165	174	116	101	124	119	153	136	106	121	102	114	154	152	125	99	127	135	165	179	129	141	131
ENSDART00000011324	294	288	245	367	284	228	338	301	292	279	377	238	350	383	345	371	321	249	364	373	286	324	364	215
ENSDART00000011337	184	144	159	188	173	146	166	164	174	147	168	125	179	176	192	180	158	153	169	176	174	183	173	145
ENSDART00000011344	5	11	7	20	9	4	12	7	3	11	13	8	17	8	7	4	8	4	14	13	14	19	14	1
ENSDART00000011362	1902	1789	2653	1713	1493	2001	1668	1818	3288	1584	1294	1751	1423	1521	2260	1587	1344	2890	1739	2016	3400	1760	1900	2160
ENSDART00000011397	5	14	8	14	15	132	5	13	12	11	7	0	18	13	5	27	9	63	17	16	10	8	13	20
ENSDART00000011398	482	579	650	635	608	565	601	769	731	689	602	753	779	699	855	601	473	602	672	784	850	553	562	630
ENSDART00000011399	103	89	80	101	113	74	108	102	91	82	117	76	84	120	106	91	87	63	132	106	108	104	98	81
ENSDART00000011414	98	105	100	110	82	93	93	107	114	110	109	102	96	107	108	107	101	110	102	107	144	103	98	106
ENSDART00000011432	421	318	285	414	289	298	351	350	304	311	335	332	331	379	415	324	390	260	380	406	354	402	349	270
ENSDART00000011447	186	154	139	244	150	161	206	189	161	189	202	179	166	167	179	127	200	138	203	198	162	173	177	155
ENSDART00000011453	503	535	432	491	446	410	414	411	390	395	471	417	530	522	484	454	456	385	443	487	468	516	495	399
ENSDART00000011456	183	218	403	219	168	385	196	196	428	140	154	252	202	211	333	215	153	357	203	211	463	222	203	342
ENSDART00000011480	51	59	42	83	62	50	54	73	41	60	71	53	62	75	58	75	64	62	71	69	62	88	59	58
ENSDART00000011497	640	545	692	619	542	594	526	498	523	524	547	552	540	598	857	555	644	610	592	562	597	598	555	560
ENSDART00000011506	69	32	52	68	50	39	57	62	21	59	52	37	59	55	68	33	56	46	81	68	64	57	75	39
ENSDART00000011519	30	5	13	44	27	12	20	24	17	35	25	26	16	14	9	31	27	14	37	24	18	42	25	23
ENSDART00000011520	1	1	0	5	0	1	1	2	2	0	0	0	1	2	2	1	2	0	3	3	1	4	1	3
ENSDART00000011568	1074	955	971	1164	1021	909	976	1150	1109	993	1118	915	1080	1176	1217	976	969	854	1056	1137	1176	1184	1140	973
ENSDART00000011570	55	38	53	57	40	73	38	48	73	59	50	44	24	55	57	49	43	54	64	54	73	53	51	42
ENSDART00000011572	1	0	3	0	0	0	4	3	0	3	2	5	0	4	2	1	1	2	2	0	3	6	0	5
ENSDART00000011573	19	21	14	23	18	42	16	21	21	22	14	21	10	14	33	19	24	123	18	14	33	39	12	29
ENSDART00000011583	7	4	4	12	4	3	6	3	3	1	7	10	3	8	6	6	4	3	7	10	10	6	4	8
ENSDART00000011627	75	62	47	49	52	42	67	49	57	53	65	48	45	64	51	55	48	49	55	58	57	52	41	69
ENSDART00000011645	79	53	89	110	77	97	87	67	100	69	78	88	81	86	122	70	99	116	77	101	93	98	76	79
ENSDART00000011652	272	264	502	313	293	454	269	291	511	285	294	415	315	346	517	262	288	378	295	314	562	287	285	410
ENSDART00000011657	69	45	34	91	76	55	90	68	28	70	123	86	76	72	104	78	110	59	105	62	58	91	97	54
ENSDART00000011662	620	556	656	650	526	638	568	536	675	563	575	583	570	579	672	569	581	610	588	579	789	643	644	599
ENSDART00000011663	592	640	528	713	672	694	596	680	596	653	801	598	676	575	640	762	765	690	697	728	547	686	771	644
ENSDART00000011691	326	323	637	395	278	573	299	417	604	319	339	414	338	387	513	353	301	519	286	430	716	359	402	439
ENSDART00000011699	395	335	441	464	311	467	418	384	465	327	409	427	453	476	465	431	504	445	470	490	513	410	409	419
ENSDART00000011701	1482	1398	5342	1689	1429	6547	1567	1600	7012	1331	1619	4255	1468	1534	3596	1454	1703	6076	1673	1586	9663	1368	1503	7186
ENSDART00000011706	132	161	127	143	119	139	124	126	139	112	140	134	148	151	151	121	148	119	166	167	146	144	149	125
ENSDART00000011715	38	51	21	67	67	52	25	74	76	36	63	62	56	36	55	95	83	83	85	54	79	65	79	64
ENSDART00000011724	14	15	26	30	12	28	16	14	23	19	18	38	15	10	26	17	20	31	22	15	37	15	18	33
ENSDART00000011725	50	64	58	48	61	48	51	76	88	44	69	30	58	74	75	44	41	44	80	81	93	50	54	56
ENSDART00000011727	164	155	197	200	132	194	172	172	214	166	145	164	154	184	210	162	170	190	185	186	232	171	170	165
ENSDART00000011737	44	68	44	100	71	60	66	57	43	84	104	52	78	67	49	43	66	41	47	72	64	80	102	47
ENSDART00000011751	310	285	244	349	260	238	271	282	284	241	268	224	272	287	298	281	288	268	290	360	319	298	301	261
ENSDART00000011780	259	221	288	242	207	234	239	247	299	207	230	228	250	248	305	222	232	228	247	287	335	258	230	242
ENSDART00000011785	32	39	14	31	31	21	38	35	24	22	31	27	38	39	35	31	40	30	41	36	29	24	37	29
ENSDART00000011809	92	85	148	114	100	125	101	135	150	100	112	124	73	106	126	114	106	126	80	113	140	126	128	152
ENSDART00000011822	102	93	147	127	127	132	93	110	104	120	124	206	125	148	135	100	117	185	95	128	164	157	155	139
ENSDART00000011837	2006	1964	1104	1667	1472	1008	1821	1914	1241	1528	1937	1246	2057	1796	1685	1467	1901	1010	2117	1966	1512	1921	1677	1238
ENSDART00000011858	2	0	0	0	2	0	0	0	1	1	2	1	0	0	1	2	4	0	1	2	0	4	0	0
ENSDART00000011863	7349	6768	8275	8249	6806	7722	7589	7106	8896	7017	7083	7897	7424	8385	9529	6644	7255	7490	7886	8460	10489	8032	8355	8219
ENSDART00000011865	370	395	594	424	303	536	389	470	606	291	431	538	510	542	1030	418	409	567	511	555	763	521	509	533
ENSDART00000011876	6	8	12	7	2	4	6	16	4	4	8	11	7	15	9	13	5	9	8	1	13	6	12	5
ENSDART00000011878	5475	5593	4917	5547	4866	4524	5436	5790	5290	5052	4997	4375	5291	6103	5742	5141	4892	4644	5539	6071	6135	5559	5471	4708
ENSDART00000011890	118	103	136	125	100	109	88	130	133	126	115	115	114	116	145	117	106	105	122	135	168	125	126	124
ENSDART00000011906	13	6	5	12	9	8	16	14	15	7	9	9	11	8	16	22	10	10	7	21	20	11	13	14
ENSDART00000011910	921	858	823	972	863	731	888	939	804	916	932	684	873	1017	960	838	882	722	1071	1096	949	1054	950	776
ENSDART00000011919	400	421	415	525	422	433	389	432	415	406	458	418	489	498	489	423	409	401	523	418	481	459	443	386
ENSDART00000011922	98	112	118	130	113	125	102	118	101	108	104	108	109	133	114	100	134	136	119	105	128	112	108	118
ENSDART00000011931	328	339	331	327	224	330	326	346	353	272	286	289	276	322	416	274	308	333	361	361	410	287	311	259
ENSDART00000011936	429	502	532	612	474	571	444	543	658	489	443	527	462	533	463	510	508	634	473	492	757	493	608	784
ENSDART00000011943	2492	2742	2991	2682	2296	2748	2343	2922	2745	2480	2182	2076	2374	2819	3322	2465	2034	2583	2520	3057	3099	2713	2651	2756
ENSDART00000011953	50	38	44	46	50	47	64	47	44	47	50	56	40	69	65	42	46	45	57	59	73	57	47	48
ENSDART00000011955	75	58	58	67	52	76	63	61	52	68	69	58	66	73	86	63	69	51	71	75	71	83	80	56
ENSDART00000011967	1562	1376	2681	1503	1140	3286	1291	1454	3117	1240	1369	2879	1392	1457	2696	1215	1498	4915	1629	1634	3529	1396	1479	2629
ENSDART00000011970	454	475	555	631	387	530	457	582	574	464	527	570	466	517	749	525	545	503	501	640	695	570	577	499
ENSDART00000011987	2	3	1	3	5	2	4	2	4	1	2	1	5	4	4	4	7	1	11	3	4	9	1	2
ENSDART00000012018	117	132	120	131	114	103	110	136	92	149	124	104	161	109	134	162	125	145	110	151	131	151	110	149
ENSDART00000012023	142	97	71	163	159	90	130	133	62	162	168	100	103	118	118	133	163	73	136	145	92	172	154	85
ENSDART00000012039	488	528	576	674	447	566	448	584	596	455	464	475	512	500	840	523	333	531	476	669	730	524	571	460
ENSDART00000012048	61	69	54	58	51	78	53	58	47	54	54	44	68	79	68	53	56	43	60	54	82	52	49	57
ENSDART00000012050	27897	23831	15196	32095	20228	16146	27153	20733	15286	21424	23862	18178	27281	25030	22655	18017	23612	15844	29990	26571	19971	28247	22936	14988
ENSDART00000012053	186	139	155	186	155	154	186	215	158	146	194	168	201	192	221	137	188	124	211	185	190	214	223	156
ENSDART00000012055	7168	6187	5809	7389	6065	6425	5982	6654	6777	6223	7059	5933	5355	6363	6905	6628	6147	7181	6808	7387	6948	7006	7181	6129
ENSDART00000012064	6	15	22	2	2	11	16	18	21	2	1	1	16	12	26	4	1	6	20	11	15	2	1	3
ENSDART00000012070	77	51	86	82	60	70	67	48	76	64	85	72	77	65	60	57	55	65	49	75	62	93	63	63
ENSDART00000012089	38	28	88	66	54	110	44	39	109	55	45	87	48	49	80	39	38	82	47	76	109	55	65	93
ENSDART00000012091	461	429	279	577	475	418	522	479	314	475	649	472	527	485	540	423	691	406	591	478	360	524	573	488
ENSDART00000012104	257	244	140	275	242	126	204	270	149	246	315	156	298	267	191	241	296	135	293	313	205	296	286	127
ENSDART00000012116	44	65	56	63	64	58	53	60	57	46	64	68	45	54	80	70	73	66	71	59	103	72	54	55
ENSDART00000012119	50	42	29	51	45	28	36	42	45	38	35	42	38	41	46	42	44	38	40	45	40	56	32	38
ENSDART00000012120	30	41	48	60	78	27	61	34	33	77	29	39	56	57	46	44	68	28	67	60	24	52	59	27
ENSDART00000012132	82	91	122	110	115	137	96	100	158	102	103	113	104	119	112	98	97	136	87	110	140	101	146	108
ENSDART00000012143	8	13	7	14	10	6	6	13	13	6	8	10	5	8	11	7	8	8	11	9	8	10	7	9
ENSDART00000012164	232	158	286	299	189	253	228	258	266	214	216	244	196	247	273	185	214	276	241	296	298	248	265	269
ENSDART00000012167	2146	1920	2073	2518	2090	2223	1997	2078	2246	1926	2248	2108	2014	1999	2417	1904	2146	2305	2226	2198	2589	2057	2510	2103
ENSDART00000012191	325	268	352	348	282	359	295	300	381	306	279	327	330	319	357	309	316	334	311	379	416	314	326	346
ENSDART00000012194	166	177	222	244	194	190	191	135	175	198	159	174	164	221	200	141	210	168	201	205	200	211	205	168
ENSDART00000012212	170	187	196	202	161	224	192	187	190	185	158	161	181	163	182	176	174	220	171	174	194	209	189	195
ENSDART00000012229	473	357	360	488	416	400	429	430	404	348	478	417	427	418	386	342	444	456	508	531	438	430	450	320
ENSDART00000012232	47	56	82	47	46	67	61	56	84	61	65	76	65	59	76	59	55	107	51	75	80	54	80	79
ENSDART00000012234	764	703	802	750	616	800	716	667	804	654	654	726	776	741	872	673	668	718	763	709	963	687	690	747
ENSDART00000012241	62	32	13	71	65	20	58	50	23	42	83	33	63	58	50	57	81	29	91	55	33	56	36	45
ENSDART00000012247	5	4	2	5	1	4	0	3	4	4	3	0	0	4	9	2	4	4	14	2	9	3	2	5
ENSDART00000012253	128	97	96	127	161	123	86	113	87	137	104	107	122	167	123	118	122	73	120	126	146	123	115	113
ENSDART00000012256	43	38	14	39	33	18	34	25	10	41	31	10	37	34	28	44	29	16	61	66	18	45	36	9
ENSDART00000012268	388	390	392	441	366	414	374	400	422	396	398	378	389	376	457	378	426	466	383	443	470	422	464	415
ENSDART00000012287	2	1	0	0	0	1	5	0	0	0	0	0	0	0	1	1	1	0	0	1	0	2	3	0
ENSDART00000012318	280	297	600	337	289	712	259	334	606	314	286	556	251	327	498	335	319	668	273	385	689	362	349	577
ENSDART00000012335	166	138	147	152	153	140	126	183	157	146	163	144	149	172	176	170	137	136	153	183	173	184	180	143
ENSDART00000012336	125	137	169	153	135	155	118	109	142	101	98	138	131	120	196	133	137	161	128	151	220	146	124	147
ENSDART00000012352	362	346	298	423	337	346	367	369	360	345	379	345	350	358	325	334	366	308	438	392	334	348	386	356
ENSDART00000012357	308	316	314	338	286	356	283	309	363	315	280	305	329	382	364	298	361	336	386	334	461	353	317	360
ENSDART00000012374	66	73	127	96	79	99	70	78	118	73	59	84	85	83	96	62	98	112	81	99	117	108	117	107
ENSDART00000012376	105	87	113	94	79	100	99	98	140	87	79	101	78	88	110	77	62	110	96	106	141	93	82	82
ENSDART00000012385	831	839	892	1026	887	932	928	969	1043	853	959	964	1065	1047	1109	890	865	937	983	1028	944	1117	1059	923
ENSDART00000012391	28	40	43	38	32	56	33	31	50	33	29	48	29	43	67	45	44	38	24	41	47	26	36	34
ENSDART00000012396	894	882	951	915	871	864	904	1000	925	888	946	886	939	1112	1066	998	947	853	994	1037	1118	1040	983	867
ENSDART00000012399	134	98	152	162	105	156	123	103	139	131	151	162	106	116	123	111	134	149	135	125	133	208	177	150
ENSDART00000012413	210	224	211	198	227	216	201	189	261	220	209	217	233	210	270	219	217	214	250	210	305	231	255	215
ENSDART00000012421	20	19	16	27	23	31	20	28	31	18	25	30	30	26	38	21	16	31	26	30	30	19	28	29
ENSDART00000012438	1627	1883	3080	2174	1862	2707	1848	2150	3046	1998	1825	2297	1798	1952	2932	2031	1806	2647	1992	2276	3498	2135	2157	2494
ENSDART00000012442	182	181	236	254	224	370	156	176	283	303	229	298	196	251	233	241	291	340	222	270	332	268	207	452
ENSDART00000012445	26	11	37	37	15	23	36	19	26	38	24	24	26	27	32	12	21	25	47	35	36	31	31	20
ENSDART00000012447	191	227	317	312	223	330	253	232	285	257	196	239	192	250	241	218	235	309	205	320	272	262	307	310
ENSDART00000012450	208	190	255	277	197	282	228	232	282	233	213	261	226	272	309	255	204	259	325	268	423	251	212	269
ENSDART00000012457	185	160	217	247	187	252	207	234	261	208	190	204	215	237	262	200	212	193	234	269	229	214	234	237
ENSDART00000012470	102	74	83	152	104	103	87	90	106	99	95	119	116	106	105	82	105	95	101	116	134	136	128	88
ENSDART00000012476	160	189	248	219	164	273	172	187	252	191	224	243	195	179	258	186	212	259	201	216	291	199	196	251
ENSDART00000012478	596	593	678	659	566	699	614	604	774	589	537	595	580	635	776	618	547	713	596	695	905	598	677	668
ENSDART00000012479	36	49	25	48	51	43	55	43	37	34	49	55	74	55	54	66	60	42	56	67	44	67	71	43
ENSDART00000012483	0	0	0	0	0	0	0	0	0	0	0	0	0	0	0	0	0	0	0	0	0	0	0	0
ENSDART00000012506	48	36	30	37	37	20	47	32	22	30	41	36	41	36	50	45	28	18	44	51	40	38	41	23
ENSDART00000012507	236	205	278	290	248	255	248	217	284	231	272	313	304	279	356	215	234	235	307	245	337	299	301	250
ENSDART00000012522	332	384	368	398	319	371	356	374	386	360	353	509	420	402	674	357	394	298	441	344	699	398	383	592
ENSDART00000012540	5	1	1	4	3	1	2	4	0	3	1	3	1	6	4	3	3	1	5	3	1	8	4	1
ENSDART00000012546	91	75	63	76	86	54	94	88	76	52	85	73	70	67	108	70	83	44	93	66	86	87	74	79
ENSDART00000012552	145	139	145	185	116	117	135	155	188	141	141	162	193	179	169	132	119	125	158	165	217	145	154	141
ENSDART00000012571	107	93	277	120	101	250	113	147	300	89	105	158	126	138	198	111	107	254	148	153	298	127	127	273
ENSDART00000012574	3	2	2	0	0	1	0	3	0	0	0	0	1	0	0	1	2	0	2	1	1	3	0	2
ENSDART00000012581	218	215	167	231	174	143	216	194	191	193	224	169	256	218	232	178	174	166	270	245	217	216	214	169
ENSDART00000012582	117	105	60	140	102	58	116	106	66	110	111	65	110	116	85	87	113	70	134	128	71	109	119	68
ENSDART00000012586	143	167	188	190	164	158	182	184	162	160	129	133	150	172	192	123	202	186	163	225	190	158	204	138
ENSDART00000012600	105	81	83	76	71	87	74	65	76	67	71	90	90	92	88	84	80	90	89	83	89	73	101	101
ENSDART00000012603	9	20	2	2	12	5	7	5	2	11	13	3	6	19	9	19	13	3	7	12	12	8	11	3
ENSDART00000012604	91	108	144	168	123	198	98	142	178	136	120	177	126	112	149	116	160	146	153	169	285	123	170	247
ENSDART00000012627	1	0	0	0	1	0	0	0	0	0	1	0	0	0	0	1	0	0	1	0	2	0	0	0
ENSDART00000012630	729	743	1070	796	641	813	851	779	1003	661	779	778	761	775	1013	753	666	759	782	934	1218	695	865	898
ENSDART00000012637	463	374	485	564	566	557	528	346	484	523	497	470	365	497	525	490	513	588	494	501	558	617	694	615
ENSDART00000012644	54739	40465	18567	49431	38032	14124	58202	42315	18317	37628	47075	23630	49524	51918	42299	36478	43687	16627	61640	55993	25049	47106	45020	23418
ENSDART00000012653	21	53	26	34	23	24	68	26	73	30	28	26	37	45	26	18	29	26	67	39	17	31	15	32
ENSDART00000012659	13	11	10	19	17	21	22	17	21	15	23	15	17	23	25	19	14	20	6	22	19	24	6	14
ENSDART00000012670	1077	1056	959	1145	870	911	1112	1077	1055	953	1037	937	1041	1187	1179	1056	1014	927	1217	1259	1189	1136	1178	1012
ENSDART00000012673	468	398	297	396	326	307	407	433	285	314	379	266	426	417	408	416	364	300	449	470	432	439	437	298
ENSDART00000012677	0	0	0	1	0	0	0	0	1	0	4	2	0	0	1	0	0	0	2	2	3	2	3	1
ENSDART00000012686	315	305	460	281	208	388	316	288	446	189	211	294	334	344	392	308	271	371	262	344	415	303	251	332
ENSDART00000012692	70	70	49	66	60	59	64	72	65	95	100	61	74	49	75	80	59	54	57	70	90	71	71	65
ENSDART00000012694	10	26	3	10	3	2	8	5	8	5	3	5	9	16	12	4	11	5	17	17	13	6	3	2
ENSDART00000012717	638	633	887	738	641	997	670	595	946	627	615	939	608	769	917	667	718	1025	716	759	1022	726	771	971
ENSDART00000012718	186	106	91	243	190	127	120	99	104	118	191	115	138	115	88	177	164	125	114	182	80	202	252	125
ENSDART00000012743	28	17	22	30	30	23	16	35	25	24	23	28	26	14	24	20	23	25	24	28	15	12	30	24
ENSDART00000012758	15	9	5	10	19	6	19	11	8	9	9	2	7	11	6	13	14	2	18	12	9	7	5	10
ENSDART00000012759	654	558	716	619	520	711	648	700	770	547	529	606	574	637	779	553	581	647	591	696	838	582	670	697
ENSDART00000012789	75	71	83	98	94	86	80	89	100	94	97	89	72	94	118	77	100	67	100	97	95	100	107	89
ENSDART00000012791	116	105	294	151	117	210	101	115	278	126	130	182	94	112	312	111	102	222	144	137	302	140	183	202
ENSDART00000012807	144	127	61	145	92	48	173	110	70	101	112	59	109	147	112	91	125	70	154	147	64	148	114	65
ENSDART00000012816	381	387	524	469	410	536	388	421	598	389	389	521	429	472	541	349	420	460	417	481	614	530	543	559
ENSDART00000012820	137	133	192	190	145	216	133	178	216	139	126	185	164	158	185	128	144	185	167	173	262	154	191	175
ENSDART00000012822	29	19	27	30	25	25	35	19	25	28	31	20	28	28	28	27	29	29	27	29	27	39	22	42
ENSDART00000012826	166	133	131	148	160	103	121	140	128	121	137	113	147	155	153	145	126	134	153	140	156	164	152	136
ENSDART00000012835	12	0	0	20	9	5	3	3	1	10	6	4	12	5	0	10	10	0	2	2	2	7	7	4
ENSDART00000012842	966	1066	664	1156	885	943	1006	909	752	1152	1222	827	887	1049	972	1102	965	949	967	1067	992	1239	912	833
ENSDART00000012855	903	895	1010	934	775	969	904	952	1149	901	940	935	909	989	1169	878	921	1038	1016	1068	1173	898	1018	939
ENSDART00000012859	328	362	560	404	322	534	271	297	535	378	343	516	292	309	426	404	373	597	314	383	576	390	390	520
ENSDART00000012862	141	141	147	169	147	116	139	113	156	143	171	180	149	166	178	163	107	146	165	161	183	146	146	142
ENSDART00000012872	4	3	3	7	4	5	0	0	7	10	12	3	6	5	2	3	10	4	4	6	0	6	8	4
ENSDART00000012873	138	135	208	172	122	233	137	153	258	156	112	220	151	157	219	158	107	230	161	182	249	155	165	193
ENSDART00000012877	0	0	2	0	0	0	1	0	0	0	0	0	2	0	0	0	0	0	0	0	3	0	2	0
ENSDART00000012888	3068	2889	2457	3288	2766	2873	2783	2787	2676	2711	3073	2608	2833	2939	2909	2778	2835	2697	2876	3304	3040	3147	3052	2742
ENSDART00000012889	19	10	10	8	14	16	8	19	21	5	12	7	12	16	12	10	6	7	9	18	17	10	8	9
ENSDART00000012903	159	175	315	228	168	255	203	211	316	182	169	223	197	200	312	207	173	258	209	235	312	203	232	232
ENSDART00000012918	138	143	152	189	121	154	162	145	183	111	138	139	138	160	164	130	151	160	149	156	150	132	149	107
ENSDART00000012919	131	128	153	104	103	145	122	125	152	91	98	102	120	117	163	82	111	113	116	129	154	118	121	127
ENSDART00000012923	17	23	13	13	18	11	11	23	12	22	12	19	25	19	26	25	12	26	15	18	22	25	22	28
ENSDART00000012928	156	113	164	193	168	174	187	163	261	129	128	185	155	196	262	133	134	156	178	292	230	125	167	191
ENSDART00000012938	417	305	372	532	381	301	351	343	264	362	497	399	325	340	403	370	469	378	484	399	333	428	475	356
ENSDART00000012940	6	0	3	5	2	6	1	3	4	0	1	0	0	7	4	4	1	2	0	0	1	3	1	3
ENSDART00000012944	209	191	260	200	183	347	189	225	322	159	186	305	235	254	351	198	180	247	261	228	373	222	219	308
ENSDART00000012963	163	155	138	192	142	156	179	144	188	164	197	155	153	186	156	181	191	157	157	194	193	164	186	161
ENSDART00000013001	0	0	0	0	0	0	1	0	0	0	0	0	1	0	0	0	0	2	0	0	0	2	0	1
ENSDART00000013007	375	441	696	607	447	922	406	512	850	517	527	775	424	481	667	493	525	1020	463	513	845	536	602	831
ENSDART00000013011	15064	14220	15317	15294	13857	15672	13838	13572	16349	13243	14042	13467	15162	15175	17675	13128	13987	14759	14589	15009	17684	14869	14611	15092
ENSDART00000013021	14	17	31	27	25	24	17	24	15	26	36	19	15	25	27	9	21	15	21	23	22	13	29	23
ENSDART00000013024	29	23	23	42	22	31	34	27	45	28	38	27	32	38	31	33	31	34	40	31	30	33	31	37
ENSDART00000013033	416	400	534	451	411	519	376	432	583	421	419	501	475	455	618	502	391	513	488	490	672	444	419	443
ENSDART00000013057	10	7	3	7	14	9	7	6	10	5	3	4	7	10	13	7	1	10	4	11	17	6	8	13
ENSDART00000013059	151	134	206	197	130	161	184	165	153	146	153	168	147	162	190	120	151	180	146	191	179	146	161	171
ENSDART00000013066	208	218	276	244	170	253	220	212	303	205	246	208	193	231	258	202	194	251	203	293	331	241	234	213
ENSDART00000013079	1585	1898	1215	1903	1778	1187	1916	1831	1299	1869	1548	1080	1777	1956	1600	1585	1841	1142	2027	2143	1518	2005	1907	1267
ENSDART00000013082	34	23	28	27	31	22	27	29	26	23	23	22	31	35	26	39	32	17	31	42	27	40	28	22
ENSDART00000013083	227	215	212	283	212	241	177	233	245	218	279	201	223	278	305	274	248	216	201	285	249	261	284	242
ENSDART00000013085	554	523	394	558	418	321	494	426	349	495	494	430	560	601	545	490	607	412	567	581	489	620	452	371
ENSDART00000013093	190	174	137	217	178	144	170	184	175	203	180	169	185	193	191	177	180	170	188	190	203	188	203	153
ENSDART00000013111	108	70	103	114	104	85	105	136	100	111	106	92	105	99	132	58	84	80	111	128	138	92	107	82
ENSDART00000013117	1219	1172	914	1249	1088	1065	1215	1315	914	1140	1176	863	1229	1242	1100	1141	1254	921	1334	1432	1240	1170	1272	949
ENSDART00000013148	837	695	559	824	734	538	757	802	603	734	890	654	748	831	843	788	836	535	839	859	644	927	878	584
ENSDART00000013150	117	94	170	128	103	136	119	103	148	97	131	135	126	147	110	125	134	102	139	115	159	127	121	116
ENSDART00000013167	481	492	614	592	506	511	543	552	653	521	480	413	511	627	615	421	487	444	444	627	730	513	530	484
ENSDART00000013170	167	108	148	161	131	106	153	138	143	147	164	164	174	151	177	135	136	106	186	154	153	168	159	111
ENSDART00000013203	339	342	552	393	349	592	343	381	537	366	357	491	399	372	478	324	419	459	426	365	553	359	452	496
ENSDART00000013209	97	98	66	142	152	108	98	103	80	180	141	127	101	111	90	126	120	129	118	97	129	135	112	143
ENSDART00000013217	563	463	521	596	516	557	521	521	511	479	613	514	538	497	527	479	629	594	605	638	605	545	589	510
ENSDART00000013228	363	346	422	397	319	361	360	432	395	366	372	398	372	379	444	341	324	323	358	452	400	407	404	338
ENSDART00000013229	93	71	57	76	77	59	80	92	75	74	93	60	84	83	73	80	97	64	82	87	76	105	95	71
ENSDART00000013263	218	170	179	272	228	253	302	227	185	202	244	210	245	241	256	200	355	225	277	405	205	262	253	244
ENSDART00000013264	810	749	716	850	727	628	804	876	706	696	734	604	728	870	898	670	769	615	910	994	827	771	805	562
ENSDART00000013278	432	444	488	555	441	578	433	445	516	469	440	484	413	522	571	481	505	519	482	514	596	486	533	599
ENSDART00000013294	1027	1018	1809	1179	904	1842	1036	1093	1963	995	1057	1462	1055	1065	1577	1023	1011	1759	1003	1275	2101	1116	1128	1649
ENSDART00000013313	100	87	65	106	72	71	81	87	95	80	93	73	86	84	77	93	72	69	104	106	103	91	116	88
ENSDART00000013343	97	94	115	119	98	107	104	98	127	91	91	123	126	112	119	107	90	113	119	119	150	95	111	138
ENSDART00000013359	5	5	6	7	0	3	0	8	2	6	5	2	4	8	2	5	3	2	7	6	6	1	1	1
ENSDART00000013360	551	441	366	538	484	263	528	452	204	458	539	263	472	627	421	461	546	288	607	724	325	557	490	252
ENSDART00000013363	73	48	63	74	64	64	71	82	40	80	56	56	76	83	64	54	70	58	79	75	72	83	72	49
ENSDART00000013376	134	151	164	166	157	186	158	127	144	117	133	162	165	136	166	147	139	129	173	176	181	176	185	145
ENSDART00000013394	712	723	745	759	662	751	697	744	774	707	705	682	668	730	840	693	653	743	697	787	928	727	788	697
ENSDART00000013404	16706	15753	13939	16180	11996	11715	15490	16153	14204	12735	14577	14105	15178	15584	16638	12908	13667	13499	15757	17323	17227	14283	15109	12973
ENSDART00000013409	107	115	220	124	95	222	115	121	240	105	112	143	131	137	181	118	96	146	104	117	192	113	124	162
ENSDART00000013411	489	433	512	516	398	627	467	472	650	560	545	639	432	457	679	379	510	785	570	616	897	463	556	746
ENSDART00000013418	1	3	8	1	3	4	7	0	8	10	10	4	5	8	7	2	0	6	13	5	9	2	8	7
ENSDART00000013431	37	41	53	54	48	54	45	40	55	52	44	55	46	45	55	60	58	67	52	47	79	65	57	53
ENSDART00000013432	128	141	95	146	128	121	112	119	102	124	129	107	115	110	113	116	131	129	134	127	122	147	145	117
ENSDART00000013434	820	900	786	909	780	806	750	895	793	759	686	629	824	840	875	833	702	805	771	892	1000	807	902	738
ENSDART00000013437	0	0	0	0	0	0	0	0	0	0	0	0	0	0	1	0	1	0	2	0	0	0	0	0
ENSDART00000013446	145	190	116	165	127	110	149	142	166	163	139	142	142	187	161	138	142	144	185	192	215	147	151	129
ENSDART00000013449	28	24	34	24	29	44	25	23	36	34	24	40	15	35	37	23	19	50	30	26	64	29	29	55
ENSDART00000013453	197	197	189	205	169	158	228	185	211	204	163	179	218	217	253	184	229	220	235	169	202	189	197	196
ENSDART00000013454	78	64	41	45	38	51	54	53	36	51	59	46	40	72	59	47	71	60	69	58	53	36	55	53
ENSDART00000013465	34	42	63	123	84	76	63	32	67	99	83	80	43	46	63	84	104	111	69	65	37	93	81	98
ENSDART00000013497	503	562	765	621	526	682	496	663	808	607	574	598	533	588	743	596	541	753	532	673	795	612	652	648
ENSDART00000013506	0	0	0	1	0	0	0	1	1	0	0	0	0	1	0	1	0	1	0	2	0	1	1	0
ENSDART00000013525	166	123	149	182	124	166	103	171	165	121	128	163	143	148	203	152	116	184	145	148	160	176	167	122
ENSDART00000013534	479	439	403	524	395	281	305	444	471	503	572	411	380	559	617	486	431	512	417	460	596	564	531	360
ENSDART00000013540	499	603	895	457	364	788	494	565	880	408	411	725	566	597	965	506	376	599	441	469	1177	456	556	769
ENSDART00000013563	121	96	138	113	91	131	104	100	154	99	113	109	124	112	160	106	90	153	131	103	200	101	105	111
ENSDART00000013575	574	556	887	704	588	898	636	696	957	608	672	755	645	717	889	716	638	868	739	824	1046	698	762	798
ENSDART00000013581	78	89	118	107	84	119	69	95	138	85	87	93	67	93	127	94	76	106	101	103	138	103	92	105
ENSDART00000013588	1584	1620	1632	976	1009	1060	1670	1361	1830	974	1027	1057	1462	1851	2004	1086	1065	1098	1243	1570	2151	1027	1119	1119
ENSDART00000013590	10	13	11	27	27	11	14	13	11	15	27	11	12	13	15	18	13	10	11	19	12	16	15	15
ENSDART00000013591	395	335	710	308	297	603	381	443	717	274	300	472	397	431	618	349	295	525	410	429	837	350	342	480
ENSDART00000013604	240	211	308	289	245	235	242	240	309	250	264	334	311	315	289	237	222	262	281	267	381	260	292	311
ENSDART00000013605	6	2	8	8	5	6	9	13	10	9	4	3	5	9	6	5	1	6	4	9	2	8	4	5
ENSDART00000013607	58	44	79	59	53	72	62	62	64	50	51	61	62	64	80	57	41	68	55	59	80	71	58	60
ENSDART00000013629	0	0	0	0	0	0	0	0	0	0	0	0	0	0	0	0	0	0	2	0	0	0	0	0
ENSDART00000013635	44	36	61	43	30	57	48	43	68	47	37	55	40	48	66	38	41	62	49	54	65	41	55	50
ENSDART00000013638	155	132	131	197	151	114	150	172	152	170	195	148	183	164	189	144	172	133	181	186	171	190	161	131
ENSDART00000013641	3	6	17	8	6	4	6	3	12	5	4	6	4	3	1	9	3	4	11	5	4	12	5	5
ENSDART00000013642	449	405	514	407	408	451	426	495	537	406	511	485	515	457	536	476	468	418	478	500	625	432	436	438
ENSDART00000013676	377	397	418	522	360	483	444	446	481	369	445	519	453	513	532	392	414	417	527	422	630	469	397	383
ENSDART00000013690	15799	15157	13731	17371	15657	16731	15280	15859	14462	15712	16695	12354	14722	14262	15262	15207	15083	16034	16046	17638	15887	16979	17093	14018
ENSDART00000013714	15	9	21	24	10	27	13	9	23	21	23	36	7	19	29	13	19	24	12	17	28	16	9	28
ENSDART00000013717	25	16	15	9	31	21	15	29	7	19	20	8	34	12	36	19	25	9	26	16	39	30	27	20
ENSDART00000013743	528	511	686	601	450	637	602	531	700	471	510	647	580	626	713	525	543	567	663	585	822	593	532	583
ENSDART00000013745	61	64	76	56	69	68	80	99	82	65	67	70	57	89	75	58	59	71	82	96	85	63	100	72
ENSDART00000013768	493	498	692	515	477	544	443	540	621	419	496	501	433	487	657	445	444	580	546	595	771	483	468	609
ENSDART00000013781	312	294	186	442	366	273	411	298	206	338	442	370	399	394	298	357	490	344	416	374	252	458	445	340
ENSDART00000013785	790	863	1035	823	616	857	743	813	920	794	450	670	667	806	1110	721	555	1066	885	923	957	826	797	808
ENSDART00000013796	17	11	7	29	12	18	13	3	15	17	15	7	7	7	7	11	6	18	9	24	5	6	18	20
ENSDART00000013797	191	185	197	215	225	165	204	176	216	197	214	173	225	205	202	166	173	165	235	221	188	228	224	206
ENSDART00000013798	18	10	4	3	6	8	4	7	15	13	5	10	10	7	12	3	8	3	8	12	15	9	11	14
ENSDART00000013803	2	2	4	1	5	2	2	2	3	0	1	3	1	2	2	1	1	2	1	2	3	1	3	1
ENSDART00000013814	154	130	235	165	170	210	135	182	251	145	176	176	203	158	197	156	187	174	190	198	239	192	160	193
ENSDART00000013816	244	241	337	356	281	396	257	280	356	261	285	335	248	331	412	277	281	475	271	320	489	322	347	444
ENSDART00000013835	96	122	128	133	99	170	102	116	142	110	103	120	99	101	142	114	118	156	114	158	143	136	126	121
ENSDART00000013839	705	811	1043	738	609	964	662	731	1057	710	668	685	769	727	993	688	677	868	832	861	1082	754	733	923
ENSDART00000013861	39	43	72	55	48	51	53	56	63	42	56	53	39	53	58	54	44	57	62	61	71	42	59	47
ENSDART00000013863	3147	5159	3403	3775	3687	3043	3369	5431	3967	3604	3383	2541	3839	3418	4534	4179	2960	2621	3221	4602	4866	3807	3961	3334
ENSDART00000013865	291	287	308	315	287	305	322	318	353	292	358	314	305	351	381	299	347	339	349	421	394	352	362	340
ENSDART00000013870	224	195	197	277	203	233	227	256	247	203	229	212	234	264	237	197	226	222	228	257	265	231	248	209
ENSDART00000013918	1106	852	698	1386	1082	859	1125	1156	858	1090	1217	961	1101	1149	1041	1094	1284	992	1361	1383	1035	1292	1350	971
ENSDART00000013924	46	34	34	45	31	40	32	40	35	37	43	43	36	42	51	31	41	34	38	46	45	57	32	35
ENSDART00000013933	685	626	699	654	581	640	624	659	657	639	646	544	634	665	711	612	660	732	779	709	651	701	611	579
ENSDART00000013961	100	106	45	107	102	55	126	95	47	95	115	81	113	93	89	122	123	68	135	90	77	127	122	63
ENSDART00000013980	40	43	103	58	52	70	48	45	103	42	45	64	41	52	93	41	41	67	62	49	65	41	54	58
ENSDART00000013990	91	72	88	108	88	90	76	82	107	82	68	109	102	94	97	63	82	93	89	95	113	101	86	94
ENSDART00000014007	39	61	25	81	99	84	58	75	38	59	71	58	44	78	39	85	68	101	55	52	43	104	94	116
ENSDART00000014013	269	471	623	352	355	741	295	478	765	423	256	567	368	461	550	414	292	738	285	440	682	413	398	615
ENSDART00000014018	0	1	0	11	5	2	4	4	7	7	3	7	3	0	7	3	2	4	3	6	6	5	9	10
ENSDART00000014020	21	26	58	35	49	88	31	23	67	37	27	82	19	25	58	31	28	84	47	35	68	31	39	74
ENSDART00000014021	231	202	145	189	179	152	211	197	209	205	206	196	222	253	207	193	187	172	205	220	219	225	208	163
ENSDART00000014024	251	153	383	375	255	420	303	294	478	266	290	385	285	308	389	175	291	349	319	362	567	287	331	321
ENSDART00000014028	92	98	72	112	94	77	80	87	109	102	103	97	94	111	116	91	78	89	111	103	96	109	93	105
ENSDART00000014031	108	69	161	116	77	124	115	129	144	101	93	161	131	111	141	91	106	138	120	134	164	100	118	110
ENSDART00000014036	459	453	1039	470	443	1043	382	495	1082	447	364	732	395	481	925	439	402	1025	454	547	1137	483	491	946
ENSDART00000014046	50	28	47	42	31	24	19	64	59	35	27	38	47	33	64	37	45	46	21	27	55	28	37	58
ENSDART00000014047	10	4	8	5	3	2	4	12	4	2	7	7	4	4	4	8	3	2	2	7	8	9	5	3
ENSDART00000014049	161	216	304	243	247	279	243	248	341	226	218	269	238	219	324	277	232	286	259	254	398	224	302	323
ENSDART00000014052	343	296	203	334	275	182	300	283	274	252	260	231	305	356	358	273	251	226	324	295	310	283	297	254
ENSDART00000014057	17	6	1	7	1	5	5	4	4	6	4	4	4	5	5	5	1	4	1	5	5	2	3	0
ENSDART00000014058	271	230	354	287	229	342	217	243	355	239	291	296	287	279	315	291	264	404	243	265	410	263	281	332
ENSDART00000014062	217	165	132	189	172	131	194	186	147	186	198	126	220	233	199	172	216	147	286	237	157	232	220	141
ENSDART00000014088	598	552	650	617	594	754	599	593	786	563	549	673	613	688	748	593	621	780	573	633	875	636	660	646
ENSDART00000014095	377	364	329	448	374	329	396	382	369	378	353	390	395	425	479	395	398	384	428	433	450	400	452	417
ENSDART00000014098	313	304	658	385	327	778	371	307	709	319	299	717	303	329	589	365	360	716	323	324	715	327	352	692
ENSDART00000014103	45	48	54	49	42	58	31	36	45	32	38	41	33	57	41	45	33	64	34	28	49	35	37	33
ENSDART00000014127	0	1	1	0	9	0	0	8	4	1	10	2	0	0	1	0	0	0	0	1	1	0	1	0
ENSDART00000014140	21	24	25	40	20	9	21	19	20	37	38	25	28	39	35	27	32	24	33	44	29	24	39	21
ENSDART00000014149	377	317	403	428	342	338	392	403	422	350	335	346	397	395	559	304	333	319	344	453	504	319	370	321
ENSDART00000014152	102	81	105	98	91	89	68	94	113	118	90	78	90	97	98	77	79	102	95	105	110	93	107	108
ENSDART00000014153	295	241	215	340	219	267	291	246	206	240	286	247	240	297	264	276	269	307	333	343	226	298	312	258
ENSDART00000014163	95	73	32	87	78	31	59	100	36	56	102	43	74	98	76	70	58	32	115	94	37	74	74	33
ENSDART00000014166	35	36	109	25	35	89	30	29	57	38	24	57	39	37	101	16	22	83	43	43	72	30	41	53
ENSDART00000014168	969	1043	1704	1215	986	1914	1016	1135	1887	1034	1016	1781	1082	1228	1917	1108	954	1553	1259	1161	2288	1158	1061	1685
ENSDART00000014176	258	219	160	253	199	179	191	206	185	193	248	199	232	227	227	198	219	168	270	216	222	251	206	166
ENSDART00000014182	149	154	166	444	455	492	172	151	141	428	407	535	125	151	162	532	641	600	153	171	189	799	515	308
ENSDART00000014183	65	60	53	54	54	47	65	75	54	47	79	66	74	61	82	59	64	37	74	81	71	62	78	61
ENSDART00000014188	1389	1420	1283	1602	1351	1604	1467	1449	1455	1377	1432	1485	1431	1447	1637	1363	1608	1506	1606	1696	1671	1562	1539	1475
ENSDART00000014190	16	11	40	27	26	26	31	35	26	20	21	32	27	29	58	19	23	34	39	44	51	38	27	41
ENSDART00000014205	18	9	22	30	15	25	26	5	21	25	16	33	11	6	20	18	14	33	14	23	25	15	26	27
ENSDART00000014207	10490	10605	5959	12965	10221	6513	9006	9460	6080	10521	12042	7961	10346	9541	8535	11244	11756	7403	10957	11547	8111	12070	13046	7418
ENSDART00000014210	6	3	2	3	2	0	9	3	10	2	3	3	6	7	2	6	1	3	9	13	3	11	5	2
ENSDART00000014222	213	189	127	191	162	133	165	179	179	158	189	179	187	216	207	158	170	143	215	226	176	204	199	161
ENSDART00000014223	90	108	76	111	124	78	85	91	57	119	101	68	109	133	95	92	121	68	117	142	88	129	138	84
ENSDART00000014232	211	263	470	307	288	483	297	269	513	239	235	310	241	274	407	262	257	427	262	322	584	263	337	433
ENSDART00000014240	210	210	265	142	169	151	206	184	237	130	171	228	199	252	259	215	156	169	166	278	275	222	192	187
ENSDART00000014254	175	145	195	173	170	223	160	193	225	187	173	179	149	184	232	164	182	195	194	190	225	163	222	183
ENSDART00000014270	4	3	1	2	3	2	1	2	0	3	2	1	3	1	2	3	0	2	2	0	1	1	2	1
ENSDART00000014274	90	77	52	76	78	74	92	74	65	66	64	67	84	77	79	67	73	61	81	84	91	92	99	56
ENSDART00000014296	125	152	125	173	127	124	155	165	145	137	160	129	160	145	178	126	130	124	137	158	171	175	160	117
ENSDART00000014306	104	97	189	150	95	227	99	103	217	115	105	148	98	119	134	96	91	150	131	119	211	126	122	157
ENSDART00000014330	1109	1082	1236	1132	935	986	950	1176	1287	907	947	959	1048	1129	1476	1091	838	1228	1151	1273	1533	1100	1030	1027
ENSDART00000014350	12	13	9	15	10	17	10	20	17	14	9	11	4	12	24	9	13	15	17	14	16	12	11	7
ENSDART00000014363	15	3	1	0	0	0	0	17	10	0	0	1	7	10	10	0	1	0	13	8	13	0	0	0
ENSDART00000014379	1122	1175	1436	1400	1132	1368	1098	1298	1467	1144	1278	1350	1144	1202	1572	1163	1174	1444	1167	1369	1640	1307	1509	1356
ENSDART00000014404	64	57	69	93	48	43	59	67	49	42	51	46	69	52	89	52	60	46	77	79	75	78	82	68
ENSDART00000014411	17	10	19	27	32	14	17	18	12	18	19	11	26	16	19	9	20	8	19	20	14	10	17	21
ENSDART00000014415	54	64	108	78	77	124	51	83	116	54	65	95	81	78	110	82	56	97	76	91	111	82	90	102
ENSDART00000014417	1	4	1	0	2	1	2	1	0	4	2	4	2	0	2	0	0	2	0	1	0	7	0	0
ENSDART00000014434	96	81	105	102	100	70	110	112	113	73	109	78	86	107	123	107	103	91	94	108	118	107	97	87
ENSDART00000014439	221	190	119	232	190	132	241	183	102	169	225	186	204	249	216	164	250	132	281	275	205	226	249	182
ENSDART00000014440	12	22	17	38	15	9	12	17	8	12	26	31	24	9	18	5	12	17	22	31	21	20	24	13
ENSDART00000014454	42	24	34	62	36	27	42	39	51	39	49	54	50	49	39	28	41	37	46	35	72	30	33	40
ENSDART00000014465	87	68	107	112	93	87	104	129	95	99	99	89	119	125	136	89	117	102	140	134	156	143	118	120
ENSDART00000014496	6	10	8	11	15	11	6	13	7	11	8	3	6	12	11	4	4	6	12	9	5	11	11	6
ENSDART00000014521	5	4	6	4	7	5	4	7	10	10	5	10	5	7	4	3	6	6	6	12	5	12	9	6
ENSDART00000014528	13	15	11	13	14	11	11	14	10	12	7	2	12	9	12	8	6	9	15	13	11	11	10	6
ENSDART00000014536	158	121	59	146	125	90	120	112	80	88	139	86	98	129	125	117	160	90	134	142	105	137	145	80
ENSDART00000014538	77	67	48	78	36	56	70	80	74	50	66	64	83	79	75	67	48	42	83	91	77	76	54	42
ENSDART00000014552	606	602	996	753	651	965	502	584	1005	602	620	794	562	603	902	651	619	988	669	754	1160	772	721	877
ENSDART00000014568	51	56	119	72	67	103	73	70	106	86	60	102	58	64	107	62	71	111	78	73	119	59	57	94
ENSDART00000014572	50	63	38	74	34	32	68	67	40	59	43	36	51	54	48	40	50	52	97	118	70	108	60	27
ENSDART00000014582	23	25	30	46	24	15	22	34	17	28	34	29	34	26	31	35	34	30	34	27	30	26	22	18
ENSDART00000014606	100	94	129	110	83	106	111	109	104	94	108	104	117	132	118	94	71	98	139	122	152	106	96	65
ENSDART00000014608	941	925	862	1032	859	814	944	991	899	913	1039	882	1030	1067	1050	998	1041	808	1091	1029	1045	1077	1161	905
ENSDART00000014632	265	279	342	332	264	319	301	270	367	246	261	318	292	349	357	319	282	288	277	319	399	353	316	277
ENSDART00000014649	73	76	54	76	74	61	66	77	79	86	62	59	80	89	87	55	67	62	51	83	69	70	69	66
ENSDART00000014660	523	515	649	508	514	594	504	524	705	464	532	470	477	500	640	524	422	535	532	592	752	558	520	506
ENSDART00000014661	68	65	29	61	51	62	43	65	49	52	65	50	68	65	64	54	55	60	66	64	57	58	75	31
ENSDART00000014666	448	453	675	517	435	577	475	470	626	411	469	545	473	522	567	482	453	572	550	569	759	511	516	584
ENSDART00000014668	98	82	185	96	89	137	104	120	188	112	93	135	84	103	174	73	78	111	99	105	178	90	70	130
ENSDART00000014669	462	428	304	428	353	299	463	416	256	356	430	307	486	441	466	319	421	281	477	467	362	409	401	320
ENSDART00000014678	75	73	90	97	76	79	76	80	82	76	75	76	63	94	92	72	58	81	79	80	89	89	72	91
ENSDART00000014685	151	162	175	119	146	200	141	137	190	114	127	170	138	141	178	129	150	184	134	189	237	138	179	228
ENSDART00000014691	30	25	8	27	27	15	34	28	20	28	19	34	20	38	32	22	40	15	20	26	16	42	31	16
ENSDART00000014696	99	89	77	123	104	114	79	91	80	87	64	83	82	76	53	98	113	101	103	117	77	95	117	99
ENSDART00000014703	238	221	176	337	259	137	248	256	140	272	270	201	250	319	277	225	256	153	282	278	213	302	275	115
ENSDART00000014721	120	112	168	134	119	172	97	93	130	131	150	143	127	121	139	122	142	185	131	134	165	139	125	170
ENSDART00000014723	18773	17951	16675	18907	16644	16632	18222	18342	18103	16767	16564	15058	17860	19283	19154	16496	15896	16836	18555	21170	19722	18435	17769	15519
ENSDART00000014726	240	232	259	276	241	221	237	291	289	240	271	231	242	278	295	235	204	215	236	302	308	286	297	263
ENSDART00000014727	611	579	524	766	561	558	610	661	614	686	647	534	622	638	640	686	633	557	773	775	659	665	692	519
ENSDART00000014729	1151	1191	1448	1256	1072	1594	1134	1192	1488	1031	1142	1432	1099	1266	1478	1136	1211	1641	1104	1400	1628	1217	1310	1443
ENSDART00000014766	4	11	7	2	1	7	2	7	11	2	3	3	6	7	16	0	0	11	2	7	10	4	6	6
ENSDART00000014769	42	18	45	32	28	26	43	35	25	16	27	19	30	36	24	20	25	13	32	44	40	28	30	12
ENSDART00000014774	227	176	237	271	238	244	255	250	255	205	268	236	240	200	250	192	261	249	252	272	268	219	267	278
ENSDART00000014785	18	17	12	6	9	1	5	4	9	3	6	6	10	17	22	1	13	4	16	11	17	5	4	6
ENSDART00000014787	193	234	243	247	171	240	222	226	246	195	199	190	185	250	259	184	220	258	235	241	334	225	225	271
ENSDART00000014806	132	89	210	109	93	209	121	122	203	108	99	200	96	146	223	93	100	157	127	146	299	98	135	143
ENSDART00000014822	35	25	10	19	18	11	26	34	18	25	32	31	25	27	31	23	26	19	26	39	30	15	32	20
ENSDART00000014831	1	1	0	1	1	0	0	0	1	1	0	1	1	1	0	2	2	2	1	2	1	1	2	2
ENSDART00000014840	5	1	20	3	3	12	3	11	2	7	2	11	2	3	5	7	4	12	11	7	11	7	8	9
ENSDART00000014843	183	157	304	157	166	279	170	218	212	174	137	211	179	162	320	162	127	215	187	187	295	181	147	241
ENSDART00000014851	35	48	10	73	27	34	23	63	62	52	57	21	24	46	43	60	63	43	56	73	54	45	34	24
ENSDART00000014868	6631	6156	5295	7232	6157	6111	6900	6797	5895	6049	6636	5863	6644	6818	6598	6284	6999	6167	7086	7577	6561	6996	7186	5923
ENSDART00000014871	424	488	441	516	517	506	473	465	537	492	485	441	436	513	563	527	453	521	482	577	599	508	567	431
ENSDART00000014877	308	204	260	343	256	221	315	284	268	288	336	295	285	387	384	346	236	213	387	281	335	304	264	206
ENSDART00000014892	37	50	63	44	42	39	44	54	80	55	50	34	61	49	65	41	62	52	59	54	51	40	35	48
ENSDART00000014897	93	81	83	102	89	61	78	71	67	94	103	92	82	106	87	83	73	48	106	99	91	111	88	80
ENSDART00000014915	33	29	29	37	27	31	17	31	28	22	32	20	32	29	38	22	18	13	28	34	28	26	18	20
ENSDART00000014916	935	998	1395	930	789	1397	894	1013	1537	894	924	1256	1037	1024	1369	1040	996	1199	1064	1183	1627	953	988	1425
ENSDART00000014922	14	9	17	14	10	10	15	13	18	11	10	13	11	19	21	8	16	11	10	14	20	14	19	15
ENSDART00000014939	18	18	15	18	15	10	18	16	14	20	13	14	19	23	24	18	18	9	14	20	20	20	16	14
ENSDART00000014944	130	151	163	227	174	139	156	166	141	118	171	184	154	184	243	175	185	136	228	128	205	187	177	163
ENSDART00000014945	474	349	416	596	493	417	473	506	423	398	621	544	478	504	566	451	503	363	614	452	483	546	530	428
ENSDART00000014956	167	170	100	158	154	97	168	184	120	162	160	100	169	145	110	142	163	127	185	180	125	153	148	94
ENSDART00000014964	115	147	81	134	105	77	142	156	112	119	141	99	111	144	123	124	136	83	124	150	108	162	122	83
ENSDART00000014970	51	40	83	107	82	65	66	71	72	70	97	69	41	46	96	58	72	72	66	116	113	85	79	60
ENSDART00000014979	0	0	0	0	0	0	1	0	0	0	0	0	0	0	0	0	0	0	0	1	1	1	0	0
ENSDART00000014983	2381	1879	2335	2182	1951	2629	2265	2059	2504	1935	2203	2487	2160	1813	2395	1886	2353	2835	2191	2379	2782	2204	2178	2373
ENSDART00000015000	0	1	6	2	5	5	4	7	4	7	3	3	2	5	5	6	6	11	7	8	2	4	7	3
ENSDART00000015007	115	90	108	112	107	101	107	128	102	123	123	114	123	133	139	134	134	91	126	112	129	113	117	124
ENSDART00000015016	67	57	43	77	73	52	72	47	61	37	90	62	66	68	82	73	91	63	79	66	89	102	83	55
ENSDART00000015021	1	5	0	0	1	0	1	3	0	2	1	0	0	2	2	1	0	1	2	0	1	1	1	0
ENSDART00000015034	361	338	347	444	315	424	305	341	420	347	329	373	318	331	381	315	341	431	362	321	430	343	392	401
ENSDART00000015038	4	5	9	0	5	4	2	1	1	2	1	2	6	4	1	7	3	3	4	3	2	3	2	2
ENSDART00000015040	388	350	388	408	337	330	328	428	332	365	405	335	375	408	422	359	380	336	399	428	436	404	408	369
ENSDART00000015046	284	226	301	326	182	239	254	242	244	232	180	178	278	260	213	257	196	304	310	282	333	312	262	227
ENSDART00000015051	25	23	50	25	18	34	19	33	57	19	32	59	23	23	48	23	34	42	13	30	65	22	30	35
ENSDART00000015076	217	197	231	209	154	223	215	211	277	180	236	196	192	233	268	189	169	233	202	231	241	223	216	191
ENSDART00000015079	35	30	62	40	32	59	48	34	50	39	27	56	27	34	49	34	29	51	26	41	58	31	33	57
ENSDART00000015092	4572	3788	1216	5806	4402	1277	4867	4203	1194	4354	5573	2532	4726	5099	3972	4320	5119	1936	5732	5375	1928	5305	4842	1894
ENSDART00000015095	58	80	79	60	59	84	58	79	79	54	61	65	72	83	128	69	76	82	81	84	103	83	74	83
ENSDART00000015117	0	0	0	0	0	0	0	0	0	0	0	0	0	0	0	0	0	1	0	0	0	0	0	0
ENSDART00000015127	111	97	128	141	116	110	117	108	125	100	118	94	126	114	154	90	102	99	118	123	145	110	120	109
ENSDART00000015134	443	469	537	528	441	450	432	497	529	473	417	442	452	495	512	407	448	448	482	574	592	458	494	468
ENSDART00000015136	86	87	107	117	91	112	93	84	97	104	83	83	109	94	112	91	130	110	105	106	115	101	135	120
ENSDART00000015139	253	284	451	378	310	526	336	345	497	304	315	360	376	329	439	322	282	446	368	321	497	337	392	376
ENSDART00000015154	608	588	748	668	529	703	574	685	737	564	622	651	618	678	800	601	616	663	713	718	820	658	646	611
ENSDART00000015159	190	90	186	249	221	214	184	241	188	232	230	199	142	148	208	161	178	190	201	191	237	255	234	231
ENSDART00000015170	157	151	109	160	149	114	162	192	153	137	194	138	146	175	185	123	171	123	161	184	168	156	177	135
ENSDART00000015190	57	56	90	83	74	79	54	58	88	56	56	72	42	50	66	54	40	70	69	49	111	53	70	71
ENSDART00000015193	871	865	1202	961	746	1321	805	844	1405	739	749	1088	826	918	1212	814	863	1382	881	966	1492	874	1008	1134
ENSDART00000015214	510	528	951	551	486	832	474	551	1002	514	495	811	548	584	826	605	463	898	546	652	1136	604	587	737
ENSDART00000015224	171	164	83	200	163	81	178	208	91	170	183	108	174	200	132	191	194	86	196	201	108	187	197	103
ENSDART00000015232	0	0	0	0	0	0	0	0	0	2	0	1	0	2	1	0	0	1	0	0	1	0	0	1
ENSDART00000015240	179	160	154	188	130	124	141	173	93	160	149	129	175	161	199	167	196	142	213	223	145	214	177	163
ENSDART00000015251	179	190	235	301	249	228	244	184	195	282	181	234	190	244	217	198	300	163	215	334	225	249	278	226
ENSDART00000015262	1	2	2	0	0	3	1	0	3	1	0	4	0	0	2	3	0	1	1	0	4	0	3	2
ENSDART00000015267	28	34	28	47	20	35	33	21	30	34	30	17	19	29	25	26	30	20	53	37	44	39	39	43
ENSDART00000015277	122	141	905	228	127	1100	125	154	893	153	143	684	137	195	465	181	144	1023	134	155	824	154	186	830
ENSDART00000015279	6	8	17	11	8	15	10	3	18	10	13	12	6	14	12	7	7	9	16	6	21	12	6	11
ENSDART00000015286	75	71	58	91	88	54	93	94	66	85	99	71	115	81	84	72	88	64	100	97	77	99	76	59
ENSDART00000015302	516	496	761	577	499	761	484	566	707	521	511	646	541	527	703	484	548	627	543	572	853	530	620	710
ENSDART00000015323	299	323	647	310	270	475	282	353	647	302	293	343	305	353	483	275	288	409	326	374	640	309	312	406
ENSDART00000015333	103	105	81	76	93	115	88	99	94	113	129	94	109	81	111	108	106	101	152	130	123	100	95	93
ENSDART00000015374	230	222	149	219	168	179	229	207	121	149	219	149	206	195	190	161	254	187	265	256	154	238	177	136
ENSDART00000015377	58	55	43	60	71	50	65	90	47	46	61	56	57	61	72	58	66	37	91	63	58	81	75	56
ENSDART00000015379	24	18	19	19	25	20	30	21	29	17	25	20	22	22	24	19	11	22	26	25	27	11	29	21
ENSDART00000015391	149	139	103	171	156	89	143	151	119	143	187	105	146	155	153	141	163	105	194	167	95	176	190	81
ENSDART00000015393	141	113	145	121	114	116	134	144	149	119	118	107	126	133	154	134	141	126	119	161	157	121	127	112
ENSDART00000015401	89	57	47	106	82	55	96	77	42	96	111	87	74	91	79	84	92	58	100	81	55	112	101	75
ENSDART00000015418	1028	962	1128	1189	977	1187	1064	1142	1181	911	1154	1269	1161	1202	1485	1087	951	1094	1321	1027	1461	1105	1054	1149
ENSDART00000015479	1325	1410	2232	1525	1226	2281	1356	1354	1976	1232	1406	1566	1286	1368	1985	1254	1362	2047	1415	1483	2442	1355	1613	2020
ENSDART00000015512	99	120	114	115	93	113	119	128	124	114	91	96	126	115	144	109	103	135	109	141	179	114	119	110
ENSDART00000015517	517	456	634	580	457	728	430	518	634	458	438	612	455	534	668	507	519	753	489	544	703	512	536	600
ENSDART00000015547	0	1	7	8	2	0	0	4	5	1	3	3	1	4	4	0	0	2	1	2	3	0	0	5
ENSDART00000015554	221	231	291	274	243	261	237	235	225	235	247	209	238	249	259	246	270	257	249	236	263	248	271	267
ENSDART00000015558	76	52	89	74	52	94	45	117	115	58	55	58	81	104	86	67	73	67	93	68	120	102	81	83
ENSDART00000015559	3735	3676	4640	3987	3325	4251	3464	3545	4728	3511	3504	4099	3906	3983	5104	3562	3528	4042	3844	3778	5257	3975	4096	4016
ENSDART00000015628	1139	1554	2167	1403	1134	1715	1173	1366	2475	1297	1010	1279	1267	1450	1974	1314	1072	1567	1285	1652	2644	1215	1444	2004
ENSDART00000015629	1706	1683	1489	2080	1579	1306	1854	1866	1445	1536	1716	1574	1913	2045	2106	1947	1606	1405	2235	1771	2042	1961	1575	1359
ENSDART00000015632	332	345	173	415	350	254	321	317	196	340	429	267	338	354	315	418	419	248	405	348	276	411	467	303
ENSDART00000015636	382	338	375	484	377	395	409	421	384	354	428	419	371	390	381	463	402	374	487	501	383	389	432	345
ENSDART00000015643	178	154	283	156	176	282	171	173	253	180	152	204	174	169	236	147	154	245	184	178	335	151	197	247
ENSDART00000015655	4	8	1	12	1	1	3	10	2	7	4	1	3	6	2	1	2	12	3	5	0	1	6	2
ENSDART00000015664	10	4	1	4	3	2	2	4	7	7	1	3	4	3	2	5	1	5	5	6	2	3	2	6
ENSDART00000015670	151	141	178	202	177	175	156	150	184	130	152	181	160	154	191	154	170	195	156	219	196	194	170	176
ENSDART00000015681	27	30	30	35	25	16	24	29	20	25	41	26	27	32	22	36	32	12	46	32	26	43	47	24
ENSDART00000015682	789	729	739	913	725	800	801	801	783	729	812	720	777	782	841	758	652	796	787	906	926	820	859	765
ENSDART00000015688	21	26	39	30	16	37	39	32	35	35	16	33	25	29	27	19	11	46	20	34	54	31	34	31
ENSDART00000015694	282	293	556	389	274	569	302	332	585	304	343	469	300	331	505	256	273	543	299	370	632	331	348	502
ENSDART00000015710	416	359	690	409	335	672	398	482	668	406	376	548	412	443	742	452	388	597	442	433	865	433	399	560
ENSDART00000015712	37	48	48	51	43	47	48	60	50	53	56	38	39	44	56	40	38	49	43	50	53	58	53	53
ENSDART00000015723	524	524	636	595	522	667	515	565	702	517	612	598	526	583	670	507	544	648	578	641	795	595	620	612
ENSDART00000015732	75416	66609	42180	74720	60765	51562	65349	64046	49939	64071	74315	56064	67736	66585	64682	66478	61864	54777	69546	75083	60700	71107	72794	54226
ENSDART00000015755	197	164	184	156	155	161	192	211	207	156	166	138	162	156	211	166	181	172	208	199	241	156	181	171
ENSDART00000015761	3	7	4	1	0	0	1	3	3	1	0	1	0	0	0	3	4	8	6	3	1	0	3	0
ENSDART00000015773	592	515	472	598	535	417	464	520	487	535	526	477	501	589	579	532	579	435	541	636	528	590	588	437
ENSDART00000015777	578	662	1496	866	660	1510	748	746	1535	752	698	1043	702	788	1261	794	687	1223	733	920	1625	750	960	1262
ENSDART00000015780	56	53	37	73	67	47	44	68	49	55	71	50	53	51	83	53	61	44	56	53	62	52	67	50
ENSDART00000015786	105	119	112	125	99	82	133	125	84	117	130	108	124	134	110	124	118	85	145	157	98	134	128	91
ENSDART00000015801	144	137	160	177	157	192	146	155	168	129	166	189	135	151	158	144	145	189	174	162	190	167	201	196
ENSDART00000015827	214	125	162	225	203	139	215	227	198	191	280	190	195	216	198	149	134	113	217	238	231	232	228	193
ENSDART00000015833	7	8	4	17	5	8	11	13	10	11	13	8	6	8	8	10	12	11	20	3	15	12	11	8
ENSDART00000015834	35	32	38	30	26	22	23	29	33	22	31	33	34	37	54	40	37	25	46	33	39	42	26	29
ENSDART00000015841	580	515	213	628	485	285	512	449	211	463	510	305	478	437	353	406	564	296	646	599	203	518	531	345
ENSDART00000015843	15	3	9	18	19	9	14	20	9	7	10	11	9	19	11	12	13	8	15	21	16	16	24	11
ENSDART00000015872	239	312	500	283	278	555	267	276	625	265	251	318	249	279	417	291	180	496	291	278	639	269	322	457
ENSDART00000015873	150	200	191	187	197	217	246	185	183	183	223	239	231	234	250	268	216	206	266	198	258	240	201	184
ENSDART00000015884	555	553	634	601	494	644	505	594	783	505	531	627	552	545	738	522	496	548	542	631	773	564	544	614
ENSDART00000015891	605	689	788	644	636	707	656	661	823	605	582	623	599	736	887	590	626	675	653	687	996	662	628	711
ENSDART00000015923	0	0	0	1	0	0	1	0	0	1	0	0	0	0	0	0	2	0	0	0	0	0	0	0
ENSDART00000015928	88	78	80	92	59	74	72	91	87	91	88	80	77	78	112	90	67	60	102	106	101	81	106	79
ENSDART00000015940	2712	2913	3175	3065	2673	3285	2597	2939	3442	2719	2574	2744	2513	2881	3158	2617	2760	3576	2939	3221	3694	2897	3095	3005
ENSDART00000015951	3	0	0	0	0	0	0	0	0	0	0	0	0	0	0	4	0	0	0	0	0	0	0	0
ENSDART00000015956	576	506	498	568	504	494	566	596	548	581	568	493	590	706	583	568	547	544	592	610	639	577	534	457
ENSDART00000015979	347	390	714	412	431	678	414	419	720	389	420	487	403	437	624	406	386	589	420	460	743	432	461	577
ENSDART00000016002	299	310	335	329	275	281	320	329	340	271	288	283	311	306	339	235	273	291	331	376	417	308	352	352
ENSDART00000016014	394	372	276	405	345	261	342	360	332	340	378	242	310	401	352	333	323	266	349	374	320	379	372	303
ENSDART00000016019	220	188	248	263	216	248	217	248	278	259	228	233	231	240	297	226	251	244	254	298	310	236	217	252
ENSDART00000016024	288	338	236	341	303	227	287	305	263	299	369	283	297	369	336	334	357	282	352	355	308	364	308	250
ENSDART00000016053	78	62	76	85	63	32	81	93	70	72	70	64	69	76	72	54	89	66	74	100	91	80	85	97
ENSDART00000016057	86	63	97	84	96	56	88	92	114	85	92	81	98	114	111	76	89	90	97	105	82	79	81	84
ENSDART00000016071	94	83	152	131	112	147	97	105	141	111	96	128	104	102	169	93	93	145	127	135	182	98	112	127
ENSDART00000016075	2	4	4	1	3	3	4	7	0	1	4	3	2	3	1	1	4	6	1	3	6	1	4	4
ENSDART00000016090	344	403	755	470	369	757	346	383	815	332	309	553	369	378	577	387	355	678	328	436	759	411	406	698
ENSDART00000016096	333	322	459	435	330	508	376	385	513	314	364	437	379	375	492	350	357	432	417	395	550	430	426	433
ENSDART00000016099	183	105	157	159	102	95	101	188	133	87	111	110	97	139	202	127	101	100	104	133	131	131	128	93
ENSDART00000016102	1	0	1	1	6	0	1	0	0	1	1	1	2	1	64	0	1	2	17	1	2	2	3	0
ENSDART00000016103	131	129	114	147	144	142	131	113	131	122	137	121	131	144	147	111	148	138	150	143	160	158	136	106
ENSDART00000016105	975	927	1103	1174	920	1176	893	974	1098	887	994	1285	1034	996	1165	1027	929	1056	1037	1056	1240	1106	1051	1208
ENSDART00000016112	525	434	477	511	371	554	426	452	508	417	408	513	458	476	522	436	468	657	475	575	551	541	488	532
ENSDART00000016121	18	12	7	13	21	8	17	11	12	20	29	18	15	16	19	17	18	17	4	19	15	12	25	13
ENSDART00000016128	72	59	76	44	58	59	52	58	80	61	66	73	40	75	88	70	45	37	58	66	95	72	64	40
ENSDART00000016135	59	39	40	42	63	35	50	43	50	58	55	45	68	59	53	39	63	55	51	48	59	67	65	63
ENSDART00000016139	172	160	111	166	125	96	176	163	95	154	150	120	156	184	150	165	175	102	197	167	137	178	164	118
ENSDART00000016143	25	20	27	26	28	22	26	21	19	21	20	19	14	20	26	14	17	18	23	22	33	34	25	28
ENSDART00000016167	296	273	316	324	290	320	306	308	370	279	301	287	312	299	325	332	305	310	333	369	349	318	374	287
ENSDART00000016181	1107	1082	952	1019	917	955	966	1024	990	811	896	864	1089	1056	1078	1059	1004	1012	1036	1109	1276	1027	1057	974
ENSDART00000016197	365	354	514	342	307	448	306	347	380	312	293	423	271	381	463	293	295	455	352	332	527	359	345	401
ENSDART00000016208	283	234	254	352	291	197	285	358	320	205	290	275	300	335	367	233	234	252	373	275	299	297	279	263
ENSDART00000016211	213	182	248	211	161	254	221	225	263	207	196	241	231	209	274	185	196	241	226	221	308	210	236	198
ENSDART00000016214	1070	952	1374	1329	1064	1655	1105	1144	1638	1060	1215	1511	1096	1163	1514	999	1320	1932	1214	1301	1887	1268	1266	1603
ENSDART00000016219	515	528	427	458	469	452	530	531	477	468	519	450	502	548	524	450	558	439	574	615	569	481	528	459
ENSDART00000016225	114	132	161	116	60	104	82	118	179	80	87	85	94	122	149	88	94	136	88	112	184	75	106	79
ENSDART00000016230	686	674	642	854	798	627	738	718	684	753	880	760	761	852	838	743	751	646	878	785	806	926	832	685
ENSDART00000016248	1081	1271	2752	1310	1178	2475	1252	1301	2785	1260	1318	1765	1193	1383	2239	1267	1170	2130	1271	1434	2753	1262	1538	2062
ENSDART00000016265	106	74	119	115	119	109	92	124	156	111	110	102	103	110	121	91	89	104	117	135	176	125	145	101
ENSDART00000016271	171	192	141	287	149	175	186	174	139	189	183	182	215	237	213	176	209	126	232	202	201	213	196	200
ENSDART00000016283	268	264	836	299	260	834	250	305	753	249	286	514	280	323	543	268	261	707	307	371	841	272	320	685
ENSDART00000016294	12	12	7	13	13	12	18	19	7	18	15	7	19	16	12	14	13	15	20	16	19	18	11	10
ENSDART00000016303	215	184	118	204	177	139	177	176	161	173	204	179	212	233	227	181	191	147	221	166	198	222	219	156
ENSDART00000016307	0	0	1	0	0	0	0	0	0	0	0	0	0	0	0	0	2	0	0	0	0	0	0	0
ENSDART00000016310	126	131	117	147	117	123	133	142	140	128	142	150	123	166	169	130	136	115	131	184	180	147	146	113
ENSDART00000016314	232	170	167	215	142	182	166	148	175	132	138	181	123	165	163	161	180	153	225	191	183	196	176	180
ENSDART00000016317	43	79	119	79	59	91	63	71	96	78	51	85	49	64	120	59	61	96	52	86	107	74	69	100
ENSDART00000016321	16	17	58	28	30	39	35	18	58	33	28	59	32	22	33	20	25	47	28	44	86	31	43	48
ENSDART00000016351	1	0	0	0	0	0	0	0	1	0	0	0	0	0	1	1	0	0	0	0	0	0	0	0
ENSDART00000016360	40	45	34	77	51	58	39	48	36	65	76	69	47	59	44	75	70	48	52	47	56	87	82	64
ENSDART00000016369	915	850	808	1023	888	776	934	846	810	861	999	775	880	915	944	809	999	832	1003	951	965	915	1014	833
ENSDART00000016370	382	411	524	416	358	557	377	358	554	347	329	423	460	470	623	367	349	464	406	476	662	397	403	512
ENSDART00000016382	296	272	362	344	242	369	338	298	407	286	331	312	292	293	401	290	306	362	293	348	454	318	352	348
ENSDART00000016386	111	66	99	138	144	103	141	113	80	140	159	174	121	168	123	106	177	111	155	84	77	153	155	145
ENSDART00000016388	10	7	4	7	1	10	3	2	10	7	2	4	3	4	10	3	1	9	1	4	1	5	0	12
ENSDART00000016407	1835	1734	2170	2109	1759	2223	1912	1878	2270	1851	1928	2163	1915	2137	2347	1849	1923	2300	1770	2194	2629	2019	2054	2265
ENSDART00000016417	1540	1531	1553	1686	1515	1572	1551	1541	1685	1352	1661	1484	1567	1495	1723	1437	1590	1643	1604	1591	1881	1491	1594	1408
ENSDART00000016418	15	11	14	18	11	13	22	15	17	12	8	8	19	12	10	13	24	17	16	20	12	13	12	10
ENSDART00000016422	5995	6581	13435	6717	5963	10394	5405	6797	12910	6531	5041	8292	6176	7110	11203	6631	5210	11410	6470	7769	14774	6950	6684	9754
ENSDART00000016430	13	9	9	9	13	19	5	20	10	15	19	17	17	10	24	13	7	11	4	15	12	20	16	15
ENSDART00000016464	98	112	94	137	104	138	105	140	142	126	129	159	96	112	143	124	140	158	133	133	149	151	140	125
ENSDART00000016465	1	4	0	1	1	2	0	0	1	0	0	1	1	0	3	0	2	1	1	2	3	1	2	0
ENSDART00000016472	5	1	5	15	9	4	4	6	2	7	18	10	3	9	6	9	9	4	12	5	5	5	9	6
ENSDART00000016488	281	250	303	325	236	245	272	246	260	250	260	306	260	283	351	249	253	299	341	296	378	282	299	325
ENSDART00000016502	837	817	1232	1154	933	1211	889	1051	1209	899	1000	1330	1056	1067	1282	1049	1009	1170	1150	1018	1478	1048	1092	1141
ENSDART00000016530	5	3	6	6	2	2	1	1	0	1	7	6	7	0	9	4	2	3	0	9	0	3	5	3
ENSDART00000016535	44	44	35	37	41	37	41	68	46	37	49	31	48	42	55	48	32	32	35	53	52	54	59	34
ENSDART00000016553	64	66	69	71	52	75	53	59	80	68	71	61	66	58	70	57	61	49	71	96	89	82	74	61
ENSDART00000016562	4	10	5	9	7	4	8	10	8	9	10	5	2	11	12	9	5	3	6	7	12	11	7	6
ENSDART00000016575	52	33	34	47	45	34	33	56	41	38	47	38	52	44	26	29	27	33	50	57	42	53	44	22
ENSDART00000016591	363	240	207	334	299	205	271	303	226	313	307	224	294	353	290	334	220	210	337	401	222	339	280	196
ENSDART00000016592	361	435	622	494	457	565	434	444	597	410	440	524	397	470	582	426	434	506	424	528	708	479	503	534
ENSDART00000016597	1722	1398	1667	1780	1388	1345	1500	1708	1889	1316	1593	1492	1292	1441	2097	1465	1491	1563	1704	1776	2154	1778	1667	1450
ENSDART00000016602	17	13	16	21	31	18	24	26	30	14	25	20	25	24	27	19	21	19	32	29	31	16	27	23
ENSDART00000016604	921	1036	1149	1419	1168	999	971	933	892	1208	1075	860	1040	1241	1073	988	1340	820	1246	1193	986	1384	1343	972
ENSDART00000016607	73	101	157	84	75	127	81	100	156	72	76	107	81	83	160	71	69	152	80	93	159	86	76	118
ENSDART00000016608	270	257	362	299	235	278	231	282	340	234	225	289	257	299	330	240	268	314	260	284	374	255	294	331
ENSDART00000016614	1725	1846	2279	2107	1762	2177	1737	1906	2330	1727	1746	2143	1888	2162	2501	2068	1858	2202	1995	2051	2591	1937	2061	2073
ENSDART00000016616	233	196	249	197	147	206	175	186	279	201	176	183	156	185	342	174	157	189	197	203	319	214	203	178
ENSDART00000016628	70	57	91	99	91	115	53	71	87	67	84	120	62	92	67	83	127	101	82	68	65	106	90	114
ENSDART00000016629	80	64	56	94	70	81	87	81	74	62	67	72	75	80	114	73	91	89	97	103	94	102	104	77
ENSDART00000016635	1306	1477	1993	1366	1332	1894	1248	1603	2065	1247	1233	1399	1348	1486	1797	1396	1135	1665	1371	1671	2210	1409	1515	1590
ENSDART00000016658	981	1125	788	1318	1070	695	1076	1132	789	1113	1046	786	996	1301	1065	1001	1198	809	1186	1420	906	1314	1436	881
ENSDART00000016660	85	79	155	127	90	172	98	91	178	95	71	89	99	90	161	107	78	140	86	102	199	114	134	156
ENSDART00000016672	1	0	0	1	0	1	1	0	1	0	0	0	1	2	0	1	0	3	1	0	1	0	0	0
ENSDART00000016677	122	117	116	158	136	118	102	114	130	118	125	128	104	114	135	114	167	147	116	152	149	129	140	117
ENSDART00000016690	0	1	0	1	0	1	3	2	0	1	4	0	1	2	1	1	0	0	2	1	1	1	4	1
ENSDART00000016696	700	667	720	635	583	765	602	686	801	559	649	702	679	694	755	621	581	779	697	817	768	643	729	742
ENSDART00000016702	20	31	19	24	22	21	30	14	20	19	41	17	21	34	41	30	25	30	32	27	19	29	24	14
ENSDART00000016709	45	40	65	45	44	68	47	47	57	48	60	45	53	39	55	58	43	67	48	52	54	59	63	46
ENSDART00000016710	201	194	166	236	203	150	197	226	163	182	222	194	207	233	217	182	190	174	258	229	218	234	234	167
ENSDART00000016727	468	550	615	478	469	553	470	520	696	493	397	405	482	520	622	542	370	498	469	547	672	502	470	460
ENSDART00000016728	171	192	240	186	156	214	161	155	248	136	154	196	154	201	200	164	190	219	168	203	275	158	191	197
ENSDART00000016750	145	124	90	81	90	105	141	80	110	86	61	53	132	138	112	60	77	105	116	151	127	98	99	84
ENSDART00000016758	423	508	537	556	458	579	419	496	532	440	433	492	483	528	579	460	520	552	458	601	625	495	565	494
ENSDART00000016765	5	12	7	6	7	5	3	12	4	7	7	4	1	9	10	6	3	4	6	10	9	4	2	9
ENSDART00000016791	4103	4018	5142	4023	3561	4713	4079	4242	5527	3849	3787	4375	4469	5116	5207	4124	3581	4261	4377	4747	6304	4282	4270	4409
ENSDART00000016793	199	244	383	300	259	452	212	272	449	263	248	399	271	232	405	273	243	438	243	270	463	282	269	385
ENSDART00000016800	16	10	10	25	14	9	20	16	9	18	23	15	25	23	19	16	27	15	21	17	18	12	18	8
ENSDART00000016803	494	498	853	604	522	788	468	555	762	506	523	657	502	536	760	507	481	818	510	641	917	524	658	671
ENSDART00000016808	262	293	186	336	254	184	262	285	172	255	280	215	241	331	255	297	307	229	314	370	259	330	310	226
ENSDART00000016814	33	26	68	52	31	54	37	44	58	46	44	49	37	55	59	29	28	43	51	49	69	23	50	31
ENSDART00000016815	47	32	45	39	56	34	45	35	54	37	47	50	39	36	37	28	17	44	33	32	55	48	48	35
ENSDART00000016834	0	0	1	0	0	0	0	0	0	0	0	0	0	0	0	0	0	0	0	0	0	2	0	0
ENSDART00000016845	7	9	5	0	4	4	12	3	1	2	6	3	5	9	8	2	4	3	4	7	4	4	6	0
ENSDART00000016860	931	848	1154	1075	906	1213	901	972	1176	875	964	1072	872	954	1187	941	945	1135	1031	1038	1315	1031	1049	1025
ENSDART00000016864	633	668	923	745	595	1019	597	608	982	572	559	750	621	670	849	648	574	971	723	839	1072	692	688	887
ENSDART00000016873	34	28	28	51	17	29	31	25	34	25	29	27	29	40	38	24	23	57	24	52	52	28	48	34
ENSDART00000016879	13	14	2	7	8	9	10	7	9	6	7	16	7	11	22	9	4	10	16	24	9	11	6	9
ENSDART00000016890	535	643	959	642	560	856	555	628	1040	607	533	780	540	599	814	571	569	910	636	652	1038	578	734	819
ENSDART00000016891	673	756	810	834	703	866	699	657	737	722	731	719	680	706	835	751	788	873	754	715	974	730	879	827
ENSDART00000016901	38	28	52	53	39	42	38	48	60	47	46	51	49	45	68	37	63	54	42	39	57	54	42	58
ENSDART00000016913	36	27	40	33	24	37	40	54	26	21	39	22	41	34	40	37	45	46	37	53	65	48	53	35
ENSDART00000016916	438	427	402	466	413	370	478	478	423	391	428	363	476	489	504	392	439	365	596	535	506	499	495	366
ENSDART00000016946	838	790	678	954	793	667	804	833	730	847	850	645	823	950	856	801	808	806	824	967	783	922	967	727
ENSDART00000016960	70	63	80	60	51	68	65	73	94	57	52	60	71	88	96	51	56	101	72	82	107	53	52	90
ENSDART00000016976	1131	985	761	1178	1009	813	1095	1092	820	950	1181	849	990	1103	1010	951	1174	757	1233	1222	916	1079	1173	778
ENSDART00000016983	61	49	51	71	61	58	61	81	69	71	69	68	53	63	86	69	76	51	80	98	71	81	77	67
ENSDART00000017017	51	44	59	61	63	38	66	49	38	56	42	39	46	60	58	54	53	35	55	75	45	66	65	39
ENSDART00000017034	672	686	833	828	633	724	708	738	882	654	708	642	724	758	791	680	683	650	715	796	939	706	689	714
ENSDART00000017043	183	164	225	195	161	238	152	176	206	169	141	155	148	163	261	158	131	182	167	221	255	175	195	202
ENSDART00000017052	729	761	1165	924	762	1005	765	784	1093	779	845	933	790	831	1059	826	775	995	862	848	1216	847	875	1031
ENSDART00000017053	49	52	70	75	51	72	64	72	67	49	57	60	60	66	76	50	52	76	69	66	80	60	55	54
ENSDART00000017075	482	518	973	528	463	955	511	570	1045	494	471	777	555	538	983	546	506	823	485	687	1205	543	560	792
ENSDART00000017090	549	506	652	628	551	614	570	675	640	522	447	620	602	637	742	566	524	747	577	571	898	593	591	751
ENSDART00000017122	169	192	283	206	152	243	159	209	267	153	143	201	145	202	252	195	167	246	181	229	313	194	202	239
ENSDART00000017128	70	65	75	79	72	85	64	72	101	59	75	66	59	59	97	62	59	85	54	73	91	58	76	69
ENSDART00000017138	56	76	140	92	47	108	57	70	111	56	63	89	62	58	102	47	61	128	51	60	148	83	72	109
ENSDART00000017142	290	347	401	359	317	374	322	338	436	341	282	364	304	340	448	314	322	369	341	431	422	295	391	400
ENSDART00000017144	247	224	238	263	229	245	211	270	228	233	236	202	261	271	292	232	243	241	295	317	282	285	239	233
ENSDART00000017148	538	564	758	698	556	699	541	605	673	579	520	659	557	602	702	514	572	612	658	699	788	599	666	605
ENSDART00000017153	115	119	168	121	93	111	98	93	186	103	92	150	112	111	146	120	81	106	115	117	176	80	128	127
ENSDART00000017155	114	122	66	140	111	160	88	103	115	181	142	112	73	103	152	163	115	152	115	132	147	219	128	110
ENSDART00000017172	118	117	134	123	123	111	117	120	154	116	130	143	109	123	137	125	135	136	105	128	148	126	145	139
ENSDART00000017173	252	225	180	218	168	190	226	239	250	218	224	194	254	234	245	217	199	196	283	224	213	240	176	182
ENSDART00000017176	375	540	663	566	458	639	494	563	839	455	420	628	476	570	633	510	423	652	525	618	823	533	567	663
ENSDART00000017179	4	7	1	4	6	3	3	12	1	6	6	10	6	7	5	3	4	4	9	10	0	14	15	1
ENSDART00000017180	121	139	152	91	91	108	104	138	188	82	101	120	116	139	150	60	70	111	134	126	185	82	101	114
ENSDART00000017185	35	24	25	28	32	30	20	28	34	25	13	26	26	27	44	20	28	33	25	33	43	31	38	30
ENSDART00000017188	2047	2229	2880	2286	1965	2495	2256	2193	3249	1974	1980	2639	2460	2619	3049	2354	2016	2410	2354	2463	3686	2231	2404	2511
ENSDART00000017191	255	321	378	319	279	350	317	282	363	288	278	329	401	386	499	285	270	354	364	350	451	262	309	300
ENSDART00000017202	22	20	44	24	33	24	21	31	43	26	27	29	39	38	40	33	16	22	46	23	41	34	40	33
ENSDART00000017229	223	195	193	321	254	186	225	291	211	224	318	239	289	273	261	244	269	192	293	312	252	288	252	198
ENSDART00000017230	259	233	270	268	258	252	263	275	280	224	293	270	267	283	275	274	221	244	314	263	288	249	269	204
ENSDART00000017240	337	343	156	352	260	102	291	327	144	262	315	180	262	351	248	229	312	164	389	390	213	362	301	199
ENSDART00000017244	2	1	1	1	2	1	4	4	3	1	6	5	2	2	2	0	2	5	1	5	3	3	4	0
ENSDART00000017259	18	22	19	25	20	16	17	23	24	18	23	10	21	28	22	22	18	11	24	23	23	19	20	18
ENSDART00000017268	113	120	102	130	95	101	112	87	112	95	99	117	100	119	125	102	125	92	118	112	119	141	99	109
ENSDART00000017269	227	192	146	251	232	160	210	207	145	180	284	155	237	257	233	230	243	163	283	238	189	284	244	174
ENSDART00000017292	108	135	100	134	102	126	106	129	130	121	113	115	110	143	125	126	137	121	132	137	147	147	128	109
ENSDART00000017299	216	214	181	213	157	181	206	193	186	185	252	201	229	223	196	208	238	196	255	218	223	219	250	174
ENSDART00000017304	257	232	217	230	193	193	233	227	245	205	215	174	200	237	258	202	179	200	181	267	285	228	217	192
ENSDART00000017305	111	122	116	113	109	126	107	110	101	94	99	109	105	127	117	82	111	102	111	119	118	89	97	95
ENSDART00000017307	146	168	296	183	163	272	122	163	291	166	129	215	132	138	253	161	161	296	136	200	346	121	201	250
ENSDART00000017309	317	305	323	385	285	255	368	347	310	259	368	287	384	383	368	298	306	262	386	360	404	355	372	309
ENSDART00000017329	44	75	102	48	63	64	105	94	115	95	55	62	99	112	71	41	72	60	88	58	122	67	64	79
ENSDART00000017337	7	12	23	21	13	25	7	13	20	14	22	15	13	39	8	15	9	16	4	10	43	16	8	11
ENSDART00000017359	565	517	510	600	574	548	617	571	579	504	655	606	622	659	678	564	604	558	688	605	711	640	624	554
ENSDART00000017375	83	60	47	117	88	87	79	65	53	90	119	91	84	77	91	86	91	90	80	70	74	101	103	71
ENSDART00000017376	142	183	144	168	142	132	162	157	169	115	173	134	166	215	227	143	146	139	182	202	215	198	172	155
ENSDART00000017384	76	55	123	116	90	106	85	95	113	105	96	132	68	81	136	68	77	86	91	101	132	84	96	117
ENSDART00000017393	16	14	12	21	23	11	14	23	8	19	15	19	17	9	18	15	21	23	22	24	11	11	24	7
ENSDART00000017402	1308	1251	1302	1263	1128	1356	1080	1304	1464	1210	1267	1207	1136	1346	1499	1291	1081	1166	1399	1343	1492	1254	1280	1257
ENSDART00000017413	11	24	21	15	7	25	6	7	27	11	16	15	17	16	23	10	10	23	17	19	19	7	5	21
ENSDART00000017422	365	347	639	483	379	648	377	473	650	395	357	478	383	478	655	490	399	594	381	453	714	408	465	564
ENSDART00000017424	8567	7511	5904	9024	7892	6548	7804	8058	6621	7725	8672	6542	7629	8238	8191	7374	8099	6489	8590	8672	6898	8698	8968	6531
ENSDART00000017427	234	217	212	265	210	217	255	257	248	262	228	245	231	262	230	254	236	224	279	273	260	271	247	241
ENSDART00000017436	31	26	11	33	18	10	27	28	20	12	5	11	20	34	21	16	26	5	25	26	19	23	20	13
ENSDART00000017440	1	2	1	1	2	2	3	5	4	3	3	0	0	5	5	3	1	0	1	6	1	1	2	0
ENSDART00000017443	194	132	214	248	191	208	188	216	160	204	237	162	197	198	223	157	167	165	221	210	222	186	233	188
ENSDART00000017445	112	90	100	136	89	125	118	109	133	103	110	124	107	118	138	110	126	147	133	111	155	138	118	121
ENSDART00000017451	37	40	43	32	40	47	33	43	46	27	35	40	25	43	34	32	30	38	33	52	40	47	46	52
ENSDART00000017467	245	193	211	231	203	153	213	264	206	247	262	198	204	277	276	271	214	161	266	277	261	237	233	192
ENSDART00000017485	1146	1046	1229	1249	997	1410	1139	1090	1422	959	1151	1198	1166	1097	1251	1045	1085	1372	1119	1247	1406	1076	1261	1196
ENSDART00000017488	12	13	8	20	10	14	16	9	10	6	9	8	19	13	17	5	5	11	12	9	12	6	10	11
ENSDART00000017493	62	61	33	74	68	51	68	75	50	52	79	45	69	72	48	47	74	41	66	57	52	75	74	46
ENSDART00000017535	92	87	50	96	66	64	103	111	70	88	96	80	91	92	82	98	91	73	93	134	107	103	114	65
ENSDART00000017551	1580	1558	1201	1820	1541	1128	1542	1651	1423	1537	1875	1530	1834	1843	1895	1773	1595	1312	1960	1528	1700	1957	1604	1356
ENSDART00000017553	3654	3611	4512	3697	3308	4313	3549	3873	4874	3347	3474	3650	3706	3783	4623	3661	3360	4077	3734	4093	5311	3657	3845	4209
ENSDART00000017562	147	128	143	166	153	142	172	145	159	146	157	133	165	160	166	162	182	126	144	171	159	165	169	123
ENSDART00000017569	28	31	6	33	17	32	21	19	20	21	18	18	27	51	22	22	34	28	25	25	21	16	28	13
ENSDART00000017572	201	212	207	193	164	206	218	218	198	174	201	178	172	212	224	184	214	188	252	227	265	223	204	196
ENSDART00000017593	212	214	108	232	194	153	226	228	157	172	233	125	216	214	213	204	226	124	212	230	174	283	228	153
ENSDART00000017599	81	56	70	82	70	53	45	92	52	60	75	58	81	69	93	64	68	64	94	98	68	69	76	51
ENSDART00000017605	7	7	17	11	12	18	23	21	23	18	19	16	17	23	22	14	15	22	21	21	23	20	18	33
ENSDART00000017619	338	328	331	366	294	343	301	324	342	313	287	282	332	326	407	341	261	301	366	370	443	354	353	310
ENSDART00000017646	602	635	941	652	590	887	606	605	942	571	565	749	637	708	846	629	475	831	554	661	1030	613	619	801
ENSDART00000017668	692	648	868	796	620	829	681	767	882	610	639	748	645	764	907	621	644	770	841	814	1015	717	779	801
ENSDART00000017679	224	180	168	250	194	166	201	234	180	208	223	188	204	237	233	219	185	143	253	222	237	252	202	194
ENSDART00000017695	224	202	226	249	218	247	191	213	234	223	229	269	235	263	330	223	193	267	288	224	242	258	260	221
ENSDART00000017696	39	36	31	37	39	36	28	40	43	30	34	35	42	37	34	36	51	37	57	38	41	51	36	40
ENSDART00000017709	137	132	157	182	150	150	174	157	150	156	202	175	170	190	186	165	208	205	186	189	189	181	134	160
ENSDART00000017726	1784	1727	1869	1777	1515	1801	1597	1843	1946	1589	1440	1614	1613	1944	2183	1601	1493	1820	1917	2232	2114	1926	1712	1883
ENSDART00000017728	950	938	1206	1195	930	1222	932	933	1082	882	966	1049	922	979	1212	1001	944	1291	1030	1075	1352	1121	1150	1153
ENSDART00000017750	449	411	253	537	426	336	425	414	297	432	488	350	397	432	417	427	493	313	444	565	427	475	500	327
ENSDART00000017755	655	589	937	693	601	738	684	674	967	605	566	669	572	704	865	562	604	649	646	775	1042	605	647	724
ENSDART00000017756	5713	6265	3344	4686	4500	3391	5696	4680	3277	3612	4529	3243	5623	5767	4880	4251	3402	2881	4695	6707	4045	4718	4233	2967
ENSDART00000017763	10	7	19	12	7	12	11	17	17	13	8	5	9	20	12	16	7	6	11	18	21	12	19	5
ENSDART00000017770	141	184	197	178	149	192	175	159	196	181	126	161	138	136	188	170	147	166	158	181	236	191	158	152
ENSDART00000017774	52	31	26	42	42	24	52	36	34	23	47	24	41	63	38	41	30	26	44	25	38	46	38	28
ENSDART00000017785	527	605	767	767	628	717	622	615	863	641	663	808	637	692	852	678	585	664	793	666	863	736	722	737
ENSDART00000017787	3	0	1	0	1	2	3	3	4	2	0	0	1	2	1	1	1	2	2	2	0	1	1	0
ENSDART00000017791	167	170	230	238	193	177	217	212	221	176	194	226	215	269	279	211	176	201	270	213	313	232	224	185
ENSDART00000017805	80	55	73	91	65	75	71	84	90	70	92	71	74	87	106	66	73	65	68	80	109	88	84	89
ENSDART00000017807	1	1	2	0	0	0	1	0	0	0	0	0	1	0	1	0	0	0	0	1	1	0	1	0
ENSDART00000017810	0	0	0	0	0	0	0	0	1	0	1	0	0	0	0	0	0	0	0	0	0	0	0	0
ENSDART00000017833	33	26	33	53	35	48	47	49	29	31	46	47	48	26	44	17	41	33	42	51	58	46	40	35
ENSDART00000017838	1619	1575	1405	1814	1528	1537	1562	1738	1587	1489	1587	1579	1625	1863	1782	1681	1703	1440	1868	1772	1848	1805	1793	1514
ENSDART00000017849	1	3	0	4	1	2	1	5	2	5	2	0	3	0	3	1	1	2	2	3	3	1	4	0
ENSDART00000017850	40	43	94	63	57	89	59	71	86	64	57	74	48	63	88	47	58	102	65	71	119	66	45	95
ENSDART00000017852	157	183	167	195	167	134	172	176	205	162	170	171	184	184	216	194	148	164	202	174	208	173	160	169
ENSDART00000017854	98	92	49	81	87	49	88	80	45	75	70	64	67	86	57	73	68	47	83	80	62	86	73	53
ENSDART00000017857	24	30	12	45	29	19	23	36	23	33	37	26	43	27	32	28	41	18	28	47	21	39	41	23
ENSDART00000017859	323	306	466	359	284	407	321	308	503	213	277	400	297	316	465	290	331	385	376	323	578	326	327	407
ENSDART00000017869	3	2	1	4	1	0	2	1	0	2	1	1	0	2	1	0	0	0	1	0	0	3	6	0
ENSDART00000017881	0	1	1	0	0	2	1	0	2	1	0	0	0	2	0	0	0	0	1	1	1	2	2	1
ENSDART00000017902	565	581	548	543	501	569	551	628	618	566	561	670	572	630	774	535	496	530	656	648	845	605	562	586
ENSDART00000017912	89	57	85	120	79	59	105	94	83	80	96	78	97	112	109	79	78	79	129	107	109	103	85	73
ENSDART00000017917	20	19	51	46	24	38	31	39	45	33	35	37	25	47	40	43	34	30	56	34	44	38	40	32
ENSDART00000017930	3	4	7	5	6	7	6	4	5	5	5	2	4	6	13	5	13	4	7	5	13	4	12	8
ENSDART00000017932	21	28	19	31	13	9	25	21	21	28	50	22	26	19	26	25	26	13	14	34	32	22	25	27
ENSDART00000017937	15	14	12	23	14	13	28	11	13	15	18	16	23	21	23	24	19	17	20	21	25	23	23	21
ENSDART00000017939	2	2	0	1	1	4	2	1	4	0	0	1	0	0	2	1	1	1	0	1	3	1	0	3
ENSDART00000017941	348	309	357	460	373	399	371	352	322	343	385	404	393	412	470	343	407	351	452	416	409	382	381	339
ENSDART00000017947	6	0	14	8	9	8	3	9	12	15	8	11	3	7	13	10	5	11	8	14	11	10	5	24
ENSDART00000017956	128	134	109	195	187	127	148	134	95	160	163	105	149	156	165	178	188	110	183	160	118	147	159	136
ENSDART00000017962	208	162	75	212	166	97	205	170	94	147	195	105	168	176	165	157	192	117	179	199	137	157	194	108
ENSDART00000017966	122	125	149	117	88	158	121	119	132	93	112	102	107	117	136	114	98	160	115	137	150	105	108	122
ENSDART00000017968	23	42	22	13	13	40	31	28	39	19	17	20	24	30	37	27	18	27	18	29	27	26	21	18
ENSDART00000017973	833	727	804	887	734	786	888	930	920	865	802	797	985	922	942	745	832	737	871	1017	1052	871	858	781
ENSDART00000017977	553	519	667	624	562	660	613	594	675	534	553	625	549	635	713	546	609	602	598	671	790	628	654	681
ENSDART00000018017	185	171	161	169	156	167	182	180	165	146	186	144	179	192	203	163	180	165	185	180	232	195	181	124
ENSDART00000018037	13	13	36	31	12	38	23	43	50	23	11	32	24	38	38	13	25	49	15	36	53	17	32	37
ENSDART00000018044	31	22	14	39	27	11	38	33	10	28	24	29	32	34	38	29	26	13	20	35	14	40	36	19
ENSDART00000018047	15	14	15	20	9	4	21	4	6	17	19	19	15	19	19	16	20	10	16	11	6	18	9	15
ENSDART00000018049	344	311	433	359	343	451	310	390	498	341	322	387	354	348	440	330	356	407	351	378	518	390	419	440
ENSDART00000018054	57	52	77	66	64	98	56	90	129	57	82	101	88	82	157	94	77	110	87	96	187	97	96	127
ENSDART00000018062	31	43	51	40	30	115	45	37	65	38	25	71	44	40	39	36	41	110	55	41	112	42	35	91
ENSDART00000018064	3	2	4	1	2	1	0	0	3	2	3	0	3	1	14	1	5	4	8	3	4	1	8	0
ENSDART00000018071	2619	2489	2597	2681	2403	2664	2482	2437	2799	2420	2387	2411	2710	2695	3012	2555	2284	2597	2746	2657	3135	2659	2508	2434
ENSDART00000018091	281	239	409	338	295	388	305	248	398	346	253	289	340	413	359	224	292	318	382	352	457	269	307	339
ENSDART00000018095	241	256	262	298	236	242	278	267	261	263	235	262	267	308	307	234	227	252	331	308	331	289	280	238
ENSDART00000018107	16	9	11	19	17	22	19	19	9	10	16	8	26	18	23	17	16	12	21	25	27	16	21	6
ENSDART00000018114	326	396	515	482	352	517	348	393	520	359	416	507	377	405	542	363	418	457	396	365	639	445	389	515
ENSDART00000018117	117	148	143	118	92	86	142	139	143	102	119	100	122	144	152	98	94	105	132	133	137	104	88	92
ENSDART00000018131	1047	993	859	1324	1052	879	1048	1135	853	958	1314	1094	1115	1272	1127	1147	1189	917	1494	1147	1049	1233	1215	831
ENSDART00000018150	299	231	196	282	311	243	283	313	230	252	276	257	298	279	296	265	280	219	312	331	266	335	277	219
ENSDART00000018155	398	356	290	552	460	327	402	468	297	456	501	356	448	435	520	365	452	328	458	548	422	531	546	374
ENSDART00000018159	632	640	716	713	595	591	642	717	703	600	648	621	711	731	844	726	606	599	690	707	825	694	689	603
ENSDART00000018163	424	410	561	493	411	530	435	449	601	409	422	529	476	494	595	446	428	522	550	479	644	449	425	510
ENSDART00000018205	76	86	78	83	73	105	61	81	70	89	74	74	68	91	91	99	76	120	69	96	86	90	103	65
ENSDART00000018213	33	29	19	42	29	17	42	37	26	38	23	24	40	42	36	10	37	28	51	40	43	38	50	43
ENSDART00000018228	397	324	439	451	392	394	408	408	413	347	446	529	461	508	586	433	428	433	522	405	490	461	434	406
ENSDART00000018230	70	64	81	81	79	79	65	93	85	57	67	67	79	72	93	84	80	104	82	91	101	88	83	86
ENSDART00000018235	476	362	223	493	368	204	435	459	242	370	432	259	493	494	390	360	433	253	523	500	249	446	436	283
ENSDART00000018238	23	29	24	29	23	11	23	29	23	27	24	21	34	25	36	27	22	10	44	28	30	18	30	14
ENSDART00000018251	4	3	5	4	3	1	1	2	6	2	3	4	3	2	5	0	2	7	5	3	8	4	1	2
ENSDART00000018253	1616	1498	1646	1698	1481	1754	1456	1493	1704	1367	1646	1540	1563	1486	1762	1493	1488	1637	1615	1842	1976	1579	1739	1611
ENSDART00000018255	517	541	473	599	506	519	561	555	534	484	592	523	570	572	534	544	633	525	625	627	566	593	627	544
ENSDART00000018261	770	1030	876	1084	895	897	862	969	968	811	757	895	846	947	1131	870	872	899	896	1058	1001	902	1031	839
ENSDART00000018270	557	550	607	607	515	494	587	635	618	509	469	565	614	618	708	561	558	638	697	589	687	629	533	546
ENSDART00000018301	97	88	126	129	92	185	111	93	170	92	110	157	104	101	157	101	154	135	94	113	174	128	123	172
ENSDART00000018304	242	167	110	265	217	133	287	187	133	256	277	240	248	233	235	185	310	181	303	270	195	266	271	210
ENSDART00000018328	153	175	238	186	146	194	176	205	241	142	151	195	189	182	226	150	175	205	180	176	278	201	211	159
ENSDART00000018347	633	647	1037	718	551	1063	631	731	1139	649	604	875	572	691	1031	554	551	1037	596	811	1210	732	714	822
ENSDART00000018350	188	177	210	162	191	184	169	175	240	168	193	203	181	217	242	173	215	215	232	243	260	211	243	182
ENSDART00000018351	340	270	285	509	378	366	340	393	349	372	391	427	350	376	400	334	389	254	385	453	414	476	420	363
ENSDART00000018401	59	69	107	79	50	146	60	73	139	75	59	109	61	79	121	71	68	116	62	83	173	83	81	114
ENSDART00000018408	244	289	275	440	347	445	298	293	353	333	290	417	294	247	307	408	373	478	336	413	415	463	393	437
ENSDART00000018420	30	18	7	15	29	14	14	15	10	22	32	21	17	10	12	16	30	9	19	14	5	30	20	14
ENSDART00000018423	4302	4489	4236	4915	4204	4663	4587	4881	4709	4357	4695	4259	4441	4941	5057	4443	4663	4797	4855	5462	5318	4963	4950	4364
ENSDART00000018432	0	0	0	0	0	0	0	0	0	0	2	1	1	0	0	0	0	0	0	0	0	2	0	0
ENSDART00000018461	232	224	488	293	238	501	261	258	460	229	275	374	248	275	392	261	293	425	282	343	539	258	361	455
ENSDART00000018469	205	188	227	219	222	194	174	213	258	161	190	210	211	229	257	200	209	191	231	226	243	233	216	212
ENSDART00000018472	1209	1192	2164	1376	1083	2128	1172	1261	2167	1101	1104	1523	1227	1326	1832	1156	1137	2139	1222	1526	2179	1201	1431	1870
ENSDART00000018475	128	119	107	152	140	109	139	131	92	111	125	158	132	113	123	117	144	134	149	201	111	163	119	113
ENSDART00000018500	1169	1080	1791	1477	1311	1538	1271	1289	1735	1165	1410	1673	1330	1532	1909	1325	1193	1578	1545	1322	2038	1361	1309	1534
ENSDART00000018501	229	216	192	184	171	107	217	219	211	192	168	148	238	224	278	179	168	134	263	189	219	200	184	130
ENSDART00000018502	124	152	250	203	147	283	174	177	254	168	150	225	156	198	256	170	177	235	166	187	311	176	222	253
ENSDART00000018503	1861	1849	2243	2229	1877	2411	1815	1860	2345	1821	1942	2057	1825	2036	2350	2012	1902	2129	1944	2113	2604	2111	2452	2288
ENSDART00000018504	343	384	311	437	334	350	419	417	348	363	407	349	358	428	422	356	433	330	425	427	413	417	413	353
ENSDART00000018512	51	50	58	71	57	57	65	71	75	57	50	49	47	57	78	45	72	62	48	93	66	67	54	51
ENSDART00000018514	365	394	327	442	310	371	432	424	344	344	382	343	394	443	421	338	389	337	420	418	440	373	407	430
ENSDART00000018515	454	433	510	513	396	466	409	454	597	409	416	431	433	516	484	456	371	524	430	464	633	433	462	408
ENSDART00000018519	110	139	89	158	102	78	155	138	94	117	100	95	106	172	149	87	117	74	154	164	128	142	178	72
ENSDART00000018523	11315	10309	7902	12395	10356	8056	11595	10507	8281	10711	10662	7825	10530	10851	10097	9998	10145	8028	11535	12700	9695	11805	11528	8467
ENSDART00000018524	125	122	241	190	166	176	176	179	200	170	158	191	143	189	190	149	169	176	155	216	194	190	192	178
ENSDART00000018532	82	74	74	110	83	77	94	90	105	72	92	96	93	82	113	85	79	98	78	115	116	113	105	71
ENSDART00000018533	176	196	182	219	162	226	160	203	186	166	189	269	170	208	240	188	191	266	179	205	201	196	237	217
ENSDART00000018553	99	99	50	112	101	74	112	89	64	99	122	78	90	89	80	88	116	95	116	115	68	96	105	90
ENSDART00000018570	40	29	38	53	37	40	30	41	36	29	40	36	29	31	40	38	38	34	35	42	47	33	47	44
ENSDART00000018580	412	359	286	471	329	376	395	368	340	360	406	328	365	405	369	379	351	385	458	414	367	348	420	329
ENSDART00000018603	11	10	9	24	10	11	11	15	7	10	18	12	11	16	16	11	10	17	12	16	15	11	15	12
ENSDART00000018614	31	33	16	24	23	20	32	29	28	27	36	17	38	27	22	29	34	10	24	36	23	30	22	26
ENSDART00000018625	459	491	810	484	417	746	446	500	764	404	400	644	465	522	707	422	395	744	463	526	888	425	484	686
ENSDART00000018626	483	499	1020	590	456	1030	499	503	1069	433	424	726	461	503	877	474	470	873	464	589	1156	515	544	778
ENSDART00000018640	1061	1022	1509	1222	1044	1603	1009	1092	1558	945	890	1254	1012	1047	1506	1022	938	1589	1038	1267	1628	966	1137	1310
ENSDART00000018651	64	66	135	48	58	115	32	67	146	45	80	105	46	48	117	106	63	90	74	72	111	64	60	120
ENSDART00000018654	203	208	216	225	205	237	218	260	228	202	235	195	229	223	230	236	197	195	245	247	282	208	246	225
ENSDART00000018676	473	625	806	644	497	805	463	569	848	569	509	660	528	593	715	582	546	945	474	655	908	587	639	843
ENSDART00000018683	305	313	539	353	284	502	223	333	580	337	326	354	272	351	536	332	257	498	358	358	589	367	347	448
ENSDART00000018685	157	128	92	155	129	84	146	145	102	154	180	129	162	163	139	136	153	88	173	148	119	161	152	80
ENSDART00000018686	324	381	549	410	345	599	369	401	612	333	308	419	365	397	518	418	303	531	372	400	641	407	468	517
ENSDART00000018729	34	38	44	53	34	42	42	39	38	39	49	50	45	46	44	30	39	41	33	57	75	48	31	34
ENSDART00000018735	1198	1121	1079	1093	1011	1063	953	1303	1188	929	952	1012	1292	1337	1265	1001	944	833	1215	1382	1273	1089	1135	945
ENSDART00000018737	6	2	4	6	6	2	2	4	8	3	3	6	6	6	9	1	1	3	3	3	8	6	11	4
ENSDART00000018739	179	145	210	204	169	205	162	194	196	186	203	191	200	210	198	168	195	195	227	189	244	256	189	185
ENSDART00000018741	151	133	216	133	93	132	155	157	228	112	142	137	138	154	193	119	113	125	169	158	235	162	145	112
ENSDART00000018752	200	234	302	178	165	249	194	233	293	178	202	199	216	251	273	214	203	265	209	267	359	193	215	238
ENSDART00000018764	73	97	85	86	70	73	67	74	74	60	98	77	64	81	73	67	74	83	97	80	99	71	89	67
ENSDART00000018792	792	745	824	918	725	723	756	841	830	744	739	642	740	876	1003	772	836	772	838	975	1028	818	898	705
ENSDART00000018801	10	9	15	12	12	5	12	7	8	8	8	16	8	16	10	12	5	10	15	5	6	10	10	6
ENSDART00000018817	312	327	331	348	270	348	290	312	425	272	319	276	350	350	380	318	322	324	377	382	459	359	330	338
ENSDART00000018818	249	257	402	300	228	318	262	289	399	264	245	300	287	296	381	224	270	301	311	344	457	280	313	313
ENSDART00000018822	1035	1036	547	715	538	683	895	989	890	706	616	594	1030	1073	898	938	760	438	821	1100	929	861	694	651
ENSDART00000018827	111	115	148	106	112	114	107	136	145	103	119	148	96	128	162	135	122	101	148	137	175	120	117	118
ENSDART00000018862	88	80	95	123	90	80	78	103	96	100	69	77	90	101	88	84	103	92	93	126	110	114	120	98
ENSDART00000018868	462	365	772	568	411	1081	478	440	896	378	537	1146	430	490	716	387	528	935	483	502	1425	492	624	974
ENSDART00000018886	96	67	108	122	93	63	87	83	93	89	86	82	82	81	95	73	80	69	107	105	88	102	95	63
ENSDART00000018895	308	297	387	395	320	337	329	338	374	309	339	427	380	342	430	327	393	341	432	420	465	359	363	354
ENSDART00000018908	266	230	211	284	242	202	211	252	218	210	232	208	249	266	270	247	247	185	273	273	276	250	243	227
ENSDART00000018934	22	21	58	32	26	50	29	41	53	23	37	38	33	29	58	21	9	65	32	24	85	37	39	42
ENSDART00000018939	60	69	79	92	56	120	59	59	73	62	75	122	56	60	77	58	82	106	74	82	97	81	66	112
ENSDART00000018945	42	39	33	38	24	28	30	45	37	24	33	16	25	41	45	16	54	33	41	25	48	32	57	29
ENSDART00000018948	63	92	143	74	57	129	59	113	205	91	51	108	65	82	137	84	42	157	63	67	186	87	87	120
ENSDART00000018972	438	375	273	435	374	289	413	391	359	406	402	356	392	416	417	381	352	339	394	445	389	441	422	365
ENSDART00000018973	280	288	448	309	276	426	245	284	495	291	266	368	276	321	425	337	259	392	345	319	554	313	303	357
ENSDART00000018977	27	17	22	11	19	17	22	14	22	14	16	14	26	27	25	20	18	13	26	16	17	32	11	20
ENSDART00000018981	470	419	717	593	418	648	490	456	681	498	463	747	521	554	705	557	590	643	590	532	801	544	581	652
ENSDART00000019003	69	75	104	77	47	87	70	74	117	55	70	72	70	84	78	60	72	86	89	84	104	63	73	86
ENSDART00000019004	1275	1210	1117	1291	1018	969	1255	1255	1054	1112	1158	991	1222	1348	1518	1166	1224	1043	1122	1555	1345	1253	1317	1042
ENSDART00000019006	137	119	123	137	140	121	154	187	137	136	156	158	134	168	204	119	126	147	163	150	165	179	150	132
ENSDART00000019008	0	0	0	0	0	0	0	0	0	1	0	0	0	0	0	0	0	0	1	0	0	0	0	0
ENSDART00000019024	2	5	6	4	4	6	10	7	7	4	6	6	5	6	6	8	6	4	6	6	9	7	10	6
ENSDART00000019029	940	822	821	894	753	804	738	865	933	763	688	757	835	786	952	922	750	837	882	1011	1019	800	910	851
ENSDART00000019035	3	0	0	3	2	6	4	6	4	5	2	2	9	4	1	3	11	2	8	2	1	4	5	3
ENSDART00000019045	79	81	72	75	61	80	68	54	44	53	52	69	80	65	101	66	58	72	63	73	75	52	71	53
ENSDART00000019047	25	19	16	30	14	15	7	22	21	32	34	11	20	8	18	21	10	15	19	13	14	11	5	13
ENSDART00000019050	166	172	455	234	194	461	194	193	464	216	194	356	208	179	380	200	192	417	177	278	654	209	275	376
ENSDART00000019053	67	71	79	93	84	79	108	83	98	78	83	74	75	121	84	76	58	46	81	120	93	99	86	78
ENSDART00000019059	1	0	3	1	0	2	1	2	1	0	1	2	2	2	5	6	0	2	0	1	0	0	1	1
ENSDART00000019063	412	368	504	477	389	513	451	455	603	375	373	397	414	442	526	428	370	500	459	489	581	426	438	471
ENSDART00000019078	45	44	51	52	52	48	56	55	52	43	57	42	63	52	49	48	59	30	51	53	61	53	57	52
ENSDART00000019098	28	27	2	16	9	0	17	24	5	17	3	2	15	29	10	18	14	3	20	30	5	14	23	3
ENSDART00000019104	633	815	363	977	734	322	679	962	409	733	847	477	714	802	424	858	659	420	680	1004	437	863	825	427
ENSDART00000019113	5	8	14	2	2	4	6	9	4	3	8	6	5	7	4	10	2	5	9	11	7	9	3	3
ENSDART00000019140	834	777	792	888	721	762	757	931	925	744	764	740	812	921	998	739	691	777	836	948	1085	845	813	748
ENSDART00000019144	271	246	286	287	265	227	286	337	256	238	324	280	303	328	364	281	259	238	403	313	342	307	252	282
ENSDART00000019145	354	296	197	364	289	245	365	327	263	331	334	222	325	331	300	314	346	241	465	417	319	356	315	218
ENSDART00000019149	18490	18605	16739	21806	19717	19603	17932	18432	17748	19278	19889	16483	17456	18534	19121	20323	19216	19701	18867	21369	19715	20425	20893	18174
ENSDART00000019155	876	778	2178	851	733	1957	712	808	1982	856	830	1675	823	813	3267	908	699	2000	1114	1029	2445	924	913	1597
ENSDART00000019165	154	160	206	199	160	221	149	164	200	173	140	181	163	168	223	185	171	214	204	205	252	202	170	240
ENSDART00000019183	23	17	50	45	23	76	23	38	50	28	35	54	25	30	47	25	30	46	16	33	54	30	25	60
ENSDART00000019196	0	0	0	0	0	0	1	0	1	0	1	0	1	1	1	0	1	1	0	0	3	1	0	0
ENSDART00000019199	132	140	131	135	128	120	139	142	140	132	139	97	134	158	167	147	120	104	126	146	144	140	144	104
ENSDART00000019202	8	11	10	9	9	6	8	8	12	11	5	10	10	8	13	10	13	7	10	17	7	23	11	9
ENSDART00000019206	210	263	323	298	237	300	235	243	333	235	253	267	226	262	337	217	260	334	249	253	343	264	309	292
ENSDART00000019233	1	3	3	0	1	5	0	2	0	9	0	4	3	5	2	1	0	1	4	1	5	6	1	2
ENSDART00000019235	865	865	853	971	907	839	921	856	853	779	906	926	932	950	1054	1002	859	945	926	863	1000	1008	933	879
ENSDART00000019245	2	3	6	9	4	8	9	1	4	2	2	4	2	5	3	2	4	4	6	6	1	2	5	5
ENSDART00000019248	71	70	72	80	66	90	81	89	86	89	69	84	65	74	93	60	65	69	84	99	104	105	92	91
ENSDART00000019252	113	106	137	136	89	139	104	118	133	101	130	150	120	124	143	118	104	143	124	110	197	133	128	146
ENSDART00000019259	176	122	81	166	133	68	159	162	70	143	183	91	178	149	117	121	205	87	198	179	96	178	150	111
ENSDART00000019267	27	26	33	24	31	18	28	35	21	28	34	17	19	31	37	21	35	17	44	30	31	25	26	16
ENSDART00000019270	151	138	150	180	123	148	162	159	174	140	157	171	117	181	183	123	152	155	190	157	145	177	173	124
ENSDART00000019289	75	85	68	72	71	72	81	74	91	80	76	60	91	98	87	52	72	79	67	95	93	72	87	82
ENSDART00000019296	1	1	3	0	0	0	0	0	1	1	1	0	0	2	0	0	0	0	0	2	1	0	0	0
ENSDART00000019323	202	201	133	216	201	123	169	187	121	176	223	158	213	236	244	187	203	148	234	226	169	260	214	138
ENSDART00000019325	157	172	190	197	162	228	177	173	227	177	180	209	173	172	203	202	193	191	203	204	246	193	207	231
ENSDART00000019330	218	207	162	277	215	213	217	270	193	259	262	210	205	234	232	261	251	201	280	255	203	256	259	227
ENSDART00000019350	155	145	167	219	179	142	181	164	168	172	179	181	171	173	183	177	154	161	215	170	204	205	208	171
ENSDART00000019353	143	145	97	140	113	93	160	95	74	123	119	90	93	123	119	117	132	58	159	173	101	132	129	87
ENSDART00000019364	41	48	36	57	41	36	43	47	41	40	36	42	44	36	58	36	41	33	48	42	44	47	47	41
ENSDART00000019379	95	62	134	73	62	165	87	69	132	85	63	116	63	79	131	62	65	141	58	96	148	81	76	109
ENSDART00000019392	280	303	364	306	261	357	270	301	391	264	212	339	274	283	346	238	224	388	276	320	413	263	301	314
ENSDART00000019396	232	245	358	253	214	346	239	272	436	215	220	318	210	246	404	182	213	463	221	263	452	244	250	327
ENSDART00000019413	1095	1054	1113	1192	974	1109	1060	1059	1260	1004	1020	1073	1073	1022	1324	1056	1100	1077	1117	1227	1404	1096	1169	1078
ENSDART00000019416	200	177	239	201	173	268	187	195	257	188	188	269	196	171	234	172	190	239	211	242	291	184	171	279
ENSDART00000019417	895	785	1075	1025	897	1074	800	979	1089	909	867	832	871	973	1031	883	885	922	1009	1032	1214	993	1062	956
ENSDART00000019431	3	2	7	0	2	7	4	0	5	3	3	1	4	2	6	0	4	6	7	3	4	0	0	1
ENSDART00000019440	6	7	3	11	3	4	5	9	2	14	7	6	2	14	12	5	12	7	9	8	8	6	8	5
ENSDART00000019442	417	444	519	465	440	418	445	467	522	392	407	437	471	445	515	476	410	443	454	525	617	528	458	395
ENSDART00000019446	74	68	30	82	65	31	86	74	30	87	69	35	65	68	57	57	87	32	74	83	44	86	90	34
ENSDART00000019450	352	355	410	397	345	433	369	367	408	392	379	424	391	417	442	367	377	394	412	366	480	415	408	406
ENSDART00000019455	336	261	478	330	376	605	321	280	589	295	264	493	305	282	469	304	359	673	307	369	597	353	379	602
ENSDART00000019458	41	30	39	29	49	30	24	62	28	42	52	31	37	54	45	39	37	30	37	55	36	46	41	45
ENSDART00000019459	314	302	371	357	305	357	311	312	414	294	323	379	368	347	478	337	303	316	393	341	463	388	303	357
ENSDART00000019461	12	22	7	15	5	18	9	14	13	11	12	11	7	13	13	4	13	12	5	16	5	11	11	3
ENSDART00000019476	1647	1736	2167	1840	1674	2098	1571	1700	2470	1561	1640	1939	1650	1728	2235	1796	1714	1978	1822	1844	2578	1736	1799	2098
ENSDART00000019505	8	2	1	0	3	0	3	4	3	3	5	2	1	5	1	0	0	0	1	0	3	0	3	6
ENSDART00000019508	82	113	136	85	81	119	58	95	192	106	55	133	80	74	155	70	78	130	86	123	129	112	122	155
ENSDART00000019518	76	77	102	71	70	88	72	87	114	70	83	98	114	96	109	86	84	95	82	79	132	97	73	134
ENSDART00000019519	2103	2534	2062	3036	2407	1960	2509	2441	2032	2523	2055	1723	2018	2851	2470	2270	2498	1720	2233	3050	2028	2728	2855	1778
ENSDART00000019521	357	333	463	440	357	411	343	390	452	340	374	441	349	395	464	387	371	480	430	383	513	416	418	397
ENSDART00000019527	31	24	41	37	46	41	45	50	35	44	36	44	41	52	54	20	41	27	46	45	66	28	31	26
ENSDART00000019555	5	8	4	7	5	3	11	9	6	10	2	10	8	11	9	9	2	5	6	6	4	9	13	3
ENSDART00000019561	0	0	0	0	0	0	0	0	0	0	0	0	0	0	0	0	0	0	1	1	0	0	0	2
ENSDART00000019571	57	82	47	77	68	50	65	66	59	62	60	63	70	95	66	88	84	52	74	85	53	77	81	49
ENSDART00000019573	1018	945	699	1218	1009	666	936	1074	614	991	1219	1003	1201	1098	1031	1174	1060	733	1151	1054	892	1180	1043	769
ENSDART00000019581	372	371	538	478	361	519	361	438	583	405	401	363	404	494	605	416	389	487	470	529	657	449	477	476
ENSDART00000019617	4	3	2	5	5	1	5	5	3	4	2	2	4	8	6	0	11	6	5	2	2	2	11	2
ENSDART00000019620	580	586	683	654	532	641	535	608	735	553	553	603	575	633	734	625	657	661	614	654	803	664	675	599
ENSDART00000019630	1	2	1	5	2	0	2	0	1	4	2	0	4	1	2	4	0	1	1	5	4	4	4	2
ENSDART00000019636	75	96	83	74	61	75	101	88	74	76	89	58	102	73	73	99	85	57	90	110	76	74	83	76
ENSDART00000019647	556	577	1085	662	510	1060	521	582	975	543	599	739	565	643	861	607	641	977	614	691	1143	646	717	1001
ENSDART00000019651	13	0	5	5	1	1	6	4	10	0	3	2	7	5	3	3	5	9	2	11	9	11	9	5
ENSDART00000019658	281	235	265	278	255	211	247	287	270	256	280	212	249	274	321	223	246	250	259	259	298	318	322	268
ENSDART00000019667	182	154	231	201	180	210	185	209	230	189	160	177	159	187	229	178	176	191	208	221	241	208	221	214
ENSDART00000019698	731	717	417	744	572	448	757	734	530	625	704	476	774	714	627	659	591	593	818	910	594	757	712	402
ENSDART00000019699	50	82	64	78	61	57	79	76	62	57	66	62	85	81	71	73	69	55	83	86	94	88	104	61
ENSDART00000019701	0	0	0	0	0	0	0	0	0	0	0	0	0	0	0	0	0	0	0	0	0	0	0	0
ENSDART00000019705	67	58	87	66	44	50	67	59	71	55	44	60	72	52	88	43	59	66	54	62	75	67	63	62
ENSDART00000019706	229	230	220	252	238	181	257	243	213	239	267	246	268	274	289	256	263	209	323	262	309	289	249	181
ENSDART00000019733	3	6	2	6	6	2	6	3	6	10	4	6	4	5	2	3	5	8	2	8	2	4	8	5
ENSDART00000019743	975	956	1340	991	865	1384	951	951	1346	893	985	1113	915	1060	1332	886	967	1300	991	1132	1572	988	1106	1220
ENSDART00000019748	757	675	756	787	615	613	726	879	739	709	722	550	769	854	821	671	632	623	801	922	822	758	786	658
ENSDART00000019750	444	394	540	496	450	497	461	515	526	380	471	426	472	459	513	465	451	502	490	550	615	517	516	503
ENSDART00000019759	114	84	105	109	107	102	92	124	104	83	101	91	105	89	103	111	112	131	104	117	123	125	119	82
ENSDART00000019765	7	3	13	10	10	14	10	12	11	15	17	8	10	9	10	11	12	22	5	9	14	14	19	18
ENSDART00000019766	450	358	552	421	341	635	375	399	545	363	379	558	376	383	479	384	444	551	427	445	561	424	454	582
ENSDART00000019770	709	643	545	791	635	578	666	754	591	708	764	546	702	775	645	603	707	499	730	851	709	781	745	605
ENSDART00000019774	167	180	194	171	151	226	161	172	192	184	155	179	193	211	176	194	201	199	178	214	220	186	221	212
ENSDART00000019785	37	47	30	62	46	33	47	55	29	50	61	29	40	48	46	32	51	22	36	63	36	42	43	30
ENSDART00000019786	984	936	827	1211	1032	910	1062	1020	853	1031	1057	953	1122	1121	1177	981	1167	891	1170	1141	1041	1213	1127	1003
ENSDART00000019804	55	41	47	62	46	33	66	60	44	58	64	57	57	57	68	44	71	40	66	62	46	67	58	46
ENSDART00000019818	298	267	399	290	255	556	236	300	409	277	242	358	281	356	414	235	284	406	287	287	492	307	302	466
ENSDART00000019828	167	152	204	187	159	194	150	205	146	156	166	167	162	155	219	154	183	200	245	222	209	200	187	181
ENSDART00000019843	1	0	2	8	4	3	2	1	0	2	0	2	1	2	1	0	0	2	0	5	1	2	2	0
ENSDART00000019845	4	0	0	5	7	9	1	2	2	6	0	7	7	4	7	8	1	6	0	0	11	3	0	1
ENSDART00000019846	25	43	117	71	32	98	17	52	121	28	43	80	63	24	54	49	31	118	29	31	71	35	55	92
ENSDART00000019854	91	97	101	76	49	73	87	73	83	45	58	42	99	91	87	71	65	101	73	87	85	65	67	81
ENSDART00000019858	0	0	0	0	0	0	0	0	0	0	0	0	0	0	0	0	0	0	0	1	0	0	0	0
ENSDART00000019861	501	507	629	674	482	560	576	507	721	535	605	538	613	651	689	544	523	594	645	626	801	612	558	589
ENSDART00000019898	284	288	270	377	329	321	279	350	318	335	310	306	322	313	336	300	325	343	320	365	344	359	344	297
ENSDART00000019905	267	271	306	254	222	260	280	278	274	236	237	225	270	267	329	281	215	258	265	274	351	300	262	296
ENSDART00000019907	319	276	357	334	314	364	286	331	375	327	324	357	307	336	386	269	311	353	336	380	388	351	331	333
ENSDART00000019910	103	129	78	110	108	83	104	113	87	120	121	108	137	118	120	112	131	87	136	130	106	131	128	70
ENSDART00000019925	69	56	74	82	84	58	60	83	65	62	86	61	75	71	60	55	70	61	77	83	64	72	93	57
ENSDART00000019936	238	229	219	266	246	227	273	274	248	222	293	247	294	292	311	249	233	239	323	269	304	300	290	230
ENSDART00000019937	614	579	1057	539	503	959	528	593	1063	462	512	673	470	540	864	513	434	1060	589	671	1278	534	532	843
ENSDART00000019939	105	122	118	109	103	135	88	85	112	116	120	90	109	107	114	85	102	164	92	115	143	115	106	95
ENSDART00000019941	32	19	64	32	30	57	30	38	39	29	35	49	28	33	51	13	14	136	34	34	82	32	42	41
ENSDART00000019949	1711	1846	1879	2329	2052	1862	1749	2303	1939	1654	2190	2129	1994	2452	2458	1837	2011	2001	2311	2233	2480	2506	2320	1857
ENSDART00000019957	901	909	778	1055	898	964	989	849	862	901	1123	981	1020	914	971	1025	1056	982	966	1009	976	1047	1095	868
ENSDART00000019975	12	4	12	5	5	6	5	10	7	10	4	9	9	6	13	8	6	11	25	13	16	5	5	8
ENSDART00000019976	57	70	226	66	58	159	51	49	147	46	49	90	89	62	114	54	68	107	58	60	192	61	66	81
ENSDART00000019983	98	77	118	80	84	115	105	95	125	97	106	122	106	98	120	91	93	89	128	124	134	116	136	95
[truncated: 57,469 more rows]

## Sheet: Table 2
Sample ID	A1	A2	A3	A4	A5	A6	B1	B2	B3	B4	B5	B6	C1	C2	C3	C4	C5	C6	D1	D2	D3	D4	D5	D6
Genotype	+/+	+/-	-/-	+/+	+/-	-/-	+/+	+/-	-/-	+/+	+/-	-/-	+/+	+/-	-/-	+/+	+/-	-/-	+/+	+/-	-/-	+/+	+/-	-/-
Line	wh86	wh86	wh86	wh239	wh239	wh239	wh86	wh86	wh86	wh239	wh239	wh239	wh86	wh86	wh86	wh239	wh239	wh239	wh86	wh86	wh86	wh239	wh239	wh239
ENSDARG00000000001	80	84	102	78	69	95	84	100	103	74	83	88	75	82	116	68	84	93	77	81	134	97	66	113
ENSDARG00000000002	175	143	251	199	185	276	148	183	285	180	206	301	170	220	234	196	173	225	205	147	318	191	209	301
ENSDARG00000000018	472	448	480	509	501	420	498	525	532	477	489	430	545	528	594	482	436	404	573	499	513	496	499	428
ENSDARG00000000019	1765	1601	1823	1853	1654	1773	1583	1647	1981	1624	1633	1656	1787	1920	2074	1694	1735	1725	1898	2001	2244	1858	1881	1963
ENSDARG00000000068	340	353	395	521	430	366	374	380	343	434	329	440	431	431	427	410	474	374	443	384	407	557	553	447
ENSDARG00000000069	922	964	822	1090	860	840	913	821	932	918	881	867	934	998	993	910	946	788	1150	904	1046	1033	1018	800
ENSDARG00000000086	424	307	394	499	346	291	420	427	352	375	376	376	434	470	418	343	312	302	469	417	443	510	339	283
ENSDARG00000000103	1105	1037	1015	1307	1080	1003	1112	1180	976	1164	1306	1166	1290	1423	1348	1173	1205	1150	1498	1332	1296	1279	1279	994
ENSDARG00000000142	86	70	116	92	94	105	94	111	114	87	76	82	107	86	107	80	100	77	95	113	117	80	96	84
ENSDARG00000000151	180	121	212	105	116	105	143	137	183	108	110	111	125	187	201	94	107	117	127	202	200	103	122	102
ENSDARG00000000161	213	193	198	238	175	188	212	205	195	174	213	194	226	230	258	199	201	163	226	247	204	227	212	168
ENSDARG00000000175	100	89	89	119	91	78	113	89	83	89	95	96	75	101	92	104	89	78	99	94	105	87	90	74
ENSDARG00000000183	311	287	241	327	266	230	322	312	297	302	355	250	296	362	359	344	287	228	375	355	318	370	296	223
ENSDARG00000000189	384	282	328	396	322	270	380	336	349	318	359	302	366	363	409	299	351	260	405	384	429	362	365	317
ENSDARG00000000212	4958	4813	2968	5075	4551	2788	5214	4495	3117	4713	5234	3538	4749	4904	4369	4313	5239	2733	5318	5669	4275	5749	5267	3220
ENSDARG00000000229	118	107	114	183	145	105	156	144	148	133	156	152	140	173	178	115	177	122	178	150	144	157	171	118
ENSDARG00000000241	867	825	678	1119	875	643	820	847	686	801	900	656	866	889	886	793	923	668	935	969	805	1074	949	762
ENSDARG00000000324	259	220	301	305	227	256	288	293	312	275	275	262	305	305	330	250	270	259	332	299	386	319	252	287
ENSDARG00000000349	6	0	11	7	4	3	3	6	6	3	4	6	3	7	10	5	7	15	8	4	12	8	10	17
ENSDARG00000000369	68	43	40	78	45	40	61	67	29	73	68	46	55	70	51	50	74	51	79	66	49	77	64	43
ENSDARG00000000370	613	471	577	644	557	538	592	645	601	597	684	604	636	664	712	588	566	560	692	689	757	672	595	577
ENSDARG00000000380	326	252	230	443	352	262	283	348	277	361	398	359	297	333	365	378	365	342	337	389	397	469	375	287
ENSDARG00000000394	869	876	856	912	728	694	811	834	921	755	774	769	788	962	986	781	958	809	933	980	1127	867	885	827
ENSDARG00000000423	52	65	52	59	60	69	53	45	54	77	37	37	52	56	49	74	65	59	51	81	50	84	79	54
ENSDARG00000000442	203	161	163	210	156	97	195	217	146	160	176	144	161	225	203	164	152	171	212	228	197	223	168	130
ENSDARG00000000460	4	4	0	6	1	1	4	1	0	5	2	0	2	3	1	2	2	0	2	2	1	3	1	1
ENSDARG00000000472	261	203	186	303	271	222	309	267	246	233	308	277	286	301	281	249	225	208	307	347	272	280	291	251
ENSDARG00000000474	12	16	4	13	11	2	11	13	9	13	9	11	7	11	11	11	6	4	10	10	8	10	14	9
ENSDARG00000000476	81	55	72	74	61	98	65	55	113	63	62	78	74	62	84	67	58	97	71	76	115	84	52	83
ENSDARG00000000489	534	520	578	567	513	608	502	536	657	481	467	467	472	584	668	423	460	589	562	641	742	509	569	539
ENSDARG00000000503	3024	2741	2361	3414	2637	2142	3000	3139	2399	2862	3343	2790	3292	3593	3359	2955	2718	2115	3467	3078	3159	3278	2887	2545
ENSDARG00000000516	4	2	10	5	6	9	9	6	8	8	3	5	3	7	11	4	2	10	13	9	8	3	16	13
ENSDARG00000000529	138	108	119	141	119	98	113	133	137	116	115	114	129	123	132	117	151	131	118	132	143	111	141	121
ENSDARG00000000540	178	194	245	230	190	220	191	208	262	209	225	239	234	281	289	199	190	233	259	264	321	238	255	242
ENSDARG00000000542	232	216	271	222	185	234	217	188	274	228	217	229	234	195	240	221	229	257	216	258	300	226	239	218
ENSDARG00000000551	142	109	247	182	129	172	165	120	191	144	158	160	153	179	196	147	148	214	154	163	283	172	161	115
ENSDARG00000000563	26014	22708	21273	29148	25362	21502	24905	29361	24132	24756	25861	23188	25090	30794	31773	22306	22735	22115	27203	33506	29711	28258	28968	23932
ENSDARG00000000567	258	252	225	268	251	193	240	249	243	235	259	211	252	274	263	215	261	181	242	314	255	262	281	215
ENSDARG00000000568	302	301	391	339	290	352	267	359	384	292	313	360	330	342	433	313	290	322	397	338	463	331	337	325
ENSDARG00000000588	106	91	153	107	83	162	108	86	153	75	87	141	114	115	156	119	106	134	125	99	170	113	102	160
ENSDARG00000000606	34	25	45	48	30	35	33	38	49	36	25	50	38	51	47	24	28	49	44	23	60	32	44	74
ENSDARG00000000631	379	378	546	432	349	507	358	384	547	363	336	432	387	442	615	385	326	472	440	451	616	410	399	388
ENSDARG00000000638	0	0	0	0	0	0	0	0	0	0	0	0	0	0	0	0	0	0	0	0	0	0	0	0
ENSDARG00000000651	34	31	41	50	29	31	29	40	31	27	25	29	25	30	52	22	32	28	29	27	38	39	22	34
ENSDARG00000000656	12	9	5	3	12	5	5	5	7	13	6	3	10	19	11	5	10	5	19	8	4	8	14	2
ENSDARG00000000666	492	506	884	504	497	809	515	577	929	501	462	787	504	503	841	448	464	838	506	562	1011	472	572	829
ENSDARG00000000690	162	163	250	158	168	276	168	158	259	135	165	237	162	156	211	194	147	268	144	198	195	168	173	245
ENSDARG00000000729	173	179	218	210	182	206	192	184	224	174	207	183	199	191	227	170	160	200	192	176	282	176	179	213
ENSDARG00000000730	151	155	147	187	135	156	144	176	167	166	160	145	168	161	183	156	170	154	181	187	196	165	166	176
ENSDARG00000000747	53	36	89	33	46	54	49	47	99	53	53	44	48	52	102	45	50	45	38	70	91	46	51	57
ENSDARG00000000760	71	83	128	83	84	100	63	87	134	74	85	92	89	80	107	80	60	107	84	108	132	68	80	98
ENSDARG00000000767	119	114	150	126	111	190	78	108	134	117	82	120	101	114	173	99	82	185	99	106	171	115	107	140
ENSDARG00000000779	372	314	462	395	319	506	333	389	534	325	310	371	346	378	463	343	316	412	401	425	585	356	414	397
ENSDARG00000000796	407	385	891	402	337	501	417	476	519	277	452	525	555	502	1010	430	431	559	577	543	623	388	372	409
ENSDARG00000000804	161	140	180	112	115	152	115	136	200	117	117	142	134	159	204	113	116	138	137	119	191	121	137	147
ENSDARG00000000830	123	115	114	138	110	99	105	118	96	105	114	123	123	108	152	105	125	138	111	123	139	128	107	120
ENSDARG00000000837	268	261	243	279	246	236	264	287	308	282	210	256	282	309	306	231	255	252	284	346	244	282	315	217
ENSDARG00000000853	589	562	796	719	601	675	579	614	780	502	585	658	639	721	835	660	549	690	742	685	821	638	668	666
ENSDARG00000000857	273	204	227	303	263	283	265	233	261	259	257	253	254	278	301	246	260	238	306	298	308	280	260	221
ENSDARG00000000861	971	896	902	1131	1007	884	1079	1040	991	945	1007	1017	1031	1194	1128	958	850	842	1284	1191	1112	1088	1015	915
ENSDARG00000000887	38	46	56	36	28	59	50	40	45	37	35	34	51	59	55	33	42	49	43	45	66	35	32	48
ENSDARG00000000906	109	72	98	94	78	97	104	80	98	90	84	66	95	91	116	79	94	112	83	106	89	99	79	81
ENSDARG00000000935	116	106	132	141	135	128	116	126	137	111	134	111	115	130	158	97	114	121	127	132	133	147	126	110
ENSDARG00000000943	214	232	224	199	194	228	184	191	252	184	192	250	219	243	231	182	212	258	268	258	281	234	206	213
ENSDARG00000000966	1349	1039	1462	1462	1276	1288	1408	1464	1515	1262	1448	1423	1447	1503	1625	1271	1222	1358	1650	1547	1826	1459	1341	1245
ENSDARG00000001014	749	532	1128	1012	884	1196	854	790	1280	778	930	1361	814	878	1075	778	845	1195	1003	919	1745	968	895	1136
ENSDARG00000001015	562	542	434	538	440	384	549	577	477	508	510	411	534	649	622	454	496	389	640	652	616	584	548	373
ENSDARG00000001057	675	816	1120	775	779	1160	716	939	1247	870	831	855	843	953	1261	954	733	1097	944	998	1669	964	1047	1076
ENSDARG00000001127	195	164	153	268	225	180	179	240	148	241	246	172	259	242	224	183	220	141	277	262	192	243	227	194
ENSDARG00000001129	800	626	893	952	761	807	821	804	949	746	776	861	815	956	1065	714	774	806	999	936	1097	840	875	792
ENSDARG00000001154	282	223	299	317	255	260	279	345	266	250	269	295	278	323	366	258	244	234	357	384	384	315	253	266
ENSDARG00000001162	904	896	898	967	824	816	806	936	1008	780	863	795	777	1018	995	791	932	709	1041	1040	1089	979	1008	829
ENSDARG00000001169	69	93	46	80	75	77	68	95	63	73	78	66	66	102	78	52	78	88	84	84	92	65	65	91
ENSDARG00000001210	198	208	185	204	181	156	206	248	235	185	243	170	214	219	233	194	174	181	238	225	235	229	214	174
ENSDARG00000001220	1184	970	1262	1331	1040	1040	1217	1248	1126	1163	1228	1183	1287	1437	1496	1096	1059	1032	1452	1253	1475	1260	1179	1118
ENSDARG00000001234	184	161	181	206	148	205	140	208	194	139	153	165	169	199	224	177	143	178	187	195	218	145	172	192
ENSDARG00000001241	1029	936	913	1155	920	920	1035	967	956	989	1114	992	1022	1052	1114	992	874	877	1171	1100	1139	1061	1131	875
ENSDARG00000001244	1963	1992	2242	2092	1697	1739	2004	2176	2340	1744	1794	1708	1954	2302	2612	1761	1693	1716	2529	2375	2657	2018	1992	1674
ENSDARG00000001249	114	96	91	66	73	76	77	84	79	68	78	84	73	79	96	66	75	68	101	91	99	86	77	79
ENSDARG00000001259	16	12	12	36	17	20	25	29	15	28	18	21	17	19	11	13	22	25	19	22	13	27	39	30
ENSDARG00000001303	19	4	5	8	9	5	10	7	12	17	13	7	16	16	24	12	8	4	15	8	10	12	8	4
ENSDARG00000001313	76	68	29	85	56	23	83	76	30	72	73	53	95	73	47	68	85	31	89	88	49	77	80	28
ENSDARG00000001354	205	173	108	238	235	187	225	180	114	253	239	143	196	188	179	223	220	185	209	252	137	272	208	198
ENSDARG00000001414	111	81	99	92	86	66	87	100	97	73	80	90	91	105	110	59	96	87	104	117	121	106	104	92
ENSDARG00000001431	3500	3537	3050	4892	3828	3215	3448	4042	3148	3965	4346	3892	4010	4347	4321	4176	3978	3551	4398	4499	3981	4807	4570	3498
ENSDARG00000001437	212	212	130	424	373	269	320	274	112	337	395	314	286	256	204	317	289	282	272	288	252	389	402	260
ENSDARG00000001442	94	83	69	121	74	72	83	90	58	79	88	67	88	88	87	85	75	77	106	110	96	110	99	73
ENSDARG00000001447	169	161	136	161	121	119	175	170	145	160	150	155	157	192	175	154	163	126	173	185	155	171	152	108
ENSDARG00000001452	60	64	115	66	68	150	64	62	135	51	49	117	59	57	132	52	74	200	63	74	166	79	81	141
ENSDARG00000001463	1002	1081	1192	1154	1039	1087	992	1033	1162	1068	1031	1109	1073	987	1252	1065	1045	1017	1125	1183	1325	1245	1239	1031
ENSDARG00000001470	94	95	145	89	111	160	94	116	192	86	120	134	99	152	174	83	130	162	95	150	229	75	114	160
ENSDARG00000001498	21	30	18	28	20	17	20	31	22	25	19	28	26	24	23	14	13	28	24	23	31	15	27	13
ENSDARG00000001549	147	102	203	180	143	147	176	184	237	141	136	203	131	204	170	134	136	188	205	183	245	170	182	172
ENSDARG00000001557	109	110	166	144	125	158	110	125	203	97	117	183	120	127	203	125	120	168	113	144	221	125	170	166
ENSDARG00000001558	175	182	54	208	153	64	167	162	89	185	207	108	215	182	163	165	271	79	277	194	119	176	225	106
ENSDARG00000001559	260	205	219	247	282	224	247	263	261	262	289	244	277	275	294	224	244	181	295	285	284	247	254	219
ENSDARG00000001572	3	1	1	4	2	0	4	1	1	3	1	1	5	5	1	4	3	2	2	5	2	4	3	3
ENSDARG00000001578	902	959	846	1061	881	795	945	910	896	944	923	841	934	997	969	878	852	851	952	1048	982	1009	945	850
ENSDARG00000001621	187	197	219	209	191	166	189	199	250	200	198	170	189	190	241	209	191	224	198	215	269	193	189	185
ENSDARG00000001634	395	336	325	440	382	325	394	434	330	389	405	350	343	482	398	369	360	321	475	465	376	468	458	334
ENSDARG00000001656	5	4	3	1	9	1	4	6	4	9	4	2	5	9	14	5	5	4	6	3	3	1	2	4
ENSDARG00000001676	550	464	337	724	566	283	569	631	324	507	581	374	535	668	590	428	570	334	614	690	417	629	678	366
ENSDARG00000001686	57	44	36	42	45	31	53	47	28	39	48	29	62	56	48	46	42	23	58	65	46	59	59	30
ENSDARG00000001710	1379	1372	1278	1401	1177	1249	1249	1559	1449	1257	1253	1112	1234	1579	1565	1201	1212	1204	1442	1704	1670	1408	1356	1210
ENSDARG00000001712	38	38	39	47	50	74	41	51	69	50	46	80	69	50	61	58	38	76	34	51	71	52	47	102
ENSDARG00000001721	23	6	25	16	16	31	7	8	16	15	20	23	13	14	21	18	14	38	13	15	32	16	21	19
ENSDARG00000001729	867	811	1109	939	752	1071	839	902	1163	773	862	898	929	899	1073	811	902	981	932	1024	1233	961	1054	969
ENSDARG00000001733	254	239	211	240	211	247	275	271	253	236	246	209	233	255	311	221	203	221	268	280	305	237	277	234
ENSDARG00000001734	383	340	367	359	311	324	392	350	394	325	318	296	337	381	421	285	343	351	346	415	404	352	347	297
ENSDARG00000001754	279	314	936	376	356	323	316	399	871	358	326	310	262	411	639	338	249	368	294	446	887	341	446	463
ENSDARG00000001760	285	242	156	280	239	167	306	231	144	212	289	234	276	302	276	202	310	172	354	361	252	283	300	234
ENSDARG00000001767	68	74	23	69	58	31	65	70	25	84	105	42	76	72	52	68	79	46	71	72	38	82	64	39
ENSDARG00000001769	479	372	651	533	475	647	473	570	685	520	498	593	495	547	679	398	526	572	566	612	797	542	586	644
ENSDARG00000001771	19	17	22	22	22	33	21	15	30	24	29	26	19	28	29	25	14	20	17	28	41	24	31	25
ENSDARG00000001776	42	31	96	65	60	112	50	41	120	59	50	100	49	51	86	45	39	84	50	79	112	55	70	103
ENSDARG00000001777	190	152	297	268	190	254	206	224	288	192	201	252	185	198	294	170	171	254	241	158	324	217	195	252
ENSDARG00000001781	79	61	113	105	70	93	87	99	120	76	68	63	67	85	118	63	79	80	96	109	96	77	98	103
ENSDARG00000001782	52	44	102	80	62	122	56	42	127	45	41	88	32	62	70	44	53	128	65	72	142	58	91	118
ENSDARG00000001785	235	213	159	229	208	166	215	202	191	218	235	190	250	261	265	209	215	176	260	200	232	241	243	181
ENSDARG00000001788	3728	3751	3168	4162	3516	3627	3849	3781	3583	3692	4108	3336	3958	3702	3860	3848	3756	3487	3859	4293	3925	4106	4207	3309
ENSDARG00000001803	71	74	98	71	81	88	86	91	118	59	80	121	89	92	135	80	48	106	73	104	162	81	84	107
ENSDARG00000001804	64	61	77	69	50	79	50	55	81	44	46	54	56	73	57	57	49	79	52	42	80	52	64	59
ENSDARG00000001807	257	220	283	308	251	262	234	260	314	243	292	313	274	327	326	297	271	278	306	280	389	319	291	299
ENSDARG00000001817	50	39	69	66	62	63	57	56	52	47	53	48	39	38	68	24	58	49	48	60	80	61	54	56
ENSDARG00000001818	397	429	422	376	418	548	476	469	445	448	338	387	418	551	482	285	330	415	486	474	530	444	425	515
ENSDARG00000001825	16	22	27	25	26	20	19	22	30	40	30	20	21	20	28	19	24	44	19	11	34	20	24	35
ENSDARG00000001829	1152	1149	1117	1279	998	1140	1155	1203	1368	1137	1080	1060	1155	1315	1270	1000	978	1137	1271	1418	1450	1236	1203	1076
ENSDARG00000001835	265	267	289	311	273	304	248	292	305	233	288	304	320	337	353	286	253	225	339	304	363	320	264	289
ENSDARG00000001857	411	322	673	541	386	492	457	487	647	403	502	483	462	483	615	368	416	399	548	548	743	443	429	475
ENSDARG00000001859	51	42	43	62	53	22	48	47	29	36	65	34	40	44	40	52	53	28	62	55	38	58	68	40
ENSDARG00000001870	3639	3640	2855	3413	3056	2108	3582	3831	2763	3048	2483	2007	3441	4201	3281	2563	2683	2227	2997	4117	3491	3201	3276	2534
ENSDARG00000001873	467	339	424	593	422	352	395	379	287	410	566	446	357	387	448	414	532	437	539	446	382	493	547	425
ENSDARG00000001879	275	264	231	330	268	273	306	260	267	272	282	213	242	330	323	281	294	321	331	356	331	291	304	247
ENSDARG00000001880	349	304	282	297	271	209	323	298	321	274	247	234	300	328	347	261	246	211	387	392	379	301	259	242
ENSDARG00000001881	51	31	56	58	41	23	62	63	46	40	52	43	50	41	62	38	50	41	47	57	60	51	61	44
ENSDARG00000001882	563	496	513	544	383	378	501	510	492	394	476	390	517	556	638	441	382	391	542	537	561	453	439	390
ENSDARG00000001888	281	257	360	359	302	312	321	301	374	311	301	280	298	320	374	254	273	319	312	405	442	318	322	302
ENSDARG00000001889	2187	2110	818	2096	1832	1180	2084	1763	903	1681	2450	1436	2432	1809	1508	2063	2558	1126	2167	2063	1233	2164	2195	1293
ENSDARG00000001890	530	515	643	657	548	675	642	527	690	530	563	734	602	613	784	616	585	675	650	589	842	623	612	606
ENSDARG00000001891	119	84	164	139	137	139	114	164	164	143	128	150	152	116	140	109	122	126	150	132	210	142	140	145
ENSDARG00000001897	749	624	902	826	708	859	653	634	874	700	698	833	767	777	900	745	736	904	727	735	964	847	874	863
ENSDARG00000001898	108	98	111	126	95	123	104	111	126	94	106	90	113	122	137	93	113	119	105	145	163	99	130	121
ENSDARG00000001906	19	18	13	21	17	4	15	22	11	8	20	12	12	25	19	22	13	11	19	26	17	16	16	12
ENSDARG00000001909	104	126	199	143	99	138	105	123	185	110	115	142	102	139	210	128	106	141	124	138	191	105	136	152
ENSDARG00000001910	1547	1529	1633	1682	1376	1505	1480	1703	1905	1421	1418	1428	1507	1776	1954	1471	1305	1576	1616	1832	2191	1621	1608	1530
ENSDARG00000001912	75	63	48	73	62	60	48	65	78	69	63	66	60	63	71	63	72	64	78	82	83	87	81	67
ENSDARG00000001913	123	92	55	172	100	34	108	166	49	150	119	55	138	180	114	99	132	61	158	150	63	124	136	52
ENSDARG00000001929	369	395	440	323	199	403	303	377	510	204	249	312	333	366	438	333	227	314	379	414	479	334	296	324
ENSDARG00000001930	163	150	183	208	184	170	144	189	209	168	173	167	183	198	238	164	187	169	172	191	256	181	193	186
ENSDARG00000001933	101	104	115	110	122	103	101	120	150	147	126	133	139	139	178	103	117	114	126	147	190	118	120	120
ENSDARG00000001937	57	36	44	64	49	35	69	65	43	62	61	56	63	59	68	44	75	40	64	57	46	70	57	44
ENSDARG00000001939	164	172	142	197	161	183	173	162	173	159	186	190	169	189	214	154	160	158	183	192	202	164	169	191
ENSDARG00000001940	528	536	969	570	449	832	488	608	903	465	480	658	510	580	801	522	498	714	532	615	990	494	649	739
ENSDARG00000001950	14480	15711	11463	14183	10831	10830	13774	14608	11998	11596	12977	12106	13445	13736	14342	11869	12012	12424	13972	15252	14929	13107	13348	11549
ENSDARG00000001953	915	1213	1721	1178	982	1380	948	1340	2173	1262	1034	1222	1048	1258	1900	1005	828	1818	1008	1436	1914	1212	1112	1387
ENSDARG00000001968	102	77	161	101	80	98	83	73	170	73	85	107	75	87	136	66	67	135	99	132	147	91	92	118
ENSDARG00000001969	258	246	326	359	250	313	264	293	355	260	262	277	224	313	364	237	277	307	261	305	396	329	347	313
ENSDARG00000001971	77	93	32	110	115	82	79	60	53	86	136	99	80	89	101	86	113	76	99	126	110	126	143	110
ENSDARG00000001975	640	578	1534	554	587	1278	596	779	1574	625	594	947	700	541	1141	923	641	1173	737	819	1687	627	633	1158
ENSDARG00000001976	89	113	60	103	112	76	96	110	83	95	100	78	89	108	86	107	138	82	127	116	91	151	120	68
ENSDARG00000001993	1273	1286	878	1758	1404	1253	1147	1638	933	1449	1495	997	1319	1606	1300	1284	1790	1219	1326	1628	1106	1683	1679	1112
ENSDARG00000001994	1886	1852	1635	2299	1758	1458	2061	2083	1630	1711	1933	1774	2159	2250	2322	2137	1809	1594	2468	2004	2288	2194	1791	1512
ENSDARG00000001999	125	92	57	117	107	55	112	119	50	106	109	68	137	114	105	111	110	77	130	117	65	120	139	68
ENSDARG00000002002	121	132	86	125	96	80	117	110	107	121	139	87	140	133	117	116	108	74	137	154	102	122	156	83
ENSDARG00000002006	307	350	328	344	283	337	345	363	382	306	345	305	279	360	400	320	291	382	344	397	454	371	317	363
ENSDARG00000002013	126	169	270	74	81	89	156	194	253	98	98	112	225	233	298	66	91	165	189	219	209	112	147	131
ENSDARG00000002016	213	184	209	260	214	212	219	235	240	225	245	180	214	228	268	207	229	216	255	280	274	232	239	234
ENSDARG00000002020	208	188	235	266	196	222	182	235	247	191	216	223	224	247	251	212	213	206	252	251	292	226	225	180
ENSDARG00000002021	516	377	317	527	455	380	559	432	324	509	468	396	483	532	450	395	570	366	570	552	364	607	527	336
ENSDARG00000002026	120	77	116	137	109	95	126	110	111	110	130	97	90	131	133	104	91	91	108	116	130	126	145	95
ENSDARG00000002031	123	104	109	146	123	102	110	119	138	143	130	113	142	150	132	124	105	121	154	134	136	155	118	105
ENSDARG00000002037	184	189	206	198	194	215	151	212	223	197	167	179	156	225	263	171	172	176	213	220	240	195	174	166
ENSDARG00000002060	34	19	24	29	30	27	28	31	32	28	20	30	18	24	29	31	38	25	29	20	31	29	32	40
ENSDARG00000002071	519	471	384	722	601	435	530	618	392	604	635	493	577	561	665	491	574	436	582	719	552	690	717	495
ENSDARG00000002077	66	57	61	56	55	58	63	74	64	69	75	63	63	70	81	43	99	60	66	74	67	74	67	59
ENSDARG00000002082	1200	1115	1305	1306	1073	1369	1129	1143	1369	1092	1162	1231	1231	1353	1399	1167	1271	1305	1273	1274	1531	1355	1302	1318
ENSDARG00000002084	577	575	525	565	473	555	545	510	561	503	662	632	594	605	766	516	661	581	662	585	762	644	576	590
ENSDARG00000002097	3	7	1	0	0	0	0	4	5	0	0	0	7	7	7	0	0	0	1	3	3	0	0	0
ENSDARG00000002127	772	759	1638	880	769	1526	714	857	1482	786	732	1161	814	876	1318	878	736	1253	850	914	1643	872	801	1178
ENSDARG00000002128	158	177	196	224	187	184	173	162	191	189	173	188	174	195	203	189	200	168	166	212	240	197	199	176
ENSDARG00000002131	902	644	981	1076	851	910	838	960	996	885	930	901	860	947	1073	791	827	837	1119	1078	1121	1039	998	903
ENSDARG00000002165	126	84	93	120	95	89	96	98	117	93	113	102	84	141	135	102	100	102	119	132	103	116	130	79
ENSDARG00000002167	259	189	200	304	265	181	239	253	212	284	277	217	222	265	228	225	263	176	251	265	231	290	272	200
ENSDARG00000002168	573	515	397	589	494	434	547	530	422	482	519	399	531	510	523	493	493	419	581	554	467	559	523	441
ENSDARG00000002172	158	134	143	149	114	115	147	168	102	136	163	127	145	166	146	146	147	143	176	129	148	173	172	118
ENSDARG00000002174	148	142	101	160	109	97	138	130	140	132	122	110	139	129	126	139	108	102	149	173	141	131	157	122
ENSDARG00000002184	329	334	455	326	311	401	275	291	438	311	318	332	287	327	418	314	305	393	334	368	488	351	363	386
ENSDARG00000002190	1257	1229	2286	1418	1123	2214	1198	1296	2285	1152	1164	1589	1261	1372	1932	1206	1182	2251	1276	1596	2280	1257	1483	1944
ENSDARG00000002192	298	360	315	386	260	361	353	351	382	285	320	352	316	351	435	269	353	320	394	415	485	320	336	287
ENSDARG00000002193	25175	19004	13463	32350	25519	16891	21856	22837	14166	26058	33881	29447	24946	21351	24800	28322	27848	20753	23476	20474	24432	33170	29498	17780
ENSDARG00000002194	4	6	23	6	13	21	10	8	15	8	4	10	6	6	15	4	7	17	11	14	21	11	8	13
ENSDARG00000002196	407	398	679	478	358	643	368	401	651	422	394	512	344	466	639	345	359	580	422	495	746	415	449	572
ENSDARG00000002197	682	563	280	672	490	300	630	577	256	634	764	324	542	681	514	497	479	343	769	676	372	636	536	336
ENSDARG00000002204	501	561	879	547	433	957	398	651	607	425	500	785	443	538	790	521	474	991	468	569	760	552	715	681
ENSDARG00000002210	155	180	196	193	145	216	153	176	236	179	184	209	185	183	217	173	183	192	212	188	281	199	238	179
ENSDARG00000002213	45	45	81	57	43	80	53	43	64	66	38	61	57	61	62	27	27	77	47	58	91	49	64	65
ENSDARG00000002215	193	154	272	243	190	270	159	198	277	194	204	241	213	216	232	214	216	284	215	181	292	200	212	247
ENSDARG00000002216	253	229	263	287	222	186	254	212	216	222	271	232	245	271	328	216	234	239	322	268	269	295	267	199
ENSDARG00000002217	679	726	768	776	634	674	703	797	827	722	765	715	697	780	863	714	752	691	801	1009	967	859	735	704
ENSDARG00000002219	58	57	40	92	64	46	43	47	38	74	60	68	43	72	70	70	60	58	51	61	60	71	66	60
ENSDARG00000002220	291	274	330	297	225	309	296	295	362	256	300	271	269	317	372	251	244	323	286	313	347	300	289	280
ENSDARG00000002230	1330	1301	1137	1298	1323	1081	1194	1306	1150	1140	1378	1169	1361	1513	1388	1343	1242	1007	1345	1439	1462	1466	1352	1105
ENSDARG00000002231	69	45	146	116	61	127	95	90	125	76	76	97	81	66	130	59	98	126	88	104	163	87	84	120
ENSDARG00000002235	787	721	801	884	698	828	738	729	805	717	772	811	728	832	978	761	690	816	880	849	947	900	853	802
ENSDARG00000002240	989	990	1561	1241	1046	1709	1006	1053	1452	940	1100	1237	996	953	1397	1068	1081	1649	1106	1103	1576	970	1191	1474
ENSDARG00000002241	17	17	15	23	11	13	21	31	15	26	20	24	20	16	20	23	21	21	23	24	22	18	19	16
ENSDARG00000002249	435	471	489	441	434	445	422	502	590	402	377	391	467	497	536	402	381	401	434	531	580	470	402	491
ENSDARG00000002255	390	322	335	426	336	280	363	459	378	376	435	323	476	429	432	385	360	263	478	418	410	470	362	293
ENSDARG00000002259	128	117	88	105	101	74	81	165	137	45	108	99	144	112	241	74	60	83	110	110	255	113	79	89
ENSDARG00000002264	418	435	411	489	404	454	403	439	451	429	419	411	417	408	513	408	454	496	409	484	498	452	495	453
ENSDARG00000002267	276	311	502	417	335	556	368	371	561	337	340	383	404	374	495	345	313	475	394	351	544	362	418	420
ENSDARG00000002271	1195	1575	2594	1283	1136	2204	1139	1643	2526	1272	1178	1641	1495	1589	2177	1431	1131	2000	1448	1675	2628	1349	1429	1763
ENSDARG00000002285	414	404	602	486	396	634	308	511	680	448	379	531	377	459	631	404	366	637	362	477	748	448	473	632
ENSDARG00000002293	19	24	5	43	17	23	4	17	12	19	31	13	17	14	18	18	23	17	38	46	21	27	28	15
ENSDARG00000002295	58	46	134	70	71	99	52	77	182	48	57	101	75	65	159	29	51	88	59	73	177	57	50	119
ENSDARG00000002298	101	109	257	94	68	267	87	106	280	91	98	214	91	110	279	106	83	405	104	100	327	99	119	210
ENSDARG00000002299	43	31	33	63	54	60	74	52	31	74	47	57	52	72	68	46	47	43	61	46	55	59	59	51
ENSDARG00000002300	53	51	30	45	33	36	47	49	51	45	38	30	48	43	49	28	42	29	39	62	44	40	42	23
ENSDARG00000002304	43	32	29	50	51	31	58	37	37	42	54	46	63	52	47	35	69	37	63	59	29	63	55	37
ENSDARG00000002305	860	889	932	1078	907	966	986	1014	1096	897	1002	1014	1127	1102	1145	921	905	950	1028	1069	978	1151	1105	967
ENSDARG00000002311	184	103	91	245	192	124	115	97	104	114	183	114	141	109	84	176	162	119	110	183	82	203	244	123
ENSDARG00000002330	57	46	62	60	63	58	62	65	64	52	75	50	67	62	60	53	68	39	69	70	74	57	69	60
ENSDARG00000002332	173	153	184	213	163	169	181	198	183	151	196	166	221	229	234	158	160	203	251	204	227	188	203	164
ENSDARG00000002333	221	202	247	237	199	227	222	289	249	214	257	185	216	247	247	167	153	161	246	266	264	215	216	223
ENSDARG00000002336	433	448	366	509	347	431	499	485	399	399	434	399	448	504	485	390	448	383	476	487	509	431	466	487
ENSDARG00000002339	217	179	136	214	158	121	196	212	165	171	192	133	173	209	180	215	158	158	206	256	170	206	200	136
ENSDARG00000002344	8085	7521	9946	8388	7326	11568	7624	7086	9945	7386	8139	9627	8443	7445	9859	7972	8858	11720	8445	8218	11242	8143	8479	10207
ENSDARG00000002347	1	3	0	5	1	3	1	0	0	2	1	2	1	4	2	2	4	2	3	3	2	4	1	1
ENSDARG00000002353	23	26	44	15	15	38	14	37	44	19	10	29	20	42	45	22	17	40	31	32	38	22	28	35
ENSDARG00000002355	21	12	13	26	14	21	14	17	26	21	13	8	19	11	22	14	19	10	19	25	26	21	28	15
ENSDARG00000002362	667	743	806	759	665	739	652	796	927	643	657	703	692	749	922	703	663	667	769	774	1003	792	743	702
ENSDARG00000002365	154	185	212	196	131	217	190	169	213	156	177	168	193	195	213	154	170	216	174	199	254	206	171	193
ENSDARG00000002369	1840	2869	4280	2893	2245	4571	2098	2734	4967	2057	2020	3685	2217	2495	3475	2472	2143	4518	2252	2731	4935	2462	2550	3818
ENSDARG00000002377	105	120	172	125	128	167	116	95	163	132	109	134	116	114	185	125	125	180	142	148	177	110	141	150
ENSDARG00000002385	102	90	83	146	103	92	116	89	95	117	101	130	114	122	120	89	123	96	103	98	117	101	150	96
ENSDARG00000002391	108	122	150	141	92	153	140	118	137	113	110	132	122	124	147	104	108	159	98	144	193	122	155	132
ENSDARG00000002394	43	35	41	97	59	64	61	59	34	63	69	57	50	73	46	43	60	32	54	75	43	68	66	43
ENSDARG00000002396	586	611	757	796	587	931	538	558	823	636	604	719	643	635	871	697	665	771	593	627	1008	768	675	752
ENSDARG00000002401	108	136	189	139	92	234	94	128	197	113	109	169	107	114	179	104	111	197	126	156	177	131	125	184
ENSDARG00000002402	223	244	303	269	189	274	248	237	322	226	266	224	221	270	285	222	221	266	221	319	368	259	255	230
ENSDARG00000002403	238	255	70	306	246	88	277	253	88	240	299	134	262	227	198	220	315	117	367	318	142	237	234	136
ENSDARG00000002405	339	299	404	356	324	372	285	363	406	324	320	385	313	364	459	294	333	372	362	382	486	385	344	318
ENSDARG00000002406	13	29	27	16	10	31	15	14	32	13	25	24	26	22	27	11	15	30	24	25	28	13	11	25
ENSDARG00000002411	57	51	66	79	56	72	70	65	59	37	54	48	63	58	69	46	64	55	59	68	65	63	62	58
ENSDARG00000002445	139	110	117	161	110	149	141	122	150	125	137	151	127	141	166	125	148	178	150	134	188	160	148	141
ENSDARG00000002463	104	77	126	87	84	123	86	85	138	89	87	107	92	88	156	60	93	111	99	95	115	90	116	98
ENSDARG00000002467	182	215	251	277	212	244	211	243	309	226	233	263	236	258	243	282	212	281	248	262	319	274	308	283
ENSDARG00000002479	93	57	48	111	87	59	100	84	45	105	115	88	78	98	82	90	100	60	103	83	57	116	108	78
ENSDARG00000002483	36	24	26	35	33	29	46	20	20	27	39	26	27	24	23	14	29	25	23	32	34	24	32	18
ENSDARG00000002487	253	287	454	257	272	436	260	299	589	258	261	302	276	287	385	284	217	423	314	342	529	308	303	354
ENSDARG00000002494	162	123	115	153	130	127	186	122	134	136	137	121	134	157	145	135	176	135	158	171	137	152	141	126
ENSDARG00000002506	494	430	347	483	414	347	447	435	412	447	466	397	435	458	469	430	399	392	442	491	477	470	476	395
ENSDARG00000002507	217	171	150	296	190	67	237	200	108	122	155	113	297	247	148	173	204	113	261	225	170	229	162	74
ENSDARG00000002508	96	73	57	77	78	39	77	78	56	62	82	49	90	97	61	79	81	44	104	54	48	70	75	46
ENSDARG00000002509	20	21	48	21	16	38	23	17	31	20	17	31	29	24	29	17	15	71	21	23	45	21	20	28
ENSDARG00000002510	13	17	28	28	18	15	23	24	20	24	18	28	18	34	22	18	24	15	27	20	19	17	21	15
ENSDARG00000002523	1147	1236	1053	1367	1145	1195	1165	1262	1117	1148	1242	1360	1102	1311	1435	1101	1297	1136	1343	1450	1502	1260	1452	1223
ENSDARG00000002533	38	36	73	40	40	58	47	36	74	34	28	59	44	35	65	37	32	67	59	70	87	45	41	72
ENSDARG00000002536	508	488	722	497	464	741	479	510	765	444	475	604	496	541	750	482	481	639	543	600	849	484	582	629
ENSDARG00000002538	370	331	389	365	271	341	340	341	397	292	316	303	349	380	422	299	343	321	414	402	489	298	352	318
ENSDARG00000002546	420	357	326	413	316	315	377	419	363	414	429	287	393	412	427	383	374	314	440	450	441	444	405	316
ENSDARG00000002549	138	142	127	104	91	101	122	151	126	115	121	102	147	137	146	107	91	122	118	158	175	125	132	85
ENSDARG00000002552	499	538	894	585	466	979	475	509	924	433	439	794	501	526	856	470	462	948	524	598	1114	528	520	779
ENSDARG00000002564	1020	931	1207	1244	954	1108	976	1153	1206	1017	971	1071	949	1118	1275	972	980	993	887	1271	1488	1086	1174	1048
ENSDARG00000002571	305	222	369	390	266	345	303	356	363	299	280	309	271	315	371	241	278	357	325	369	385	341	361	344
ENSDARG00000002576	163	171	202	156	106	143	97	177	232	130	129	126	165	133	205	139	96	178	149	167	269	176	157	139
ENSDARG00000002582	200	156	171	236	166	157	210	195	167	181	223	165	140	212	232	186	198	166	239	215	227	198	224	163
ENSDARG00000002587	1062	988	575	1237	945	569	1040	982	611	964	1147	705	1068	1104	940	1133	1055	616	1256	1110	669	1221	1066	679
ENSDARG00000002589	28151	24310	20261	31577	24475	24488	24709	26073	24617	25009	28447	24640	24548	24383	28440	25232	27072	24989	26889	28079	26444	28761	31065	22970
ENSDARG00000002591	414	454	429	430	302	436	392	426	447	355	367	390	373	439	526	368	392	428	463	464	524	392	415	350
ENSDARG00000002593	458	455	668	489	429	770	428	428	647	394	335	503	416	417	706	411	309	634	400	484	770	427	438	573
ENSDARG00000002597	2	0	0	3	2	2	1	3	2	1	2	0	4	1	2	5	3	0	0	2	0	1	1	1
ENSDARG00000002600	362	281	534	393	336	508	338	409	530	367	332	475	382	348	579	299	284	418	412	393	636	370	350	420
ENSDARG00000002601	77	63	47	49	52	42	68	51	57	53	65	50	45	65	53	54	48	51	53	59	57	52	41	69
ENSDARG00000002607	160	135	146	202	158	117	188	179	140	160	181	164	167	200	210	148	189	153	192	204	210	184	180	122
ENSDARG00000002609	270	333	337	369	341	342	277	321	334	315	358	317	288	339	358	341	345	291	330	365	338	389	353	298
ENSDARG00000002613	126	121	70	140	144	95	139	116	79	116	154	108	126	104	103	112	143	118	145	145	93	123	131	113
ENSDARG00000002632	1443	1388	1590	1681	1353	1726	1511	1474	1644	1444	1540	1792	1501	1630	1855	1450	1518	1851	1582	1688	2019	1660	1664	1782
ENSDARG00000002634	74	72	95	98	82	113	102	83	90	67	97	115	84	97	104	76	76	117	72	118	134	88	112	134
ENSDARG00000002635	424	427	414	407	415	356	381	431	455	444	421	375	408	539	454	386	407	357	425	455	529	460	470	399
ENSDARG00000002642	286	281	310	359	279	284	274	295	327	275	308	268	283	319	325	224	317	297	330	373	362	273	313	307
ENSDARG00000002644	1076	1176	1325	1429	1214	1088	1111	1318	1353	1142	1213	1147	1104	1249	1598	1171	1220	1288	1240	1414	1452	1410	1448	1158
ENSDARG00000002656	407	378	462	442	367	362	450	456	507	393	405	411	441	507	540	370	330	380	494	498	555	484	410	354
ENSDARG00000002659	798	751	1198	1019	773	1129	871	923	1182	760	874	1076	882	928	1071	784	882	1156	911	951	1431	837	954	1019
ENSDARG00000002663	519	549	1226	573	525	1250	471	561	1223	527	414	853	480	548	1077	520	465	1171	511	624	1334	563	565	1117
ENSDARG00000002666	44	34	38	28	41	21	37	39	26	36	47	21	31	35	51	30	42	20	53	40	38	34	29	27
ENSDARG00000002670	415	464	798	548	401	746	359	453	782	470	446	520	394	489	678	525	410	679	477	508	803	506	490	621
ENSDARG00000002682	349	349	481	397	317	439	353	441	571	369	302	346	395	442	495	365	340	393	425	436	496	360	410	417
ENSDARG00000002685	0	0	2	0	0	1	1	0	1	0	1	0	1	1	0	1	0	0	0	0	2	2	1	0
ENSDARG00000002690	113	125	114	132	132	150	125	122	110	136	144	156	102	112	122	125	152	102	144	133	127	147	143	123
ENSDARG00000002696	3270	3160	993	3174	2614	888	3479	3456	1238	2603	3371	1429	3839	3285	2329	2373	2959	1153	3370	3628	1888	3324	3173	1263
ENSDARG00000002701	37	29	30	41	59	34	42	33	25	47	49	44	35	55	35	36	43	36	35	26	26	37	36	43
ENSDARG00000002707	0	0	2	1	2	2	0	4	4	2	1	2	2	2	5	1	2	2	3	1	2	5	1	7
ENSDARG00000002710	4969	5327	7420	5576	4990	6435	5456	5477	7933	4761	4894	6076	5694	6249	7425	5701	4783	6004	5919	5872	8657	5461	5700	6135
ENSDARG00000002720	110	161	288	157	157	246	114	122	322	151	138	208	138	150	239	196	165	218	154	120	317	154	165	259
ENSDARG00000002722	2	3	4	0	5	8	1	2	8	5	5	2	6	3	6	1	4	4	3	5	5	2	3	0
ENSDARG00000002728	9	12	8	15	13	10	10	11	10	16	13	7	12	14	20	15	10	8	7	13	19	12	20	16
ENSDARG00000002731	1176	1037	1477	1437	1155	1555	1228	1222	1413	1124	1214	1365	1233	1284	1436	974	1290	1369	1291	1194	1680	1369	1325	1423
ENSDARG00000002732	162	197	54	234	152	37	181	245	48	176	199	67	192	189	108	170	163	52	229	257	57	172	210	38
ENSDARG00000002745	6913	7692	18910	7045	6344	16473	6384	7530	19953	6524	5269	12306	6324	7732	15645	7148	5210	15994	6573	8510	20512	7193	7507	15169
ENSDARG00000002748	208	192	154	238	199	242	196	292	221	175	337	282	235	234	223	245	213	303	233	240	216	291	271	214
ENSDARG00000002750	173	114	123	138	128	111	138	165	116	128	156	120	134	164	150	114	136	107	141	146	143	155	135	107
ENSDARG00000002754	64	82	128	108	85	113	91	93	170	97	83	103	73	79	112	114	68	118	69	91	167	104	103	113
ENSDARG00000002758	3206	3083	2843	3589	3121	2748	3014	3435	3202	3284	3063	2598	2757	3522	3432	3151	2866	2600	3481	3754	3704	3645	3526	2771
ENSDARG00000002760	45	38	81	51	32	80	46	53	90	33	58	91	40	42	80	41	52	72	39	57	113	53	58	76
ENSDARG00000002764	453	534	618	621	596	708	532	555	753	628	447	426	478	548	655	572	487	585	491	658	803	730	599	737
ENSDARG00000002768	144116	118529	103112	134812	102783	108666	126286	126380	112620	108761	121188	108637	121672	119039	134028	112203	107508	114217	121733	136005	130831	118839	126986	106443
ENSDARG00000002771	86	69	47	90	82	50	65	89	47	69	90	79	95	106	69	82	89	59	84	86	57	102	73	54
ENSDARG00000002779	108	99	84	133	110	121	84	96	90	93	70	86	88	85	59	109	113	106	109	125	82	99	125	109
ENSDARG00000002787	445	386	460	461	374	394	471	465	441	400	442	416	469	454	512	417	388	396	516	472	553	459	394	377
ENSDARG00000002790	1973	2120	2571	2447	2006	2988	2001	2251	2762	2113	2225	2439	2083	2225	2700	2141	2237	3020	2336	2376	3120	2228	2437	2696
ENSDARG00000002791	4166	4177	6875	4922	4349	6553	3794	3961	6565	4521	4298	6248	4055	4526	6482	4204	4449	5533	4882	4836	7746	4879	5084	6316
ENSDARG00000002792	474	466	697	533	448	604	506	491	653	425	487	555	478	539	596	492	479	595	569	580	785	533	528	598
ENSDARG00000002795	167	155	143	194	153	140	147	155	135	158	161	125	140	182	169	142	173	109	182	188	189	204	179	141
ENSDARG00000002797	0	0	0	0	1	0	0	0	0	0	0	1	0	0	0	0	0	0	0	0	0	0	0	0
ENSDARG00000002798	138	109	177	141	111	147	130	114	156	110	151	152	148	169	128	130	137	113	161	126	171	148	136	124
ENSDARG00000002816	118	66	94	106	76	78	133	107	93	78	92	64	88	108	111	69	60	64	94	125	102	80	91	80
ENSDARG00000002826	88	92	56	140	92	67	94	113	73	110	93	75	95	88	96	100	103	101	97	130	93	116	105	88
ENSDARG00000002830	87	103	81	99	95	93	92	113	117	104	114	105	107	75	110	82	102	99	131	121	127	115	131	90
ENSDARG00000002831	56	45	50	65	79	37	48	68	62	52	61	52	61	64	59	61	56	52	60	78	79	70	70	53
ENSDARG00000002840	696	651	641	739	579	717	639	711	707	606	689	789	676	773	813	660	670	600	787	737	830	728	728	712
ENSDARG00000002847	100	75	32	91	86	33	64	110	38	58	108	44	81	107	80	72	65	33	119	100	39	76	76	35
ENSDARG00000002872	114	110	102	141	115	78	117	107	104	112	113	86	101	134	118	129	122	111	122	126	134	141	121	88
ENSDARG00000002877	271	253	391	312	270	330	283	302	438	276	276	351	247	309	401	304	251	346	365	376	496	355	290	323
ENSDARG00000002880	199	187	256	236	213	268	190	212	242	173	209	204	190	220	261	227	188	205	225	248	300	251	250	220
ENSDARG00000002894	199	150	182	210	172	175	188	185	173	178	187	156	181	175	181	180	190	194	201	215	229	202	218	149
ENSDARG00000002897	158	160	173	150	147	188	180	181	183	137	150	174	209	204	200	148	157	147	190	186	284	165	188	183
ENSDARG00000002909	447	417	516	499	388	552	482	431	619	381	404	495	499	505	700	434	406	575	520	517	758	472	423	494
ENSDARG00000002912	600	582	775	666	573	700	665	649	769	568	621	640	577	624	713	569	587	745	656	701	939	602	638	676
ENSDARG00000002916	189	161	341	228	199	278	237	256	293	199	198	260	225	236	332	218	210	265	221	238	358	243	225	230
ENSDARG00000002917	97	127	202	150	125	300	97	119	259	122	90	181	126	119	195	167	83	240	88	150	249	125	154	241
ENSDARG00000002933	136	125	112	102	116	146	111	131	126	137	154	118	143	106	140	142	134	117	179	156	157	127	116	122
ENSDARG00000002937	389	372	350	437	336	363	369	335	415	389	404	370	427	408	410	370	356	375	420	437	433	421	401	354
ENSDARG00000002945	282	255	509	322	243	436	301	342	528	247	265	468	277	341	562	267	247	386	383	397	717	280	322	470
ENSDARG00000002947	110	95	127	102	101	131	103	121	151	94	94	119	137	124	130	100	94	98	107	142	155	130	156	126
ENSDARG00000002949	636	755	852	736	650	865	682	700	935	607	629	748	715	703	903	747	631	909	708	769	1032	714	727	755
ENSDARG00000002952	308	217	283	316	295	266	284	288	295	306	305	271	311	324	331	268	295	272	343	330	334	308	336	307
ENSDARG00000002956	26	15	14	72	53	21	22	52	22	29	48	37	38	24	41	34	42	57	50	39	46	54	51	50
ENSDARG00000002959	2	0	0	0	0	1	0	0	1	0	0	0	1	0	1	0	0	1	0	1	0	0	0	0
ENSDARG00000002967	536	564	1145	646	518	1193	570	579	1214	488	485	819	517	578	1007	532	515	1011	516	680	1324	564	616	880
ENSDARG00000002968	162	168	194	254	193	199	343	129	215	284	147	218	234	288	105	193	315	136	199	271	156	235	316	184
ENSDARG00000002970	656	650	635	712	629	607	573	641	620	585	680	678	731	742	727	658	638	579	810	668	755	689	648	592
ENSDARG00000002971	127	126	88	143	121	73	154	116	94	126	135	109	148	144	126	120	138	105	160	110	87	137	135	107
ENSDARG00000002986	326	559	697	418	448	854	350	591	870	500	305	643	452	562	635	523	375	824	352	531	802	481	481	706
ENSDARG00000002988	1476	1463	1128	1784	1474	1269	1441	1356	1310	1486	1538	1264	1494	1630	1443	1593	1488	1352	1635	1841	1371	1590	1781	1199
ENSDARG00000002991	79	130	69	235	122	175	119	114	118	112	198	164	103	159	82	122	189	92	116	96	76	231	245	153
ENSDARG00000002994	373	337	300	428	308	241	388	347	254	305	314	302	303	342	382	288	347	268	348	393	290	393	398	275
ENSDARG00000003008	501	479	476	517	467	511	494	518	501	452	526	478	485	570	557	509	486	424	530	559	660	582	502	512
ENSDARG00000003017	529	622	968	659	599	1186	539	635	1278	694	617	896	577	624	1106	610	549	1234	616	712	1167	623	695	1059
ENSDARG00000003020	82	83	70	110	89	67	82	94	81	88	95	81	94	96	87	82	73	58	121	63	96	91	78	64
ENSDARG00000003021	99	111	94	120	107	111	139	126	127	88	107	96	100	138	116	122	112	106	120	117	116	116	147	117
ENSDARG00000003022	90	91	124	116	88	128	97	113	137	90	66	105	70	121	151	81	106	134	99	130	143	119	97	110
ENSDARG00000003027	45	48	35	46	49	48	37	40	45	39	50	32	43	41	45	46	51	47	58	72	61	49	56	42
ENSDARG00000003032	5731	5844	5177	5911	5115	4800	5728	6119	5551	5346	5285	4592	5651	6449	6106	5386	5153	4909	5862	6381	6441	5859	5747	4961
ENSDARG00000003035	2075	2315	3907	2743	2436	3436	2346	2710	3838	2534	2287	2878	2274	2438	3727	2497	2213	3298	2532	2852	4368	2647	2748	3115
ENSDARG00000003041	31	27	43	47	37	52	42	52	40	37	39	37	32	41	52	24	38	44	43	49	57	51	54	40
ENSDARG00000003046	177	114	165	170	170	129	152	178	145	130	160	140	168	171	176	132	148	129	173	157	216	164	154	133
ENSDARG00000003054	18	24	21	18	15	22	13	18	16	16	16	18	15	15	16	23	19	20	20	19	23	15	12	7
ENSDARG00000003058	290	293	371	350	281	357	279	326	392	290	269	345	296	307	379	322	283	358	345	383	457	322	340	319
ENSDARG00000003061	94	84	124	120	104	162	100	93	142	100	124	180	87	114	132	115	136	165	104	104	185	126	107	155
ENSDARG00000003068	380	387	604	465	368	530	377	452	566	412	348	448	386	430	516	329	385	468	392	489	648	392	476	481
ENSDARG00000003069	99	73	97	127	111	105	99	119	83	128	141	114	106	104	75	93	102	81	117	95	110	128	115	108
ENSDARG00000003077	245	274	271	309	230	245	204	260	267	259	277	252	259	261	306	259	218	233	289	353	333	290	284	219
ENSDARG00000003081	6876	6819	4890	8977	7188	5868	7374	7984	5964	7434	8615	7655	8377	9466	8722	8794	8085	7091	9836	9163	9078	9468	8627	6907
ENSDARG00000003084	56	32	34	49	51	27	36	51	39	45	49	48	35	35	42	33	54	30	47	45	39	47	38	34
ENSDARG00000003085	102	90	95	129	113	89	84	109	104	96	119	89	103	103	132	104	112	113	131	119	125	116	137	91
ENSDARG00000003087	709	642	1025	766	664	807	725	722	1060	665	617	742	624	768	956	608	665	708	700	855	1126	674	731	805
ENSDARG00000003090	0	0	0	0	0	0	0	0	0	0	0	0	0	0	0	0	0	0	0	0	0	0	0	0
ENSDARG00000003091	529	544	869	506	472	802	511	444	887	504	419	644	498	518	857	449	383	801	508	597	1029	528	547	715
ENSDARG00000003098	1185	1058	1082	1400	1141	970	1134	1126	1150	1074	1238	1140	1186	1232	1324	1124	1143	1098	1341	1174	1313	1381	1228	1072
ENSDARG00000003109	626	611	796	721	577	713	592	598	754	544	580	651	596	632	807	542	580	740	679	699	811	624	647	589
ENSDARG00000003113	2296	2790	2281	3364	2694	2156	2753	2660	2250	2823	2211	1903	2217	3167	2722	2462	2779	1867	2471	3385	2235	2993	3190	1937
ENSDARG00000003127	922	983	1043	932	868	1019	884	866	1170	954	874	1030	999	1026	1103	888	901	1065	911	952	1333	1095	996	985
ENSDARG00000003132	497	488	558	510	482	606	521	456	635	459	472	499	522	492	598	535	462	560	419	556	665	539	568	580
ENSDARG00000003142	132	138	168	143	132	129	141	160	165	118	137	165	116	149	192	160	145	119	171	159	201	151	152	144
ENSDARG00000003144	155	169	199	176	159	171	181	214	183	174	158	148	159	197	237	174	158	136	161	184	223	172	204	148
ENSDARG00000003146	71	51	63	72	73	58	73	99	58	65	70	71	42	70	55	72	64	40	67	72	59	57	38	53
ENSDARG00000003151	2529	2617	2555	2903	2440	2741	2656	2729	2896	2481	2650	2346	2769	2650	2973	2614	2560	2669	2812	2916	3052	2713	2817	2473
ENSDARG00000003153	465	395	348	514	404	394	474	458	389	389	473	352	426	400	391	399	425	384	465	463	423	456	519	342
ENSDARG00000003157	107	108	120	132	106	130	88	133	106	107	108	123	107	125	135	102	121	95	117	123	127	121	135	116
ENSDARG00000003165	504	470	581	599	540	575	499	565	591	516	512	496	490	604	596	536	487	474	557	558	673	566	623	545
ENSDARG00000003167	276	268	250	313	277	243	257	297	291	243	289	254	251	265	348	243	266	274	307	310	294	325	314	243
ENSDARG00000003169	1071	892	1132	1170	937	1062	1089	1170	1137	927	1075	1035	1207	1266	1393	1149	934	988	1229	1134	1417	1128	1130	1021
ENSDARG00000003175	284	241	324	289	222	334	270	333	424	218	222	259	258	284	351	249	229	367	266	311	369	253	270	330
ENSDARG00000003181	55	62	61	59	70	55	73	62	58	76	60	42	57	68	55	43	60	44	67	83	57	73	55	52
ENSDARG00000003189	632	605	1601	763	644	1721	777	696	1466	682	765	1216	737	706	1260	785	810	1362	765	830	1641	796	780	1213
ENSDARG00000003193	173	192	263	204	172	231	183	212	247	161	164	224	191	219	246	171	184	224	182	246	285	207	204	257
ENSDARG00000003197	12	30	28	41	22	24	33	22	39	12	36	22	10	35	38	16	13	12	21	20	32	27	51	33
ENSDARG00000003200	36	32	9	40	29	18	30	48	18	30	42	23	43	37	30	54	49	23	43	49	15	51	36	27
ENSDARG00000003203	3565	3517	5198	3104	3117	5636	3114	3908	5074	3063	3308	5148	3783	3273	5707	3796	3236	3406	3374	4197	7202	3107	3450	5204
ENSDARG00000003205	229	272	338	309	248	312	252	268	351	253	269	283	248	276	348	228	278	349	265	265	358	283	309	305
ENSDARG00000003206	337	290	304	377	318	301	280	338	342	331	327	288	285	346	349	303	307	279	341	389	381	371	363	282
ENSDARG00000003207	237	285	358	278	251	342	250	265	430	214	232	279	281	286	377	251	250	328	263	279	426	291	280	275
ENSDARG00000003208	178	140	160	182	127	164	122	186	184	158	176	163	155	204	197	151	137	177	157	176	216	199	149	131
ENSDARG00000003210	84	95	107	106	109	76	82	104	77	89	106	93	133	117	119	83	100	63	139	110	118	120	109	75
ENSDARG00000003213	607	665	836	852	692	791	685	688	946	729	737	871	693	778	951	775	663	745	857	719	951	809	831	828
ENSDARG00000003216	2638	2187	4484	2540	1903	5305	2212	2404	4963	2073	2348	4647	2281	2252	4410	2141	2473	7757	2584	2748	5664	2317	2473	4165
ENSDARG00000003217	79	123	213	122	112	158	110	142	255	106	103	149	123	130	185	88	95	178	95	150	232	104	143	189
ENSDARG00000003219	258	294	327	373	288	308	307	285	329	314	283	272	300	323	333	281	318	358	357	377	383	314	359	383
ENSDARG00000003229	1	1	2	0	0	0	1	0	1	1	1	0	0	3	0	0	0	0	0	2	1	0	0	0
ENSDARG00000003235	184	200	222	214	175	206	203	211	253	169	189	210	209	207	241	164	195	218	239	169	292	217	213	230
ENSDARG00000003244	180	182	225	202	165	210	229	182	246	184	170	187	199	207	232	142	168	188	213	259	293	197	230	226
ENSDARG00000003250	55	52	49	62	39	61	57	82	70	44	57	57	56	70	87	62	40	43	69	78	56	76	48	59
ENSDARG00000003251	125	77	106	125	96	97	105	123	124	83	101	110	116	111	135	64	81	79	116	113	103	117	98	109
ENSDARG00000003257	143	145	145	167	123	139	119	149	162	116	124	149	106	185	168	154	127	139	146	171	206	174	146	148
ENSDARG00000003259	156	160	344	184	165	271	164	244	322	165	153	184	183	185	367	185	146	280	192	233	342	195	204	262
ENSDARG00000003269	462	394	541	470	373	439	450	442	543	384	444	505	497	494	539	429	405	451	522	479	619	459	468	470
ENSDARG00000003270	219	198	249	243	208	263	207	244	340	231	192	210	186	236	290	208	192	235	188	243	320	215	230	268
ENSDARG00000003281	965	1079	1291	976	852	1150	957	1089	1448	817	923	1038	1026	1080	1427	926	806	1153	1006	1222	1458	997	812	1101
ENSDARG00000003287	166	179	328	235	171	266	204	226	325	189	178	233	207	211	316	210	179	269	219	245	329	208	237	244
ENSDARG00000003290	79	37	66	61	65	44	66	79	67	71	57	60	75	75	63	63	52	37	85	101	74	53	47	47
ENSDARG00000003293	587	479	623	675	558	568	569	614	684	563	528	640	578	605	767	487	524	575	661	640	894	668	624	526
ENSDARG00000003303	12	9	11	9	10	19	7	9	12	18	8	11	6	10	12	4	13	13	15	7	21	15	2	11
ENSDARG00000003307	247	257	293	284	234	273	236	307	303	254	251	241	244	271	289	240	258	286	241	311	344	288	278	252
ENSDARG00000003308	729	728	703	818	677	750	707	708	668	743	805	732	822	773	789	759	780	746	864	787	885	752	801	719
ENSDARG00000003311	1419	1377	1427	1674	1394	1602	1325	1678	1528	1567	1434	1374	1359	1614	1673	1351	1218	1370	1742	1690	1858	1500	1575	1328
ENSDARG00000003313	67	65	124	71	77	150	67	63	131	67	76	122	105	82	109	77	76	109	66	89	157	69	82	107
ENSDARG00000003320	384	345	434	428	355	436	367	358	493	353	397	448	425	425	563	403	350	391	459	412	567	458	372	412
ENSDARG00000003326	50	32	23	42	43	27	52	37	36	27	49	26	39	59	42	38	32	27	47	25	40	45	42	30
ENSDARG00000003328	141	134	118	154	123	143	122	124	99	154	146	138	116	143	141	120	148	140	168	173	147	188	155	147
ENSDARG00000003344	12	11	8	11	11	11	20	9	14	9	9	11	15	7	22	8	9	6	18	19	15	15	13	8
ENSDARG00000003373	242	232	276	250	194	284	240	268	266	220	224	211	259	241	271	223	217	288	246	251	317	287	239	273
ENSDARG00000003375	231	205	256	245	209	292	217	217	256	223	237	246	206	237	296	211	260	341	255	245	300	266	250	297
ENSDARG00000003380	0	0	0	0	0	0	1	1	1	0	0	1	0	0	0	0	0	0	0	0	0	0	0	0
ENSDARG00000003381	125	112	98	99	107	128	125	125	123	99	97	124	104	127	137	90	110	111	124	167	109	152	136	106
ENSDARG00000003382	546	539	590	503	500	600	483	476	661	441	530	490	499	585	669	473	450	613	512	525	751	561	554	578
ENSDARG00000003383	381	347	317	395	355	300	355	355	377	318	397	325	423	381	388	333	369	299	412	369	396	413	382	341
ENSDARG00000003395	85	89	79	85	71	88	76	113	96	84	112	97	109	96	102	87	88	52	111	120	119	95	95	79
ENSDARG00000003398	227	211	275	279	236	236	228	230	265	223	246	225	216	246	308	236	253	262	232	303	302	283	317	283
ENSDARG00000003399	71	53	40	72	59	35	81	55	49	62	44	35	66	66	61	65	62	34	68	83	60	82	82	42
ENSDARG00000003403	442	393	447	485	427	441	439	474	443	361	501	481	498	537	565	430	409	371	645	544	513	510	422	400
ENSDARG00000003411	128	157	129	176	133	126	160	167	146	143	165	130	162	150	180	130	132	126	142	167	175	177	163	119
ENSDARG00000003414	15	17	12	19	9	11	20	10	15	12	13	6	16	10	14	16	16	16	12	18	15	12	11	14
ENSDARG00000003420	85	78	56	71	83	69	74	70	72	74	78	63	82	78	69	69	102	62	92	91	81	84	94	67
ENSDARG00000003421	323	226	423	417	340	390	340	314	410	355	344	370	332	316	444	273	284	327	341	400	541	350	405	405
ENSDARG00000003429	2197	2070	1965	2271	2058	1992	2137	2376	2234	1995	2234	1924	2161	2290	2426	2013	1936	1972	2456	2537	2475	2335	2341	1967
ENSDARG00000003444	297	342	490	300	291	370	319	312	541	337	309	337	335	329	462	268	280	396	321	369	553	320	331	370
ENSDARG00000003446	96	91	136	104	108	141	94	101	141	93	73	123	107	139	138	82	94	150	120	117	164	108	120	127
ENSDARG00000003449	158	110	349	167	127	333	130	164	369	149	153	311	122	164	353	108	112	233	151	175	410	167	180	291
ENSDARG00000003462	69	73	150	93	61	135	90	90	150	77	64	96	73	78	101	49	72	138	77	94	143	57	85	92
ENSDARG00000003469	473	392	292	436	389	300	446	426	282	394	508	373	492	427	429	381	505	305	490	478	381	497	474	329
ENSDARG00000003475	63	45	64	52	41	86	55	50	67	47	62	64	59	67	95	44	35	36	69	76	75	50	58	55
ENSDARG00000003486	1165	1041	1447	1292	962	1158	1133	1157	1405	998	1077	1264	1243	1370	1683	1171	1084	1158	1265	1287	1591	1191	1153	1256
ENSDARG00000003487	447	394	435	455	379	436	434	427	483	431	491	408	437	474	479	382	453	462	474	523	519	490	453	416
ENSDARG00000003495	1138	1004	1145	1123	951	954	1032	1214	1223	891	966	1155	1075	1226	1383	1065	891	952	1236	1235	1504	1116	1030	1009
ENSDARG00000003512	744	683	758	924	704	732	745	870	791	725	825	745	834	910	945	776	783	687	945	873	948	858	795	783
ENSDARG00000003517	175	187	226	157	167	250	226	206	250	165	180	206	190	200	247	177	160	234	222	220	267	167	250	195
ENSDARG00000003519	184	193	200	223	172	217	154	191	242	198	180	170	182	169	206	188	170	209	181	231	253	188	185	179
ENSDARG00000003520	217	225	236	248	243	244	204	219	271	275	248	234	210	262	299	251	208	245	261	303	290	280	276	263
ENSDARG00000003523	44	51	643	79	28	902	51	61	523	53	47	499	63	81	261	28	66	815	33	71	661	48	53	664
ENSDARG00000003526	431	412	831	443	367	889	425	419	782	368	429	559	389	463	641	424	440	755	445	511	890	453	480	608
ENSDARG00000003527	387	512	831	456	372	700	447	542	832	398	369	503	473	546	707	457	355	629	496	593	784	434	524	607
ENSDARG00000003531	564	626	457	751	628	562	622	559	531	624	712	582	601	638	670	638	653	589	672	647	683	660	670	609
ENSDARG00000003533	63	89	235	151	88	210	48	113	227	79	83	162	113	57	140	99	77	280	77	93	182	93	129	214
ENSDARG00000003544	139	110	134	175	155	155	135	171	175	140	150	126	144	136	181	98	144	117	168	185	183	133	139	96
ENSDARG00000003553	4	3	5	8	3	1	10	6	6	8	4	7	8	7	3	5	3	2	5	6	6	1	6	3
ENSDARG00000003564	470	442	523	537	414	496	429	466	625	437	441	435	444	539	501	477	383	541	456	482	649	448	482	422
ENSDARG00000003570	1606	1493	3332	2177	1557	3793	1809	1806	3492	1551	1973	3721	1754	1951	2921	1565	2173	3742	2000	2126	4470	1838	2555	4070
ENSDARG00000003573	232	233	239	253	226	256	245	245	274	206	220	222	198	229	279	221	217	252	206	284	351	242	233	243
ENSDARG00000003576	190	166	171	207	189	174	214	198	200	185	201	170	201	212	221	201	217	164	191	214	210	208	219	158
ENSDARG00000003584	368	448	869	535	446	903	396	451	944	398	390	653	421	446	671	442	417	795	390	498	871	459	477	810
ENSDARG00000003592	240	202	215	243	233	204	219	227	228	223	222	180	218	226	256	246	212	208	231	236	224	226	243	210
ENSDARG00000003599	27690	28077	25903	27941	24630	26138	26800	25641	28918	25423	26056	25023	28226	30180	30307	28366	24058	25513	26430	28281	30262	29062	27358	26013
ENSDARG00000003607	248	244	264	268	225	260	246	284	266	202	248	253	272	262	317	267	249	229	308	278	313	263	247	232
ENSDARG00000003615	234	243	347	372	266	421	300	279	392	229	256	361	197	302	403	213	311	416	282	333	498	317	326	413
ENSDARG00000003616	416	422	600	553	408	614	411	519	656	453	467	439	472	560	666	477	440	560	535	608	767	521	538	531
ENSDARG00000003631	495	433	535	606	447	456	491	524	609	473	485	509	570	581	561	441	442	439	586	568	713	523	535	521
ENSDARG00000003632	51	48	24	62	41	23	37	47	20	40	46	29	44	49	36	29	57	30	50	47	26	43	55	30
ENSDARG00000003635	107	125	147	179	143	157	138	120	148	156	119	125	148	137	167	130	187	161	154	169	174	148	190	167
ENSDARG00000003641	503	464	936	515	448	917	491	591	937	430	477	750	544	599	832	510	441	769	586	577	1110	561	545	763
ENSDARG00000003642	251	222	180	291	240	189	226	239	232	251	236	208	230	242	254	227	229	219	238	244	263	253	242	218
ENSDARG00000003655	1464	1349	1228	1575	1363	1334	1387	1396	1332	1317	1479	1417	1553	1538	1672	1483	1352	1185	1555	1519	1635	1604	1418	1163
ENSDARG00000003675	250	232	220	300	231	205	222	238	202	216	210	208	264	266	286	251	219	185	263	281	252	244	236	209
ENSDARG00000003680	704	540	541	692	631	487	681	676	549	633	738	547	683	755	705	638	666	471	778	726	692	743	644	481
ENSDARG00000003681	2513	2724	3354	2822	2536	3340	2340	2622	3649	2368	2464	2952	2501	2769	3429	2727	2549	3284	2732	2921	3895	2679	2943	3276
ENSDARG00000003684	96	60	96	82	84	120	73	60	80	69	97	72	93	101	90	80	94	71	109	84	93	96	91	91
ENSDARG00000003693	699	854	1319	966	783	1406	901	892	1370	820	921	1045	866	887	1211	888	858	1224	870	957	1414	933	1041	958
ENSDARG00000003695	5203	5032	5145	5009	4601	5539	4674	5252	5581	4636	4950	4888	4849	4846	5859	5216	4685	5248	4777	5269	6140	5263	5475	5035
ENSDARG00000003697	65	87	155	89	83	170	77	79	163	69	61	107	72	111	133	67	72	141	76	80	132	91	77	138
ENSDARG00000003699	200	229	468	251	208	397	223	226	429	237	236	300	220	247	382	226	215	357	276	270	472	264	245	365
ENSDARG00000003701	1	2	9	9	6	7	2	5	11	6	6	8	3	7	7	2	3	9	1	4	10	2	2	8
ENSDARG00000003705	1500	1526	2304	1717	1419	2238	1464	1688	2474	1465	1392	1798	1484	1721	2360	1523	1394	1931	1634	1709	2823	1604	1680	2041
ENSDARG00000003706	55	21	21	54	52	17	40	39	23	41	47	20	52	52	33	28	48	26	60	58	15	36	30	28
ENSDARG00000003732	12	4	14	10	4	22	8	5	24	5	10	29	13	7	11	7	7	25	22	12	26	12	12	16
ENSDARG00000003749	196	175	143	232	194	175	201	218	182	193	226	162	207	221	189	198	218	160	216	276	199	203	226	157
ENSDARG00000003750	252	245	205	271	208	170	272	231	216	233	263	203	294	257	275	210	216	200	313	284	254	246	249	205
ENSDARG00000003751	252	226	336	315	277	314	299	302	353	259	298	296	255	293	366	255	275	318	333	335	415	288	328	299
ENSDARG00000003754	591	603	476	738	589	551	615	617	511	577	629	533	573	672	637	641	681	518	592	713	633	719	679	588
ENSDARG00000003757	192	192	232	228	174	293	202	210	274	190	194	241	165	194	262	153	217	318	223	242	344	242	209	302
ENSDARG00000003769	118	138	132	134	124	102	107	121	127	107	102	102	118	149	113	103	102	101	148	115	127	117	120	120
ENSDARG00000003776	347	388	442	443	338	427	377	441	439	358	390	346	362	456	479	335	372	437	425	434	535	437	451	436
ENSDARG00000003779	312	268	316	378	352	231	331	386	282	264	382	289	406	407	387	314	281	267	454	328	390	368	322	242
ENSDARG00000003789	590	500	745	710	599	660	582	634	653	559	627	790	657	641	823	562	599	638	730	638	894	693	677	799
ENSDARG00000003795	6056	6134	5012	6197	5413	4800	5799	5947	5314	5350	6099	4811	5484	6209	6226	5700	5452	5370	6077	6662	6663	6032	6107	4906
ENSDARG00000003797	220	134	73	170	124	70	173	150	89	148	165	82	156	179	220	94	137	70	220	216	97	146	130	74
ENSDARG00000003803	51	37	50	57	47	44	35	46	42	40	49	35	45	48	42	41	34	23	46	59	55	47	44	33
ENSDARG00000003808	1723	1440	1206	1900	1501	1202	1597	1396	971	1500	1672	1310	1538	1680	1543	1350	1694	1758	1554	1902	1649	1803	1749	1325
ENSDARG00000003811	464	438	613	551	496	591	463	453	565	532	533	595	487	569	603	489	539	578	527	604	764	571	566	623
ENSDARG00000003818	445	438	551	542	408	529	437	511	649	464	482	463	456	480	698	374	512	538	493	593	688	465	566	555
ENSDARG00000003820	1861	1445	2194	1231	1146	1356	1514	1676	2281	1146	1556	1683	1787	1433	2366	1487	1280	1397	1703	1621	2687	1485	1411	1531
ENSDARG00000003822	188	180	136	161	145	116	168	159	146	146	153	115	157	178	150	169	152	115	163	191	156	173	146	98
ENSDARG00000003827	103	142	165	158	136	172	154	127	153	138	129	118	134	148	168	144	128	151	162	190	177	144	165	146
ENSDARG00000003829	383	336	353	398	314	266	279	347	348	315	354	349	348	411	435	332	334	341	329	365	427	344	390	310
ENSDARG00000003835	1785	1587	1211	2004	1550	1233	1689	1664	1248	1656	1725	1257	1613	1791	1551	1598	1657	1376	1840	2100	1387	1888	1678	1404
ENSDARG00000003841	31	39	53	59	40	48	52	52	61	48	55	59	52	51	53	55	52	75	57	53	63	45	48	52
ENSDARG00000003845	299	325	390	345	298	421	319	307	426	300	288	304	300	298	349	325	319	365	328	346	434	322	368	397
ENSDARG00000003846	113	117	128	120	87	136	102	134	159	112	121	124	116	121	146	135	112	112	112	115	153	136	123	140
ENSDARG00000003854	447	470	369	577	455	307	557	500	381	436	434	413	469	583	566	427	425	309	517	566	454	469	504	358
ENSDARG00000003860	966	852	830	1075	926	876	992	986	921	922	986	861	983	954	939	912	972	871	1068	1070	978	934	1008	871
ENSDARG00000003865	65	49	94	80	64	74	63	73	89	65	82	85	71	71	94	57	86	81	65	70	96	75	72	90
ENSDARG00000003866	1046	1022	1434	1043	923	1475	1018	994	1405	962	1036	1167	994	1123	1394	941	1020	1354	1061	1199	1674	1053	1175	1289
ENSDARG00000003867	49	52	64	61	64	63	60	69	66	69	74	59	71	89	75	72	56	58	70	77	78	64	77	72
ENSDARG00000003869	317	294	180	378	270	177	391	337	161	323	358	202	330	345	277	293	295	178	356	383	236	367	350	224
ENSDARG00000003872	335	311	283	414	321	251	359	338	335	310	397	255	388	409	377	397	345	272	396	414	319	370	398	241
ENSDARG00000003877	220	211	196	268	268	164	257	233	221	222	273	204	311	341	251	281	262	196	332	243	270	279	236	185
ENSDARG00000003899	32	30	48	46	29	43	38	49	61	26	37	31	39	37	53	24	41	52	41	33	67	29	36	55
ENSDARG00000003900	9	11	11	14	10	6	9	14	9	12	8	11	9	12	12	15	8	11	9	16	10	13	13	8
ENSDARG00000003902	6946	7602	4178	5726	5407	4154	6848	5712	4069	4438	5563	3986	6815	6877	5941	5263	4208	3703	5721	8014	4926	5797	5157	3701
ENSDARG00000003903	22	11	22	17	17	27	21	26	20	15	33	21	18	15	15	20	26	9	24	29	12	20	30	12
ENSDARG00000003904	10	14	13	12	2	7	8	22	10	9	11	14	10	19	16	14	8	12	11	5	21	12	16	7
ENSDARG00000003909	56	38	49	46	30	22	38	35	45	31	29	25	27	42	39	19	42	26	44	42	39	38	49	14
ENSDARG00000003910	433	301	470	482	409	439	427	434	514	382	442	437	458	482	554	419	336	414	566	486	593	450	410	399
ENSDARG00000003920	2281	2150	2172	2685	2322	2475	2368	2306	2559	2336	2616	2527	2449	2489	2600	2316	2502	2457	2614	2442	2732	2592	2755	2469
ENSDARG00000003925	33	16	14	17	24	20	17	25	28	12	19	10	20	26	18	16	15	14	15	28	25	16	17	13
ENSDARG00000003927	314	286	422	383	310	396	311	350	428	326	306	350	320	434	461	306	356	406	409	348	512	368	335	427
ENSDARG00000003931	940	1003	888	1345	1091	931	1022	1016	821	1072	960	850	921	1100	1048	983	1111	921	1028	1282	903	1172	1246	869
ENSDARG00000003934	159	156	132	180	176	167	156	131	150	165	158	148	157	187	185	142	170	167	179	180	199	195	165	130
ENSDARG00000003938	393	387	366	443	380	356	456	399	369	375	453	430	414	483	467	410	492	475	505	445	422	448	468	423
ENSDARG00000003940	274	242	307	295	261	281	329	304	291	243	313	262	304	291	338	264	300	242	341	316	331	276	319	290
ENSDARG00000003941	194	299	512	289	249	479	261	297	580	287	284	397	280	282	463	289	194	399	287	300	564	301	366	432
ENSDARG00000003944	7	0	1	4	2	2	6	7	5	2	1	3	3	3	1	2	3	2	4	4	1	1	2	1
ENSDARG00000003952	4976	4134	4628	5179	4266	4992	4619	4628	4997	4322	4522	4630	4496	4841	5224	4315	4714	5031	5020	5378	5663	4946	5174	4798
ENSDARG00000003961	181	174	139	205	180	209	212	143	205	166	224	234	149	213	205	153	257	230	301	230	243	227	227	191
ENSDARG00000003963	331	382	279	386	349	245	331	355	298	342	418	308	346	415	378	370	408	316	405	401	346	425	349	284
ENSDARG00000003965	26	19	28	20	16	20	20	21	22	16	18	9	12	24	33	8	17	19	21	23	27	12	32	20
ENSDARG00000003968	2	6	31	5	4	30	0	2	34	8	3	11	1	7	8	3	3	15	1	3	26	4	4	15
ENSDARG00000003970	62	50	41	49	44	10	63	49	52	33	66	37	54	42	82	32	41	33	76	44	51	41	51	46
ENSDARG00000003971	227	217	229	286	226	191	226	183	239	228	255	270	226	273	296	223	175	211	237	246	262	228	213	217
ENSDARG00000003973	91	99	199	122	112	157	104	100	185	103	109	144	87	117	179	77	114	154	108	125	200	100	103	162
ENSDARG00000003974	346	345	339	372	355	335	315	343	368	368	390	314	335	386	430	382	354	429	380	372	469	380	354	285
ENSDARG00000003977	114	146	96	161	108	82	161	144	97	122	101	98	112	176	161	88	126	79	158	174	131	148	183	77
ENSDARG00000003984	142	185	322	218	190	292	170	205	280	184	167	247	194	202	241	169	167	267	184	200	309	201	200	273
ENSDARG00000003989	94	62	106	107	80	82	107	93	96	99	108	119	82	115	120	95	100	87	81	101	127	101	114	79
ENSDARG00000003991	538	401	193	615	601	125	560	517	186	694	533	268	478	734	351	474	576	154	558	615	168	711	634	206
ENSDARG00000003994	163	128	98	160	134	86	149	149	107	155	183	128	170	172	137	138	158	87	177	152	124	165	161	85
ENSDARG00000003998	181	161	151	194	188	181	194	195	207	202	226	162	212	212	234	179	185	192	225	242	231	230	221	163
ENSDARG00000004015	97	106	134	118	95	107	98	88	114	111	124	108	96	108	108	83	85	104	95	116	130	132	139	105
ENSDARG00000004017	273	287	548	323	272	641	232	309	579	306	287	482	320	298	477	316	261	586	281	337	641	279	341	414
ENSDARG00000004018	38	39	54	40	39	72	40	34	65	44	37	59	30	49	50	34	27	74	35	35	75	50	42	80
ENSDARG00000004023	659	644	456	715	617	481	632	716	537	639	704	485	702	738	631	595	666	472	746	763	633	703	684	482
ENSDARG00000004034	1365	1303	1213	1384	1092	1031	1358	1365	1123	1207	1256	1054	1325	1452	1626	1252	1316	1088	1212	1679	1421	1362	1406	1093
ENSDARG00000004037	151	150	151	168	136	174	164	130	216	154	135	156	141	151	181	152	138	195	161	171	209	146	173	198
ENSDARG00000004046	269	242	242	251	224	195	258	309	243	231	220	244	270	285	277	260	207	212	300	298	284	249	242	209
ENSDARG00000004049	308	228	167	294	241	158	253	291	165	220	293	189	223	234	237	235	281	127	309	264	177	294	290	153
ENSDARG00000004051	31	21	28	34	25	29	40	21	27	28	40	23	29	29	30	30	32	33	30	29	31	44	28	43
ENSDARG00000004055	198	205	346	346	268	346	223	261	330	306	319	313	247	297	317	311	258	316	291	291	398	302	284	385
ENSDARG00000004059	107	84	105	88	82	104	87	74	84	86	94	113	97	103	107	97	92	103	99	95	102	86	113	119
ENSDARG00000004060	3470	3295	4044	3747	3181	4128	3095	3132	3972	3095	3069	3699	3323	3901	4329	3323	3137	4299	3703	3530	4289	3659	3424	3437
ENSDARG00000004074	317	226	288	371	303	240	300	296	253	290	350	263	313	336	323	304	277	195	381	315	316	343	322	230
ENSDARG00000004078	564	668	951	784	758	746	631	735	740	840	581	692	571	843	767	759	687	705	610	812	786	855	803	827
ENSDARG00000004082	131	152	154	153	153	124	147	227	191	151	150	143	128	182	174	127	135	138	151	196	173	137	180	136
ENSDARG00000004094	627	626	715	780	720	741	675	682	609	713	633	717	689	810	901	761	702	740	790	821	753	793	746	702
ENSDARG00000004105	266	258	444	321	255	500	281	278	441	247	273	399	262	272	390	231	253	434	306	344	524	291	325	407
ENSDARG00000004111	6	2	12	7	5	3	6	4	3	5	5	5	3	7	6	5	7	6	5	4	6	7	6	5
ENSDARG00000004114	50	42	42	56	47	40	60	45	48	49	59	44	62	60	53	43	68	62	56	57	56	64	61	43
ENSDARG00000004115	336	324	285	298	266	270	318	400	311	219	337	226	332	413	404	261	305	236	347	477	401	285	298	232
ENSDARG00000004130	34	35	36	37	36	30	24	28	40	22	24	31	27	36	33	36	27	40	33	48	39	38	37	34
ENSDARG00000004131	28	18	27	34	28	31	29	31	12	31	33	24	34	30	29	29	34	31	30	30	33	42	27	32
ENSDARG00000004132	505	488	791	627	529	662	574	605	708	490	546	591	547	670	750	568	572	611	666	658	888	617	624	643
ENSDARG00000004141	335	389	356	314	322	310	417	409	376	234	387	276	386	464	442	268	356	238	448	521	421	330	418	231
ENSDARG00000004150	98	95	85	99	95	84	82	106	103	91	107	89	113	119	114	105	109	72	124	120	99	102	97	85
ENSDARG00000004151	115	93	135	102	104	124	116	110	142	105	123	135	127	117	135	113	105	107	149	136	155	144	152	112
ENSDARG00000004154	58	34	76	45	55	56	52	60	57	60	44	59	44	55	79	40	40	70	51	66	78	62	62	61
ENSDARG00000004158	114	98	78	116	109	82	95	109	94	108	112	90	123	114	126	106	109	52	116	108	96	126	111	83
ENSDARG00000004160	405	415	552	503	382	572	340	459	594	412	389	525	392	405	622	443	434	580	422	500	688	421	510	580
ENSDARG00000004161	974	960	1027	1013	953	942	983	1090	1020	964	1044	966	1046	1196	1166	1064	1016	908	1090	1143	1212	1132	1067	934
ENSDARG00000004167	113	107	98	134	122	100	98	111	106	97	116	97	102	112	132	127	119	108	114	156	117	131	132	93
ENSDARG00000004169	595	612	197	806	692	286	823	648	275	678	855	377	787	665	520	603	924	351	792	762	275	718	744	348
ENSDARG00000004171	436	407	807	435	254	538	444	419	827	273	303	379	477	483	760	310	278	477	413	491	964	315	350	470
ENSDARG00000004173	1185	1151	1831	1404	1162	1614	1178	1213	1769	1188	1290	1466	1409	1381	1613	1215	1297	1567	1377	1337	1928	1486	1441	1585
ENSDARG00000004174	1481	1363	1957	1955	1569	1612	1746	1714	1964	1560	1578	1738	1820	1918	2166	1594	1466	1647	2082	1974	2308	1833	1716	1573
ENSDARG00000004176	16	23	19	27	29	14	29	23	22	17	22	15	33	19	31	29	26	20	34	38	29	26	38	17
ENSDARG00000004177	278	268	342	263	268	327	271	372	448	324	278	369	296	316	394	278	289	433	270	381	527	326	347	373
ENSDARG00000004184	175	142	182	244	189	217	182	179	168	190	228	241	178	218	217	165	193	183	234	223	220	216	242	178
ENSDARG00000004187	470	386	723	366	384	436	383	443	491	341	441	541	463	457	879	457	327	451	553	457	657	433	402	352
ENSDARG00000004189	803	754	515	942	884	613	981	824	518	805	925	689	824	889	783	754	1017	619	855	934	632	983	1000	672
ENSDARG00000004196	476	519	555	534	467	455	524	526	606	509	490	501	492	577	656	429	434	461	533	553	647	504	498	542
ENSDARG00000004199	26	18	3	32	23	9	40	14	0	16	33	9	21	23	10	8	28	7	32	28	12	44	33	1
ENSDARG00000004204	18	12	25	26	15	23	20	16	25	16	25	25	21	19	21	24	24	19	24	16	40	16	25	28
ENSDARG00000004211	523	587	628	712	549	644	523	619	751	571	514	587	539	621	560	566	568	697	556	606	871	576	690	854
ENSDARG00000004218	250	232	240	271	247	275	256	314	267	249	287	239	275	273	293	280	221	227	307	291	332	237	289	270
ENSDARG00000004219	76	70	67	87	82	69	89	63	63	82	97	80	92	89	100	77	78	61	89	80	59	97	65	54
ENSDARG00000004227	188	136	426	217	172	390	199	197	476	172	167	374	181	208	353	154	153	318	199	232	550	198	182	378
ENSDARG00000004232	179	127	82	171	142	70	163	167	76	146	186	96	185	157	120	125	212	92	206	185	99	186	155	114
ENSDARG00000004243	57	54	42	55	34	42	52	72	61	48	56	40	45	61	51	30	42	46	76	67	82	49	47	45
ENSDARG00000004246	612	530	468	673	552	437	604	591	525	542	622	578	647	704	686	618	576	490	703	578	623	665	579	496
ENSDARG00000004251	216	186	179	297	215	149	232	217	193	200	221	186	237	194	256	225	254	205	259	278	251	240	207	201
ENSDARG00000004256	13	12	14	30	25	12	16	13	14	17	33	11	14	16	18	18	16	12	11	22	15	20	17	15
ENSDARG00000004260	67	51	38	53	72	45	62	52	50	49	49	30	44	59	43	68	66	31	64	74	55	75	51	41
ENSDARG00000004261	732	740	1126	920	701	1302	776	788	1278	699	749	1090	764	860	1126	699	794	1188	819	935	1417	824	922	1097
ENSDARG00000004262	53	32	77	31	31	46	31	54	95	24	30	37	40	51	62	30	29	50	36	46	69	36	39	46
ENSDARG00000004270	409	491	645	540	413	678	494	444	711	467	461	562	503	544	646	461	471	798	507	575	759	458	523	630
ENSDARG00000004274	61	47	29	58	68	39	72	52	41	50	84	55	47	52	47	54	53	44	80	66	44	49	59	42
ENSDARG00000004280	309	319	343	346	337	367	358	338	402	336	409	363	340	377	417	332	373	401	382	473	454	405	381	377
ENSDARG00000004282	141	126	132	157	169	135	144	140	113	150	156	143	140	166	196	126	140	104	160	190	156	158	158	120
ENSDARG00000004291	214	154	237	244	200	206	212	215	215	194	221	219	247	232	266	180	222	178	256	234	267	258	199	197
ENSDARG00000004296	1567	1455	1164	1628	1416	1413	1599	1612	1270	1486	1718	1368	1384	1579	1519	1295	1363	1347	1603	1826	1466	1672	1364	1593
ENSDARG00000004297	1040	967	1139	1196	985	1203	1065	1150	1190	912	1162	1278	1170	1207	1500	1100	959	1096	1325	1040	1466	1109	1061	1155
ENSDARG00000004301	130	91	120	145	113	114	109	111	115	89	117	98	139	100	134	102	124	148	117	143	104	93	112	119
ENSDARG00000004302	134	116	105	146	136	137	124	106	135	159	153	139	148	160	157	150	117	104	173	121	137	157	114	103
ENSDARG00000004305	147	109	125	164	137	97	140	145	123	140	131	108	131	163	133	124	161	101	181	180	127	180	150	125
ENSDARG00000004306	125	77	148	146	129	160	110	137	153	155	158	139	137	127	160	114	121	159	149	146	209	153	156	153
ENSDARG00000004307	79	77	63	117	84	65	101	107	76	95	118	59	82	105	77	96	89	81	93	97	82	107	98	78
ENSDARG00000004308	127	149	118	174	120	148	127	160	152	150	152	125	133	141	156	134	154	142	151	173	190	165	148	123
ENSDARG00000004311	134	128	177	137	126	183	127	119	190	111	125	138	109	156	169	120	124	155	146	173	208	131	138	146
ENSDARG00000004318	128	129	177	171	161	214	141	152	232	161	159	168	151	154	169	146	144	186	143	169	215	159	208	180
ENSDARG00000004322	56	59	46	54	29	53	42	59	47	38	52	43	38	55	49	40	36	26	76	46	65	44	44	51
ENSDARG00000004325	261	228	417	240	258	424	218	262	531	253	210	322	244	257	411	233	242	392	214	274	474	253	236	387
ENSDARG00000004328	3	1	2	5	7	2	6	4	12	3	4	8	3	1	9	1	4	7	4	5	7	3	2	4
ENSDARG00000004336	280	221	374	329	286	334	300	307	336	271	302	342	301	329	387	251	292	292	289	315	372	315	308	359
ENSDARG00000004343	411	367	320	408	417	372	368	428	374	363	408	324	359	394	354	424	351	332	424	440	404	453	414	323
ENSDARG00000004358	567	476	364	489	405	378	486	524	356	388	474	335	509	507	507	484	452	366	543	603	543	524	542	356
ENSDARG00000004363	230	219	290	239	209	314	215	222	307	224	224	305	227	230	283	195	238	291	253	281	342	235	207	330
ENSDARG00000004372	178	144	153	197	177	165	175	162	162	166	176	123	148	201	196	147	165	155	215	213	226	167	188	149
ENSDARG00000004377	412	419	374	467	431	342	402	439	414	390	426	426	430	492	500	390	377	405	527	432	490	474	419	384
ENSDARG00000004378	230	214	401	312	234	443	206	268	485	258	238	389	230	277	368	230	233	432	244	274	474	291	259	393
ENSDARG00000004386	598	582	564	585	498	609	609	576	709	549	574	613	585	671	711	533	645	551	590	633	776	591	617	710
ENSDARG00000004392	94	110	158	130	112	136	91	109	160	94	101	128	121	127	150	86	98	127	137	134	219	104	121	118
ENSDARG00000004396	126	153	258	132	105	185	106	171	285	122	97	173	140	162	238	133	90	195	153	180	297	95	138	192
ENSDARG00000004402	363	315	267	361	299	279	338	392	337	313	353	299	357	328	375	299	333	302	390	419	396	354	357	281
ENSDARG00000004405	63	66	127	55	32	128	51	62	148	44	33	70	57	57	142	38	41	120	60	67	157	47	41	76
ENSDARG00000004406	99	79	95	111	103	189	100	93	119	115	124	157	98	96	147	89	98	182	97	119	137	131	131	181
ENSDARG00000004415	1197	1027	921	1392	1203	921	1309	1295	934	1154	1334	1143	1403	1460	1287	1333	1270	976	1505	1280	1297	1438	1235	951
ENSDARG00000004427	304	272	292	285	246	280	294	295	273	277	306	279	327	297	290	296	294	292	279	320	314	246	303	269
ENSDARG00000004433	35	32	35	31	28	37	30	27	58	21	33	38	25	29	32	19	39	40	24	30	39	31	29	44
ENSDARG00000004436	89	71	63	114	79	95	75	83	98	100	92	64	76	87	106	75	98	92	85	96	87	111	93	78
ENSDARG00000004445	140	114	104	129	129	109	100	152	118	112	182	131	120	160	155	123	120	91	168	118	137	135	121	107
ENSDARG00000004447	22	22	69	24	25	78	22	28	72	24	32	70	34	31	53	37	20	65	39	36	86	29	39	81
ENSDARG00000004451	214	190	446	240	222	403	226	228	452	212	220	290	219	244	367	208	212	350	269	279	533	266	245	389
ENSDARG00000004452	2146	2125	2367	2178	1871	2203	2073	2261	2391	1850	2190	2068	2216	2246	2506	2160	1986	2109	2477	2380	2788	2156	2187	2166
ENSDARG00000004455	71	72	84	111	66	49	68	88	65	59	59	58	82	59	101	62	70	57	83	95	98	90	93	80
ENSDARG00000004459	53	38	29	61	72	49	57	78	60	60	83	63	55	62	54	54	72	41	64	58	67	81	86	44
ENSDARG00000004460	142	150	109	113	138	104	145	156	126	71	141	132	153	160	138	142	157	116	175	167	124	151	164	130
ENSDARG00000004470	705	692	861	848	656	831	746	879	849	716	744	737	716	844	1015	680	852	941	846	926	1043	803	800	835
ENSDARG00000004472	129	118	101	142	123	112	137	148	86	119	158	129	136	150	107	143	159	82	138	154	115	148	137	114
ENSDARG00000004473	49	55	127	67	68	91	62	53	121	51	49	77	54	61	111	49	47	76	70	60	78	46	63	70
ENSDARG00000004492	175	127	196	176	154	179	160	150	200	179	164	174	169	166	227	153	157	173	169	186	255	183	195	157
ENSDARG00000004497	197	205	270	207	167	284	195	235	271	193	189	237	199	191	297	210	211	298	209	225	339	214	236	296
ENSDARG00000004498	8	6	10	13	10	8	10	14	11	7	10	0	11	12	12	2	6	6	11	17	8	12	7	6
ENSDARG00000004502	148	133	211	173	155	135	167	145	187	190	212	155	140	169	207	151	168	185	170	170	189	208	164	163
ENSDARG00000004517	298	222	250	358	241	269	309	215	235	232	304	261	271	261	303	237	284	259	301	303	249	362	300	241
ENSDARG00000004525	76	104	163	125	110	163	122	118	180	114	110	140	111	106	187	109	97	164	144	134	218	115	152	153
ENSDARG00000004527	342	344	302	377	323	339	378	337	304	305	365	356	364	270	346	321	359	346	392	345	337	343	387	326
ENSDARG00000004529	28	19	66	26	34	69	26	31	23	32	28	81	17	31	50	27	29	78	28	19	112	23	29	51
ENSDARG00000004537	1024	821	1124	1223	1011	1038	1184	1293	1283	1029	1174	1047	1088	1220	1344	943	980	924	1276	1303	1552	1120	1069	1136
ENSDARG00000004539	209	217	394	229	178	428	195	178	521	200	181	305	202	250	552	166	176	830	192	207	549	182	269	407
ENSDARG00000004561	26	12	28	38	41	26	54	39	36	18	36	39	27	26	50	26	20	23	34	41	36	36	31	34
ENSDARG00000004574	53	67	113	72	50	73	73	63	100	60	67	45	52	66	76	52	52	63	66	96	98	84	77	61
ENSDARG00000004576	52	36	25	54	44	25	61	48	31	58	58	37	55	52	54	55	59	37	63	47	35	53	57	49
ENSDARG00000004577	154	120	79	115	104	103	118	127	110	96	129	96	126	128	109	145	119	98	121	140	112	107	105	82
ENSDARG00000004580	335	283	257	352	289	280	318	354	283	352	300	254	301	382	350	280	264	240	333	395	353	356	341	231
ENSDARG00000004581	391	400	541	483	416	551	401	434	610	400	399	539	433	483	567	366	428	470	432	496	637	543	556	570
ENSDARG00000004586	20	19	33	44	24	34	37	40	45	33	21	33	39	33	45	23	27	21	31	37	50	38	16	25
ENSDARG00000004587	475	521	644	518	399	545	476	474	745	507	391	462	529	543	624	442	459	518	536	526	698	520	444	496
ENSDARG00000004588	2164	1919	1838	2379	2119	1795	2052	2117	1899	2087	2295	1761	2153	2284	2154	2147	2175	1873	2347	2323	2044	2510	2448	1984
ENSDARG00000004592	143	138	142	141	130	111	120	164	149	142	160	122	108	156	180	131	120	130	118	152	184	157	128	130
ENSDARG00000004594	100	114	95	154	128	115	112	123	142	136	149	158	124	140	117	155	146	136	120	117	146	163	143	138
ENSDARG00000004597	26	22	48	35	53	16	31	36	26	25	28	32	24	38	36	21	32	23	31	48	60	29	27	25
ENSDARG00000004598	0	0	0	0	0	0	0	0	0	0	0	0	0	0	0	0	0	0	0	0	0	0	0	0
ENSDARG00000004616	135	139	183	187	149	200	182	166	203	145	166	202	150	147	210	150	171	216	151	186	227	185	175	179
ENSDARG00000004618	77	51	70	49	63	83	64	69	80	68	49	77	44	53	69	58	59	86	60	61	81	52	47	81
ENSDARG00000004621	3468	3340	2526	3515	3059	2485	3379	3764	2778	3230	3444	2503	3390	3622	3213	3436	3359	2299	3527	4094	3243	3593	3637	2599
ENSDARG00000004627	28	34	9	27	27	16	23	30	9	25	35	12	37	36	23	21	44	13	35	23	18	29	37	22
ENSDARG00000004632	96	96	140	100	94	145	112	92	102	86	93	118	87	104	111	93	84	128	109	127	151	105	106	121
ENSDARG00000004633	25	21	43	35	35	42	44	42	40	37	52	51	35	38	52	34	40	49	50	50	57	55	38	47
ENSDARG00000004634	236	213	410	307	299	393	268	265	396	260	301	364	274	307	366	263	246	382	308	319	444	275	339	360
ENSDARG00000004635	242	224	236	302	244	233	283	223	269	225	320	253	252	323	315	264	244	233	326	263	296	297	284	233
ENSDARG00000004636	316	298	433	379	280	349	335	351	428	352	333	396	316	358	466	294	342	368	363	407	450	358	360	350
ENSDARG00000004643	352	309	346	326	268	302	319	358	348	287	348	302	325	420	409	298	319	309	359	345	452	377	347	258
ENSDARG00000004647	31	70	36	45	30	31	81	29	94	31	35	30	49	51	31	27	34	28	91	49	21	40	22	37
ENSDARG00000004648	26	15	21	41	45	21	22	29	25	23	29	14	36	28	32	13	35	13	32	31	29	19	24	31
ENSDARG00000004658	533	427	547	625	620	624	599	403	553	605	574	548	429	555	603	540	580	676	569	571	643	684	760	697
ENSDARG00000004672	526	487	487	502	435	531	487	551	602	435	483	511	519	547	637	481	515	506	556	571	735	495	497	582
ENSDARG00000004680	1152	951	1383	1297	1106	1367	1071	1218	1352	1150	1109	1115	1087	1256	1308	1146	1127	1195	1276	1282	1491	1252	1336	1225
ENSDARG00000004687	319	333	194	440	344	246	352	260	188	352	392	253	285	368	246	307	352	212	300	372	250	383	374	271
ENSDARG00000004692	194	227	294	256	230	321	229	232	315	261	211	307	215	261	285	231	182	311	204	244	330	263	249	286
ENSDARG00000004695	153	135	241	136	144	264	146	181	293	145	134	200	171	188	244	128	170	196	184	185	231	172	175	195
ENSDARG00000004696	140	118	175	134	121	155	129	140	178	112	150	120	108	153	153	105	133	158	124	158	170	125	142	177
ENSDARG00000004697	184	202	180	165	171	155	142	141	167	153	163	159	177	198	182	151	155	150	189	190	208	199	167	140
ENSDARG00000004702	992	847	1251	1122	956	1200	950	1029	1181	903	1068	1271	1050	1162	1465	1062	917	1281	1208	1138	1532	1080	1080	1178
ENSDARG00000004706	1120	1072	1058	1132	998	1023	1101	1117	1149	982	1085	898	1082	1143	1185	1058	1061	1067	1232	1241	1229	1079	1109	957
ENSDARG00000004712	122	108	80	153	115	95	125	162	118	111	149	108	129	152	138	125	139	118	152	113	145	145	145	106
ENSDARG00000004713	109	70	30	106	94	38	105	82	55	102	88	52	95	66	77	76	116	44	116	95	56	110	95	51
ENSDARG00000004714	888	841	971	1076	917	935	855	1054	1020	831	894	928	973	1056	1192	995	909	991	1107	1117	1286	1040	965	956
ENSDARG00000004721	17	7	23	23	28	38	22	37	28	27	27	30	19	33	31	24	22	14	30	29	25	24	22	31
ENSDARG00000004724	330	293	237	362	329	255	311	330	285	329	307	250	345	379	341	284	275	256	378	414	331	399	308	230
ENSDARG00000004726	372	351	484	413	357	402	401	371	459	370	383	366	383	395	488	347	387	414	469	400	509	382	407	402
ENSDARG00000004735	1879	1641	1915	2131	1777	2000	1912	2073	2083	1734	1983	1915	2005	2073	2224	1692	2043	1689	2170	2181	2261	2080	2169	1856
ENSDARG00000004745	209	202	238	298	268	171	235	264	221	249	240	212	254	255	302	223	233	185	244	305	300	306	297	226
ENSDARG00000004748	910	885	1981	637	402	995	679	734	2049	488	516	705	824	888	1844	560	495	978	625	906	1945	553	623	894
ENSDARG00000004753	71	73	60	93	59	56	77	71	69	82	82	83	77	91	95	58	72	42	95	81	68	77	83	74
ENSDARG00000004754	388	374	1257	514	434	1028	398	390	988	385	421	949	400	369	898	489	492	998	465	450	1073	471	610	854
ENSDARG00000004757	20308	19027	19931	25195	19311	21653	21174	23073	22849	22110	23005	22595	23793	25291	26534	23193	23048	22238	27812	25042	26248	25227	25093	22317
ENSDARG00000004763	9	17	21	6	7	15	13	7	26	6	8	14	7	6	19	10	15	23	3	3	24	1	5	10
ENSDARG00000004771	234	167	144	234	179	150	225	226	190	193	202	146	188	194	234	201	188	170	250	240	196	222	208	147
ENSDARG00000004774	181	228	329	261	261	303	259	260	372	247	231	282	256	237	356	291	248	305	279	269	426	243	322	354
ENSDARG00000004782	548	486	443	603	445	321	352	514	520	545	628	466	426	643	680	529	520	562	464	528	700	642	593	418
ENSDARG00000004785	529	545	607	665	561	589	620	618	610	590	600	566	546	607	608	542	544	591	620	655	726	646	668	573
ENSDARG00000004789	83	34	89	104	84	49	54	82	65	68	86	62	71	90	94	52	44	58	77	92	80	84	68	62
ENSDARG00000004794	11	7	22	19	26	22	10	18	24	38	17	33	13	14	23	23	16	30	22	26	24	23	16	49
ENSDARG00000004796	440	437	519	479	403	428	411	496	556	432	421	412	510	541	566	435	423	451	526	545	569	474	466	428
ENSDARG00000004806	190	184	442	239	209	472	240	251	553	211	200	404	246	197	418	206	162	386	237	225	550	226	296	424
ENSDARG00000004823	2	1	2	4	1	8	1	2	4	4	4	5	3	0	5	2	3	2	2	6	2	0	2	1
ENSDARG00000004830	1885	1662	1373	2051	1695	1594	1922	1789	1629	1581	1758	1718	1822	1995	1834	1650	1900	1438	2231	2005	1604	2159	1866	1616
ENSDARG00000004836	1127	1063	1183	1201	1020	1090	1003	1203	1197	1085	1055	994	1011	1274	1300	1008	1025	1020	1212	1285	1367	1178	1115	955
ENSDARG00000004840	379	389	440	347	358	404	341	374	446	329	346	373	394	361	447	363	363	428	430	448	551	400	376	391
ENSDARG00000004843	765	766	1000	877	707	918	759	895	1118	739	725	860	859	1005	1084	774	685	910	880	952	1302	777	828	893
ENSDARG00000004851	69	60	75	88	64	65	68	72	82	79	71	75	62	72	94	60	98	58	87	66	73	84	95	80
ENSDARG00000004861	167	152	153	193	176	144	177	188	150	159	181	167	180	196	198	134	189	109	219	208	155	213	198	133
ENSDARG00000004864	0	0	0	0	0	0	0	1	1	0	1	0	0	1	0	0	1	0	1	1	0	0	0	2
ENSDARG00000004866	337	346	509	353	305	466	318	348	523	328	305	383	363	397	441	343	315	448	332	354	531	361	347	403
ENSDARG00000004869	172	174	214	220	173	192	189	196	244	179	159	177	198	208	240	138	183	200	216	214	298	205	183	182
ENSDARG00000004870	494	521	605	697	600	691	517	536	762	620	561	636	556	616	646	658	624	617	531	554	734	654	600	673
ENSDARG00000004871	5	6	6	18	13	11	5	10	12	11	9	9	7	9	16	6	5	9	9	16	25	12	16	13
ENSDARG00000004874	8	6	21	15	10	7	14	10	14	6	12	15	11	10	8	7	7	16	16	21	17	10	10	8
ENSDARG00000004875	261	236	260	322	237	293	259	240	245	237	269	309	301	329	323	285	275	297	288	287	294	295	249	296
ENSDARG00000004877	227	194	264	233	223	274	223	194	261	242	250	220	210	259	289	162	234	264	232	278	337	254	235	223
ENSDARG00000004880	181	181	102	177	138	75	170	175	133	144	172	130	182	175	166	116	172	118	177	235	153	188	166	106
ENSDARG00000004889	291	309	397	320	275	370	274	257	396	267	263	324	269	335	326	281	305	365	286	319	438	279	313	334
ENSDARG00000004891	834	756	959	870	778	883	775	822	1046	779	794	808	800	839	988	793	714	891	871	925	1112	816	882	837
ENSDARG00000004898	2	0	1	1	3	3	1	0	0	3	4	2	0	0	2	3	1	0	3	1	2	2	3	0
ENSDARG00000004904	316	381	213	418	477	400	387	445	223	414	443	301	328	457	283	491	377	478	368	381	189	508	463	531
ENSDARG00000004906	859	893	1213	1120	873	1223	848	923	1204	819	992	1014	935	960	1210	914	970	1251	1027	1047	1347	1052	1064	1099
ENSDARG00000004925	78	98	109	80	72	86	102	75	92	71	84	63	107	103	97	76	86	77	89	105	105	76	74	74
ENSDARG00000004930	1383	1242	1349	1571	1232	1385	1200	1383	1580	1198	1279	1575	1390	1593	1654	1301	1247	1444	1567	1565	1825	1472	1403	1365
ENSDARG00000004931	50	52	44	71	61	29	49	53	35	51	74	51	55	66	66	41	58	26	63	67	38	73	64	39
ENSDARG00000004932	88	87	104	135	89	116	111	105	111	99	111	121	102	125	138	105	105	118	119	104	110	114	92	82
ENSDARG00000004937	14	18	15	23	27	20	18	26	13	32	29	17	26	16	32	14	36	39	32	18	26	29	26	30
ENSDARG00000004939	268	229	210	286	253	217	254	318	263	227	295	211	221	281	278	203	280	208	254	279	257	291	295	230
ENSDARG00000004948	1352	1541	2070	1396	1381	1969	1301	1663	2144	1280	1273	1444	1399	1550	1874	1447	1185	1709	1405	1723	2292	1461	1573	1660
ENSDARG00000004952	4	5	2	8	6	1	10	6	5	6	6	2	6	9	7	2	13	7	7	3	4	4	14	3
ENSDARG00000004953	5	0	0	3	2	0	0	1	2	1	4	0	1	0	1	2	1	0	6	2	5	2	0	1
ENSDARG00000004954	103	95	174	120	96	202	90	102	167	134	73	185	91	121	186	107	88	234	96	105	158	156	119	222
ENSDARG00000004956	536	551	698	608	546	712	545	682	692	477	618	569	558	677	631	554	547	609	635	665	689	603	613	637
ENSDARG00000004964	521	591	497	528	472	465	514	608	512	461	414	427	506	632	662	469	450	468	547	657	615	534	535	476
ENSDARG00000004979	83	57	129	77	67	96	77	89	116	70	44	92	65	92	118	42	86	84	79	95	164	74	83	90
ENSDARG00000004988	812	785	725	1080	909	703	801	919	714	746	930	812	830	864	881	967	956	636	977	1084	840	1010	934	773
ENSDARG00000005002	90	69	72	90	69	58	86	92	62	66	78	71	117	91	99	110	70	79	111	94	94	110	78	74
ENSDARG00000005004	125	122	74	117	126	74	90	108	66	132	107	83	118	135	128	133	90	58	131	117	101	125	138	88
ENSDARG00000005010	24	19	24	24	28	20	32	24	26	27	31	15	15	18	14	22	15	16	22	25	29	32	29	12
ENSDARG00000005015	598	514	626	626	523	629	555	583	678	542	523	513	555	620	693	515	503	597	620	659	788	566	615	555
ENSDARG00000005023	216	194	235	268	217	284	256	228	282	215	254	279	227	221	308	214	260	331	279	268	338	222	268	279
ENSDARG00000005026	500	459	446	611	487	520	461	527	526	477	504	509	526	574	663	529	567	507	577	570	656	614	600	516
ENSDARG00000005034	224	189	178	238	177	197	199	195	191	178	197	161	197	211	217	187	203	211	254	206	219	224	209	166
ENSDARG00000005049	252	214	265	300	227	276	233	253	255	229	232	258	244	272	265	216	219	317	239	280	299	247	250	248
ENSDARG00000005050	22	23	23	19	18	21	20	31	26	17	14	15	19	31	26	20	26	19	24	26	27	28	25	19
ENSDARG00000005057	92	113	193	136	107	155	95	109	210	116	116	119	109	112	147	122	99	136	101	138	204	127	142	143
ENSDARG00000005058	174	127	79	187	163	80	153	120	82	132	170	130	144	141	129	119	205	118	178	159	105	170	146	94
ENSDARG00000005078	542	542	761	586	508	625	468	591	697	483	528	538	463	544	711	481	507	640	603	651	811	557	524	673
ENSDARG00000005085	363	359	724	446	372	847	417	349	757	353	344	776	336	369	657	403	418	777	373	371	780	390	415	765
ENSDARG00000005092	34	37	49	33	57	54	48	44	54	42	49	60	35	38	46	46	44	59	50	59	65	50	36	36
ENSDARG00000005095	142	109	103	144	135	122	141	120	109	121	119	122	127	126	137	127	138	120	141	138	167	136	150	108
ENSDARG00000005098	69	56	24	84	76	43	78	64	29	72	92	50	75	66	63	69	100	48	105	80	55	84	68	55
ENSDARG00000005104	582	607	845	715	564	880	584	592	968	599	574	793	614	672	826	582	601	859	612	732	1033	662	738	893
ENSDARG00000005108	738	608	789	612	591	644	683	628	739	628	587	607	672	688	823	690	591	637	682	822	819	686	573	683
ENSDARG00000005112	1469	1465	1730	2027	1546	1584	1516	1568	1852	1479	1387	1546	1489	1777	2011	1316	1751	1624	1647	1942	1920	1753	1801	1882
ENSDARG00000005115	123	152	260	202	145	275	182	190	297	163	156	277	143	216	285	144	174	250	216	234	321	159	203	267
ENSDARG00000005122	444	441	992	654	562	994	568	565	1008	549	536	1006	579	599	862	611	552	967	629	580	1273	622	671	911
ENSDARG00000005126	111	72	121	116	111	108	104	130	144	100	117	95	100	125	146	83	97	106	136	126	154	101	98	117
ENSDARG00000005128	104	111	89	139	119	87	134	148	98	114	137	116	122	115	143	119	138	99	160	142	110	156	143	98
ENSDARG00000005134	315	309	930	351	311	938	298	364	861	287	333	592	335	367	642	323	308	818	373	433	962	325	393	767
ENSDARG00000005139	372	342	157	373	279	163	358	346	217	323	326	219	358	388	303	301	334	186	395	400	205	372	338	207
ENSDARG00000005141	410	356	340	451	314	296	389	437	329	360	422	339	393	414	450	360	369	294	405	425	391	419	395	326
ENSDARG00000005150	39	26	31	36	35	37	26	34	36	32	21	32	30	29	47	22	36	40	29	36	50	33	40	39
ENSDARG00000005154	145	123	276	194	129	200	164	148	261	140	135	161	149	158	247	105	112	167	150	190	288	177	154	167
ENSDARG00000005159	97	76	106	104	92	95	87	117	113	106	138	120	100	102	137	93	91	100	114	102	132	130	123	82
ENSDARG00000005162	7250	6668	6014	7538	6081	6088	7051	6576	6490	6317	6784	6008	6913	7318	7422	6182	7165	7373	7429	8264	7535	6895	7341	6342
ENSDARG00000005163	153	128	202	227	148	206	187	202	238	171	144	201	201	195	217	155	161	134	190	235	233	179	206	176
ENSDARG00000005172	612	584	462	582	580	464	605	622	516	576	705	517	616	634	634	567	573	486	660	722	634	647	563	445
ENSDARG00000005176	43	54	52	75	74	45	71	57	55	64	63	42	44	57	70	45	63	54	64	99	61	72	73	96
ENSDARG00000005179	161	127	114	181	182	153	162	126	120	133	199	146	167	177	155	186	165	126	203	164	144	209	172	130
ENSDARG00000005185	42	59	29	48	32	48	38	56	57	35	30	27	62	41	53	47	47	58	54	54	52	49	44	60
ENSDARG00000005186	292	243	262	348	312	238	303	334	263	282	334	292	332	328	331	319	294	274	355	361	332	372	317	269
ENSDARG00000005191	11699	10667	8196	12799	10657	8299	11962	10815	8572	11064	11014	8062	10893	11259	10447	10338	10503	8286	11916	13044	9999	12155	11919	8763
ENSDARG00000005210	195	143	225	253	184	223	175	187	225	167	183	184	167	193	238	174	193	265	197	218	239	216	184	194
ENSDARG00000005216	26	16	14	26	25	23	32	40	18	18	32	25	19	17	33	17	30	13	29	30	15	23	34	23
ENSDARG00000005218	41	39	51	47	34	47	37	40	52	32	47	35	38	59	68	41	41	39	50	48	54	38	40	24
ENSDARG00000005220	556	468	670	615	486	764	453	548	659	489	459	640	481	565	713	539	532	809	520	567	747	533	560	620
ENSDARG00000005221	434	456	116	548	456	98	425	475	151	476	441	139	471	561	236	508	468	131	542	557	141	522	598	123
ENSDARG00000005230	1315	1365	1381	1390	1219	1429	1487	1311	1416	1233	1164	1177	1326	1475	1485	1284	1388	1543	1379	1505	1629	1417	1379	1432
ENSDARG00000005232	207	159	218	243	207	219	196	231	228	184	214	151	192	220	272	171	197	171	176	259	234	231	213	178
ENSDARG00000005236	624	569	690	861	687	665	705	700	670	594	713	686	725	758	879	616	668	545	930	704	906	777	724	647
ENSDARG00000005246	60	53	46	54	59	50	58	72	34	57	67	66	70	48	70	41	52	60	58	48	53	59	65	60
ENSDARG00000005251	242	211	245	186	155	169	268	230	248	159	150	183	223	198	269	165	193	207	247	278	306	181	194	180
ENSDARG00000005254	669	718	1194	1045	835	1448	706	821	1100	796	893	1286	629	742	1113	847	1029	1355	715	945	1372	927	1104	1343
ENSDARG00000005271	34	9	25	19	13	35	24	24	34	24	18	23	25	30	20	13	21	26	33	23	35	16	32	32
ENSDARG00000005274	36	53	35	50	46	53	60	41	39	47	55	37	45	42	62	33	44	49	57	59	52	47	53	64
ENSDARG00000005284	56	60	46	57	46	40	49	42	46	52	59	54	53	57	59	57	52	41	67	69	36	56	53	50
ENSDARG00000005314	4	4	6	5	6	9	6	3	6	11	9	7	9	5	11	5	8	10	14	17	6	5	3	11
ENSDARG00000005315	972	967	1016	1111	883	1057	923	993	1133	953	965	943	893	1063	1179	847	901	965	1094	1112	1182	1051	1072	957
ENSDARG00000005318	459	473	688	518	438	589	478	495	733	414	424	566	491	567	656	449	451	584	522	614	801	474	431	496
ENSDARG00000005320	53	65	26	74	60	42	61	49	43	52	49	44	45	64	56	40	66	50	57	61	47	72	59	57
ENSDARG00000005327	6	4	2	2	0	1	5	3	3	6	1	6	5	4	3	2	5	2	3	1	5	3	4	2
ENSDARG00000005332	21	19	204	22	18	109	15	18	253	19	15	51	34	28	118	42	22	104	21	29	166	19	31	61
ENSDARG00000005335	24	45	30	39	43	37	35	33	44	39	29	34	44	32	51	24	36	27	31	48	32	38	44	34
ENSDARG00000005343	198	134	113	179	175	121	175	145	156	195	172	147	197	167	162	170	158	104	191	153	152	173	181	106
ENSDARG00000005350	415	382	533	495	403	473	390	443	515	378	428	495	401	435	510	436	401	536	485	451	587	462	478	449
ENSDARG00000005355	236	222	183	274	219	210	230	280	163	284	257	254	241	297	301	255	286	236	279	311	260	314	338	225
ENSDARG00000005356	72	70	115	101	89	123	87	93	123	98	82	114	103	76	133	67	83	86	68	84	131	95	120	109
ENSDARG00000005359	1938	1926	2344	2342	1980	2537	1894	1949	2455	1919	2051	2182	1903	2132	2439	2100	2005	2263	2027	2221	2730	2199	2573	2410
ENSDARG00000005364	31	18	25	40	36	24	40	32	36	29	26	20	29	35	28	34	34	25	32	29	34	38	51	28
ENSDARG00000005368	522	505	862	688	507	982	524	495	1065	554	570	864	531	619	855	529	550	938	600	661	1037	530	592	915
ENSDARG00000005371	32	13	20	21	27	21	26	28	17	37	25	15	17	17	28	21	25	15	23	22	18	19	33	21
ENSDARG00000005372	267	241	184	256	231	194	263	275	209	229	247	175	223	281	243	233	243	201	224	264	228	252	231	190
ENSDARG00000005374	209	196	173	285	224	177	228	234	188	208	250	187	217	248	227	190	247	172	267	290	260	245	249	211
ENSDARG00000005382	124	106	151	169	134	178	121	116	130	139	132	139	135	142	156	136	118	162	132	162	190	179	164	160
ENSDARG00000005392	10	6	6	12	5	3	14	10	5	4	11	14	10	7	12	6	9	2	10	8	6	9	7	10
ENSDARG00000005394	75	38	67	96	57	37	63	77	48	64	78	43	59	72	82	49	64	42	89	73	63	76	79	41
ENSDARG00000005397	993	854	928	981	842	926	862	1000	1039	909	914	937	993	1101	1210	923	867	947	1023	1062	1199	1045	982	921
ENSDARG00000005414	44	38	105	42	24	93	37	54	89	43	35	74	30	40	112	35	28	102	23	50	131	41	37	80
ENSDARG00000005416	567	539	578	726	607	694	590	655	607	656	618	572	622	732	651	683	586	604	782	741	711	777	724	617
ENSDARG00000005423	1772	1979	1851	1896	1845	1886	1802	1996	2087	1683	1745	1622	1807	1964	2091	1811	1654	1960	1829	2181	2225	1853	1812	1611
ENSDARG00000005425	211	159	260	195	203	221	182	204	240	215	164	192	185	196	269	186	163	178	196	224	267	243	196	203
ENSDARG00000005448	86	80	116	94	69	118	83	101	117	94	104	90	83	84	114	93	80	103	96	91	141	115	93	101
ENSDARG00000005451	2652	2813	3047	3079	2464	2997	2903	2742	2788	2660	2651	2785	3044	3039	3205	2675	2953	3003	3216	3153	3616	3016	3082	3113
ENSDARG00000005453	510	407	440	593	542	434	499	493	494	481	594	506	570	601	618	504	488	445	599	570	643	575	554	523
ENSDARG00000005454	162	157	49	183	177	72	169	139	83	157	202	114	164	143	135	161	215	118	223	168	101	172	199	101
ENSDARG00000005456	381	415	492	470	389	416	424	374	498	376	403	423	428	478	484	441	409	397	393	451	557	494	448	402
ENSDARG00000005458	458	448	572	509	416	529	461	482	567	438	440	524	446	554	589	466	464	515	561	523	696	513	493	536
ENSDARG00000005462	142	105	43	174	131	64	132	158	64	140	194	87	120	113	102	147	188	100	172	153	95	167	164	97
ENSDARG00000005463	466	508	663	597	504	617	478	433	656	481	379	581	494	544	772	444	473	609	503	497	820	598	588	603
ENSDARG00000005464	115	97	99	136	96	88	96	108	101	77	99	73	108	113	139	110	97	85	118	127	97	105	95	87
ENSDARG00000005468	450	435	604	518	449	553	470	479	637	436	446	558	513	521	631	467	456	553	567	495	682	472	447	529
ENSDARG00000005476	450	351	432	481	411	483	421	467	515	424	438	416	434	489	476	354	419	460	540	512	538	463	458	465
ENSDARG00000005479	1281	1138	1300	1463	1317	1181	1236	1463	1387	1205	1551	1279	1333	1557	1581	1267	1392	1215	1378	1553	1569	1456	1381	1271
ENSDARG00000005481	1286	1309	1602	1318	1098	1503	1172	1318	1735	1118	1102	1276	1039	1314	1738	1125	1063	1428	1230	1391	1894	1403	1378	1410
ENSDARG00000005482	835	712	804	951	815	769	935	909	875	777	941	910	944	1029	1103	854	810	799	1068	1002	1171	933	860	818
ENSDARG00000005485	1719	1603	1174	1703	1374	1177	1688	1748	1451	1387	1618	1206	1681	1754	1841	1367	1589	1158	1761	1984	1472	1461	1522	1132
ENSDARG00000005500	104	104	108	96	106	103	100	139	117	105	137	94	130	127	129	98	113	96	114	150	122	102	119	92
ENSDARG00000005510	8	6	10	9	4	9	8	13	6	4	9	4	7	13	12	7	2	4	10	8	4	7	17	5
ENSDARG00000005513	21123	20282	19276	21444	19044	19367	20853	21095	21201	19187	18999	17539	20529	22230	22166	19013	18152	19428	21464	24002	23042	21033	20264	18087
ENSDARG00000005518	37	30	40	58	36	21	43	34	18	53	35	36	39	62	48	41	47	33	66	42	56	36	30	53
ENSDARG00000005522	22	11	8	18	13	13	6	14	8	21	12	19	12	9	7	18	15	11	22	12	11	14	17	15
ENSDARG00000005525	212	212	178	263	229	141	238	153	142	219	211	175	180	200	225	228	229	172	217	237	186	260	243	215
ENSDARG00000005526	440	469	729	593	430	701	487	618	760	381	537	688	418	537	611	424	596	716	539	607	827	524	598	623
ENSDARG00000005536	350	327	343	441	326	459	376	378	390	345	367	352	357	413	396	354	395	415	386	432	488	419	458	394
ENSDARG00000005540	384	333	302	367	342	279	364	327	316	355	330	320	370	357	394	368	342	275	451	357	396	396	344	308
ENSDARG00000005541	440	387	562	500	360	550	486	418	633	408	463	468	433	428	610	411	441	536	443	506	664	442	502	505
ENSDARG00000005544	86	64	132	162	128	124	107	135	128	117	146	117	68	84	158	100	118	136	104	178	158	148	133	106
ENSDARG00000005547	89	81	117	112	102	128	86	112	115	116	117	105	115	128	118	122	117	109	108	94	160	117	115	127
ENSDARG00000005549	367	353	502	439	386	425	358	380	499	325	409	422	480	479	576	408	317	437	454	391	564	452	390	398
ENSDARG00000005551	729	685	700	873	658	749	698	774	766	686	806	856	760	775	784	785	801	702	908	826	800	781	826	688
ENSDARG00000005559	211	231	178	234	195	178	187	215	197	186	224	181	245	235	257	211	167	188	208	202	249	218	197	164
ENSDARG00000005560	1703	1586	1146	1956	1642	1186	1561	1654	1257	1566	1705	1467	1799	1762	1594	1751	1811	1242	1888	1846	1364	2010	1796	1241
ENSDARG00000005561	316	200	220	280	182	248	222	212	231	168	176	268	167	198	211	211	251	210	285	248	243	256	227	244
ENSDARG00000005565	362	475	893	302	256	735	370	476	863	353	208	528	438	399	792	435	256	581	365	498	756	321	336	640
ENSDARG00000005574	217	193	168	199	198	184	230	230	200	167	169	183	178	244	217	171	170	179	235	213	261	222	254	186
ENSDARG00000005576	713	690	824	792	675	797	718	661	870	691	751	704	680	818	857	692	789	746	830	825	955	732	819	776
ENSDARG00000005578	716	543	526	901	833	580	797	884	659	840	849	570	726	856	792	509	683	457	939	1029	684	886	888	659
ENSDARG00000005586	7	2	10	9	7	6	11	15	10	9	6	4	5	10	9	7	5	9	6	12	2	9	5	5
ENSDARG00000005590	142	104	80	129	124	86	124	118	68	122	156	129	138	135	105	128	118	73	170	148	103	149	125	110
ENSDARG00000005593	65	55	72	97	83	79	75	64	60	72	61	77	59	88	81	88	79	88	88	75	78	108	85	51
ENSDARG00000005595	30	35	21	37	36	28	40	33	51	33	29	31	30	47	36	24	29	25	37	44	48	34	26	36
ENSDARG00000005606	221	198	191	225	174	222	228	182	216	195	208	259	218	217	223	183	243	188	247	262	264	227	232	212
ENSDARG00000005612	282	295	367	290	280	378	254	286	341	269	289	337	322	314	364	295	237	357	313	314	402	283	321	328
ENSDARG00000005616	107	80	19	70	110	45	118	121	18	96	115	33	71	101	50	72	80	39	119	123	34	119	49	53
ENSDARG00000005619	42	38	19	75	55	29	36	33	27	50	32	28	26	26	37	42	41	35	47	48	41	47	68	50
ENSDARG00000005625	191	173	240	230	200	207	210	233	226	208	207	203	182	232	225	175	222	222	245	289	278	235	231	227
ENSDARG00000005626	15	14	16	15	16	30	20	13	12	14	23	15	17	13	13	22	20	20	17	11	13	19	15	22
ENSDARG00000005627	6	4	3	7	0	2	1	4	6	5	0	1	5	4	8	3	5	3	1	3	3	7	3	3
ENSDARG00000005629	337	169	188	475	517	365	263	276	178	341	537	357	384	195	367	433	477	297	380	481	295	546	711	470
ENSDARG00000005640	37	52	61	61	36	60	47	34	64	39	46	41	55	55	72	54	51	43	52	53	66	32	55	41
ENSDARG00000005643	295	332	289	342	358	322	346	303	297	338	321	360	339	330	402	343	348	334	292	355	328	374	379	322
ENSDARG00000005645	507	433	350	494	480	294	448	541	358	418	505	412	530	571	543	422	451	348	602	530	459	527	481	332
ENSDARG00000005648	65	56	57	84	64	61	69	58	52	64	98	71	60	97	69	59	81	66	56	86	77	101	111	69
ENSDARG00000005651	467	414	434	458	402	384	384	484	380	404	478	378	424	451	494	416	422	397	469	500	491	457	448	427
ENSDARG00000005652	843	732	984	882	823	927	875	827	978	823	778	980	851	938	1104	723	797	898	902	1006	1150	875	851	937
ENSDARG00000005670	134	117	156	158	143	145	139	126	167	128	146	162	140	134	162	102	104	111	166	134	175	159	140	119
ENSDARG00000005673	85	91	168	88	74	144	96	84	132	86	103	96	85	103	173	77	80	244	73	113	177	95	95	101
ENSDARG00000005675	182	179	289	200	192	292	190	184	309	194	199	284	198	216	298	184	175	299	171	192	402	184	202	323
ENSDARG00000005679	351	299	331	332	255	335	314	303	370	293	307	278	293	344	370	234	257	333	326	376	421	298	314	346
ENSDARG00000005690	285	274	417	395	285	475	286	303	507	299	310	478	325	315	371	283	262	399	365	409	509	355	341	344
ENSDARG00000005699	297	306	365	368	262	374	318	295	392	267	296	348	297	342	366	250	303	379	368	375	456	322	322	341
ENSDARG00000005704	147	153	228	234	214	275	166	145	225	194	136	213	167	214	218	220	181	194	177	220	220	207	232	252
ENSDARG00000005713	305	250	302	255	276	192	301	186	250	285	282	225	292	228	283	244	345	210	318	371	276	314	311	215
ENSDARG00000005716	101	74	57	103	86	34	92	119	55	90	88	40	89	127	81	97	91	32	112	150	56	104	114	57
ENSDARG00000005738	274	340	434	379	308	448	296	328	493	339	316	347	256	297	409	305	327	452	318	353	440	322	382	407
ENSDARG00000005739	877	786	686	971	795	705	827	938	725	851	930	674	842	946	799	746	849	616	871	1023	890	944	927	732
ENSDARG00000005749	329	385	677	321	318	412	377	356	647	266	307	266	360	407	557	290	253	434	333	399	622	329	331	412
ENSDARG00000005754	1190	963	1310	1300	1091	1169	1278	1272	1458	1209	1223	1339	1316	1333	1579	1142	1185	1209	1444	1355	1705	1392	1164	1133
ENSDARG00000005762	207	164	146	194	149	105	223	171	141	153	164	115	187	223	200	151	156	116	258	283	193	218	174	127
ENSDARG00000005772	392	466	661	491	459	681	469	508	819	406	398	454	462	455	633	454	357	576	438	465	837	406	541	580
ENSDARG00000005774	1536	1471	2173	1919	1534	2035	1609	1756	2121	1550	1675	2191	1745	1791	2196	1621	1541	1971	2059	1799	2464	1827	1742	1844
ENSDARG00000005775	1035	936	1006	1259	1073	929	1087	1264	1175	1011	1132	971	1158	1188	1200	1022	1007	856	1230	1303	1369	1262	1096	1044
ENSDARG00000005776	283	181	102	245	263	92	271	269	111	227	321	156	290	292	162	230	322	94	316	287	150	295	301	108
ENSDARG00000005780	19	11	8	22	7	12	15	15	18	15	18	16	10	15	17	17	15	16	21	11	24	17	18	15
ENSDARG00000005783	204	144	196	275	233	187	158	238	202	215	272	216	234	214	209	185	205	151	250	228	213	230	239	178
ENSDARG00000005786	27	15	23	29	31	22	42	35	18	24	26	20	22	22	40	18	26	31	22	33	29	29	42	26
ENSDARG00000005789	285	272	302	354	274	406	290	329	331	259	268	373	339	307	445	275	326	374	348	359	426	384	373	418
ENSDARG00000005791	20866	17933	15822	20696	17161	18319	17894	18511	18195	17853	19115	16399	16319	17590	19108	18324	17455	19234	18998	20791	19166	19276	19645	16512
ENSDARG00000005799	204	211	285	239	186	243	199	215	278	254	188	232	203	228	326	205	194	220	249	232	298	214	213	263
ENSDARG00000005800	182	195	446	189	191	555	205	210	451	208	173	372	218	218	422	172	195	284	234	227	520	179	221	421
ENSDARG00000005814	1	0	0	2	1	0	3	3	0	2	1	0	2	1	2	0	4	0	0	0	1	3	2	1
ENSDARG00000005821	29	27	25	31	24	36	20	27	18	27	20	34	23	19	36	19	21	40	27	33	25	23	28	33
ENSDARG00000005823	389	379	502	521	446	498	417	418	450	376	429	520	426	500	578	398	422	494	490	489	551	523	496	497
ENSDARG00000005827	524	618	691	577	510	748	518	575	727	540	504	549	541	579	635	564	534	679	562	616	840	555	569	606
ENSDARG00000005828	83	93	100	104	95	94	118	110	116	95	99	87	94	140	104	92	79	66	94	133	116	113	106	93
ENSDARG00000005834	295	212	300	276	256	233	273	256	346	275	325	279	269	302	348	240	271	214	317	318	373	294	283	252
ENSDARG00000005840	1521	1543	1685	1820	1516	1773	1499	1662	1821	1491	1640	1655	1579	1648	2083	1495	1533	1652	1632	1872	2100	1714	1829	1715
ENSDARG00000005841	260	228	222	264	249	165	273	245	211	220	247	191	285	284	286	242	274	176	364	316	222	236	247	165
ENSDARG00000005842	340	345	203	347	285	228	319	336	238	278	328	237	313	338	288	300	357	247	338	356	273	328	334	221
ENSDARG00000005846	2	4	2	10	4	3	5	1	3	7	9	1	5	6	5	7	1	5	2	8	7	8	5	3
ENSDARG00000005853	193	141	159	200	159	165	171	215	169	214	193	170	189	180	215	146	163	140	235	257	201	154	201	133
ENSDARG00000005861	484	383	440	507	460	422	471	449	496	396	531	485	453	509	546	476	388	456	610	483	572	530	436	424
ENSDARG00000005865	3	3	2	2	1	1	1	0	1	0	1	1	0	3	2	1	2	3	2	0	3	6	7	0
ENSDARG00000005867	310	296	265	373	283	262	327	311	284	313	334	290	315	284	349	295	295	252	359	363	314	336	333	227
ENSDARG00000005870	628	622	704	694	591	724	632	625	812	609	575	609	612	663	809	649	579	748	623	725	948	638	709	694
ENSDARG00000005883	262	212	237	246	238	225	227	279	265	233	286	238	248	280	309	234	230	223	249	268	268	296	284	248
ENSDARG00000005891	350	279	237	375	252	301	337	269	230	275	319	276	277	350	296	302	306	348	380	388	250	337	347	284
ENSDARG00000005894	83	99	60	179	131	65	114	96	58	145	97	77	121	130	106	110	141	51	127	129	58	143	161	62
ENSDARG00000005897	228	237	273	377	263	430	225	309	337	286	262	320	247	228	353	264	281	369	270	275	387	302	344	444
ENSDARG00000005908	677	760	541	764	590	385	694	811	636	654	654	445	703	757	736	661	641	424	781	885	555	683	720	470
ENSDARG00000005913	268	252	262	315	246	233	315	278	306	254	305	172	287	307	271	299	241	149	308	279	313	365	306	210
ENSDARG00000005915	141	92	223	161	126	167	145	195	240	154	172	162	127	163	197	89	151	132	200	177	241	164	187	155
ENSDARG00000005916	194	229	198	234	195	202	225	248	252	201	242	212	215	229	258	209	171	224	244	247	217	216	215	188
ENSDARG00000005924	2363	2326	2631	2718	2183	2598	2178	2561	2951	2323	2352	2354	2272	2657	2895	2288	2302	2676	2471	2850	3271	2505	2551	2579
ENSDARG00000005926	1660	1619	1303	1653	1516	1271	1608	1533	1313	1521	1476	1213	1687	1561	1557	1513	1512	1414	1621	1736	1555	1619	1602	1258
ENSDARG00000005927	501	530	881	628	496	901	504	616	929	523	480	628	536	659	836	662	486	768	504	608	988	596	616	784
ENSDARG00000005941	649	669	896	700	561	775	649	688	857	650	606	767	693	722	894	655	648	687	715	778	948	668	707	780
ENSDARG00000005942	9	15	18	7	15	11	13	13	16	6	11	12	17	10	17	10	12	12	18	15	22	15	8	14
ENSDARG00000005943	125	90	33	86	80	25	133	101	43	60	113	45	112	113	63	49	92	29	125	134	43	124	104	38
ENSDARG00000005945	971	969	1088	1013	832	1044	956	1012	1232	966	1020	1003	963	1066	1235	946	989	1110	1093	1136	1264	960	1086	1011
ENSDARG00000005948	112	111	119	160	110	104	119	152	135	125	141	111	146	135	140	127	138	114	161	146	130	128	133	148
ENSDARG00000005972	426	362	587	400	346	722	305	402	594	375	365	509	378	472	587	327	390	528	403	432	682	402	443	651
ENSDARG00000005980	1375	1265	1169	1480	1414	1298	1267	1666	1364	1543	1656	1282	1464	1821	1406	1523	1452	1189	1802	1579	1392	1720	1685	1280
ENSDARG00000005989	387	399	574	506	362	555	389	401	593	355	367	514	377	458	583	363	381	524	493	393	718	455	404	551
ENSDARG00000005993	67	46	40	79	69	26	59	50	30	44	69	40	72	59	37	59	97	44	81	71	27	49	76	42
ENSDARG00000006003	107	111	46	116	111	58	134	102	53	107	122	84	116	99	99	129	135	74	144	95	82	136	131	69
ENSDARG00000006008	1346	1158	911	1228	1182	1017	1309	1249	930	1103	1362	1007	1340	1304	1287	1068	1211	939	1298	1466	1181	1216	1350	912
ENSDARG00000006010	175	189	202	235	185	182	186	203	238	203	181	184	198	242	209	188	189	213	221	230	299	245	190	217
ENSDARG00000006011	72	52	52	68	41	39	58	47	59	57	53	40	65	56	67	35	62	41	67	73	56	58	59	54
ENSDARG00000006019	1755	1372	1380	1996	1455	1559	1568	1311	1270	1480	1600	1666	1772	1684	1628	1457	1698	1380	1885	1629	1457	1878	1789	1404
ENSDARG00000006025	320	317	348	358	318	298	323	369	377	307	373	301	323	390	400	304	288	302	346	402	420	368	383	337
ENSDARG00000006029	488	485	402	564	450	339	606	522	350	489	452	375	452	560	499	418	554	379	579	645	401	527	504	342
ENSDARG00000006031	3787	4135	5806	4924	4441	5127	4000	4463	6345	4855	4015	4850	3675	4872	5830	4136	4295	5270	3622	5322	7454	5219	4868	5481
ENSDARG00000006038	214	237	310	270	253	271	262	234	345	239	257	293	256	263	366	272	267	266	222	278	397	287	282	302
ENSDARG00000006040	176	192	208	223	191	261	197	192	251	202	213	234	200	191	228	219	223	221	234	232	272	215	228	263
ENSDARG00000006044	83	77	79	82	58	80	93	91	104	67	87	66	99	70	124	62	86	89	115	95	120	68	101	90
ENSDARG00000006052	55	49	63	73	64	92	43	53	75	64	61	94	69	71	78	61	77	95	70	62	101	86	70	65
ENSDARG00000006060	395	339	555	376	287	352	437	423	535	314	338	386	376	424	534	242	302	321	437	513	560	387	314	416
ENSDARG00000006062	592	672	888	792	638	706	689	653	876	643	646	751	679	763	905	674	571	641	715	728	892	746	796	694
ENSDARG00000006065	113	103	155	130	117	102	117	135	127	125	127	86	136	147	155	116	111	100	152	147	151	124	112	77
ENSDARG00000006074	242	246	303	282	233	280	229	299	318	234	260	268	245	279	315	207	267	290	300	325	352	280	275	272
ENSDARG00000006079	33	35	26	44	45	28	39	35	34	50	39	48	38	37	43	35	28	40	37	43	51	44	41	28
ENSDARG00000006092	2188	2286	2146	2592	2405	2256	2277	2440	2321	2178	2271	2329	2381	2528	2460	2373	2436	2195	2730	2516	2610	2603	2497	2195
ENSDARG00000006093	74	63	85	78	79	84	75	91	70	89	90	69	77	91	97	76	68	63	65	86	84	89	87	79
ENSDARG00000006094	536	454	935	728	594	968	525	617	898	617	527	738	560	602	807	561	545	765	558	803	1050	670	679	824
ENSDARG00000006109	6	7	3	4	5	5	9	8	3	0	7	3	5	3	4	4	5	5	4	5	6	5	4	3
ENSDARG00000006110	38	43	34	34	38	40	26	38	37	30	37	39	44	33	52	18	31	37	47	40	51	47	40	35
ENSDARG00000006112	236	165	189	202	144	186	203	195	185	149	193	225	183	204	204	167	196	253	201	191	178	223	189	157
ENSDARG00000006120	487	450	399	470	491	345	528	537	405	475	480	402	477	603	521	418	507	386	580	531	538	546	612	385
ENSDARG00000006124	1257	1218	1409	1452	1202	1380	1229	1272	1451	1179	1310	1388	1406	1478	1454	1230	1229	1339	1504	1445	1693	1389	1302	1373
ENSDARG00000006125	1666	1657	2185	1627	1488	1814	1543	1731	2234	1474	1496	1699	1795	1878	2133	1598	1542	1795	1896	1983	2626	1677	1726	1833
ENSDARG00000006128	433	356	321	484	427	286	440	426	362	429	459	378	459	550	482	413	426	348	626	492	405	484	390	327
ENSDARG00000006137	173	172	247	189	98	161	147	192	270	114	118	130	144	166	206	114	149	200	148	176	264	120	168	122
ENSDARG00000006151	39	33	25	41	36	37	27	53	20	33	28	26	35	24	35	33	35	29	38	35	41	39	34	25
ENSDARG00000006169	507	500	597	600	453	534	516	549	640	471	493	504	553	633	607	476	536	563	576	634	702	560	575	552
ENSDARG00000006174	14	17	15	22	18	17	24	14	22	17	15	29	9	13	18	19	10	17	15	18	20	10	21	25
ENSDARG00000006181	175	186	245	199	184	246	187	163	258	182	164	159	199	216	220	201	174	219	195	229	270	203	186	219
ENSDARG00000006192	315	305	448	370	290	401	301	313	396	328	321	404	291	374	471	340	307	371	379	323	538	349	370	366
ENSDARG00000006196	319	327	326	351	292	372	296	327	377	322	301	323	349	387	375	306	379	350	401	344	478	372	335	378
ENSDARG00000006200	1276	1213	2315	1719	1478	2276	1511	1505	2469	1358	1436	2378	1461	1653	2233	1612	1332	2063	1772	1662	2957	1638	1752	2218
ENSDARG00000006202	471	562	761	552	535	639	537	565	796	567	522	637	622	611	794	512	556	550	594	757	872	567	596	635
ENSDARG00000006206	73	65	86	65	55	86	85	82	75	73	69	73	71	98	90	72	76	75	96	68	99	70	92	73
ENSDARG00000006207	137	152	946	242	145	1135	131	164	927	161	154	714	150	203	490	193	163	1078	144	169	863	163	197	860
ENSDARG00000006215	1196	1480	1280	1580	1370	1326	1326	1500	1440	1236	1137	1303	1244	1469	1653	1345	1270	1318	1398	1582	1567	1384	1551	1352
ENSDARG00000006219	525	702	1251	816	626	1139	702	745	1269	695	634	939	685	703	1188	773	562	1050	688	860	1412	716	892	1019
ENSDARG00000006220	1130	1401	437	1536	1231	380	1916	1400	414	1274	1201	479	1348	2049	795	861	1450	366	1708	1743	647	1320	1231	512
ENSDARG00000006225	640	600	534	802	577	581	633	683	620	710	654	537	657	664	654	717	655	575	802	798	681	688	717	532
ENSDARG00000006235	721	743	647	539	499	565	650	751	805	458	571	432	713	828	767	557	431	562	674	722	770	490	570	408
ENSDARG00000006240	332	322	297	369	329	285	303	344	287	289	338	274	327	355	370	336	341	276	346	363	350	364	339	315
ENSDARG00000006242	1991	1958	2423	2024	1853	2371	2084	2107	2449	1918	1930	2054	2077	2037	2526	1940	1865	2562	2154	2282	3049	2129	2069	2327
ENSDARG00000006251	437	336	395	521	409	400	434	472	352	439	425	380	482	463	505	400	378	432	478	474	486	462	462	371
ENSDARG00000006253	291	250	303	309	254	278	292	305	310	271	280	227	258	298	333	245	286	295	288	290	365	301	307	268
ENSDARG00000006257	479	375	372	572	492	405	497	566	328	461	565	487	505	506	551	550	508	419	602	512	463	556	487	428
ENSDARG00000006260	2544	2320	2637	3168	2725	3166	2846	2623	3088	2682	3271	3618	3151	2922	3198	2758	3218	3186	3283	2465	3363	3104	2836	3079
ENSDARG00000006266	1143	1065	1301	1153	989	1396	1053	1198	1502	1088	1100	1220	1043	1273	1593	1034	1074	1239	1267	1392	1743	1170	1176	1309
ENSDARG00000006272	192	185	343	252	169	380	174	197	364	202	193	262	195	206	257	169	184	268	216	221	364	217	224	288
ENSDARG00000006279	59	58	41	59	53	29	48	50	47	62	49	54	61	61	57	28	48	36	68	58	70	56	35	36
ENSDARG00000006283	455	432	531	462	431	581	455	415	593	414	436	594	454	524	666	461	473	562	542	532	639	507	524	530
ENSDARG00000006288	25	14	33	31	23	31	19	26	40	24	18	49	17	25	34	32	30	34	27	29	34	34	28	41
ENSDARG00000006290	2210	1963	2121	2590	2155	2290	2053	2134	2312	1980	2315	2163	2076	2051	2491	1952	2194	2356	2280	2256	2641	2118	2569	2161
ENSDARG00000006292	35	21	35	30	26	25	29	39	40	25	23	28	35	28	49	19	26	22	18	38	51	20	21	28
ENSDARG00000006299	456	393	376	417	396	341	435	441	421	411	453	415	476	454	507	418	390	337	502	495	472	476	449	377
ENSDARG00000006300	190	183	193	221	153	202	198	186	228	150	186	179	182	201	209	169	186	195	192	215	199	164	205	141
ENSDARG00000006301	244	202	242	312	261	225	273	284	202	246	263	250	287	292	309	245	262	219	373	274	305	262	263	224
ENSDARG00000006307	234	220	276	242	175	189	256	263	292	180	222	168	294	292	270	183	211	176	246	238	325	256	212	178
ENSDARG00000006308	15	18	30	24	16	21	11	19	16	11	6	13	18	17	27	15	18	11	14	21	16	18	11	16
ENSDARG00000006314	1468	1124	1314	1653	1280	1345	1442	1294	1291	1499	1445	1253	1341	1467	1644	1202	1447	1280	1526	1618	1623	1698	1488	1502
ENSDARG00000006316	29737	29259	24978	29751	25586	26830	28481	29220	28049	26432	27547	24249	27912	29647	29454	27677	25943	27658	29196	32736	31012	28672	28620	24573
ENSDARG00000006332	360	401	516	433	339	456	362	393	538	342	355	444	386	430	467	404	401	488	441	444	610	432	419	386
ENSDARG00000006341	0	3	4	6	6	3	2	7	3	2	3	3	6	3	6	4	6	5	8	0	5	2	7	3
ENSDARG00000006345	187	182	238	214	173	193	205	218	220	169	201	216	206	234	251	199	211	230	234	229	275	201	230	213
ENSDARG00000006350	8	4	3	3	12	6	7	11	7	8	10	6	9	8	11	5	6	5	9	7	12	4	4	4
ENSDARG00000006353	104	89	138	136	93	194	111	97	178	91	113	162	113	109	163	105	160	141	102	114	189	131	125	184
ENSDARG00000006356	514	445	530	480	412	546	471	544	598	406	480	482	490	507	600	440	412	451	544	574	627	468	504	487
ENSDARG00000006368	52	26	20	41	25	19	33	25	22	36	43	30	33	32	31	26	28	23	51	43	29	41	30	29
ENSDARG00000006370	1716	1575	1744	1731	1469	1846	1433	1706	1987	1537	1496	1604	1648	1608	1920	1701	1470	1869	1639	1971	2104	1585	1826	1846
ENSDARG00000006372	13	16	11	21	10	8	21	5	7	10	16	8	17	5	20	16	12	19	11	18	9	9	17	4
ENSDARG00000006383	359	327	322	395	344	349	327	366	382	378	347	356	376	416	413	358	332	321	410	404	483	396	336	327
ENSDARG00000006385	405	388	471	475	361	436	376	398	444	407	364	373	455	525	505	370	405	440	364	484	567	457	426	387
ENSDARG00000006389	280	297	319	335	247	270	344	375	352	305	329	317	344	440	381	304	319	267	427	406	438	356	354	246
ENSDARG00000006392	110	142	141	144	115	182	112	135	167	104	130	136	113	111	162	108	128	156	135	144	182	162	137	131
ENSDARG00000006395	513	471	489	560	485	490	460	540	546	475	560	538	522	635	667	529	505	509	640	580	734	532	545	521
ENSDARG00000006396	226	148	141	286	251	205	199	236	209	270	327	203	193	236	235	189	285	182	239	209	212	253	288	167
ENSDARG00000006397	1216	1155	1216	1227	1044	1227	1105	1154	1236	996	1063	1094	1146	1253	1411	1080	1158	1116	1188	1248	1356	1238	1252	1211
ENSDARG00000006399	2427	2245	2432	2645	2353	2535	2401	2385	2551	2145	2562	2423	2346	2439	2846	2290	2599	2570	2684	2574	2868	2520	2603	2339
ENSDARG00000006408	836	874	853	1042	859	955	913	941	968	844	864	888	876	945	1142	944	906	1018	920	1026	1124	954	1002	929
ENSDARG00000006409	14	9	12	11	10	16	7	6	9	17	12	13	7	6	14	16	6	14	11	16	18	17	15	20
ENSDARG00000006413	12639	12924	10679	13924	11050	12490	11834	12546	11216	12214	12397	10795	11986	12977	12272	12411	12141	12881	12189	14481	12993	12688	13317	10767
ENSDARG00000006420	529	437	522	517	368	417	463	494	506	395	540	490	577	564	642	469	414	415	635	477	553	561	429	461
ENSDARG00000006422	215	157	204	207	150	162	211	167	240	145	169	214	186	200	224	174	193	213	203	243	252	174	163	188
ENSDARG00000006427	7961	8383	2546	10194	9985	2766	10292	8066	2480	10395	8382	4012	9043	9266	6352	8742	9731	2205	10211	10327	3606	10402	10519	3576
ENSDARG00000006434	147	158	257	204	182	228	150	170	299	180	166	164	150	180	241	190	136	225	209	219	280	150	189	196
ENSDARG00000006447	31	24	30	31	21	17	33	33	23	27	19	20	13	27	30	22	30	16	40	37	9	28	25	21
ENSDARG00000006456	289	226	78	290	267	95	291	229	69	243	290	121	240	255	207	264	337	126	306	295	139	298	268	148
ENSDARG00000006467	173	151	132	139	121	101	150	158	118	150	121	118	163	164	188	136	129	115	177	174	173	147	159	96
ENSDARG00000006468	52	36	30	43	36	42	33	38	29	44	29	40	39	43	34	30	32	30	23	23	36	47	62	43
ENSDARG00000006474	16	13	60	51	31	58	22	22	62	26	33	46	24	30	64	28	32	40	30	28	80	31	41	55
ENSDARG00000006477	461	416	675	528	401	586	488	441	707	311	426	569	454	459	676	406	452	511	505	474	849	462	484	585
ENSDARG00000006487	4625	4452	4022	4954	4352	4041	4582	4758	4139	4439	4679	3824	4352	4764	4857	4231	4254	4269	4811	5315	4550	4941	4953	3880
ENSDARG00000006491	231	237	232	262	225	259	266	280	283	209	215	227	243	286	311	176	238	259	237	309	302	272	245	276
ENSDARG00000006494	145	124	129	186	146	141	161	156	136	137	151	135	132	164	194	180	155	140	173	178	187	188	179	139
ENSDARG00000006497	4496	4223	3530	4342	3896	3237	4160	4224	3694	3964	4360	3396	4339	4464	4275	4209	4338	3411	4475	4810	4264	4389	4303	3205
ENSDARG00000006501	19	24	10	1	2	1	12	8	0	1	5	3	7	2	7	2	4	0	5	34	11	2	2	2
ENSDARG00000006508	220	270	310	284	265	292	245	284	305	264	199	283	247	293	311	231	229	285	276	274	369	260	270	277
ENSDARG00000006514	471	483	501	537	436	477	529	520	538	418	505	426	526	534	668	425	500	468	579	575	528	434	512	441
ENSDARG00000006522	36	22	57	39	43	74	27	17	49	38	46	47	40	43	43	45	28	55	32	30	55	36	23	50
ENSDARG00000006524	948	734	1146	1040	895	1027	863	855	1072	885	943	978	928	1079	1234	907	833	932	1006	999	1304	968	981	964
ENSDARG00000006526	4265	4567	11986	5293	4640	14633	4873	5852	14356	4704	4751	14306	5233	5829	9576	4818	4681	12605	5380	5760	18909	5479	5123	15009
ENSDARG00000006527	803	680	882	935	726	820	752	839	884	742	802	776	786	857	905	726	881	779	870	951	955	847	908	757
ENSDARG00000006544	10	5	3	16	9	17	14	10	7	12	10	9	9	7	6	7	12	16	13	12	13	8	14	6
ENSDARG00000006545	144	148	207	162	135	209	138	184	227	179	166	182	188	145	196	153	133	192	173	177	245	145	196	195
ENSDARG00000006546	586	585	553	711	636	517	541	626	590	675	600	468	537	718	593	633	664	575	693	792	612	767	680	527
ENSDARG00000006553	317	242	383	336	248	393	318	304	400	280	317	394	292	319	359	251	329	440	309	404	430	322	330	396
ENSDARG00000006560	4	8	4	5	10	5	7	4	8	13	5	6	6	6	4	4	7	8	2	14	3	5	10	7
ENSDARG00000006566	428	391	416	484	482	486	385	432	412	456	490	442	396	447	462	472	508	427	423	472	482	533	498	421
ENSDARG00000006567	41	58	104	74	51	77	50	59	115	48	45	65	49	48	71	52	38	77	61	61	98	46	74	90
ENSDARG00000006568	22	43	31	41	47	24	34	42	35	39	27	37	40	44	34	33	33	27	42	51	32	45	49	46
ENSDARG00000006577	35	26	56	51	31	55	40	31	45	28	30	51	42	41	54	29	34	40	31	42	59	27	43	34
ENSDARG00000006580	2	1	0	2	0	1	1	0	0	0	0	0	2	0	0	0	1	1	1	0	0	0	1	1
ENSDARG00000006584	487	433	414	538	416	447	477	517	481	406	512	490	538	551	529	472	441	404	566	507	629	544	451	427
ENSDARG00000006585	49	41	60	70	60	49	61	64	58	49	61	58	62	56	57	42	67	44	57	54	71	54	74	30
ENSDARG00000006588	8183	5383	3653	7510	4336	4893	6614	4597	4318	6575	3340	3894	7435	5197	4184	5872	4507	3621	6818	5724	4700	7431	5917	3644
ENSDARG00000006598	250	345	491	287	210	493	230	343	620	252	218	509	321	304	780	267	271	527	310	357	737	306	294	481
ENSDARG00000006600	493	480	726	566	494	656	529	510	677	508	465	533	474	578	742	475	514	587	585	597	888	539	591	561
ENSDARG00000006601	231	175	237	227	186	236	218	220	271	237	184	228	265	243	255	211	228	211	293	239	288	267	208	242
ENSDARG00000006602	24	15	35	23	15	20	12	29	24	23	22	18	16	18	35	12	16	14	30	18	35	28	15	16
ENSDARG00000006603	385	293	570	396	406	695	372	323	687	330	307	591	365	328	542	365	402	777	355	420	714	401	425	703
ENSDARG00000006604	95	102	79	93	85	82	95	75	92	82	64	75	84	96	90	102	87	81	116	100	99	93	95	74
ENSDARG00000006607	168	182	159	198	169	124	142	173	158	138	177	169	186	217	193	159	154	124	194	177	194	181	160	175
ENSDARG00000006609	390	387	451	501	393	476	421	400	499	371	409	508	412	459	497	387	469	457	450	531	539	449	497	442
ENSDARG00000006615	164	224	225	245	211	194	170	162	204	186	186	171	191	222	262	136	230	168	196	213	259	201	229	215
ENSDARG00000006617	272	258	449	357	265	463	265	272	408	290	308	417	298	267	356	268	310	391	316	386	413	381	369	380
ENSDARG00000006621	393	384	315	432	367	344	405	469	352	362	436	293	357	410	395	374	390	340	440	476	448	414	442	315
ENSDARG00000006624	326	253	413	385	267	378	322	341	423	290	341	332	290	372	413	291	327	426	331	376	484	354	414	380
ENSDARG00000006636	134	103	81	124	129	68	141	121	95	110	132	123	123	148	145	158	114	75	143	130	123	123	134	95
ENSDARG00000006639	138	133	113	174	141	101	147	136	123	146	150	143	160	185	157	128	162	108	183	155	137	178	160	102
ENSDARG00000006640	116	110	92	152	149	87	130	135	99	106	174	102	153	156	113	165	130	102	153	127	120	146	132	106
ENSDARG00000006642	378	407	629	443	381	574	428	457	670	426	425	490	423	436	602	453	364	598	365	451	699	439	478	565
ENSDARG00000006666	163	200	197	150	168	171	148	214	225	186	174	206	194	199	231	167	191	234	200	210	240	183	220	172
ENSDARG00000006672	275	241	250	320	214	239	237	238	271	260	291	232	259	278	256	266	238	221	304	324	301	253	283	258
ENSDARG00000006677	55	34	79	73	57	70	64	64	78	69	49	91	50	54	65	47	46	67	63	64	77	50	67	70
ENSDARG00000006678	22	9	13	14	9	13	11	18	17	7	15	19	7	11	10	11	9	6	9	12	16	18	13	7
ENSDARG00000006683	257	209	212	311	283	234	256	248	237	310	308	278	285	274	312	250	260	253	277	328	306	356	274	241
ENSDARG00000006691	16596	16406	16715	19868	17993	16675	16910	18009	16948	19752	19158	15765	16769	17303	18853	18358	16942	19159	15703	20375	19385	19291	20409	17510
ENSDARG00000006712	188	178	168	190	185	211	209	183	199	194	204	192	184	210	248	226	207	163	238	205	227	211	198	150
ENSDARG00000006719	494	461	592	673	585	638	503	545	657	559	552	633	489	529	578	517	556	670	567	649	603	568	600	582
ENSDARG00000006747	521	453	425	630	511	541	519	564	530	534	527	484	517	577	594	592	458	481	520	569	612	681	563	516
ENSDARG00000006754	120	113	84	128	118	76	146	116	89	128	143	108	134	127	113	121	113	88	150	132	100	145	124	97
ENSDARG00000006757	2104	2124	2295	1292	1357	1393	2237	1783	2454	1240	1338	1360	1944	2402	2674	1387	1354	1395	1610	2097	2886	1305	1408	1453
ENSDARG00000006758	255	251	258	292	221	247	256	289	289	270	290	265	277	356	314	272	237	234	282	283	337	262	281	241
ENSDARG00000006760	206	177	223	288	221	247	215	269	294	232	223	227	217	267	343	216	202	200	259	236	317	246	230	220
ENSDARG00000006766	1864	1910	2649	2027	1878	2529	2002	1971	2678	1877	1714	2053	1935	2143	2453	2029	1986	2215	1930	2331	3063	1964	2174	2572
ENSDARG00000006773	219	176	198	230	193	180	214	255	196	184	232	204	232	236	274	162	213	153	264	230	234	254	255	188
ENSDARG00000006775	35	16	22	22	10	16	23	30	18	28	19	26	32	27	15	29	23	13	20	34	30	29	29	15
ENSDARG00000006782	98	107	139	154	134	190	100	107	178	107	120	194	115	127	165	108	145	171	145	138	214	104	113	156
ENSDARG00000006786	447	422	507	550	410	540	386	478	464	434	407	506	366	477	539	472	449	540	398	535	568	528	502	473
ENSDARG00000006791	266	212	171	215	188	159	265	204	175	208	254	179	225	246	227	222	231	183	261	259	256	244	222	166
ENSDARG00000006797	136	109	119	158	131	133	113	143	168	138	129	149	122	142	165	109	120	111	136	144	132	140	136	123
ENSDARG00000006811	287	241	165	345	301	140	321	305	173	269	295	178	273	332	286	272	332	157	372	365	211	303	324	202
ENSDARG00000006812	825	797	1016	980	750	1061	814	902	1154	863	867	939	859	982	1123	835	828	1019	995	1010	1331	1013	1011	1008
ENSDARG00000006816	0	0	0	1	1	2	0	1	1	1	2	1	0	0	0	1	0	0	0	2	0	0	1	1
ENSDARG00000006818	63	72	132	86	79	131	92	83	126	97	77	117	69	86	117	74	87	124	95	83	137	68	73	121
ENSDARG00000006832	270	275	244	284	241	223	290	300	257	223	280	280	277	344	293	277	262	178	302	310	309	295	293	244
ENSDARG00000006837	769	717	708	811	713	669	732	713	711	695	830	660	753	771	846	752	769	634	866	910	834	866	930	629
ENSDARG00000006838	14	14	9	26	16	23	14	27	20	32	25	20	20	23	22	19	38	16	19	25	21	26	19	25
ENSDARG00000006840	1598	1795	3146	1977	1670	2579	1686	1782	2852	1633	1524	1883	1660	1779	2639	1604	1551	2497	1718	2015	2948	1685	1892	2294
ENSDARG00000006848	84	46	34	45	28	23	60	53	47	36	34	23	65	61	92	41	27	17	67	54	53	34	35	26
ENSDARG00000006849	101	96	86	156	154	117	123	133	98	152	179	115	111	106	90	158	162	112	97	99	112	160	175	118
ENSDARG00000006859	360	365	187	458	375	274	335	337	199	366	448	295	374	368	335	443	436	267	435	374	292	430	497	325
ENSDARG00000006862	352	362	290	372	292	339	377	384	285	349	374	298	361	366	358	352	328	282	408	365	323	408	365	306
ENSDARG00000006863	25	17	33	18	19	18	22	19	28	19	12	28	15	17	27	12	15	32	28	18	24	13	16	33
ENSDARG00000006865	70	64	62	64	51	74	77	67	66	69	73	60	84	67	87	82	70	54	70	100	69	69	65	74
ENSDARG00000006868	61	59	81	66	68	104	57	97	138	60	82	109	91	86	163	98	82	114	96	103	196	101	100	133
ENSDARG00000006869	79	97	110	122	78	97	90	113	106	125	101	102	94	122	116	78	84	80	117	129	126	97	112	103
ENSDARG00000006877	21	18	40	31	49	50	45	35	48	29	42	50	36	30	43	16	28	36	44	40	46	52	36	54
ENSDARG00000006878	448	425	334	426	435	323	379	424	384	441	416	356	404	464	431	404	367	332	440	447	441	431	464	355
ENSDARG00000006889	166	146	155	216	184	106	193	210	157	186	172	154	189	211	176	199	144	135	215	202	157	238	193	144
ENSDARG00000006891	66	62	56	47	58	54	59	88	59	52	66	48	66	67	87	65	44	48	55	78	69	77	83	52
ENSDARG00000006892	45	61	28	83	45	30	69	57	25	66	40	31	55	68	52	65	65	23	63	61	42	71	52	30
ENSDARG00000006894	21	29	30	25	16	23	22	25	23	25	32	22	22	26	49	21	21	20	19	26	38	31	32	26
ENSDARG00000006896	128	114	119	133	117	120	110	128	131	110	140	125	125	150	112	131	106	147	135	118	144	126	141	133
ENSDARG00000006899	246	240	309	237	172	344	200	274	293	241	213	242	242	251	386	170	200	279	258	318	377	182	267	264
ENSDARG00000006900	286	285	468	495	313	413	379	319	525	309	349	396	352	320	462	266	325	401	324	403	549	331	458	394
ENSDARG00000006901	514	486	374	595	536	395	538	528	438	477	561	461	508	576	560	499	573	426	606	647	450	522	584	481
ENSDARG00000006911	20	17	17	33	18	14	12	11	11	19	23	12	12	25	24	12	16	11	14	25	18	19	15	19
ENSDARG00000006915	633	628	1037	780	676	1006	528	603	1045	632	641	822	588	636	945	673	643	1029	688	782	1208	805	747	908
ENSDARG00000006921	690	634	854	932	767	897	730	917	914	791	803	907	904	865	1071	756	807	918	972	963	1155	900	825	808
ENSDARG00000006923	298	195	296	333	263	265	330	341	335	302	316	217	285	332	334	219	220	243	367	362	371	325	237	227
ENSDARG00000006924	248	221	267	236	210	222	226	208	280	201	208	212	227	242	303	261	162	176	268	256	293	240	202	241
ENSDARG00000006939	1	0	2	0	1	0	1	0	6	0	0	8	1	2	2	1	2	1	0	2	4	5	0	2
ENSDARG00000006944	7	12	4	13	10	4	11	6	8	13	4	6	17	17	8	6	8	5	16	23	10	12	10	5
ENSDARG00000006963	364	355	595	428	359	616	364	403	556	380	372	511	421	390	502	335	438	482	453	374	585	370	474	511
ENSDARG00000006978	46	42	61	63	56	63	44	58	57	45	46	48	44	61	88	49	38	32	72	63	94	57	62	69
ENSDARG00000006981	17	12	27	27	15	36	14	10	31	17	8	33	11	14	41	20	7	27	18	16	38	17	22	32
ENSDARG00000006983	288	290	294	335	289	258	292	373	264	310	347	299	305	324	359	327	313	269	374	353	360	368	370	235
ENSDARG00000006990	173	143	165	199	149	188	148	194	203	128	160	185	194	207	190	146	192	155	160	176	212	167	212	161
ENSDARG00000007009	103	70	142	104	86	135	85	125	128	110	105	115	94	123	131	114	108	134	141	120	169	98	89	137
ENSDARG00000007018	1	6	3	3	4	3	5	2	2	3	2	6	3	6	6	4	7	7	3	6	8	3	3	7
ENSDARG00000007024	1423	1494	881	1443	1659	903	1612	1881	973	1519	1644	779	1424	1878	1359	1307	1502	985	1688	1924	1092	1600	1356	1049
ENSDARG00000007025	86	97	85	155	108	113	94	83	88	122	126	84	113	103	97	120	115	107	117	125	111	128	152	110
ENSDARG00000007034	445	525	550	740	584	666	478	747	406	683	696	651	682	591	663	684	620	729	542	766	683	771	729	533
ENSDARG00000007040	104	126	106	107	88	83	83	112	109	87	86	131	62	91	120	89	91	106	81	111	147	92	103	120
ENSDARG00000007045	206	179	234	220	187	200	225	210	229	180	228	227	202	233	272	200	201	199	257	231	295	209	201	182
ENSDARG00000007065	167	149	191	201	142	193	157	172	237	138	163	204	188	200	217	160	139	182	172	201	191	152	152	170
ENSDARG00000007067	0	0	0	0	0	0	0	0	0	0	1	0	0	0	0	0	0	0	0	0	0	0	0	0
ENSDARG00000007077	163	152	136	207	150	125	138	136	148	141	144	180	161	181	189	153	177	148	219	175	176	159	159	144
ENSDARG00000007080	2243	2396	3613	2417	1959	3065	2109	2366	3923	2190	1939	2875	2297	2046	4046	2408	1680	2362	2284	2683	4926	2206	2600	3465
ENSDARG00000007081	338	342	364	456	349	348	373	441	355	369	410	396	453	443	436	414	401	390	465	408	416	494	420	366
ENSDARG00000007086	136	180	216	222	130	244	148	194	190	163	156	162	148	167	185	171	155	193	172	209	232	165	175	215
ENSDARG00000007092	321	274	354	309	259	309	303	301	354	266	295	298	310	315	370	278	293	311	293	362	405	317	290	299
ENSDARG00000007097	54	51	32	54	43	26	69	59	38	54	67	27	42	67	41	46	69	22	73	67	45	63	96	26
ENSDARG00000007098	3293	3375	3391	3877	3357	3681	3354	3536	3540	3329	3532	3307	3350	3792	3910	3525	3394	3367	3625	3764	3917	3617	3900	3716
ENSDARG00000007099	419	377	466	451	390	511	404	394	535	402	408	455	427	460	473	392	445	482	487	441	565	456	490	508
ENSDARG00000007108	174	177	207	171	151	163	180	150	191	147	143	142	154	158	210	124	179	166	159	208	231	183	181	162
ENSDARG00000007125	78	47	76	65	57	59	35	59	62	70	66	58	61	65	76	55	52	43	73	64	73	68	70	61
ENSDARG00000007127	298	236	249	303	233	331	231	263	243	239	274	288	272	263	273	261	277	246	245	254	320	242	234	310
ENSDARG00000007129	113	103	134	196	151	142	120	131	126	159	144	124	123	131	165	116	98	140	130	154	141	161	171	122
ENSDARG00000007130	282	330	553	376	344	553	378	369	736	287	335	403	317	361	566	327	298	510	329	397	720	309	451	506
ENSDARG00000007135	529	428	519	524	488	428	495	548	562	459	513	578	538	613	565	511	504	507	545	536	645	562	594	538
ENSDARG00000007136	179	132	189	175	206	187	171	190	188	148	190	173	136	183	177	195	222	156	207	195	245	250	216	186
ENSDARG00000007141	796	833	1767	1022	829	1698	854	928	1616	773	860	1163	818	898	1335	934	837	1503	886	1095	1774	872	1051	1425
ENSDARG00000007149	411	337	332	415	409	281	457	449	335	412	450	373	442	447	408	334	396	279	483	435	388	454	413	354
ENSDARG00000007151	47	33	41	20	36	24	37	43	56	34	23	24	31	38	62	33	17	25	52	34	55	30	33	22
ENSDARG00000007169	250	269	224	232	223	221	209	254	241	193	257	197	234	228	229	202	217	248	221	257	282	232	231	239
ENSDARG00000007171	108	107	97	103	84	87	124	115	106	112	90	78	101	85	106	90	101	80	118	104	118	118	126	99
ENSDARG00000007172	563	383	388	658	527	347	496	576	382	540	589	492	557	594	574	477	510	348	664	532	512	591	530	437
ENSDARG00000007175	160	164	200	222	180	191	196	189	184	193	188	167	186	210	187	199	166	192	188	223	234	234	198	223
ENSDARG00000007179	536	485	513	652	485	556	513	517	618	489	554	493	480	551	621	517	481	507	562	557	672	567	608	548
ENSDARG00000007180	560	732	1005	782	707	921	548	541	1003	673	610	773	668	792	823	796	629	879	667	817	1128	786	808	835
ENSDARG00000007181	137	132	151	160	161	145	148	188	155	148	125	158	138	165	181	141	131	181	149	190	199	152	175	128
ENSDARG00000007184	361	290	499	374	297	424	327	386	490	311	299	413	338	379	488	362	291	355	385	309	665	383	379	388
ENSDARG00000007186	61	48	36	73	58	34	45	75	46	49	59	53	52	61	57	44	73	29	46	68	55	72	77	51
ENSDARG00000007195	292	251	154	297	284	172	274	294	193	272	280	212	304	352	279	269	265	201	315	325	224	348	274	201
ENSDARG00000007196	252	284	273	293	248	297	278	295	317	237	276	290	232	312	317	265	311	335	319	320	379	297	315	283
ENSDARG00000007198	201	149	157	225	186	180	166	173	158	221	249	237	219	187	228	186	194	175	241	190	203	209	218	203
ENSDARG00000007199	0	0	0	0	0	1	0	0	0	0	0	1	0	0	9	0	0	0	2	0	0	1	0	0
ENSDARG00000007207	58	68	72	94	64	64	93	81	77	66	90	50	79	82	88	59	62	67	68	92	75	94	93	54
ENSDARG00000007216	840	1026	2237	1170	1023	2194	1052	1170	2373	1051	1041	1623	1035	1135	1843	1186	971	1978	1057	1348	2430	1043	1373	1770
ENSDARG00000007217	120	159	243	184	162	195	141	125	247	114	120	169	157	127	240	134	120	173	155	170	260	148	138	198
ENSDARG00000007219	589	455	652	699	566	754	646	532	743	565	671	871	665	649	853	571	757	921	785	731	915	572	633	715
ENSDARG00000007220	336	256	315	351	344	303	343	377	336	314	366	352	306	379	424	309	285	317	355	373	381	371	359	302
ENSDARG00000007221	58	74	22	78	51	32	72	38	38	51	60	38	85	61	57	62	72	45	54	69	51	77	71	39
ENSDARG00000007231	268	264	266	317	235	243	247	281	260	253	273	251	282	319	306	242	270	267	309	290	318	299	273	266
ENSDARG00000007241	638	622	518	794	632	519	666	845	515	679	743	601	588	884	619	839	613	548	782	755	658	816	696	562
ENSDARG00000007244	709	715	1261	740	643	1246	648	726	1326	680	575	766	687	774	1058	694	510	1142	631	915	1326	765	731	990
ENSDARG00000007245	26	28	32	24	34	22	38	49	35	28	24	26	29	30	32	19	26	18	27	50	33	26	32	30
ENSDARG00000007247	473	438	493	498	429	469	415	500	522	436	456	442	466	508	550	445	445	458	538	570	526	507	536	424
ENSDARG00000007250	132	132	141	152	115	113	119	113	133	138	177	133	121	158	177	127	148	159	128	139	156	133	128	125
ENSDARG00000007257	335	348	665	450	326	687	357	382	674	374	393	548	356	402	577	314	327	636	365	422	741	390	427	590
ENSDARG00000007264	1075	1073	1144	1238	1123	1095	1057	1074	1178	974	1170	1139	1092	1138	1235	1072	1105	1021	1162	1202	1286	1165	1195	1040
ENSDARG00000007271	284	270	195	301	267	204	292	279	232	267	295	202	321	286	302	236	318	198	293	351	283	326	313	241
ENSDARG00000007275	19319	19256	26692	23532	18805	27750	16818	21106	28176	19494	17266	24572	17767	20417	31015	20143	18479	29205	18350	23129	31257	22894	23010	25470
ENSDARG00000007276	5192	6148	3949	5460	5657	3711	5701	6607	4235	7445	3251	2753	6087	6397	3874	6753	5478	3529	5717	5363	5040	5485	5983	4015
ENSDARG00000007277	66	62	31	88	64	28	55	55	32	49	67	31	50	58	57	60	78	40	79	63	35	73	69	31
ENSDARG00000007278	62	55	26	72	70	42	53	68	41	61	87	61	79	57	71	76	78	37	87	66	52	73	92	44
ENSDARG00000007279	317	320	458	408	323	465	304	332	500	275	312	418	303	345	454	318	329	419	349	371	508	344	394	440
ENSDARG00000007285	308	289	392	327	260	302	255	312	391	256	244	316	289	335	378	267	294	340	292	318	413	284	315	362
ENSDARG00000007289	25	22	34	19	33	27	13	12	29	16	11	35	22	18	27	16	25	27	23	24	35	21	26	25
ENSDARG00000007294	2786	2718	3542	3658	3062	4042	2948	2602	3809	2954	3340	3926	3467	3416	4114	3099	3522	3623	3204	3508	4481	3586	3644	3784
ENSDARG00000007302	200	148	168	225	201	167	154	203	202	143	160	178	181	194	189	148	176	193	211	199	214	193	196	166
ENSDARG00000007315	128	98	106	167	153	100	154	131	108	123	168	116	133	125	156	163	172	109	151	140	125	169	185	125
ENSDARG00000007320	19781	19963	17954	23738	21419	21248	19245	19759	18946	21031	21544	17841	18677	19903	20427	22079	20922	21171	20210	22796	21027	22114	22678	19690
ENSDARG00000007323	1178	1177	1667	1285	1048	1829	1080	1198	1908	1026	1020	1482	1129	1233	1651	1101	1192	1804	1220	1350	2065	1168	1349	1565
ENSDARG00000007329	10	17	16	26	12	8	18	15	27	25	12	29	16	12	25	22	24	14	28	16	24	21	17	12
ENSDARG00000007344	294	329	2433	464	463	5257	246	606	4380	429	412	4234	323	255	3468	435	461	3290	390	398	4597	555	703	3955
ENSDARG00000007347	404	465	735	630	465	981	444	533	892	540	551	816	438	498	713	523	556	1052	489	552	885	564	612	869
ENSDARG00000007349	14	14	9	7	7	12	16	13	27	12	10	6	9	14	12	7	6	11	13	15	17	11	6	11
ENSDARG00000007356	50	43	34	56	35	43	48	46	63	39	58	36	43	62	62	45	49	43	58	42	42	46	45	54
ENSDARG00000007358	8	13	11	16	4	7	6	5	5	11	9	9	6	6	6	7	6	7	5	7	5	8	13	5
ENSDARG00000007359	234	209	220	292	219	253	246	278	258	221	257	238	257	269	246	211	239	232	244	280	300	250	274	230
ENSDARG00000007362	259	258	308	281	232	366	247	281	299	292	239	298	245	282	337	247	248	322	254	322	414	285	294	346
ENSDARG00000007366	117	85	46	149	142	101	141	104	65	104	128	78	114	151	146	99	126	77	156	153	81	149	117	92
ENSDARG00000007369	190	194	257	247	189	219	207	279	274	200	154	200	222	296	269	232	195	215	263	247	270	209	186	203
ENSDARG00000007370	139	85	185	172	125	270	117	120	267	146	144	282	131	118	201	127	160	246	170	158	266	191	152	279
ENSDARG00000007371	0	8	8	4	5	5	6	3	6	3	2	7	11	5	2	2	5	2	3	8	14	3	4	9
ENSDARG00000007377	126	139	734	185	131	611	170	136	651	190	162	566	182	170	456	167	176	2646	173	157	1401	186	190	543
ENSDARG00000007382	209	218	148	200	148	113	185	166	139	170	187	104	207	174	161	160	138	133	211	216	229	181	161	125
ENSDARG00000007383	173	141	200	214	148	173	181	159	199	168	159	162	145	197	224	140	165	187	204	213	232	185	223	162
ENSDARG00000007385	2818	3094	3975	3121	2919	3823	3036	3333	4319	2950	2902	3141	3062	3217	3900	3051	2822	3797	2995	3619	4591	2962	3434	3754
ENSDARG00000007387	217	133	173	221	162	169	181	208	167	162	163	172	179	189	194	163	185	178	235	218	230	197	197	170
ENSDARG00000007396	161	134	164	174	150	148	128	141	149	148	126	154	146	160	156	163	162	179	151	162	204	176	166	127
ENSDARG00000007398	70	50	46	61	63	48	46	53	48	69	60	41	69	60	64	41	37	31	69	60	67	67	67	43
ENSDARG00000007405	753	751	856	803	676	872	640	739	897	643	697	790	727	773	936	696	717	817	796	773	1109	796	805	829
ENSDARG00000007406	139	147	131	139	113	98	125	141	118	134	142	111	141	138	147	142	113	99	148	163	153	142	160	123
ENSDARG00000007407	139	94	89	106	113	113	132	111	100	118	129	110	106	124	144	107	113	120	148	121	130	123	148	95
ENSDARG00000007409	118	128	131	132	118	143	99	127	117	133	117	121	118	129	136	153	106	132	142	147	118	148	127	102
ENSDARG00000007412	289	193	631	325	309	657	286	307	580	253	279	508	287	305	511	273	262	536	286	359	744	337	335	511
ENSDARG00000007413	403	338	424	451	397	336	425	478	394	352	478	409	452	470	529	380	376	339	578	460	504	443	374	399
ENSDARG00000007418	138	124	134	132	140	144	98	121	131	108	129	118	147	130	128	107	115	138	133	162	153	117	148	129
ENSDARG00000007421	715	833	360	615	672	359	725	798	380	643	796	353	661	779	609	674	628	417	887	851	496	787	668	445
ENSDARG00000007425	142	134	200	131	106	167	131	145	223	120	124	140	98	146	181	106	113	190	130	158	224	137	129	174
ENSDARG00000007429	99	99	173	124	82	176	101	93	134	115	108	128	102	102	163	98	99	187	109	130	180	105	123	164
ENSDARG00000007430	102	86	54	102	103	59	102	103	49	99	106	81	114	126	87	104	106	65	116	119	109	112	87	47
ENSDARG00000007436	20	26	24	28	22	21	18	30	19	33	36	25	24	29	24	18	26	21	36	28	29	42	37	17
ENSDARG00000007438	694	658	672	750	659	691	679	724	711	613	707	616	706	694	761	635	713	739	765	813	806	689	786	712
ENSDARG00000007443	58	59	42	81	51	48	68	58	39	60	64	54	59	59	53	57	68	31	66	69	69	59	50	51
ENSDARG00000007444	104	97	141	100	111	113	96	111	131	106	121	115	106	114	155	98	85	112	116	120	153	115	98	128
ENSDARG00000007449	251	215	163	226	199	187	232	210	230	238	228	214	244	282	231	217	216	196	238	249	245	258	235	185
ENSDARG00000007461	107	106	126	126	110	87	128	119	131	104	87	88	103	125	136	84	106	100	144	127	131	106	104	102
ENSDARG00000007465	9	6	6	10	16	13	12	12	10	15	11	15	7	10	8	9	15	11	11	9	9	17	11	10
ENSDARG00000007467	0	1	2	1	1	0	1	2	3	1	2	1	1	0	1	1	0	1	3	3	0	0	1	1
ENSDARG00000007477	372	395	779	375	324	552	328	428	743	378	368	403	375	434	580	319	354	507	410	462	735	398	368	473
ENSDARG00000007480	3016	2801	1509	3299	3087	1748	2983	3054	1601	3295	3632	2408	2944	3197	2541	3253	3364	1714	3006	3120	1822	3489	3541	1931
ENSDARG00000007485	337	330	528	342	331	420	302	340	503	321	344	367	352	404	479	336	256	351	391	363	567	343	310	335
ENSDARG00000007490	43	38	39	48	39	27	41	47	40	41	45	20	32	40	51	43	33	27	45	50	50	55	45	46
ENSDARG00000007494	140	93	211	169	124	190	125	163	209	146	113	161	113	178	212	125	105	238	146	192	250	147	176	187
ENSDARG00000007496	312	322	396	348	300	415	320	316	427	318	378	380	388	342	416	323	347	379	338	375	476	368	413	414
ENSDARG00000007523	759	653	755	858	735	650	790	843	821	668	804	810	857	1007	987	798	728	705	1056	793	990	859	773	635
ENSDARG00000007526	1490	1529	1669	1781	1490	1667	1523	1486	1722	1504	1694	1611	1567	1590	1771	1533	1532	1681	1709	1685	1951	1737	1883	1695
ENSDARG00000007531	286	352	578	312	310	624	302	311	703	296	290	358	282	317	470	325	213	558	328	313	725	303	370	515
ENSDARG00000007534	4	4	5	5	1	0	1	4	2	5	1	3	2	10	5	5	2	1	2	4	4	6	1	1
ENSDARG00000007553	272	242	212	211	196	136	239	259	236	220	198	172	269	262	317	204	182	152	299	208	253	217	208	152
ENSDARG00000007560	161	101	96	135	150	107	133	157	96	130	142	123	147	139	167	114	144	89	164	140	103	153	152	103
ENSDARG00000007561	22	17	17	27	29	23	28	28	35	20	26	22	31	26	28	22	24	23	36	30	35	23	26	27
ENSDARG00000007566	465	451	654	550	496	581	491	527	633	504	479	520	532	533	658	484	505	559	536	615	694	534	520	573
ENSDARG00000007576	11866	11774	11015	11270	9118	8017	13073	10510	8646	8420	12431	12339	13171	11819	13651	9767	9125	9445	13347	10206	12830	13417	9911	6956
ENSDARG00000007582	8	3	2	2	4	0	9	9	2	4	1	1	6	6	7	1	3	3	3	6	8	3	3	0
ENSDARG00000007597	216	256	293	240	248	321	233	253	345	237	210	261	221	238	297	237	210	314	247	261	334	249	247	247
ENSDARG00000007601	206	198	150	262	209	175	206	267	170	256	277	224	210	241	253	201	254	205	261	228	198	273	222	195
ENSDARG00000007603	479	471	605	514	369	614	469	428	668	438	396	545	453	506	621	444	456	587	469	542	741	499	496	607
ENSDARG00000007614	79	77	89	91	74	99	76	92	111	77	78	78	99	70	70	86	102	72	83	92	98	83	87	90
ENSDARG00000007624	37	47	36	60	52	40	60	52	47	53	52	48	55	59	56	61	74	42	70	58	31	65	46	41
ENSDARG00000007630	161	185	173	182	164	161	186	191	210	180	173	172	203	229	209	165	160	142	190	203	222	166	205	170
ENSDARG00000007639	268	290	293	321	257	254	277	298	300	257	274	293	289	318	295	259	252	281	305	312	318	304	288	300
ENSDARG00000007654	1031	984	865	1192	974	917	943	1025	857	1061	1080	997	1276	1135	1257	1093	1132	864	1053	1078	1030	1242	1231	924
ENSDARG00000007655	47	33	15	43	72	23	39	38	14	41	74	20	51	50	19	44	34	26	47	42	13	73	69	20
ENSDARG00000007657	97	82	90	110	97	111	135	85	115	98	117	99	84	131	110	100	82	85	120	120	120	114	110	76
ENSDARG00000007663	932	801	729	1033	888	770	962	897	750	911	972	771	974	927	975	908	887	654	1008	971	891	1044	1019	796
ENSDARG00000007671	723	842	1291	970	801	1097	659	915	1622	925	559	992	658	1041	1163	811	615	1164	710	997	1477	838	943	1052
ENSDARG00000007678	1667	1514	1271	1773	1542	1238	1606	1570	1428	1586	1681	1441	1668	1718	1757	1689	1662	1229	1798	1695	1714	1839	1661	1309
ENSDARG00000007682	1815	1682	1705	1771	1618	1919	1679	1754	1953	1713	1788	1923	1943	1606	2027	1819	1810	1832	2003	1760	2220	1855	1812	1961
ENSDARG00000007691	445	495	837	483	467	820	425	541	967	448	454	694	499	529	739	525	462	789	535	523	905	551	540	776
ENSDARG00000007693	1797	1473	1752	1891	1453	1416	1559	1794	1971	1384	1685	1545	1357	1560	2240	1538	1573	1662	1782	1859	2282	1883	1776	1546
ENSDARG00000007697	3102	2780	1080	3218	2820	1283	2931	2847	1191	2650	3221	1670	2975	2753	2037	2833	3484	1380	3350	3467	1466	3158	3242	1381
ENSDARG00000007708	4966	7141	6368	8680	6885	8252	7593	6750	6659	8118	6617	6527	7526	6811	6291	7867	7086	5852	5294	8394	6900	6373	9198	5614
ENSDARG00000007709	83	69	428	103	79	443	59	86	443	75	60	386	74	76	342	73	73	317	94	90	590	81	89	454
ENSDARG00000007711	206	179	215	181	184	209	184	169	228	140	173	263	188	185	268	196	188	274	223	219	300	192	151	234
ENSDARG00000007715	972	1007	802	1016	866	789	889	831	811	816	979	740	1050	1088	1040	915	883	816	963	1009	1129	1060	949	681
ENSDARG00000007720	287	245	225	304	236	280	274	250	221	252	288	244	251	268	300	243	333	281	267	296	242	312	277	220
ENSDARG00000007722	97	107	135	97	102	143	93	97	162	97	119	122	96	79	155	132	97	132	96	117	174	136	109	147
ENSDARG00000007723	131	114	105	139	142	96	141	128	112	103	152	99	124	144	135	119	108	92	169	140	133	129	124	101
ENSDARG00000007727	79	60	91	120	79	112	101	101	82	110	86	126	73	78	112	64	62	71	106	111	95	102	114	74
ENSDARG00000007734	87	79	21	95	63	51	86	59	41	93	67	62	64	78	52	88	81	43	104	67	58	85	81	44
ENSDARG00000007737	626	607	890	604	580	831	624	651	992	593	661	825	717	658	915	719	649	675	715	740	1096	673	607	803
ENSDARG00000007739	734	624	937	710	535	958	635	587	1034	539	664	844	660	706	1046	544	639	1037	644	802	1287	656	628	945
ENSDARG00000007743	46	40	51	59	36	38	51	61	65	49	52	78	54	44	55	49	53	46	52	52	51	54	57	61
ENSDARG00000007744	440	522	855	622	585	737	551	514	943	563	528	694	557	588	719	577	493	801	550	524	862	607	667	696
ENSDARG00000007745	2147	2214	2556	2678	2200	2776	1996	2031	2478	2219	2243	2708	2229	2164	2868	2335	2120	2487	2321	2284	3052	2537	2686	2610
ENSDARG00000007751	61	55	84	67	76	71	54	66	80	66	61	72	71	74	88	83	67	69	92	78	69	78	79	82
ENSDARG00000007753	320	313	338	347	337	352	285	382	360	315	315	288	285	348	379	330	317	305	353	340	403	332	330	316
ENSDARG00000007755	229	226	215	243	194	311	222	272	277	209	278	246	260	227	267	206	241	247	248	275	317	228	274	255
ENSDARG00000007760	342	348	459	372	284	487	284	361	531	292	302	431	284	357	427	380	289	537	320	405	545	332	358	491
ENSDARG00000007764	191	195	163	219	190	163	176	195	220	179	214	178	189	210	212	198	158	148	225	223	203	228	197	216
ENSDARG00000007769	34	51	19	45	36	30	46	57	24	40	32	25	48	43	45	29	35	31	43	42	27	37	42	25
ENSDARG00000007774	454	437	324	448	357	298	388	431	335	412	448	351	467	536	423	414	448	304	476	549	363	479	474	377
ENSDARG00000007783	10	6	8	10	7	13	7	16	10	16	13	13	2	3	14	6	9	15	9	18	7	10	9	9
ENSDARG00000007786	490	471	565	635	553	671	506	573	583	481	616	587	474	552	654	505	578	645	590	638	674	586	614	648
ENSDARG00000007787	9	8	3	9	8	4	6	3	6	7	13	3	7	6	9	7	10	4	9	11	5	7	12	5
ENSDARG00000007788	378	306	190	346	328	187	379	393	196	341	423	223	356	415	315	354	405	207	426	407	237	368	413	210
ENSDARG00000007791	1778	1674	2050	2055	1777	2184	1764	1758	2169	1791	2017	1945	1738	1999	2042	1890	1937	2127	1975	2002	2279	2001	2035	2092
ENSDARG00000007795	5883	5613	5750	5841	4987	5637	5467	5784	6396	4999	4881	5044	5310	6098	6424	4987	4732	5582	5671	6639	6972	5436	5467	5483
ENSDARG00000007804	243	197	330	240	223	370	199	216	384	248	225	340	219	291	344	263	235	339	259	272	450	268	230	347
ENSDARG00000007807	309	266	280	266	257	265	258	264	279	236	210	244	230	299	328	226	258	257	308	353	328	280	305	244
ENSDARG00000007808	153	155	188	138	108	156	156	152	221	154	131	167	164	138	218	136	116	168	160	174	241	135	161	160
ENSDARG00000007812	431	409	479	478	459	435	412	470	454	440	446	504	467	473	523	462	385	463	531	471	578	469	432	465
ENSDARG00000007813	146	149	181	159	152	163	143	129	148	157	151	154	182	138	192	158	143	153	136	163	209	174	168	183
ENSDARG00000007818	1181	1045	941	1129	989	909	1020	1110	1021	1056	1175	944	1137	1214	1097	1069	1140	886	1169	1145	1145	1169	1086	912
ENSDARG00000007823	278	348	1909	321	224	1427	189	288	1505	249	170	801	287	326	1198	432	221	1596	280	376	1882	253	324	955
ENSDARG00000007824	893	838	926	955	773	831	896	924	883	827	894	892	877	1052	969	940	872	770	1057	974	1046	987	917	809
ENSDARG00000007825	574	540	710	571	559	703	565	633	797	542	544	645	593	655	756	475	551	646	635	651	815	647	621	654
ENSDARG00000007836	19645	19907	36037	26921	19613	41203	17694	20172	38009	19124	18273	31860	18588	18792	31325	20337	18333	41295	19956	23956	40569	22649	23558	36300
ENSDARG00000007842	7	8	6	16	12	3	12	6	7	10	8	3	17	9	8	4	9	8	8	14	3	4	10	7
ENSDARG00000007856	19	26	43	40	24	39	27	15	42	28	33	31	24	34	40	28	21	33	29	21	47	33	26	29
ENSDARG00000007863	1585	1495	1362	1623	1383	1392	1492	1564	1542	1381	1524	1296	1434	1494	1632	1469	1553	1519	1537	1725	1709	1604	1545	1404
ENSDARG00000007864	0	0	0	0	0	0	0	0	0	0	0	0	0	0	0	0	0	0	0	0	0	0	0	0
ENSDARG00000007867	1330	1327	1738	1569	1338	1857	1337	1486	1907	1301	1312	1717	1449	1658	1929	1457	1354	1665	1693	1531	2176	1520	1462	1716
ENSDARG00000007869	267	237	294	313	246	267	283	339	303	258	281	253	236	260	318	247	256	230	270	385	341	306	272	298
ENSDARG00000007885	9	11	7	8	6	1	9	9	4	8	5	3	12	10	9	8	10	6	6	7	8	9	11	3
ENSDARG00000007886	130	117	163	133	106	165	120	142	154	147	142	152	126	114	163	135	129	160	140	117	152	145	134	170
ENSDARG00000007891	128	104	221	156	113	122	127	136	176	129	127	121	117	138	179	110	130	203	148	150	194	144	162	145
ENSDARG00000007892	39	30	48	46	32	42	30	41	54	32	42	42	44	35	59	46	39	59	26	48	39	61	42	34
ENSDARG00000007901	302	377	431	363	328	402	329	297	428	357	334	377	381	395	422	348	318	415	383	378	480	388	401	351
ENSDARG00000007906	98	61	70	154	144	84	136	58	52	107	136	114	119	141	77	132	133	54	122	135	57	138	101	97
ENSDARG00000007912	223	214	312	281	182	281	229	219	322	205	201	237	224	223	291	173	289	266	236	305	323	219	318	282
ENSDARG00000007916	100	102	135	133	91	137	126	124	155	121	125	108	119	119	143	115	130	145	120	149	174	107	125	131
ENSDARG00000007918	231	227	385	219	210	386	231	240	473	198	217	290	264	186	357	236	193	329	235	240	485	203	267	342
ENSDARG00000007923	207	263	483	271	251	477	221	291	508	255	254	391	275	273	452	256	277	460	257	271	582	294	325	421
ENSDARG00000007941	282	245	219	270	212	219	288	254	149	229	262	183	285	283	263	243	266	209	306	264	277	262	274	201
ENSDARG00000007943	159	179	252	219	181	214	210	233	264	199	203	209	185	240	300	157	177	213	238	257	265	224	183	221
ENSDARG00000007944	62	56	54	59	54	51	43	56	46	57	60	45	55	53	63	59	48	56	55	49	63	80	62	41
ENSDARG00000007950	53	31	62	40	35	67	24	51	83	46	45	55	39	58	65	37	45	53	31	47	78	47	43	67
ENSDARG00000007955	415	431	960	489	451	766	540	513	941	445	433	680	551	540	832	508	386	767	516	522	1048	441	516	648
ENSDARG00000007959	582	597	739	693	646	709	597	594	784	589	657	694	649	606	807	643	619	738	624	766	814	621	735	722
ENSDARG00000007960	5415	4680	4745	6547	5370	4986	5843	5842	4924	4953	6454	6299	6185	6500	7044	5929	5564	5351	7302	5607	6450	6494	5854	5325
ENSDARG00000007971	44	57	21	77	63	29	68	59	35	65	73	42	56	54	50	51	75	52	90	57	25	55	53	38
ENSDARG00000007975	603	648	419	531	437	354	532	572	415	470	526	337	576	624	502	445	540	354	659	671	525	512	438	370
ENSDARG00000007976	520	519	496	578	524	526	547	549	594	499	506	472	448	621	653	534	488	480	577	654	665	544	561	496
ENSDARG00000007982	100	85	101	119	95	89	108	120	86	89	123	118	88	119	131	82	88	100	131	94	131	105	110	102
ENSDARG00000007988	141	117	145	174	157	174	130	113	114	128	162	127	110	138	143	101	150	173	143	147	148	170	144	185
ENSDARG00000007989	446	376	306	499	345	396	414	395	363	367	413	346	387	417	389	401	373	389	480	443	379	375	439	351
ENSDARG00000007990	29	29	33	55	27	28	42	20	20	32	26	31	24	43	36	17	34	32	44	37	33	28	27	24
ENSDARG00000007996	372	269	317	399	355	339	393	463	359	368	411	322	367	389	426	333	396	297	430	474	378	454	391	341
ENSDARG00000008010	1	4	3	8	6	7	7	2	3	3	3	7	7	3	9	3	3	7	5	10	4	2	4	0
ENSDARG00000008014	141	160	182	145	119	183	146	144	150	121	131	121	143	150	169	137	128	194	145	162	195	130	131	144
ENSDARG00000008019	7	3	6	4	2	3	2	3	8	2	3	2	2	4	0	2	3	4	3	10	5	5	2	5
ENSDARG00000008020	207	203	280	249	212	316	199	219	290	232	236	254	196	216	288	245	211	312	227	244	309	239	242	265
ENSDARG00000008022	33	44	30	57	65	43	52	59	25	49	65	32	48	51	41	33	42	31	65	49	35	46	53	29
ENSDARG00000008026	240	157	261	340	288	384	204	232	285	298	299	378	205	287	257	289	349	386	233	253	287	335	353	363
ENSDARG00000008029	351	364	163	389	332	113	383	308	106	350	260	183	296	369	289	294	400	133	379	422	168	346	336	134
ENSDARG00000008030	852	746	1532	1051	885	1575	898	1012	1657	861	838	1387	958	921	1593	789	1019	1607	1155	1256	1981	969	988	1418
ENSDARG00000008032	517	429	512	502	459	430	494	525	531	478	375	437	600	545	612	455	507	393	611	492	687	488	461	453
ENSDARG00000008034	449	385	406	480	437	447	441	468	516	434	468	411	445	503	512	412	467	468	444	499	545	444	469	453
ENSDARG00000008049	815	761	844	811	712	768	772	792	796	776	788	656	778	804	843	725	766	848	932	894	805	827	755	711
ENSDARG00000008060	112	102	128	112	95	127	121	152	131	108	109	124	121	119	187	105	100	122	97	157	154	113	120	138
ENSDARG00000008068	181	199	323	223	143	322	206	208	342	207	186	242	188	214	268	177	165	293	211	213	359	174	207	265
ENSDARG00000008075	2	3	5	1	3	3	1	3	2	3	1	3	0	1	5	2	3	8	2	2	5	1	0	0
ENSDARG00000008095	0	0	0	0	0	0	0	0	0	0	1	0	0	0	0	0	0	0	0	0	0	0	0	1
ENSDARG00000008097	568	492	524	520	527	405	588	541	470	462	544	484	590	579	590	565	520	448	655	543	611	561	536	473
ENSDARG00000008098	0	1	2	1	2	2	0	1	1	1	1	0	0	1	1	0	0	0	1	2	0	0	3	0
ENSDARG00000008100	592	598	555	559	571	524	585	552	562	567	580	535	532	589	633	625	494	512	604	671	761	647	591	555
ENSDARG00000008105	85	81	129	86	70	122	94	100	126	71	80	112	88	95	124	81	86	125	82	100	148	103	89	111
ENSDARG00000008107	237	175	228	267	244	258	198	231	185	220	230	227	206	243	252	166	188	193	256	274	250	212	241	200
ENSDARG00000008119	380	290	359	376	324	300	369	396	389	332	395	309	348	361	419	348	328	349	390	400	411	415	436	329
ENSDARG00000008127	66	42	52	59	60	51	69	76	63	48	82	57	49	56	59	61	58	41	58	62	89	52	48	48
ENSDARG00000008131	166	176	123	155	161	166	184	182	157	159	173	183	218	190	215	193	163	143	222	186	191	202	186	134
ENSDARG00000008133	88	104	100	95	78	84	71	80	84	74	106	85	73	89	85	73	81	89	103	86	107	77	96	76
ENSDARG00000008140	38	40	52	32	40	27	28	44	30	36	37	29	23	22	48	17	31	17	36	40	45	27	35	26
ENSDARG00000008141	150	130	206	143	136	185	194	161	217	157	149	160	154	175	221	149	161	156	202	195	242	147	165	158
ENSDARG00000008142	323	287	366	362	286	335	269	325	381	250	293	334	292	366	412	311	316	385	358	388	415	331	313	338
ENSDARG00000008153	603	501	592	607	518	521	501	572	596	533	552	512	562	601	657	537	601	474	557	631	660	734	597	499
ENSDARG00000008155	356	369	270	378	333	243	315	356	224	324	389	270	341	338	305	343	393	250	416	383	277	404	353	280
ENSDARG00000008164	19	23	34	37	16	23	18	29	24	20	23	31	19	29	23	38	38	24	35	31	32	31	29	27
ENSDARG00000008165	148	144	277	140	100	251	123	135	324	108	127	198	132	173	245	120	144	234	151	181	291	143	159	258
ENSDARG00000008170	244	229	206	233	193	205	230	185	274	181	204	208	203	267	222	169	235	207	223	267	291	218	228	203
ENSDARG00000008174	12	16	26	8	12	19	11	15	11	12	17	16	11	12	13	10	12	11	20	22	16	14	21	14
ENSDARG00000008182	1	6	5	10	6	6	3	1	1	1	2	7	4	8	5	5	1	4	3	4	4	5	8	5
ENSDARG00000008184	541	546	696	673	502	668	557	659	773	505	518	686	616	667	838	557	543	634	701	583	884	644	618	692
ENSDARG00000008186	121	135	119	119	129	93	119	130	133	127	108	97	136	149	186	114	99	97	124	148	143	140	113	109
ENSDARG00000008188	986	812	1195	1137	969	1032	1034	1121	1182	906	1058	1137	1142	1159	1289	1013	918	977	1329	1163	1365	1101	1052	1026
ENSDARG00000008191	63	58	71	68	46	53	61	67	53	58	56	49	61	57	89	52	60	37	75	61	54	49	67	55
ENSDARG00000008192	284	237	300	336	290	263	265	326	348	283	256	247	228	320	357	277	229	256	285	332	345	308	296	270
ENSDARG00000008200	651	583	791	668	613	700	588	624	720	601	595	616	568	691	740	680	555	736	695	636	769	659	675	568
ENSDARG00000008203	44	51	42	47	61	46	53	62	51	58	64	53	40	66	56	62	65	55	57	50	68	69	69	56
ENSDARG00000008209	547	429	493	660	613	440	595	627	512	538	691	573	601	713	650	570	546	437	704	624	605	708	565	480
ENSDARG00000008212	11	6	11	12	6	11	10	7	7	9	13	6	11	13	18	11	14	8	11	8	18	6	19	11
ENSDARG00000008218	567	609	581	557	517	524	542	601	616	492	554	486	602	610	671	545	546	511	711	669	629	595	542	464
ENSDARG00000008219	1	1	0	0	2	0	2	0	0	0	2	1	1	0	0	2	1	1	1	4	2	1	2	0
ENSDARG00000008224	1007	945	1134	1202	959	1228	915	998	1135	946	1034	1342	1081	1028	1205	1071	976	1100	1063	1089	1293	1148	1094	1251
ENSDARG00000008235	104	108	129	116	109	123	98	114	131	113	116	113	84	102	122	127	122	111	127	128	131	132	149	133
ENSDARG00000008237	1032	1068	1702	1111	1166	1601	1097	1102	1790	1096	1106	1333	1160	1162	1584	1116	1004	1583	1065	1233	2037	1129	1279	1400
ENSDARG00000008238	117	139	196	144	139	222	95	120	195	152	106	175	116	113	178	128	141	176	122	142	172	149	162	210
ENSDARG00000008239	81	60	78	83	63	52	67	90	91	68	75	44	62	55	90	64	60	83	71	75	77	68	80	62
ENSDARG00000008243	2398	2389	2771	2503	2319	2722	2446	2539	2802	2340	2482	2387	2512	2658	2796	2366	2329	2682	2526	3093	3050	2604	2665	2542
ENSDARG00000008247	153	117	162	221	193	146	178	170	170	159	199	157	182	185	178	164	154	168	219	194	220	201	182	159
ENSDARG00000008249	44	26	66	48	55	37	36	56	32	35	43	24	35	45	61	30	47	41	52	34	45	37	48	35
ENSDARG00000008255	916	793	1039	1102	873	928	905	912	1109	838	905	927	947	1073	1052	894	910	880	1023	1069	1158	1079	1062	1035
ENSDARG00000008263	35	58	66	57	67	47	34	49	58	50	60	62	44	47	59	45	54	40	49	48	60	56	55	84
ENSDARG00000008275	1540	1994	3054	1924	1571	2504	1662	1878	3446	1820	1422	1847	1727	1930	2753	1760	1460	2175	1725	2320	3614	1677	1995	2758
ENSDARG00000008278	173	131	82	160	142	65	147	139	93	96	141	110	150	150	119	137	113	76	177	144	108	181	135	99
ENSDARG00000008279	114	87	118	127	118	110	105	134	151	127	120	87	109	123	151	81	111	80	119	115	140	124	153	106
ENSDARG00000008287	135	108	241	147	127	244	148	135	202	110	149	207	118	137	221	117	145	261	145	169	201	142	148	248
ENSDARG00000008292	6829	6562	7406	6521	5894	6648	6565	7074	7512	5810	6120	5516	6575	6929	7479	5958	5620	6637	6633	7715	8308	6313	6512	6164
ENSDARG00000008305	167	189	199	185	167	210	172	184	218	155	161	178	181	176	256	177	182	204	221	246	245	160	205	183
ENSDARG00000008306	1136	892	447	841	817	277	991	979	402	798	914	520	1087	1152	749	783	865	331	1060	902	538	1074	841	391
ENSDARG00000008310	2941	3164	3336	2831	2601	2728	2757	3165	3797	2545	2582	2610	2936	3155	3832	2686	2509	2455	3239	3321	4177	2727	2835	2757
ENSDARG00000008322	169	118	179	177	146	148	150	183	173	149	148	150	154	179	182	124	124	140	178	175	189	164	179	176
ENSDARG00000008329	124	99	108	133	157	115	147	120	110	116	134	112	111	163	157	122	123	97	141	130	137	145	114	127
ENSDARG00000008333	77	43	113	100	54	152	54	58	197	88	68	141	45	52	140	66	94	238	77	54	142	73	84	104
ENSDARG00000008363	1920	1817	4504	2055	1600	4064	1744	1928	4491	1743	1705	3326	1823	1699	3737	1938	1719	4095	1997	2069	5043	2001	2070	3681
ENSDARG00000008370	1754	1714	2150	1927	1691	2032	1820	1797	2204	1665	1757	1951	1825	1952	2286	1729	1866	2002	1731	2018	2357	2012	2035	2041
ENSDARG00000008372	361	242	387	440	285	424	366	352	407	320	330	325	293	358	425	277	321	313	414	392	439	329	347	332
ENSDARG00000008377	591	562	649	668	568	744	622	621	716	556	575	723	581	613	742	604	645	920	644	708	982	698	653	697
ENSDARG00000008380	423	442	399	461	421	430	408	495	435	375	496	432	435	439	502	444	455	375	446	472	509	455	484	397
ENSDARG00000008383	1208	1236	1522	1314	1112	1672	1192	1249	1559	1085	1213	1507	1160	1325	1555	1189	1268	1709	1153	1463	1712	1292	1370	1499
ENSDARG00000008384	146	96	117	158	148	131	136	150	137	116	134	141	145	162	159	128	161	152	189	149	149	182	142	165
ENSDARG00000008388	798	819	1494	995	764	1515	760	919	1602	843	787	1030	808	908	1414	841	945	1469	956	961	1648	948	1083	1373
ENSDARG00000008395	153	160	221	220	162	263	150	195	232	162	156	215	176	176	213	169	178	227	194	186	284	179	221	215
ENSDARG00000008396	52	54	59	86	56	61	46	67	69	60	69	59	47	63	79	72	83	61	72	63	75	50	67	59
ENSDARG00000008398	251	184	273	313	208	232	291	339	290	262	283	236	272	302	337	216	268	209	321	328	335	274	303	257
ENSDARG00000008403	89	66	59	178	157	42	76	63	65	155	138	62	70	79	95	113	117	77	95	94	59	149	160	80
ENSDARG00000008407	1581	1570	1426	1660	1436	1345	1581	1738	1604	1562	1489	1257	1521	1822	1765	1478	1420	1302	1689	1766	1710	1610	1578	1339
ENSDARG00000008413	756	670	996	716	723	1000	728	807	1143	738	781	896	716	862	1096	677	714	912	830	958	1192	774	775	897
ENSDARG00000008414	62	86	167	104	58	119	61	79	133	67	80	107	74	67	124	51	72	144	58	74	167	93	79	124
ENSDARG00000008433	158	137	160	218	154	166	175	155	185	191	198	221	133	152	203	150	264	208	196	205	225	193	245	168
ENSDARG00000008434	507	482	735	627	494	636	514	531	767	537	534	647	594	571	792	503	470	619	596	562	868	602	622	620
ENSDARG00000008439	53	53	40	55	52	37	48	56	52	47	45	43	48	56	54	40	43	36	53	62	65	59	44	56
ENSDARG00000008447	1086	995	855	1050	956	939	1009	941	876	876	1057	884	910	1055	1167	928	1153	844	1138	1146	1000	1055	1076	880
ENSDARG00000008450	18	33	21	35	33	23	21	27	25	21	33	18	34	22	24	23	37	34	30	27	25	37	23	23
ENSDARG00000008454	18	17	18	13	11	16	7	11	19	11	13	15	11	18	19	9	12	12	23	21	14	26	28	8
ENSDARG00000008457	225	262	188	292	250	227	224	208	202	224	216	233	258	250	246	233	256	191	251	276	219	335	280	245
ENSDARG00000008461	42	43	73	99	71	57	59	76	53	52	46	57	55	58	62	57	86	65	55	86	54	67	68	64
ENSDARG00000008472	79	78	73	67	65	60	69	64	74	58	75	59	63	78	81	83	93	57	65	67	61	85	74	70
ENSDARG00000008473	0	0	0	0	1	0	1	0	1	1	1	0	1	0	0	1	0	1	3	0	0	0	1	1
ENSDARG00000008480	80	110	140	116	96	119	121	147	151	105	111	98	85	104	147	106	101	100	102	133	140	100	119	102
ENSDARG00000008485	124	88	149	136	133	130	105	148	186	126	128	123	128	130	147	112	108	128	135	157	212	146	167	123
ENSDARG00000008487	809	650	683	945	778	687	760	894	783	779	889	824	880	951	924	718	773	689	1011	968	897	905	911	720
ENSDARG00000008490	574	597	993	670	556	863	660	705	1099	566	554	691	566	663	954	546	484	752	545	709	1060	589	665	771
ENSDARG00000008491	783	924	966	1002	856	919	1103	1008	1004	719	778	841	912	1102	1067	703	754	783	1005	1098	1112	821	939	788
ENSDARG00000008494	401	408	318	384	352	297	386	393	339	323	359	313	422	398	418	342	346	339	445	459	380	394	368	267
ENSDARG00000008502	3552	3969	5084	3874	3461	4550	3636	4112	5802	3817	3267	3181	3810	4228	5035	3456	3216	4444	3642	4321	5653	3559	4090	4059
ENSDARG00000008503	157	140	119	179	144	127	149	170	141	130	172	179	135	180	186	160	121	117	198	172	150	180	154	152
ENSDARG00000008540	148	137	131	137	156	98	135	156	142	141	152	111	144	138	170	150	151	100	159	142	141	148	161	128
ENSDARG00000008541	7	2	1	5	5	1	4	7	1	6	5	4	1	9	5	5	4	2	10	4	1	10	5	1
ENSDARG00000008542	354	386	565	416	364	432	409	494	544	333	361	402	392	428	479	375	360	418	389	448	631	385	402	410
ENSDARG00000008548	330	324	414	341	287	361	317	330	407	277	303	342	355	378	447	324	263	339	338	367	525	365	339	341
ENSDARG00000008551	203	205	221	235	210	222	206	231	225	214	247	200	247	259	258	234	243	221	278	219	254	263	217	229
ENSDARG00000008553	107	117	50	148	105	70	107	113	66	127	89	55	95	122	87	92	113	74	140	139	79	130	131	67
ENSDARG00000008560	254	246	383	278	228	305	251	250	371	261	261	263	240	286	397	277	235	291	276	326	449	286	234	273
ENSDARG00000008568	465	405	422	526	454	378	458	464	430	456	449	423	477	461	468	418	506	443	531	515	429	525	519	397
ENSDARG00000008573	270	269	274	310	264	267	306	278	293	303	232	302	325	325	411	270	314	294	331	276	316	278	331	285
ENSDARG00000008575	226	161	255	249	228	259	254	249	311	227	215	271	275	254	339	184	182	224	264	262	324	274	236	248
ENSDARG00000008592	189	183	200	221	200	178	194	226	208	177	171	196	180	209	207	188	174	211	225	300	235	229	196	168
ENSDARG00000008593	111	133	149	148	125	116	125	131	153	140	127	139	119	131	143	123	116	122	158	153	156	135	116	134
ENSDARG00000008623	415	478	608	406	370	579	417	448	552	380	391	421	404	468	564	417	384	535	395	491	669	390	429	458
ENSDARG00000008637	314	366	399	506	408	399	411	362	309	471	322	392	362	469	396	348	540	290	429	580	383	470	521	376
ENSDARG00000008639	303	280	246	303	280	259	272	299	288	297	338	322	321	346	351	278	278	249	334	375	346	333	324	271
ENSDARG00000008660	779	730	585	825	745	646	670	821	728	692	828	644	703	844	805	736	726	674	883	907	830	888	839	678
ENSDARG00000008662	84	73	102	79	66	78	90	81	81	83	90	65	101	112	108	61	61	41	109	117	85	100	68	74
ENSDARG00000008678	1094	1035	1545	1244	1069	1626	1043	1125	1594	960	912	1284	1035	1074	1542	1049	974	1624	1063	1294	1673	994	1165	1339
ENSDARG00000008697	999	1063	1959	1531	1216	1974	1062	1161	1881	1110	1103	1694	999	1153	1904	1106	1151	1683	1073	1412	2274	1352	1339	1728
ENSDARG00000008703	205	288	367	279	262	337	237	257	378	241	245	293	254	262	373	263	257	305	261	329	404	306	310	304
ENSDARG00000008706	2127	2213	2381	2507	2212	2546	2139	2291	2471	2159	2347	2452	2345	2481	2667	2327	2325	2496	2512	2550	2811	2453	2618	2296
ENSDARG00000008720	728	711	483	671	634	425	721	753	584	610	670	490	718	786	661	624	699	498	792	782	651	746	712	503
ENSDARG00000008723	468	357	429	436	423	407	440	499	404	434	459	410	395	456	507	368	373	340	480	540	514	501	492	377
ENSDARG00000008727	74	47	93	73	53	86	52	45	84	70	60	66	43	65	123	43	60	90	60	62	84	78	60	72
ENSDARG00000008732	472	492	563	650	402	546	469	601	591	475	545	593	475	530	775	545	552	516	519	648	717	583	594	513
ENSDARG00000008735	915	916	914	884	768	1026	780	954	972	862	773	875	909	878	1101	880	876	1007	936	1067	1174	891	915	922
ENSDARG00000008740	280	332	652	440	332	488	370	369	652	355	304	426	296	363	511	412	277	462	328	406	623	393	478	522
ENSDARG00000008748	1408	1457	1304	1635	1370	1628	1499	1483	1475	1419	1452	1518	1467	1468	1675	1377	1627	1534	1626	1716	1704	1592	1574	1499
ENSDARG00000008757	235	225	291	247	199	291	217	208	316	230	249	273	208	216	285	215	240	313	296	241	391	233	240	283
ENSDARG00000008765	178	236	353	259	228	312	220	235	386	210	240	318	230	214	360	220	245	394	238	264	444	199	274	377
ENSDARG00000008767	103	84	92	130	114	87	88	124	100	91	133	87	106	132	130	104	100	71	126	133	130	122	153	93
ENSDARG00000008772	486	487	579	529	391	599	432	575	607	419	413	535	494	540	675	437	433	679	482	614	578	498	512	521
ENSDARG00000008784	382	406	439	557	468	469	497	592	496	450	448	426	467	515	560	421	445	393	559	567	584	559	577	454
ENSDARG00000008785	2616	2541	2600	2601	2316	2641	2556	2549	2878	2196	2520	2388	2592	2727	3006	2441	2385	2437	2615	2763	3235	2574	2665	2426
ENSDARG00000008788	730	714	697	706	648	722	713	826	789	730	705	843	720	800	976	653	630	645	806	809	1068	753	744	764
ENSDARG00000008790	83	83	119	105	88	89	88	84	133	94	56	92	96	120	134	72	77	93	83	97	129	99	81	100
ENSDARG00000008796	0	1	0	0	1	0	0	0	0	1	0	2	1	0	0	1	1	0	0	1	1	2	2	0
ENSDARG00000008803	3003	2576	1343	3062	2668	1477	2901	2712	1527	2577	3242	1678	2933	2763	2123	2752	3255	1429	3237	3193	1733	3130	3022	1657
ENSDARG00000008805	37	40	28	67	56	34	52	34	54	48	53	39	37	41	46	47	55	52	54	57	55	50	65	72
ENSDARG00000008807	28	25	19	20	27	34	29	27	30	20	38	23	28	22	17	32	20	16	24	26	34	21	20	25
ENSDARG00000008808	524	502	485	591	470	502	502	480	536	463	500	463	493	576	570	504	532	442	539	584	543	626	525	523
ENSDARG00000008811	28	24	29	42	30	25	35	38	36	24	33	38	39	24	29	31	49	33	46	44	30	40	36	28
ENSDARG00000008816	1183	1063	976	1323	1114	934	1177	1155	986	1182	1160	914	1098	1303	1196	1065	1112	1143	1182	1379	1095	1287	1356	1013
ENSDARG00000008818	215	232	384	313	246	374	245	274	426	262	272	350	289	309	385	231	266	378	304	299	526	297	313	325
ENSDARG00000008829	438	416	314	467	383	284	407	420	387	383	429	275	343	481	409	385	365	311	410	443	400	433	423	330
ENSDARG00000008832	484	406	816	613	492	813	521	504	749	461	472	693	381	467	682	464	508	770	496	616	864	558	580	799
ENSDARG00000008835	0	0	0	0	0	0	1	1	2	0	0	1	1	2	0	0	0	0	0	1	0	0	0	0
ENSDARG00000008840	81	94	112	117	81	114	95	87	126	97	89	107	98	100	114	122	105	135	109	108	148	123	125	111
ENSDARG00000008849	23	20	26	16	26	17	18	53	37	18	15	16	34	24	36	13	29	14	35	20	35	17	24	14
ENSDARG00000008852	44	64	110	63	58	97	69	63	105	67	67	73	72	89	88	64	53	89	78	74	136	66	79	72
ENSDARG00000008858	107	74	96	121	83	136	94	86	113	91	112	109	86	105	100	88	125	107	103	135	137	100	112	99
ENSDARG00000008859	559	600	852	698	587	765	547	730	898	683	639	645	574	652	830	646	583	822	590	735	870	678	711	724
ENSDARG00000008861	99	123	90	153	119	107	129	125	99	117	126	115	137	141	120	140	130	111	175	124	121	153	136	95
ENSDARG00000008866	51	27	38	45	38	32	44	41	49	60	49	42	40	38	51	51	43	52	37	38	53	65	48	33
ENSDARG00000008867	815	765	902	930	709	999	778	888	979	681	794	895	789	892	1061	765	906	1167	855	921	1199	869	858	1062
ENSDARG00000008880	561	537	837	589	482	736	382	485	756	517	512	624	503	573	648	549	525	651	645	618	884	565	476	637
ENSDARG00000008884	474	475	647	546	464	558	509	479	629	511	485	541	483	548	678	476	455	570	525	606	725	580	551	556
ENSDARG00000008886	149	111	132	169	131	137	120	114	128	146	169	118	126	132	167	129	144	135	152	148	167	142	138	132
ENSDARG00000008890	167	163	257	196	161	272	178	172	279	140	121	189	177	161	278	174	155	217	144	201	269	159	190	214
ENSDARG00000008904	691	576	543	690	550	525	676	648	584	588	593	532	610	732	714	497	617	472	695	689	639	689	609	502
ENSDARG00000008906	120	154	161	174	131	113	128	163	173	125	127	82	141	171	187	140	128	141	136	193	193	139	142	143
ENSDARG00000008912	40	41	51	24	36	43	53	43	64	31	34	43	49	59	75	36	30	36	56	35	54	46	37	56
ENSDARG00000008920	71	80	74	110	97	86	96	84	99	71	84	76	85	80	97	72	76	85	77	95	100	94	93	78
ENSDARG00000008931	224	178	305	210	183	295	159	251	304	184	160	269	215	206	280	207	188	309	173	241	282	247	216	248
ENSDARG00000008936	380	317	308	375	330	421	373	359	353	303	341	379	328	381	380	286	394	379	371	392	410	380	367	400
ENSDARG00000008946	93	86	102	135	106	131	112	104	97	96	105	98	76	102	133	119	87	115	95	120	126	110	126	115
ENSDARG00000008947	967	886	1008	989	879	973	917	975	1108	884	825	924	893	1087	1202	900	849	951	1003	1098	1264	999	1031	959
ENSDARG00000008948	9	9	7	5	5	5	8	6	16	5	8	4	8	6	6	4	5	3	14	12	14	2	5	8
ENSDARG00000008953	67	59	76	80	70	65	78	96	101	77	65	60	62	74	90	62	90	66	66	110	81	79	69	69
ENSDARG00000008966	352	306	438	411	348	349	351	374	458	325	327	369	396	460	479	335	324	336	405	461	460	370	346	387
ENSDARG00000008969	1947	1851	7335	2316	1898	9010	2064	2112	9452	1778	2105	5848	1924	2102	4844	1775	2285	8172	2247	2276	13151	1925	2108	9698
ENSDARG00000008976	367	328	469	485	419	451	393	434	523	452	405	461	415	437	506	410	365	377	446	462	585	474	461	404
ENSDARG00000008979	421	341	597	446	386	542	355	416	563	359	337	422	354	411	586	384	380	489	402	474	655	411	438	432
ENSDARG00000008982	1154	888	720	1428	1111	868	1171	1190	884	1111	1236	978	1132	1182	1072	1107	1325	1041	1389	1410	1077	1329	1389	980
ENSDARG00000008983	77	58	82	86	57	71	81	85	66	81	71	54	62	81	85	47	46	68	67	98	72	70	74	65
ENSDARG00000008986	60	54	82	66	50	71	45	46	102	60	60	84	44	52	82	57	81	101	62	62	73	82	51	70
ENSDARG00000009001	489	441	883	515	463	905	542	508	1025	449	522	809	520	549	909	432	632	1145	635	619	1479	475	581	907
ENSDARG00000009014	1307	1068	770	1532	1231	877	1365	1387	803	1264	1441	1149	1428	1532	1467	1365	1346	847	1702	1465	1151	1525	1399	941
ENSDARG00000009018	4698	4681	4180	5172	4244	3707	4389	5111	4216	4355	4391	3979	4390	5113	5455	4312	4404	3534	4446	5786	4840	5172	5179	4323
ENSDARG00000009020	63	43	61	70	58	53	55	72	66	73	65	56	55	59	80	54	43	55	62	60	88	66	61	65
ENSDARG00000009021	627	610	655	636	513	769	567	632	770	495	523	708	628	688	788	541	615	814	698	641	870	660	683	662
ENSDARG00000009023	341	283	416	421	291	387	335	319	430	337	294	376	304	371	418	331	314	369	394	345	454	366	387	340
ENSDARG00000009026	620	523	657	767	614	640	617	636	673	585	700	660	598	695	756	623	626	560	643	722	854	729	638	671
ENSDARG00000009031	672	524	794	698	631	688	643	704	831	624	658	704	616	753	916	584	646	646	730	809	936	722	702	674
ENSDARG00000009040	623	772	1153	588	452	992	619	698	1124	498	512	944	722	729	1223	620	478	733	546	587	1524	579	677	976
ENSDARG00000009046	42	51	55	78	40	45	57	64	47	52	61	61	67	67	54	38	52	54	60	66	54	69	60	69
ENSDARG00000009074	52	55	54	53	41	60	52	72	42	29	60	52	58	51	67	53	60	63	53	75	92	80	68	48
ENSDARG00000009079	8	5	2	4	5	1	4	9	6	6	4	3	9	8	5	2	6	10	6	3	2	8	3	7
ENSDARG00000009087	20	21	5	29	27	4	21	13	5	15	30	3	25	11	2	14	10	11	13	25	6	15	15	5
ENSDARG00000009094	19	13	12	16	18	15	20	22	21	10	15	22	13	15	19	8	10	8	21	17	25	16	18	7
ENSDARG00000009106	3717	3637	4569	3746	3291	4359	3600	3933	4952	3417	3500	3677	3742	3874	4703	3692	3381	4067	3795	4157	5354	3623	3841	4223
ENSDARG00000009113	54	61	69	60	58	74	59	58	87	47	68	57	67	58	51	62	72	74	69	61	68	81	77	78
ENSDARG00000009123	33	30	274	53	28	242	34	29	261	35	36	256	23	48	243	40	40	219	34	43	279	49	59	254
ENSDARG00000009131	17	17	34	38	23	32	27	21	25	14	23	48	26	24	34	27	22	34	28	24	49	15	31	33
ENSDARG00000009133	319	315	448	365	365	440	329	344	406	308	329	405	297	368	502	302	369	499	380	398	467	390	394	445
ENSDARG00000009134	125	118	155	164	110	224	118	132	177	128	158	163	138	146	194	129	125	190	166	184	203	131	161	191
ENSDARG00000009136	902	884	1213	1226	1184	1716	605	980	1494	1157	1296	1058	1148	1133	1349	904	1272	1808	1102	1166	1837	1270	1648	1445
ENSDARG00000009142	1879	1429	1483	1430	1264	1273	1487	1908	1309	1624	1351	1067	1780	1861	1484	1506	1399	1191	1680	1942	1783	1674	1388	1100
ENSDARG00000009153	997	1186	603	570	617	329	1152	1366	704	712	420	258	1025	1317	933	831	458	375	918	1119	870	575	674	366
ENSDARG00000009160	282	270	247	317	310	284	320	313	279	291	309	240	268	320	264	293	314	266	360	350	302	336	329	310
ENSDARG00000009161	4	1	2	10	7	8	4	6	0	2	0	3	1	4	2	3	2	3	3	6	2	5	4	0
ENSDARG00000009169	339	336	348	380	265	352	338	331	374	293	313	347	305	362	426	309	321	325	350	399	457	331	358	337
ENSDARG00000009170	463	495	573	553	438	584	405	509	635	468	473	540	557	526	627	513	456	541	531	496	787	469	510	583
ENSDARG00000009178	80	49	91	84	68	98	66	56	96	62	61	83	59	67	91	54	77	101	62	71	111	62	82	84
ENSDARG00000009194	741	576	286	781	590	313	663	592	307	705	716	422	618	661	571	545	669	341	867	767	394	715	814	382
ENSDARG00000009196	139	156	129	124	109	118	156	200	115	98	139	96	187	168	173	136	131	119	166	184	124	153	159	95
ENSDARG00000009208	217	222	209	245	203	213	224	224	216	213	218	176	215	224	220	236	229	230	233	301	240	253	257	195
ENSDARG00000009209	422	427	426	458	360	391	441	505	486	365	334	375	399	499	489	352	348	345	453	494	511	440	401	397
ENSDARG00000009212	23429	19749	17012	20629	19563	19308	20362	20386	17414	19389	21664	17076	20959	19553	19236	21599	20091	19782	20233	24524	18123	22349	21730	17713
ENSDARG00000009214	270	279	372	334	275	389	312	278	396	314	267	344	288	334	386	339	260	393	321	317	361	349	359	385
ENSDARG00000009215	181	155	94	144	140	88	167	151	93	161	150	96	169	145	127	119	155	112	125	181	115	138	139	81
ENSDARG00000009217	283	208	349	294	239	322	311	315	327	246	241	310	268	313	356	221	229	284	256	303	391	285	271	286
ENSDARG00000009218	86	62	104	88	77	86	94	84	108	74	67	84	78	94	97	72	81	99	112	101	93	82	103	99
ENSDARG00000009242	63	47	57	48	51	70	65	53	63	46	57	49	53	62	76	55	35	60	56	58	78	69	77	64
ENSDARG00000009250	1761	1952	2234	1897	1650	1948	1919	2007	2224	1711	1710	1795	1922	1925	2111	1757	1785	2191	1939	2139	2535	1869	2114	2013
ENSDARG00000009252	132	125	121	155	131	137	162	144	133	137	136	131	150	117	172	147	128	126	124	131	154	150	159	128
ENSDARG00000009253	435	415	485	499	433	521	446	516	578	437	492	451	431	436	523	417	446	503	528	584	611	471	553	536
ENSDARG00000009262	112	83	130	122	97	141	106	134	162	101	92	161	93	97	180	84	88	133	107	151	192	143	96	146
ENSDARG00000009266	148	116	167	115	112	273	89	135	190	108	110	162	132	136	162	108	109	190	108	141	231	132	138	172
ENSDARG00000009267	104	114	91	99	88	87	107	98	119	103	95	84	120	127	115	72	102	110	101	116	120	103	111	98
ENSDARG00000009273	258	263	228	329	288	237	310	279	248	260	288	244	268	300	303	273	275	239	331	301	292	297	272	257
ENSDARG00000009280	1736	1984	1446	3647	3118	2693	1648	1962	1404	2975	3722	3014	2211	2056	1917	3168	2888	3009	2304	2015	1761	3602	3499	2551
ENSDARG00000009281	368	309	314	434	350	281	343	405	363	349	403	348	380	450	396	354	348	273	420	430	416	410	360	296
ENSDARG00000009285	26224	24729	22659	25051	23258	23512	24817	24592	24068	22929	23828	20613	24562	23380	25346	23079	22437	24049	24886	26700	26501	23881	25135	21738
ENSDARG00000009299	729	605	881	816	666	835	710	798	880	679	686	726	708	797	960	724	581	800	752	845	1034	720	755	713
ENSDARG00000009311	708	707	469	829	694	519	657	712	514	674	733	490	753	606	664	734	765	526	676	736	616	777	759	575
ENSDARG00000009313	355	367	331	353	276	259	284	287	324	270	225	269	304	335	382	297	291	303	267	391	330	312	291	307
ENSDARG00000009315	686	550	594	657	521	590	590	644	642	606	639	546	622	641	714	594	625	624	658	701	747	691	670	554
ENSDARG00000009336	824	680	588	884	719	577	794	860	616	773	749	602	806	817	768	693	838	539	838	963	721	837	782	578
ENSDARG00000009341	813	874	1148	1211	958	1126	934	1190	1071	965	994	1085	925	1097	1023	963	986	1101	1016	1194	1020	1244	1277	930
ENSDARG00000009342	651	630	687	910	699	817	751	713	731	744	794	861	730	799	896	762	829	856	846	881	792	891	828	838
ENSDARG00000009346	279	282	349	433	322	427	332	294	348	377	381	361	336	321	414	365	367	401	367	341	474	372	415	337
ENSDARG00000009350	476	505	540	578	453	487	530	471	542	504	455	481	461	535	624	471	474	529	547	577	592	519	520	527
ENSDARG00000009351	403	274	231	362	334	230	295	344	265	352	338	258	324	402	328	369	255	244	375	457	247	389	316	218
ENSDARG00000009372	19	16	21	27	24	19	18	23	22	29	31	16	27	23	29	17	19	9	20	22	16	22	40	15
ENSDARG00000009386	30	38	25	25	22	13	30	41	25	28	27	7	34	38	42	32	24	28	28	38	36	30	28	14
ENSDARG00000009387	233	208	170	251	255	200	206	282	240	243	296	245	247	285	277	271	188	202	321	245	307	256	246	260
ENSDARG00000009390	346	345	577	493	351	584	297	375	597	323	297	480	367	348	631	379	323	630	415	442	743	372	462	511
ENSDARG00000009401	459	517	539	547	455	526	521	559	539	509	524	734	580	573	916	489	545	410	610	543	965	555	517	808
ENSDARG00000009402	16	23	16	20	21	7	25	22	11	17	20	10	20	22	19	23	35	11	29	27	14	34	25	11
ENSDARG00000009418	677	629	571	759	635	681	703	774	619	712	827	718	766	876	756	705	689	575	841	826	834	744	773	567
ENSDARG00000009430	108	135	144	159	108	167	128	113	126	144	113	140	99	116	121	119	122	151	104	139	137	148	161	160
ENSDARG00000009436	191	214	219	239	203	176	218	208	241	189	201	197	219	221	279	219	194	200	245	207	255	213	189	204
ENSDARG00000009438	232	207	151	226	199	152	212	207	143	213	219	141	239	252	216	189	221	167	319	266	188	250	233	150
ENSDARG00000009443	2522	2877	1283	2740	2646	394	3093	3438	701	4006	897	639	2476	2319	1646	1264	3518	858	2285	3354	1766	2423	3406	1017
ENSDARG00000009447	8404	7930	6615	8093	6667	6270	8038	7085	7067	7058	7341	5867	7524	7236	7710	6646	7084	6602	7270	8195	7938	7760	7880	6390
ENSDARG00000009459	40	45	83	31	27	50	33	57	72	29	32	33	49	59	72	26	22	33	69	45	98	22	25	53
ENSDARG00000009466	71	71	53	71	62	64	67	71	67	98	100	63	77	50	76	83	61	56	60	75	91	72	75	66
ENSDARG00000009470	100	85	108	129	96	89	90	114	117	107	79	84	101	114	96	92	108	101	109	143	118	133	130	111
ENSDARG00000009471	3	5	2	3	6	5	0	1	0	5	1	3	3	1	1	3	4	0	2	3	3	1	3	2
ENSDARG00000009472	191	171	222	184	176	189	184	218	227	142	202	150	191	219	249	173	159	187	187	230	254	177	185	179
ENSDARG00000009473	480	491	551	544	453	556	452	517	615	449	441	470	460	540	642	485	498	523	470	521	712	543	512	500
ENSDARG00000009477	86	125	68	111	137	92	82	126	76	149	138	93	118	113	96	115	106	91	132	127	162	140	113	83
ENSDARG00000009480	1010	1109	1142	1142	889	998	1112	1257	1154	1021	1144	896	1079	1248	1201	986	1057	1051	1179	1336	1318	1179	1091	898
ENSDARG00000009482	2	2	1	2	3	2	6	1	0	2	2	0	2	3	2	0	7	5	4	3	1	2	5	0
ENSDARG00000009484	909	906	1359	1094	890	1273	934	1052	1418	901	863	1121	901	1000	1335	924	941	1418	986	1231	1582	989	978	1264
ENSDARG00000009488	436	492	647	524	472	617	469	484	625	418	378	476	494	491	608	434	489	603	501	478	636	510	521	571
ENSDARG00000009493	147	111	210	187	152	227	170	202	229	170	159	168	163	183	236	142	173	167	185	210	248	160	176	166
ENSDARG00000009494	264	237	244	284	196	257	263	223	267	238	265	271	261	241	273	220	249	278	279	267	288	230	259	220
ENSDARG00000009499	1418	1029	1507	1614	1383	1317	1381	1432	1386	1281	1479	1452	1569	1638	1692	1365	1314	1297	1673	1525	1662	1633	1396	1330
ENSDARG00000009505	1311	1625	3942	1713	1478	3632	1371	1790	3583	1566	1423	2844	1684	1560	3555	1901	1380	3431	1491	1759	4411	1517	2058	2880
ENSDARG00000009511	0	0	0	1	0	1	1	0	0	1	3	0	0	0	1	0	0	1	1	0	0	1	0	0
ENSDARG00000009524	788	556	591	694	525	590	737	465	601	654	662	612	607	620	603	679	521	480	547	741	734	677	410	469
ENSDARG00000009525	1362	1255	1337	1511	1209	1200	1309	1571	1499	1273	1347	1176	1254	1459	1483	1155	1375	1175	1402	1692	1624	1385	1425	1188
ENSDARG00000009534	948	875	833	1052	912	790	946	871	829	866	1019	792	900	942	971	828	1029	850	1025	962	993	930	1032	849
ENSDARG00000009544	688	698	1189	718	517	1177	638	663	1276	613	626	1014	734	647	1270	661	650	1844	741	900	1613	664	699	941
ENSDARG00000009549	1328	1071	2295	1545	1434	2020	1432	1507	2173	1331	1472	1845	1655	1532	2057	1246	1400	1730	1792	1613	2488	1506	1478	1775
ENSDARG00000009550	148	164	181	181	141	162	152	154	186	130	117	184	171	153	170	139	119	190	157	189	218	155	151	162
ENSDARG00000009553	1697	1602	1171	1832	1529	1235	1656	1903	1377	1574	1676	1208	1650	1742	1581	1588	1619	1195	1805	1971	1519	1742	1748	1228
ENSDARG00000009557	63	53	53	58	36	38	78	61	66	67	63	51	59	71	48	53	40	56	79	70	75	59	76	48
ENSDARG00000009567	537	436	447	668	587	420	532	632	447	603	699	582	590	670	661	543	596	488	687	713	543	658	678	439
ENSDARG00000009568	87	74	47	88	73	54	88	67	73	73	72	48	105	97	69	66	82	45	69	96	75	74	72	58
ENSDARG00000009585	991	988	1248	1173	968	1196	994	1126	1337	930	1000	1158	1022	1145	1402	1048	1017	1087	1219	1184	1522	1095	1150	1175
ENSDARG00000009594	2215	2085	2100	2208	1889	1922	2070	2233	2327	2045	2139	1935	2021	2459	2589	2000	1868	1923	2193	2508	2570	2269	2211	1948
ENSDARG00000009607	286	256	338	364	244	287	258	299	353	248	268	285	285	324	370	260	274	276	331	353	408	293	317	309
ENSDARG00000009610	99	98	59	117	102	76	93	97	84	112	127	94	91	122	129	114	88	94	140	100	112	137	107	86
ENSDARG00000009612	107	166	81	243	220	66	110	103	60	63	165	44	74	118	99	164	165	115	86	49	85	252	203	64
ENSDARG00000009624	42	35	55	51	32	39	47	62	44	41	52	19	48	52	53	30	27	36	39	50	63	52	42	44
ENSDARG00000009626	86	49	65	61	76	51	84	83	56	76	97	54	73	85	73	65	88	66	85	73	99	90	90	70
ENSDARG00000009629	334	288	363	343	331	377	293	336	383	334	328	366	308	347	394	284	319	359	348	397	407	358	346	342
ENSDARG00000009637	5236	5238	2984	5599	4706	2981	4997	5684	3283	4520	5392	3686	5544	4926	4119	4998	4614	2925	5656	6000	4923	5444	5237	3405
ENSDARG00000009640	862	902	1500	994	810	1662	891	989	1490	773	915	1130	878	919	1347	808	1010	1474	980	1031	1601	948	1056	1314
ENSDARG00000009653	185	153	137	228	159	168	156	165	154	192	202	149	175	179	156	183	189	165	179	193	156	190	200	146
ENSDARG00000009657	318	370	413	344	307	366	331	335	410	283	341	286	366	402	351	343	308	329	341	425	465	301	330	338
ENSDARG00000009673	3	3	2	9	14	13	3	11	7	8	5	8	6	3	4	6	8	4	5	7	2	8	16	7
ENSDARG00000009677	721	678	741	759	634	657	715	717	719	655	732	749	705	878	914	613	726	645	809	827	811	765	755	658
ENSDARG00000009681	90	106	104	116	103	104	106	97	97	88	109	114	98	119	124	95	108	123	100	126	136	111	108	89
ENSDARG00000009685	164	156	112	194	134	132	139	159	128	161	148	116	150	173	173	127	174	142	167	200	159	176	147	134
ENSDARG00000009689	417	415	687	531	456	646	460	435	805	457	416	585	473	514	748	471	436	662	470	516	937	493	529	625
ENSDARG00000009693	205	149	157	229	169	148	197	222	148	225	239	166	186	208	190	219	239	158	191	233	196	226	224	161
ENSDARG00000009702	84	95	92	88	75	134	65	79	120	85	96	110	79	103	132	87	75	96	97	108	118	91	107	107
ENSDARG00000009724	927	956	1261	1130	925	1254	1073	1024	1271	916	1000	1080	986	1067	1164	967	1042	1301	1086	1179	1445	1096	1090	1246
ENSDARG00000009727	45	37	132	56	39	165	37	38	182	47	35	102	43	42	118	36	48	202	45	40	141	45	47	138
ENSDARG00000009733	85	60	77	72	78	60	82	100	75	96	63	62	79	86	106	65	74	54	85	82	111	80	91	48
ENSDARG00000009735	635	619	836	809	675	777	607	668	812	613	684	812	716	773	930	730	647	752	783	788	984	778	761	722
ENSDARG00000009738	64	47	54	79	68	77	66	83	60	68	67	75	71	56	73	46	83	52	82	83	94	70	75	52
ENSDARG00000009740	524	490	412	510	410	361	479	517	450	475	458	393	428	586	579	406	507	385	494	551	574	499	494	383
ENSDARG00000009743	50	61	67	47	35	63	40	41	76	45	53	56	49	41	84	50	33	73	48	45	89	54	44	74
ENSDARG00000009745	247	189	213	263	183	244	225	246	233	225	242	233	262	284	288	228	221	222	273	238	303	243	248	212
ENSDARG00000009748	93	119	118	116	94	86	90	111	105	91	82	86	110	124	133	94	103	94	88	109	87	103	100	87
ENSDARG00000009753	1213	1105	1290	1288	1040	1450	1176	1140	1491	986	1203	1235	1213	1142	1316	1076	1135	1424	1174	1305	1471	1105	1309	1236
ENSDARG00000009754	1117	1166	1255	1180	1011	1249	1148	1280	1467	1073	1090	1182	1193	1339	1454	1058	1113	1097	1374	1341	1646	1241	1168	1117
ENSDARG00000009764	309	257	275	413	246	242	315	350	290	343	363	236	326	327	318	256	251	282	394	402	343	332	322	254
ENSDARG00000009771	574	608	486	521	528	513	601	597	533	526	572	522	567	604	582	508	611	487	646	707	630	529	590	517
ENSDARG00000009779	2273	2733	5370	2663	2362	5010	2079	2446	5125	2184	1957	3487	2273	2524	4550	2640	2017	5439	2233	2604	5635	2409	2757	4295
ENSDARG00000009782	772	751	588	887	810	640	774	811	719	800	737	681	792	973	803	653	852	605	899	905	855	842	946	656
ENSDARG00000009783	419	455	573	459	388	599	426	399	606	388	361	459	508	508	671	405	385	497	453	520	718	421	444	551
ENSDARG00000009796	618	513	592	688	634	584	590	663	630	609	635	619	628	690	709	537	661	575	653	707	704	707	706	599
ENSDARG00000009806	119	148	169	154	120	157	140	146	193	136	149	161	147	133	182	155	140	168	145	161	203	133	134	154
ENSDARG00000009822	40	23	19	16	17	19	34	51	37	31	26	22	27	36	32	25	38	21	48	42	24	30	16	18
ENSDARG00000009823	840	699	561	828	736	538	758	804	605	744	894	657	746	828	844	791	844	536	842	864	644	933	878	585
ENSDARG00000009825	79	77	33	85	86	32	78	84	22	84	98	57	75	97	74	68	92	64	98	105	41	107	87	35
ENSDARG00000009830	8106	7402	9187	9009	7478	8626	8378	7795	9816	7747	7836	8706	8157	9201	10494	7239	7993	8199	8656	9340	11523	8808	9163	9056
ENSDARG00000009837	216	250	281	313	247	322	291	238	309	251	256	261	271	284	334	250	283	289	257	256	353	278	307	286
ENSDARG00000009839	88	69	109	97	92	94	77	96	129	74	58	94	100	93	117	86	75	98	85	92	132	97	99	111
ENSDARG00000009844	396	274	206	363	258	250	370	298	200	392	308	214	321	296	281	330	320	215	345	352	230	348	341	223
ENSDARG00000009851	503	542	484	648	469	511	458	551	533	453	444	448	493	545	555	596	465	464	530	676	572	566	575	485
ENSDARG00000009862	104	122	105	167	116	164	115	150	163	140	148	180	106	123	158	139	152	178	152	146	165	174	157	155
ENSDARG00000009864	137	188	236	181	157	210	157	170	252	178	121	141	157	165	205	150	160	184	139	209	264	174	192	223
ENSDARG00000009868	788	814	996	861	708	912	753	846	1032	753	670	816	820	982	1022	809	744	858	857	930	1226	922	893	885
ENSDARG00000009870	126	125	175	179	150	153	162	150	177	119	162	146	154	150	187	118	124	127	163	172	200	130	126	151
ENSDARG00000009871	275	243	276	286	268	269	278	285	287	231	304	281	279	303	287	284	238	256	336	278	299	259	286	215
ENSDARG00000009874	0	2	0	1	1	1	2	1	0	1	0	0	0	0	5	1	2	0	1	0	3	0	1	0
ENSDARG00000009881	1907	1789	2119	1919	1622	1778	1640	1981	2271	1574	1585	1656	1696	1918	2525	1846	1381	2054	1899	2180	2664	1746	1764	1748
ENSDARG00000009885	11	9	12	16	8	15	12	11	12	19	15	17	9	7	10	13	18	10	2	17	11	20	14	8
ENSDARG00000009886	216	198	274	236	213	248	233	247	273	240	197	215	188	247	274	226	217	237	259	267	282	254	257	254
ENSDARG00000009899	96	76	111	139	121	89	118	125	114	138	109	110	115	111	137	90	113	87	100	128	118	122	106	108
ENSDARG00000009901	378	334	651	411	330	613	351	439	706	364	350	505	365	436	696	366	338	577	394	453	758	391	401	560
ENSDARG00000009922	301	269	229	277	227	229	267	300	293	268	276	258	309	314	307	254	258	230	359	280	268	280	225	223
ENSDARG00000009930	104	92	105	141	98	114	121	122	117	124	150	90	119	108	131	78	108	74	122	133	127	91	105	84
ENSDARG00000009939	433	584	443	579	436	482	525	549	504	488	482	395	552	588	649	452	516	425	559	626	534	536	554	457
ENSDARG00000009941	425	393	404	497	458	427	444	451	423	413	508	407	414	434	505	405	419	382	436	444	589	487	483	431
ENSDARG00000009942	75	51	36	106	87	61	98	77	31	78	129	94	91	81	116	85	120	65	115	70	59	105	105	61
ENSDARG00000009949	296	299	327	284	237	286	311	298	292	256	265	245	286	289	338	294	238	270	277	301	385	315	293	318
ENSDARG00000009950	2787	2992	3269	3151	2730	3368	2669	3002	3534	2773	2632	2826	2590	2952	3256	2690	2818	3681	3017	3281	3793	2986	3187	3083
ENSDARG00000009953	274	212	271	327	241	255	276	282	272	242	277	303	289	332	334	284	248	243	342	277	337	301	280	264
ENSDARG00000009958	144	128	175	163	117	132	154	159	152	132	158	144	174	163	201	119	163	148	190	182	177	149	162	124
ENSDARG00000009961	26	29	27	48	25	15	28	24	26	41	47	30	34	51	44	34	39	34	42	50	37	29	46	29
ENSDARG00000009978	8536	6546	4402	8375	6566	5437	7597	6581	5005	6467	7255	5482	6924	6834	6799	6468	7406	5624	7672	8217	5364	7455	7857	5253
ENSDARG00000009982	668	563	799	746	646	738	649	713	843	648	667	677	642	758	860	658	624	681	752	840	900	700	769	700
ENSDARG00000010002	239	183	256	256	211	171	262	232	226	239	231	196	214	259	232	217	240	194	226	268	261	261	277	198
ENSDARG00000010008	2607	2581	2206	2518	2151	2059	2406	2612	2568	2255	2401	1935	2478	2952	2598	2567	2241	2242	2504	2719	2778	2526	2588	2066
ENSDARG00000010010	648	618	573	700	613	596	634	684	701	588	599	633	599	654	701	612	556	558	691	756	751	609	629	551
ENSDARG00000010018	448	354	438	475	405	443	454	421	422	430	425	410	414	498	520	334	438	439	511	494	518	459	502	458
ENSDARG00000010021	516	533	927	633	571	838	501	595	821	537	546	696	543	581	816	529	506	856	554	683	987	563	693	720
ENSDARG00000010023	307	297	348	336	315	289	327	385	376	319	375	289	348	378	359	314	288	226	359	354	376	323	298	288
ENSDARG00000010029	74	63	62	83	68	65	74	91	76	80	81	82	64	83	102	82	84	56	95	113	81	88	87	76
ENSDARG00000010031	381	293	341	421	324	325	350	399	370	265	337	295	346	426	375	312	312	258	388	451	421	382	346	273
ENSDARG00000010032	154	115	129	129	133	111	127	127	136	115	124	124	112	121	153	133	131	131	147	156	144	165	131	141
ENSDARG00000010035	103	86	85	116	94	83	86	104	118	82	103	86	98	107	117	89	123	96	96	114	102	103	113	111
ENSDARG00000010042	692	533	709	994	745	776	630	734	653	858	867	746	753	789	781	758	758	654	726	907	785	961	881	772
[truncated: 30,487 more rows]

## Sheet: Table 3
Sample	Line	Genotype	WT Transcript Count	Mutant Transcript Count	Percent WT	Percent Mutant
[truncated: 24 more rows]
