# Supplementary material for: Aip mutation leads to significant alterations in gene expression, altered sensitivity to Ahr ligands, and early lethality in zebrafish
Source: Front Toxicol. 2026 Jul 6;8:1875384. doi: 10.3389/ftox.2026.1875384 (PMC13381021; doi:10.3389/ftox.2026.1875384)
Supplement: Supplementary file 3 [file DataSheet5.xlsx]

## Sheet: Table 1
Enriched Gene Sets														Genes from 5 dpf RNA-Seq Dataset in Gene Sets
Dataset	Ontology	Pathway ID	Pathway Name	Figure Type	SIZE	ES	NES	NOM p-val	FDR q-val	FWER p-val	RANK AT MAX	LEADING EDGE		Dataset	gene_set_name	gene_set_ID	wh86_NES	wh86_FDR	ES	rank_at_es	leading_edge_rank_in_list	leading_edge_rank	ensembl_gene_id	gene_symbol	gene_name	rank_metric_wh86	wh86 shrunken log2FC	wh86 padj
aipwh86	KEGG	DRE00970	Aminoacyl-tRNA biosynthesis - Danio rerio (zebrafish)	network	40	0.673104	2.13109	0	0	0	2498	tags=45%, list=10%, signal=50%		wh86	ATP-dependent chromatin remodeling - Danio rerio (zebrafish)	DRE03082	-1.8479	0.0048	-0.4509	20321	20322	1	ENSDARG00000098175	dgkab	diacylglycerol kinase, alpha b	-2.2753	-0.575635	0.0609321
aipwh86	KEGG	DRE04140	Autophagy - animal - Danio rerio (zebrafish)	network	212	0.581511	2.36296	0	0	0	4096	tags=46%, list=17%, signal=54%		wh86	ATP-dependent chromatin remodeling - Danio rerio (zebrafish)	DRE03082	-1.8479	0.0048	-0.4509	20321	20401	2	ENSDARG00000104846	atg10	ATG10 autophagy related 10 homolog (S. cerevisiae)	-2.3148	-0.388115	0.055844
aipwh86	GO:BP	GO:0006260	DNA replication	network	45	-0.653788	-2.31711	0	0	0	5293	tags=60%, list=22%, signal=76%		wh86	ATP-dependent chromatin remodeling - Danio rerio (zebrafish)	DRE03082	-1.8479	0.0048	-0.4509	20321	20481	3	ENSDARG00000087765	crygm2d10	crystallin, gamma M2d10	-2.35605	-0.201782	0.0508066
aipwh86	KEGG	DRE03030	DNA replication - Danio rerio (zebrafish)	network	38	-0.745051	-2.60194	0	0	0	4423	tags=71%, list=18%, signal=87%		wh86	ATP-dependent chromatin remodeling - Danio rerio (zebrafish)	DRE03082	-1.8479	0.0048	-0.4509	20321	20588	4	ENSDARG00000019233	nln	neurolysin (metallopeptidase M3 family)	-2.41791	-0.435205	0.0441216
aipwh86	KEGG	DRE00982	Drug metabolism - cytochrome P450 - Danio rerio (zebrafish)	network	62	-0.743681	-2.8149	0	0	0	1928	tags=53%, list=8%, signal=58%		wh86	ATP-dependent chromatin remodeling - Danio rerio (zebrafish)	DRE03082	-1.8479	0.0048	-0.4509	20321	20775	5	ENSDARG00000069342	zgc:153115	zgc:153115	-2.51448	-0.302575	0.0352023
aipwh86	KEGG	DRE00983	Drug metabolism - other enzymes - Danio rerio (zebrafish)	network	89	-0.582747	-2.36475	0	0	0	1928	tags=37%, list=8%, signal=40%		wh86	ATP-dependent chromatin remodeling - Danio rerio (zebrafish)	DRE03082	-1.8479	0.0048	-0.4509	20321	20801	6	ENSDARG00000023181	pcp4l1	Purkinje cell protein 4 like 1	-2.52661	-0.231246	0.0341853
aipwh86	KEGG	DRE04512	ECM-receptor interaction - Danio rerio (zebrafish)	network	94	-0.543292	-2.19752	0	0	0	2131	tags=40%, list=9%, signal=44%		wh86	ATP-dependent chromatin remodeling - Danio rerio (zebrafish)	DRE03082	-1.8479	0.0048	-0.4509	20321	20839	7	ENSDARG00000018334	rpl35	ribosomal protein L35	-2.54245	-0.135821	0.0329539
aipwh86	KEGG	DRE04148	Efferocytosis - Danio rerio (zebrafish)	network	214	0.524397	2.12079	0	0	0	4076	tags=36%, list=17%, signal=43%		wh86	ATP-dependent chromatin remodeling - Danio rerio (zebrafish)	DRE03082	-1.8479	0.0048	-0.4509	20321	21128	8	ENSDARG00000004861	esrrga	estrogen-related receptor gamma a	-2.70862	-0.382088	0.0217616
aipwh86	KEGG	DRE00010	Glycolysis / Gluconeogenesis - Danio rerio (zebrafish)	network	79	-0.591708	-2.31867	0	0	0	3148	tags=46%, list=13%, signal=52%		wh86	ATP-dependent chromatin remodeling - Danio rerio (zebrafish)	DRE03082	-1.8479	0.0048	-0.4509	20321	21183	9	ENSDARG00000021193	coro1cb	coronin, actin binding protein, 1Cb	-2.7373	-0.214426	0.0202317
aipwh86	GO:BP	GO:0007156	homophilic cell adhesion via plasma membrane adhesion molecules	network	135	-0.531285	-2.27933	0	0	0	6338	tags=59%, list=26%, signal=78%		wh86	ATP-dependent chromatin remodeling - Danio rerio (zebrafish)	DRE03082	-1.8479	0.0048	-0.4509	20321	21244	10	ENSDARG00000021838	rps23	ribosomal protein S23	-2.76701	-0.198913	0.0187584
aipwh86	KEGG	DRE00980	Metabolism of xenobiotics by cytochrome P450 - Danio rerio (zebrafish)	network	65	-0.738494	-2.82596	0	0	0	2047	tags=54%, list=8%, signal=59%		wh86	ATP-dependent chromatin remodeling - Danio rerio (zebrafish)	DRE03082	-1.8479	0.0048	-0.4509	20321	21248	11	ENSDARG00000079071	jam2b	junctional adhesion molecule 2b	-2.76993	-0.428482	0.0186147
aipwh86	GO:BP	GO:0007017	microtubule-based process	network	32	-0.696693	-2.29395	0	0	0	1586	tags=41%, list=6%, signal=43%		wh86	ATP-dependent chromatin remodeling - Danio rerio (zebrafish)	DRE03082	-1.8479	0.0048	-0.4509	20321	21479	12	ENSDARG00000033999	cyp26a1	cytochrome P450, family 26, subfamily A, polypeptide 1	-2.90849	-0.392855	0.0128096
aipwh86	KEGG	DRE04137	Mitophagy - animal - Danio rerio (zebrafish)	network	140	0.577606	2.23088	0	0	0	4599	tags=49%, list=19%, signal=60%		wh86	ATP-dependent chromatin remodeling - Danio rerio (zebrafish)	DRE03082	-1.8479	0.0048	-0.4509	20321	21549	13	ENSDARG00000105607	si:dkey-183c6.9	si:dkey-183c6.9	-2.94951	-0.72704	0.0114639
aipwh86	KEGG	DRE04814	Motor proteins - Danio rerio (zebrafish)	network	240	-0.523722	-2.39092	0	0	0	3839	tags=42%, list=16%, signal=49%		wh86	ATP-dependent chromatin remodeling - Danio rerio (zebrafish)	DRE03082	-1.8479	0.0048	-0.4509	20321	21573	14	ENSDARG00000016074	cryz	crystallin, zeta (quinone reductase)	-2.95928	-0.308978	0.0111721
aipwh86	KEGG	DRE00040	Pentose and glucuronate interconversions - Danio rerio (zebrafish)	network	44	-0.633634	-2.16342	0	0	0	3545	tags=52%, list=14%, signal=61%		wh86	ATP-dependent chromatin remodeling - Danio rerio (zebrafish)	DRE03082	-1.8479	0.0048	-0.4509	20321	21610	15	ENSDARG00000039217	orc1	origin recognition complex, subunit 1	-2.98434	-0.538371	0.0104051
aipwh86	KEGG	DRE04744	Phototransduction - Danio rerio (zebrafish)	network	46	-0.670632	-2.35067	0	0	0	4996	tags=67%, list=20%, signal=84%		wh86	ATP-dependent chromatin remodeling - Danio rerio (zebrafish)	DRE03082	-1.8479	0.0048	-0.4509	20321	21861	16	ENSDARG00000097863	si:dkeyp-84f3.9	si:dkeyp-84f3.9	-3.15749	-0.325757	0.00630329
aipwh86	KEGG	DRE03050	Proteasome - Danio rerio (zebrafish)	network	51	0.830723	2.7591	0	0	0	2539	tags=78%, list=10%, signal=87%		wh86	ATP-dependent chromatin remodeling - Danio rerio (zebrafish)	DRE03082	-1.8479	0.0048	-0.4509	20321	21870	17	ENSDARG00000090039	reck	reversion-inducing-cysteine-rich protein with kazal motifs	-3.16519	-0.369535	0.0061601
aipwh86	KEGG	DRE04141	Protein processing in endoplasmic reticulum - Danio rerio (zebrafish)	network	201	0.635028	2.56579	0	0	0	4860	tags=58%, list=20%, signal=71%		wh86	ATP-dependent chromatin remodeling - Danio rerio (zebrafish)	DRE03082	-1.8479	0.0048	-0.4509	20321	22097	18	ENSDARG00000056438	her9	hairy-related 9	-3.34776	-0.353425	0.00349568
aipwh86	KEGG	DRE03008	Ribosome biogenesis in eukaryotes - Danio rerio (zebrafish)	network	84	0.713639	2.59581	0	0	0	5011	tags=67%, list=20%, signal=84%		wh86	ATP-dependent chromatin remodeling - Danio rerio (zebrafish)	DRE03082	-1.8479	0.0048	-0.4509	20321	22201	19	ENSDARG00000044282	pimr7	structural maintenance of chromosomes 5	-3.4273	-0.345509	0.00272205
aipwh86	GO:BP	GO:0006364	rRNA processing	network	37	0.741389	2.30457	0	0	0	3785	tags=70%, list=15%, signal=83%		wh86	ATP-dependent chromatin remodeling - Danio rerio (zebrafish)	DRE03082	-1.8479	0.0048	-0.4509	20321	22357	20	ENSDARG00000069440	dachd	dachshund d	-3.57136	-0.285858	0.00169307
aipwh86	GO:BP	GO:0006511	ubiquitin-dependent protein catabolic process	network	53	0.632136	2.12931	0	0	0	3687	tags=51%, list=15%, signal=60%		wh86	ATP-dependent chromatin remodeling - Danio rerio (zebrafish)	DRE03082	-1.8479	0.0048	-0.4509	20321	22404	21	ENSDARG00000040912	kdelr3	KDEL endoplasmic reticulum protein retention receptor 3	-3.61113	-0.495891	0.00147858
aipwh86	GO:BP	GO:0007601	visual perception	network	52	-0.629442	-2.27668	0	0	0	5342	tags=60%, list=22%, signal=76%		wh86	ATP-dependent chromatin remodeling - Danio rerio (zebrafish)	DRE03082	-1.8479	0.0048	-0.4509	20321	22436	22	ENSDARG00000059202	tspan2b	tetraspanin 2b	-3.63405	-0.425571	0.00136958
aipwh86	GO:BP	GO:0007602	phototransduction	network	16	-0.77482	-2.14861	0	9.36e-05	0.001	4132	tags=75%, list=17%, signal=90%		wh86	ATP-dependent chromatin remodeling - Danio rerio (zebrafish)	DRE03082	-1.8479	0.0048	-0.4509	20321	22660	23	ENSDARG00000102777	thbs4a	thrombospondin 4a	-3.83095	-0.594745	0.000686
aipwh86	KEGG	DRE00340	Histidine metabolism - Danio rerio (zebrafish)	network	24	-0.69189	-2.10826	0	0.000156	0.002	4016	tags=67%, list=16%, signal=80%		wh86	ATP-dependent chromatin remodeling - Danio rerio (zebrafish)	DRE03082	-1.8479	0.0048	-0.4509	20321	22742	24	ENSDARG00000061226	timp2a	TIMP metallopeptidase inhibitor 2a	-3.9074	-0.283042	0.00052
aipwh86	GO:BP	GO:0051603	proteolysis involved in protein catabolic process	network	23	0.737961	2.06511	0	0.000163	0.002	2298	tags=65%, list=9%, signal=72%		wh86	ATP-dependent chromatin remodeling - Danio rerio (zebrafish)	DRE03082	-1.8479	0.0048	-0.4509	20321	22920	25	ENSDARG00000043180	gpd1b	glycerol-3-phosphate dehydrogenase 1b	-4.10391	-0.344142	0.000247
aipwh86	KEGG	DRE03010	Ribosome - Danio rerio (zebrafish)	network	175	-0.474443	-2.11757	0	0.000165	0.002	4660	tags=45%, list=19%, signal=55%		wh86	ATP-dependent chromatin remodeling - Danio rerio (zebrafish)	DRE03082	-1.8479	0.0048	-0.4509	20321	23018	26	ENSDARG00000029524	impdh1b	IMP (inosine 5'-monophosphate) dehydrogenase 1b	-4.22231	-0.308345	0.000155
aipwh86	KEGG	DRE04110	Cell cycle - Danio rerio (zebrafish)	network	187	-0.483271	-2.1361	0	0.000176	0.002	3166	tags=36%, list=13%, signal=41%		wh86	ATP-dependent chromatin remodeling - Danio rerio (zebrafish)	DRE03082	-1.8479	0.0048	-0.4509	20321	23223	27	ENSDARG00000069755	mtmr11	myotubularin related protein 11	-4.48568	-0.506478	5.26e-05
aipwh86	GO:BP	GO:0035195	miRNA-mediated post-transcriptional gene silencing	heatmap	17	-0.741665	-2.0634	0	0.000189	0.003	2987	tags=47%, list=12%, signal=54%		wh86	ATP-dependent chromatin remodeling - Danio rerio (zebrafish)	DRE03082	-1.8479	0.0048	-0.4509	20321	23227	28	ENSDARG00000038742	rbp1.2	retinol binding protein 1, cellular, tandem duplicate 2	-4.48815	-0.880517	5.21e-05
aipwh86	KEGG	DRE00830	Retinol metabolism - Danio rerio (zebrafish)	network	80	-0.523097	-2.07702	0	0.000199	0.003	3163	tags=41%, list=13%, signal=47%		wh86	ATP-dependent chromatin remodeling - Danio rerio (zebrafish)	DRE03082	-1.8479	0.0048	-0.4509	20321	23254	29	ENSDARG00000061249	myom1a	myomesin 1a (skelemin)	-4.52319	-0.352465	4.5e-05
aipwh86	KEGG	DRE03410	Base excision repair - Danio rerio (zebrafish)	network	47	-0.584718	-2.08446	0	0.000209	0.003	4997	tags=57%, list=20%, signal=72%		wh86	ATP-dependent chromatin remodeling - Danio rerio (zebrafish)	DRE03082	-1.8479	0.0048	-0.4509	20321	23269	30	ENSDARG00000026801	stau2	staufen double-stranded RNA binding protein 2	-4.53956	-0.400386	4.21e-05
aipwh86	KEGG	DRE00053	Ascorbate and aldarate metabolism - Danio rerio (zebrafish)	network	45	-0.592141	-2.0982	0	0.000221	0.003	3545	tags=51%, list=14%, signal=60%		wh86	ATP-dependent chromatin remodeling - Danio rerio (zebrafish)	DRE03082	-1.8479	0.0048	-0.4509	20321	23605	31	ENSDARG00000062479	vcam1b	vascular cell adhesion molecule 1b	-5.14596	-0.504976	2.61e-06
aipwh86	GO:BP	GO:0007015	actin filament organization	heatmap	19	-0.698086	-2.02384	0	0.000274	0.005	2184	tags=42%, list=9%, signal=46%		wh86	ATP-dependent chromatin remodeling - Danio rerio (zebrafish)	DRE03082	-1.8479	0.0048	-0.4509	20321	23709	32	ENSDARG00000088711	lgals1l1	lectin, galactoside-binding, soluble, 1 (galectin 1)-like 1	-5.3305	-1.22105	1.05e-06
aipwh86	KEGG	DRE00071	Fatty acid degradation - Danio rerio (zebrafish)	network	53	-0.548868	-2.02712	0	0.000286	0.005	3562	tags=45%, list=15%, signal=53%		wh86	ATP-dependent chromatin remodeling - Danio rerio (zebrafish)	DRE03082	-1.8479	0.0048	-0.4509	20321	23717	33	ENSDARG00000113274	NA	NA	-5.34257	-1.1542	9.92e-07
aipwh86	GO:BP	GO:0006888	endoplasmic reticulum to Golgi vesicle-mediated transport	network	35	0.674866	2.03623	0	0.000311	0.004	3988	tags=54%, list=16%, signal=65%		wh86	ATP-dependent chromatin remodeling - Danio rerio (zebrafish)	DRE03082	-1.8479	0.0048	-0.4509	20321	23732	34	ENSDARG00000030756	dnmt1	DNA (cytosine-5-)-methyltransferase 1	-5.38151	-0.682395	8.12e-07
aipwh86	GO:BP	GO:0006418	tRNA aminoacylation for protein translation	network	35	0.656155	2.02855	0	0.000425	0.006	2498	tags=49%, list=10%, signal=54%		wh86	ATP-dependent chromatin remodeling - Danio rerio (zebrafish)	DRE03082	-1.8479	0.0048	-0.4509	20321	23756	35	ENSDARG00000060368	syn1	synapsin I	-5.43846	-0.640054	6.06e-07
aipwh86	KEGG	DRE04977	Vitamin digestion and absorption - Danio rerio (zebrafish)	heatmap	41	-0.582238	-2.01311	0	0.000473	0.009	2379	tags=37%, list=10%, signal=40%		wh86	ATP-dependent chromatin remodeling - Danio rerio (zebrafish)	DRE03082	-1.8479	0.0048	-0.4509	20321	23765	36	ENSDARG00000062085	tkfc	triokinase/FMN cyclase	-5.45862	-0.690814	5.46e-07
aipwh86	KEGG	DRE03430	Mismatch repair - Danio rerio (zebrafish)	network	22	-0.65912	-1.99166	0	0.000563	0.011	4997	tags=68%, list=20%, signal=86%		wh86	ATP-dependent chromatin remodeling - Danio rerio (zebrafish)	DRE03082	-1.8479	0.0048	-0.4509	20321	23947	37	ENSDARG00000006859	nkain1	sodium/potassium transporting ATPase interacting 1	-5.99775	-0.73676	2.89e-08
aipwh86	KEGG	DRE04136	Autophagy - other - Danio rerio (zebrafish)	network	34	0.654345	1.99282	0	0.000723	0.011	5838	tags=68%, list=24%, signal=89%		wh86	ATP-dependent chromatin remodeling - Danio rerio (zebrafish)	DRE03082	-1.8479	0.0048	-0.4509	20321	24019	38	ENSDARG00000009336	aif1l	allograft inflammatory factor 1-like	-6.21756	-0.456916	8.02e-09
aipwh86	KEGG	DRE04920	Adipocytokine signaling pathway - Danio rerio (zebrafish)	network	91	0.542235	1.95812	0	0.000752	0.015	5722	tags=51%, list=23%, signal=66%		wh86	ATP-dependent chromatin remodeling - Danio rerio (zebrafish)	DRE03082	-1.8479	0.0048	-0.4509	20321	24043	39	ENSDARG00000055373	sema3fb	sema domain, immunoglobulin domain (Ig), short basic domain, secreted, (semaphorin) 3Fb	-6.31847	-0.668015	4.38e-09
aipwh86	KEGG	DRE04620	Toll-like receptor signaling pathway - Danio rerio (zebrafish)	network	95	0.537808	1.95665	0	0.000755	0.016	3270	tags=34%, list=13%, signal=39%		wh86	ATP-dependent chromatin remodeling - Danio rerio (zebrafish)	DRE03082	-1.8479	0.0048	-0.4509	20321	24100	40	ENSDARG00000095002	tnnc2.1	troponin C2, fast skeletal type, tandem duplicate 1	-6.52714	-0.994114	1.23e-09
aipwh86	KEGG	DRE03272	Virion - Hepatitis viruses - Danio rerio (zebrafish)	network	61	0.566215	1.95913	0	0.000799	0.015	3881	tags=49%, list=16%, signal=58%		wh86	ATP-dependent chromatin remodeling - Danio rerio (zebrafish)	DRE03082	-1.8479	0.0048	-0.4509	20321	24314	41	ENSDARG00000041062	calb2a	calbindin 2a	-7.66548	-0.675098	5.78e-13
aipwh86	GO:BP	GO:0006457	protein folding	heatmap	70	0.567842	1.96568	0	0.000852	0.015	3486	tags=41%, list=14%, signal=48%		wh86	ATP-dependent chromatin remodeling - Danio rerio (zebrafish)	DRE03082	-1.8479	0.0048	-0.4509	20321	24348	42	ENSDARG00000101766	ptmab	prothymosin alpha b	-7.98816	-0.547559	5.24e-14
aipwh86	GO:BP	GO:0008033	tRNA processing	heatmap	19	0.729836	1.98691	0	0.000853	0.014	6315	tags=84%, list=26%, signal=113%		wh86	ATP-dependent chromatin remodeling - Danio rerio (zebrafish)	DRE03082	-1.8479	0.0048	-0.4509	20321	24446	43	ENSDARG00000027236	rs1a	retinoschisin 1a	-9.43157	-0.767863	3.11e-19
aipwh86	KEGG	DRE03460	Fanconi anemia pathway - Danio rerio (zebrafish)	network	48	-0.550852	-1.96357	0	0.00113039	0.023	8539	tags=75%, list=35%, signal=115%		wh86	Adipocytokine signaling pathway - Danio rerio (zebrafish)	DRE04920	1.9581	0.0008	0.5422	5722	7	1	ENSDARG00000038025	cbx7a	chromobox homolog 7a	16.4616	2.45418	1.78e-57
aipwh86	GO:BP	GO:0006096	glycolytic process	network	32	-0.604909	-1.95938	0	0.00114287	0.024	3652	tags=50%, list=15%, signal=59%		wh86	Adipocytokine signaling pathway - Danio rerio (zebrafish)	DRE04920	1.9581	0.0008	0.5422	5722	40	2	ENSDARG00000061242	tuft1a	tuftelin 1a	13.2749	1.19989	1.62e-37
aipwh86	GO:BP	GO:0006123	mitochondrial electron transport, cytochrome c to oxygen	network	17	-0.692326	-1.92914	0	0.00215544	0.046	3255	tags=53%, list=13%, signal=61%		wh86	Adipocytokine signaling pathway - Danio rerio (zebrafish)	DRE04920	1.9581	0.0008	0.5422	5722	74	3	ENSDARG00000093381	tgm2l	transglutaminase 2, like	12.2692	2.0698	3.68e-32
aipwh86	KEGG	DRE00620	Pyruvate metabolism - Danio rerio (zebrafish)	network	53	-0.515752	-1.89903	0	0.00279342	0.062	3562	tags=43%, list=15%, signal=51%		wh86	Adipocytokine signaling pathway - Danio rerio (zebrafish)	DRE04920	1.9581	0.0008	0.5422	5722	75	4	ENSDARG00000022712	stat3	signal transducer and activator of transcription 3 (acute-phase response factor)	12.1919	1.51458	9.44e-32
aipwh86	GO:BP	GO:0042981	regulation of apoptotic process	network	74	0.531419	1.8775	0	0.00283459	0.064	5056	tags=45%, list=21%, signal=56%		wh86	Adipocytokine signaling pathway - Danio rerio (zebrafish)	DRE04920	1.9581	0.0008	0.5422	5722	179	5	ENSDARG00000110963	trib1	tribbles pseudokinase 1	10.0766	0.958367	7.22e-22
aipwh86	GO:BP	GO:0007034	vacuolar transport	network	17	0.713633	1.86897	0.00175747	0.0030756	0.072	2722	tags=53%, list=11%, signal=60%		wh86	Adipocytokine signaling pathway - Danio rerio (zebrafish)	DRE04920	1.9581	0.0008	0.5422	5722	270	6	ENSDARG00000105287	mpp1	MAGUK p55 scaffold protein 1	9.0842	0.705267	6.85e-18
aipwh86	KEGG	DRE03020	RNA polymerase - Danio rerio (zebrafish)	network	33	0.616105	1.86335	0	0.00321661	0.079	5956	tags=61%, list=24%, signal=80%		wh86	Adipocytokine signaling pathway - Danio rerio (zebrafish)	DRE04920	1.9581	0.0008	0.5422	5722	319	7	ENSDARG00000102048	slc25a43	solute carrier family 25 member 43	8.70043	0.990189	1.8e-16
aipwh86	KEGG	DRE03060	Protein export - Danio rerio (zebrafish)	heatmap	30	0.612418	1.8415	0.00162075	0.00443982	0.113	4080	tags=57%, list=17%, signal=68%		wh86	Adipocytokine signaling pathway - Danio rerio (zebrafish)	DRE04920	1.9581	0.0008	0.5422	5722	548	8	ENSDARG00000091126	rnf207a	ring finger protein 207a	7.56544	2.62112	1.17e-12
aipwh86	GO:BP	GO:0006886	intracellular protein transport	network	161	0.470118	1.84386	0	0.00456608	0.112	6475	tags=52%, list=26%, signal=70%		wh86	Adipocytokine signaling pathway - Danio rerio (zebrafish)	DRE04920	1.9581	0.0008	0.5422	5722	607	9	ENSDARG00000034396	mars1	methionyl-tRNA synthetase 1	7.31451	0.980213	6.9e-12
aipwh86	KEGG	DRE04114	Oocyte meiosis - Danio rerio (zebrafish)	network	146	-0.435037	-1.84996	0	0.00474867	0.11	3136	tags=29%, list=13%, signal=34%		wh86	Adipocytokine signaling pathway - Danio rerio (zebrafish)	DRE04920	1.9581	0.0008	0.5422	5722	619	10	ENSDARG00000115549	NCEH1	neutral cholesterol ester hydrolase 1b, tandem duplicate 2	7.25815	1.84458	1.02e-11
aipwh86	KEGG	DRE03082	ATP-dependent chromatin remodeling - Danio rerio (zebrafish)	network	110	-0.45095	-1.84789	0	0.00476257	0.112	4189	tags=39%, list=17%, signal=47%		wh86	Adipocytokine signaling pathway - Danio rerio (zebrafish)	DRE04920	1.9581	0.0008	0.5422	5722	924	11	ENSDARG00000058693	cast	calpastatin	6.31935	0.371183	4.36e-09
aipwh86	GO:BP	GO:0006412	translation	network	149	-0.418686	-1.8389	0	0.00510679	0.123	4660	tags=46%, list=19%, signal=57%		wh86	Adipocytokine signaling pathway - Danio rerio (zebrafish)	DRE04920	1.9581	0.0008	0.5422	5722	991	12	ENSDARG00000035990	cited4a	Cbp/p300-interacting transactivator, with Glu/Asp-rich carboxy-terminal domain, 4a	6.12701	0.42172	1.36e-08
aipwh86	KEGG	DRE04621	NOD-like receptor signaling pathway - Danio rerio (zebrafish)	network	165	0.460261	1.82929	0	0.00517056	0.135	5499	tags=43%, list=22%, signal=55%		wh86	Adipocytokine signaling pathway - Danio rerio (zebrafish)	DRE04920	1.9581	0.0008	0.5422	5722	1087	13	ENSDARG00000101877	rbm34	RNA binding motif protein 34	5.84665	0.655159	6.81e-08
aipwh86	KEGG	DRE00220	Arginine biosynthesis - Danio rerio (zebrafish)	network	29	0.607898	1.81743	0	0.00560767	0.15	2288	tags=34%, list=9%, signal=38%		wh86	Adipocytokine signaling pathway - Danio rerio (zebrafish)	DRE04920	1.9581	0.0008	0.5422	5722	1141	14	ENSDARG00000021195	st8sia6	ST8 alpha-N-acetyl-neuraminide alpha-2,8-sialyltransferase 6	5.72462	0.478059	1.34e-07
aipwh86	GO:BP	GO:0016579	protein deubiquitination	heatmap	61	0.526823	1.80802	0	0.0060099	0.168	4970	tags=43%, list=20%, signal=53%		wh86	Adipocytokine signaling pathway - Danio rerio (zebrafish)	DRE04920	1.9581	0.0008	0.5422	5722	1509	15	ENSDARG00000003866	tm9sf2	transmembrane 9 superfamily member 2	5.0283	0.351684	4.6e-06
aipwh86	GO:BP	GO:0001522	pseudouridine synthesis	heatmap	15	0.694297	1.77791	0.00353357	0.00789766	0.238	5862	tags=80%, list=24%, signal=105%		wh86	Adipocytokine signaling pathway - Danio rerio (zebrafish)	DRE04920	1.9581	0.0008	0.5422	5722	1514	16	ENSDARG00000067850	jund	JunD proto-oncogene, AP-1 transcription factor subunit	5.01699	0.481748	4.86e-06
aipwh86	KEGG	DRE04623	Cytosolic DNA-sensing pathway - Danio rerio (zebrafish)	network	60	0.519385	1.78121	0.0030349	0.00790596	0.232	5956	tags=48%, list=24%, signal=64%		wh86	Adipocytokine signaling pathway - Danio rerio (zebrafish)	DRE04920	1.9581	0.0008	0.5422	5722	1642	17	ENSDARG00000014179	pfkma	phosphofructokinase, muscle a	4.83769	0.356973	1.11e-05
aipwh86	KEGG	DRE05168	Herpes simplex virus 1 infection - Danio rerio (zebrafish)	network	175	0.450104	1.78426	0	0.00797961	0.226	5156	tags=39%, list=21%, signal=49%		wh86	Adipocytokine signaling pathway - Danio rerio (zebrafish)	DRE04920	1.9581	0.0008	0.5422	5722	1711	18	ENSDARG00000098135	stk40	serine/threonine kinase 40	4.73623	0.656726	1.76e-05
aipwh86	KEGG	DRE00600	Sphingolipid metabolism - Danio rerio (zebrafish)	heatmap	75	0.500399	1.76762	0	0.00876528	0.264	5047	tags=43%, list=21%, signal=54%		wh86	Adipocytokine signaling pathway - Danio rerio (zebrafish)	DRE04920	1.9581	0.0008	0.5422	5722	1790	19	ENSDARG00000057353	ehbp1l1a	EH domain binding protein 1-like 1a	4.62717	0.478734	2.86e-05
aipwh86	GO:BP	GO:0000226	microtubule cytoskeleton organization	heatmap	36	-0.533503	-1.78404	0.0025974	0.00945528	0.229	5200	tags=50%, list=21%, signal=63%		wh86	Adipocytokine signaling pathway - Danio rerio (zebrafish)	DRE04920	1.9581	0.0008	0.5422	5722	2049	20	ENSDARG00000068628	rab8b	RAB8B, member RAS oncogene family	4.30312	0.48307	0.000112
aipwh86	KEGG	DRE00310	Lysine degradation - Danio rerio (zebrafish)	network	79	-0.454098	-1.78645	0	0.00950611	0.225	5969	tags=51%, list=24%, signal=67%		wh86	Adipocytokine signaling pathway - Danio rerio (zebrafish)	DRE04920	1.9581	0.0008	0.5422	5722	2308	21	ENSDARG00000015709	hsd17b12a	hydroxysteroid (17-beta) dehydrogenase 12a	3.98097	0.392731	0.000396
aipwh86	KEGG	DRE04146	Peroxisome - Danio rerio (zebrafish)	network	99	-0.432497	-1.78937	0	0.00956297	0.221	4037	tags=32%, list=16%, signal=39%		wh86	Adipocytokine signaling pathway - Danio rerio (zebrafish)	DRE04920	1.9581	0.0008	0.5422	5722	2493	22	ENSDARG00000055676	armt1	damage control phosphatase 1	3.78039	0.487811	0.000822
aipwh86	KEGG	DRE00350	Tyrosine metabolism - Danio rerio (zebrafish)	network	38	-0.532348	-1.77578	0	0.0101438	0.248	1879	tags=29%, list=8%, signal=31%		wh86	Adipocytokine signaling pathway - Danio rerio (zebrafish)	DRE04920	1.9581	0.0008	0.5422	5722	2668	23	ENSDARG00000055344	mipepa	mitochondrial intermediate peptidase a	3.59722	0.397119	0.00155015
aipwh86	KEGG	DRE00410	beta-Alanine metabolism - Danio rerio (zebrafish)	network	37	-0.520012	-1.75756	0	0.0114543	0.28	2674	tags=38%, list=11%, signal=42%		wh86	Adipocytokine signaling pathway - Danio rerio (zebrafish)	DRE04920	1.9581	0.0008	0.5422	5722	2806	24	ENSDARG00000094809	ms4a17a.11	membrane-spanning 4-domains, subfamily A, member 17A.11	3.4763	0.61912	0.00231992
aipwh86	GO:BP	GO:0006979	response to oxidative stress	network	20	0.642676	1.73289	0.00526316	0.0121902	0.365	1729	tags=35%, list=7%, signal=38%		wh86	Adipocytokine signaling pathway - Danio rerio (zebrafish)	DRE04920	1.9581	0.0008	0.5422	5722	3175	25	ENSDARG00000056075	rca2.1	regulator of complement activation group 2 gene 1	3.16368	0.223204	0.0061864
aipwh86	GO:BP	GO:0015671	oxygen transport	heatmap	15	0.686283	1.73478	0.00672269	0.0123093	0.357	3115	tags=60%, list=13%, signal=69%		wh86	Adipocytokine signaling pathway - Danio rerio (zebrafish)	DRE04920	1.9581	0.0008	0.5422	5722	3270	26	ENSDARG00000088807	klhl22	kelch-like family member 22	3.09057	0.352021	0.0076677
aipwh86	GO:BP	GO:0006338	chromatin remodeling	network	40	-0.504396	-1.73221	0.00259067	0.0138465	0.335	5778	tags=50%, list=24%, signal=65%		wh86	Adipocytokine signaling pathway - Danio rerio (zebrafish)	DRE04920	1.9581	0.0008	0.5422	5722	3342	27	ENSDARG00000034270	ogdha	oxoglutarate dehydrogenase a	3.0441	0.200788	0.0087673
aipwh86	KEGG	DRE00480	Glutathione metabolism - Danio rerio (zebrafish)	network	66	-0.446939	-1.71967	0	0.0144011	0.374	1928	tags=33%, list=8%, signal=36%		wh86	Adipocytokine signaling pathway - Danio rerio (zebrafish)	DRE04920	1.9581	0.0008	0.5422	5722	3677	28	ENSDARG00000101358	pard3aa	par-3 family cell polarity regulator alpha, a	2.78476	0.606691	0.0179029
aipwh86	KEGG	DRE00500	Starch and sucrose metabolism - Danio rerio (zebrafish)	network	37	-0.499322	-1.7212	0.0100756	0.0145768	0.371	2450	tags=35%, list=10%, signal=39%		wh86	Adipocytokine signaling pathway - Danio rerio (zebrafish)	DRE04920	1.9581	0.0008	0.5422	5722	3840	29	ENSDARG00000011506	lpcat1	lysophosphatidylcholine acyltransferase 1	2.67881	0.334136	0.0234729
aipwh86	GO:BP	GO:0007018	microtubule-based movement	network	79	-0.442856	-1.7223	0.00597015	0.0148214	0.368	3850	tags=35%, list=16%, signal=42%		wh86	Adipocytokine signaling pathway - Danio rerio (zebrafish)	DRE04920	1.9581	0.0008	0.5422	5722	3866	30	ENSDARG00000087186	zhx3a	zinc fingers and homeoboxes 3a	2.66694	0.291542	0.0241723
aipwh86	GO:BP	GO:0007155	cell adhesion	network	243	-0.375756	-1.72336	0	0.0149649	0.365	4588	tags=38%, list=19%, signal=46%		wh86	Adipocytokine signaling pathway - Danio rerio (zebrafish)	DRE04920	1.9581	0.0008	0.5422	5722	3979	31	ENSDARG00000090557	mfap4.5	microfibril associated protein 4, tandem duplicate 5	2.58883	0.511248	0.0294092
aipwh86	KEGG	DRE00564	Glycerophospholipid metabolism - Danio rerio (zebrafish)	heatmap	109	0.452792	1.69794	0.00147711	0.0166029	0.508	5018	tags=39%, list=20%, signal=48%		wh86	Adipocytokine signaling pathway - Danio rerio (zebrafish)	DRE04920	1.9581	0.0008	0.5422	5722	3997	32	ENSDARG00000090142	si:dkey-94l16.4	si:dkey-94l16.4	2.58115	0.349654	0.029933
aipwh86	GO:BP	GO:0016192	vesicle-mediated transport	network	147	0.445404	1.70482	0	0.0167005	0.488	6448	tags=48%, list=26%, signal=64%		wh86	Adipocytokine signaling pathway - Danio rerio (zebrafish)	DRE04920	1.9581	0.0008	0.5422	5722	4107	33	ENSDARG00000063037	lipea	lipase, hormone-sensitive a	2.51079	0.500925	0.0354911
aipwh86	KEGG	DRE03440	Homologous recombination - Danio rerio (zebrafish)	network	39	-0.497576	-1.69777	0.0103359	0.0169246	0.431	5710	tags=49%, list=23%, signal=63%		wh86	Adipocytokine signaling pathway - Danio rerio (zebrafish)	DRE04920	1.9581	0.0008	0.5422	5722	4137	34	ENSDARG00000041944	adat2	adenosine deaminase tRNA specific 2	2.49466	0.398289	0.0368543
aipwh86	KEGG	DRE04150	mTOR signaling pathway - Danio rerio (zebrafish)	network	201	0.420518	1.6907	0	0.0170551	0.536	4061	tags=32%, list=17%, signal=38%		wh86	Adipocytokine signaling pathway - Danio rerio (zebrafish)	DRE04920	1.9581	0.0008	0.5422	5722	4553	35	ENSDARG00000042401	derl2	derlin 2	2.24298	0.258486	0.0654454
aipwh86	GO:BP	GO:0043161	proteasome-mediated ubiquitin-dependent protein catabolic process	network	15	0.666065	1.69799	0.00541516	0.0170912	0.508	5997	tags=73%, list=24%, signal=97%		wh86	Adipocytokine signaling pathway - Danio rerio (zebrafish)	DRE04920	1.9581	0.0008	0.5422	5722	4748	36	ENSDARG00000020611	C18H19orf47	si:ch211-160d20.3	2.14743	0.298782	0.0800419
aipwh86	GO:BP	GO:0009058	biosynthetic process	network	49	0.507896	1.69283	0.00320513	0.0171789	0.526	4674	tags=43%, list=19%, signal=53%		wh86	Adipocytokine signaling pathway - Danio rerio (zebrafish)	DRE04920	1.9581	0.0008	0.5422	5722	4756	37	ENSDARG00000038905	hectd3	HECT domain containing 3	2.14305	0.181294	0.0807488
aipwh86	GO:BP	GO:0015031	protein transport	network	80	0.477907	1.68062	0	0.0175472	0.584	4149	tags=40%, list=17%, signal=48%		wh86	Adipocytokine signaling pathway - Danio rerio (zebrafish)	DRE04920	1.9581	0.0008	0.5422	5722	4782	38	ENSDARG00000031248	enkur	enkurin, TRPC channel interacting protein	2.1276	0.289118	0.0834113
aipwh86	KEGG	DRE04060	Cytokine-cytokine receptor interaction - Danio rerio (zebrafish)	heatmap	175	0.422705	1.68291	0	0.0175614	0.577	4692	tags=30%, list=19%, signal=37%		wh86	Adipocytokine signaling pathway - Danio rerio (zebrafish)	DRE04920	1.9581	0.0008	0.5422	5722	4798	39	ENSDARG00000009724	rpn2	ribophorin II	2.12055	0.163232	0.0845909
aipwh86	KEGG	DRE04120	Ubiquitin mediated proteolysis - Danio rerio (zebrafish)	network	158	0.427343	1.67209	0	0.0176302	0.608	5362	tags=39%, list=22%, signal=49%		wh86	Adipocytokine signaling pathway - Danio rerio (zebrafish)	DRE04920	1.9581	0.0008	0.5422	5722	5063	40	ENSDARG00000103615	si:dkey-31j3.11	si:dkey-31j3.11	1.99173	0.447936	0.108804
aipwh86	GO:BP	GO:0030198	extracellular matrix organization	heatmap	28	0.573843	1.68411	0.00810373	0.0176429	0.567	2001	tags=36%, list=8%, signal=39%		wh86	Adipocytokine signaling pathway - Danio rerio (zebrafish)	DRE04920	1.9581	0.0008	0.5422	5722	5154	41	ENSDARG00000099269	si:dkeyp-115e12.7	si:dkeyp-115e12.7	1.94847	0.313988	0.118232
aipwh86	KEGG	DRE04068	FoxO signaling pathway - Danio rerio (zebrafish)	network	177	0.423454	1.67758	0	0.017706	0.599	3991	tags=33%, list=16%, signal=40%		wh86	Adipocytokine signaling pathway - Danio rerio (zebrafish)	DRE04920	1.9581	0.0008	0.5422	5722	5485	42	ENSDARG00000019096	myl7	myosin, light chain 7, regulatory	1.79287	0.139272	0.156914
aipwh86	GO:BP	GO:0016311	dephosphorylation	network	116	0.445353	1.67446	0	0.0178081	0.605	4428	tags=29%, list=18%, signal=36%		wh86	Adipocytokine signaling pathway - Danio rerio (zebrafish)	DRE04920	1.9581	0.0008	0.5422	5722	5510	43	ENSDARG00000090942	NA	NA	1.77913	0.323443	0.160673
aipwh86	GO:BP	GO:0006351	DNA-templated transcription	network	59	0.4952	1.68491	0	0.0179943	0.565	3346	tags=27%, list=14%, signal=31%		wh86	Adipocytokine signaling pathway - Danio rerio (zebrafish)	DRE04920	1.9581	0.0008	0.5422	5722	5582	44	ENSDARG00000010583	pard3ab	par-3 family cell polarity regulator alpha, b	1.74972	0.157338	0.169099
aipwh86	GO:BP	GO:0006281	DNA repair	network	94	-0.413272	-1.68114	0	0.018446	0.467	7170	tags=48%, list=29%, signal=67%		wh86	Adipocytokine signaling pathway - Danio rerio (zebrafish)	DRE04920	1.9581	0.0008	0.5422	5722	5692	45	ENSDARG00000061194	hectd2	HECT domain containing 2	1.70316	0.267389	0.182869
aipwh86	GO:BP	GO:0006325	chromatin organization	network	16	-0.610839	-1.68312	0.00879121	0.0186652	0.463	8638	tags=88%, list=35%, signal=135%		wh86	Adipocytokine signaling pathway - Danio rerio (zebrafish)	DRE04920	1.9581	0.0008	0.5422	5722	5722	46	ENSDARG00000070589	mrpl35	mitochondrial ribosomal protein L35	1.69108	0.188825	0.186551
aipwh86	KEGG	DRE04910	Insulin signaling pathway - Danio rerio (zebrafish)	network	173	0.418836	1.66067	0	0.0188313	0.654	4106	tags=35%, list=17%, signal=41%		wh86	Alanine, aspartate and glutamate metabolism - Danio rerio (zebrafish)	DRE00250	1.6624	0.019	0.5141	3286	238	1	ENSDARG00000057671	epas1b	endothelial PAS domain protein 1b	9.39181	0.706261	4.46e-19
aipwh86	KEGG	DRE00250	Alanine, aspartate and glutamate metabolism - Danio rerio (zebrafish)	network	46	0.514119	1.66244	0.00943396	0.0189898	0.648	3286	tags=33%, list=13%, signal=38%		wh86	Alanine, aspartate and glutamate metabolism - Danio rerio (zebrafish)	DRE00250	1.6624	0.019	0.5141	3286	357	2	ENSDARG00000071426	lrrc59	leucine rich repeat containing 59	8.44202	1.36591	1.49e-15
aipwh86	GO:BP	GO:0000209	protein polyubiquitination	network	19	0.607373	1.65165	0.0104712	0.0200196	0.683	576	tags=21%, list=2%, signal=22%		wh86	Alanine, aspartate and glutamate metabolism - Danio rerio (zebrafish)	DRE00250	1.6624	0.019	0.5141	3286	508	3	ENSDARG00000030981	tmem127	transmembrane protein 127	7.71368	0.731162	4.04e-13
aipwh86	GO:BP	GO:0016567	protein ubiquitination	heatmap	90	0.454998	1.64409	0.00151745	0.0213132	0.712	5002	tags=37%, list=20%, signal=46%		wh86	Alanine, aspartate and glutamate metabolism - Danio rerio (zebrafish)	DRE00250	1.6624	0.019	0.5141	3286	550	4	ENSDARG00000046014	kcna6a	potassium voltage-gated channel, shaker-related, subfamily, member 6 a	7.56079	0.982842	1.21e-12
aipwh86	KEGG	DRE04625	C-type lectin receptor signaling pathway - Danio rerio (zebrafish)	network	124	0.419783	1.60982	0.00284091	0.028698	0.813	4138	tags=34%, list=17%, signal=41%		wh86	Alanine, aspartate and glutamate metabolism - Danio rerio (zebrafish)	DRE00250	1.6624	0.019	0.5141	3286	654	5	ENSDARG00000103511	zfand2a	zinc finger, AN1-type domain 2A	7.12825	0.82486	2.46e-11
aipwh86	GO:BP	GO:0043065	positive regulation of apoptotic process	network	17	0.615931	1.61082	0.0218182	0.029093	0.811	3748	tags=47%, list=15%, signal=56%		wh86	Alanine, aspartate and glutamate metabolism - Danio rerio (zebrafish)	DRE00250	1.6624	0.019	0.5141	3286	744	6	ENSDARG00000069453	zgc:113314	zgc:113314	6.83941	1.37121	1.68e-10
aipwh86	GO:BP	GO:0051301	cell division	heatmap	25	-0.517978	-1.6088	0.00705882	0.0326377	0.693	3654	tags=44%, list=15%, signal=52%		wh86	Alanine, aspartate and glutamate metabolism - Danio rerio (zebrafish)	DRE00250	1.6624	0.019	0.5141	3286	889	7	ENSDARG00000041414	bmf2	BCL2 modifying factor 2	6.40854	0.644044	2.56e-09
aipwh86	KEGG	DRE00030	Pentose phosphate pathway - Danio rerio (zebrafish)	network	33	-0.484864	-1.61021	0.0220049	0.0328891	0.69	3652	tags=42%, list=15%, signal=50%		wh86	Alanine, aspartate and glutamate metabolism - Danio rerio (zebrafish)	DRE00250	1.6624	0.019	0.5141	3286	1130	8	ENSDARG00000039931	slc25a33	solute carrier family 25 member 33	5.75522	0.571035	1.13e-07
aipwh86	KEGG	DRE00190	Oxidative phosphorylation - Danio rerio (zebrafish)	network	144	-0.369417	-1.61078	0	0.0334945	0.688	6080	tags=47%, list=25%, signal=62%		wh86	Alanine, aspartate and glutamate metabolism - Danio rerio (zebrafish)	DRE00250	1.6624	0.019	0.5141	3286	1241	9	ENSDARG00000098853	ehd1a	EH-domain containing 1a	5.53436	0.410142	3.69e-07
aipwh86	GO:BP	GO:0006470	protein dephosphorylation	network	126	0.41785	1.59103	0.00418994	0.0341778	0.874	5682	tags=36%, list=23%, signal=46%		wh86	Alanine, aspartate and glutamate metabolism - Danio rerio (zebrafish)	DRE00250	1.6624	0.019	0.5141	3286	1432	10	ENSDARG00000087574	nox1	NADPH oxidase 1	5.17624	1.0631	2.25e-06
aipwh86	KEGG	DRE04012	ErbB signaling pathway - Danio rerio (zebrafish)	network	107	0.421741	1.58259	0.00291545	0.0360381	0.896	3796	tags=30%, list=15%, signal=35%		wh86	Alanine, aspartate and glutamate metabolism - Danio rerio (zebrafish)	DRE00250	1.6624	0.019	0.5141	3286	1837	11	ENSDARG00000059529	kiaa0895l	kiaa0895l	4.56318	1.05596	3.79e-05
aipwh86	GO:BP	GO:0006897	endocytosis	heatmap	27	0.539864	1.5769	0.0252951	0.0374096	0.905	3581	tags=37%, list=15%, signal=43%		wh86	Alanine, aspartate and glutamate metabolism - Danio rerio (zebrafish)	DRE00250	1.6624	0.019	0.5141	3286	2280	12	ENSDARG00000091232	kcnj1a.1	potassium inwardly rectifying channel subfamily J member 1a, tandem duplicate 1	4.0081	0.672648	0.000358
aipwh86	KEGG	DRE04260	Cardiac muscle contraction - Danio rerio (zebrafish)	network	143	-0.36879	-1.58442	0.00341297	0.0387694	0.773	3873	tags=34%, list=16%, signal=40%		wh86	Alanine, aspartate and glutamate metabolism - Danio rerio (zebrafish)	DRE00250	1.6624	0.019	0.5141	3286	2288	13	ENSDARG00000053804	osbpl2a	oxysterol binding protein-like 2a	3.99789	0.437612	0.000372
aipwh86	KEGG	DRE00900	Terpenoid backbone biosynthesis - Danio rerio (zebrafish)	heatmap	22	0.560012	1.56638	0.0115702	0.0394198	0.924	5173	tags=50%, list=21%, signal=63%		wh86	Alanine, aspartate and glutamate metabolism - Danio rerio (zebrafish)	DRE00250	1.6624	0.019	0.5141	3286	2918	14	ENSDARG00000016687	acadvl	acyl-CoA dehydrogenase very long chain	3.3885	0.218227	0.00307207
aipwh86	GO:BP	GO:0007154	cell communication	heatmap	62	-0.422699	-1.5846	0	0.0395118	0.773	5879	tags=45%, list=24%, signal=59%		wh86	Alanine, aspartate and glutamate metabolism - Danio rerio (zebrafish)	DRE00250	1.6624	0.019	0.5141	3286	3286	15	ENSDARG00000036036	mdka	midkine a	3.08417	0.171561	0.00780658
aipwh86	KEGG	DRE04130	SNARE interactions in vesicular transport - Danio rerio (zebrafish)	network	42	0.496481	1.56676	0.00844595	0.0400577	0.924	6308	tags=55%, list=26%, signal=74%		wh86	Aminoacyl-tRNA biosynthesis - Danio rerio (zebrafish)	DRE00970	2.1311	0	0.6731	2498	80	1	ENSDARG00000053476	lipca	lipase, hepatic a	12.0359	1.60824	5.84e-31
aipwh86	GO:BP	GO:0070588	calcium ion transmembrane transport	network	65	-0.410226	-1.56867	0.0119403	0.0428875	0.816	8916	tags=52%, list=36%, signal=82%		wh86	Aminoacyl-tRNA biosynthesis - Danio rerio (zebrafish)	DRE00970	2.1311	0	0.6731	2498	206	2	ENSDARG00000058160	tnfaip2b	tumor necrosis factor, alpha-induced protein 2b	9.75786	2.51807	1.52e-20
aipwh86	KEGG	DRE04622	RIG-I-like receptor signaling pathway - Danio rerio (zebrafish)	network	64	0.455386	1.5505	0.0138037	0.0438084	0.944	5838	tags=42%, list=24%, signal=55%		wh86	Aminoacyl-tRNA biosynthesis - Danio rerio (zebrafish)	DRE00970	2.1311	0	0.6731	2498	306	3	ENSDARG00000055124	ccnl1a	cyclin L1a	8.81139	0.884606	7.03e-17
aipwh86	KEGG	DRE04210	Apoptosis - Danio rerio (zebrafish)	network	181	0.388245	1.55224	0	0.043952	0.944	4118	tags=33%, list=17%, signal=39%		wh86	Aminoacyl-tRNA biosynthesis - Danio rerio (zebrafish)	DRE00970	2.1311	0	0.6731	2498	557	4	ENSDARG00000070792	lrrc15	leucine rich repeat containing 15	7.54285	1.35918	1.37e-12
aipwh86	GO:BP	GO:0006413	translational initiation	network	27	0.536798	1.54234	0.0284281	0.0466846	0.962	5324	tags=56%, list=22%, signal=71%		wh86	Aminoacyl-tRNA biosynthesis - Danio rerio (zebrafish)	DRE00970	2.1311	0	0.6731	2498	606	5	ENSDARG00000051762	dnaja	DnaJ heat shock protein family (Hsp40) member A	7.31639	1.08714	6.81e-12
aipwh86	KEGG	DRE04370	VEGF signaling pathway - Danio rerio (zebrafish)	network	77	0.435957	1.5398	0.0105581	0.0467983	0.965	3270	tags=29%, list=13%, signal=33%		wh86	Aminoacyl-tRNA biosynthesis - Danio rerio (zebrafish)	DRE00970	2.1311	0	0.6731	2498	648	6	ENSDARG00000098349	hdac4	histone deacetylase 4	7.14425	0.768208	2.21e-11
aipwh86	GO:BP	GO:0006606	protein import into nucleus	network	19	0.576423	1.53016	0.037702	0.0498326	0.971	4038	tags=47%, list=16%, signal=57%		wh86	Aminoacyl-tRNA biosynthesis - Danio rerio (zebrafish)	DRE00970	2.1311	0	0.6731	2498	734	7	ENSDARG00000068732	spry4	sprouty homolog 4 (Drosophila)	6.88517	0.621819	1.23e-10
aipwh239	KEGG	DRE00053	Ascorbate and aldarate metabolism - Danio rerio (zebrafish)	network	45	-0.628177	-2.21265	0	0	0	1260	tags=36%, list=5%, signal=37%		wh86	Aminoacyl-tRNA biosynthesis - Danio rerio (zebrafish)	DRE00970	2.1311	0	0.6731	2498	755	8	ENSDARG00000086881	ier2b	immediate early response 2b	6.80154	0.832422	2.15e-10
aipwh239	KEGG	DRE00982	Drug metabolism - cytochrome P450 - Danio rerio (zebrafish)	network	62	-0.69549	-2.58938	0	0	0	3554	tags=58%, list=15%, signal=68%		wh86	Aminoacyl-tRNA biosynthesis - Danio rerio (zebrafish)	DRE00970	2.1311	0	0.6731	2498	788	9	ENSDARG00000070682	sdf4	stromal cell derived factor 4	6.71347	0.589844	3.77e-10
aipwh239	KEGG	DRE00983	Drug metabolism - other enzymes - Danio rerio (zebrafish)	network	89	-0.581439	-2.33302	0	0	0	2364	tags=38%, list=10%, signal=42%		wh86	Aminoacyl-tRNA biosynthesis - Danio rerio (zebrafish)	DRE00970	2.1311	0	0.6731	2498	810	10	ENSDARG00000019417	gadd45ga	growth arrest and DNA-damage-inducible, gamma a	6.65532	0.758577	5.44e-10
aipwh239	KEGG	DRE04512	ECM-receptor interaction - Danio rerio (zebrafish)	network	94	-0.549401	-2.2218	0	0	0	2285	tags=38%, list=9%, signal=42%		wh86	Aminoacyl-tRNA biosynthesis - Danio rerio (zebrafish)	DRE00970	2.1311	0	0.6731	2498	842	11	ENSDARG00000013360	sh3gl3a	SH3-domain GRB2-like 3a	6.54747	0.693637	1.08e-09
aipwh239	KEGG	DRE00010	Glycolysis / Gluconeogenesis - Danio rerio (zebrafish)	network	79	-0.561631	-2.22011	0	0	0	3139	tags=41%, list=13%, signal=46%		wh86	Aminoacyl-tRNA biosynthesis - Danio rerio (zebrafish)	DRE00970	2.1311	0	0.6731	2498	843	12	ENSDARG00000061100	nars1	asparaginyl-tRNA synthetase 1	6.54393	0.667954	1.11e-09
aipwh239	GO:BP	GO:0007156	homophilic cell adhesion via plasma membrane adhesion molecules	network	135	-0.592979	-2.5073	0	0	0	5514	tags=61%, list=23%, signal=79%		wh86	Aminoacyl-tRNA biosynthesis - Danio rerio (zebrafish)	DRE00970	2.1311	0	0.6731	2498	895	13	ENSDARG00000008740	esf1	ESF1 nucleolar pre-rRNA processing protein	6.38676	0.76234	2.92e-09
aipwh239	KEGG	DRE00980	Metabolism of xenobiotics by cytochrome P450 - Danio rerio (zebrafish)	network	65	-0.707043	-2.65828	0	0	0	3000	tags=57%, list=12%, signal=65%		wh86	Aminoacyl-tRNA biosynthesis - Danio rerio (zebrafish)	DRE00970	2.1311	0	0.6731	2498	1125	14	ENSDARG00000009484	arf1	ADP-ribosylation factor 1	5.77093	0.422347	1.04e-07
aipwh239	KEGG	DRE00040	Pentose and glucuronate interconversions - Danio rerio (zebrafish)	network	44	-0.641993	-2.18856	0	0	0	3554	tags=52%, list=15%, signal=61%		wh86	Aminoacyl-tRNA biosynthesis - Danio rerio (zebrafish)	DRE00970	2.1311	0	0.6731	2498	1225	15	ENSDARG00000099779	si:ch211-11n16.2	si:ch211-11n16.2	5.56653	0.577248	3.11e-07
aipwh239	KEGG	DRE04744	Phototransduction - Danio rerio (zebrafish)	network	47	-0.70389	-2.47154	0	0	0	4593	tags=68%, list=19%, signal=84%		wh86	Aminoacyl-tRNA biosynthesis - Danio rerio (zebrafish)	DRE00970	2.1311	0	0.6731	2498	1306	16	ENSDARG00000014914	lamp2	lysosomal-associated membrane protein 2	5.39809	0.441729	7.47e-07
aipwh239	KEGG	DRE03050	Proteasome - Danio rerio (zebrafish)	network	51	0.870969	2.83425	0	0	0	2063	tags=78%, list=8%, signal=85%		wh86	Aminoacyl-tRNA biosynthesis - Danio rerio (zebrafish)	DRE00970	2.1311	0	0.6731	2498	2180	17	ENSDARG00000002754	pdcd2l	programmed cell death 2-like	4.13478	0.723323	0.000219
aipwh239	KEGG	DRE04141	Protein processing in endoplasmic reticulum - Danio rerio (zebrafish)	network	201	0.666877	2.64091	0	0	0	4662	tags=59%, list=19%, signal=72%		wh86	Aminoacyl-tRNA biosynthesis - Danio rerio (zebrafish)	DRE00970	2.1311	0	0.6731	2498	2498	18	ENSDARG00000027428	rpp30	ribonuclease P/MRP 30 subunit	3.77557	0.584641	0.000836
aipwh239	GO:BP	GO:0051603	proteolysis involved in protein catabolic process	network	23	0.804839	2.24491	0	0	0	2063	tags=65%, list=8%, signal=71%		wh86	Apoptosis - Danio rerio (zebrafish)	DRE04210	1.5522	0.044	0.3882	4118	102	1	ENSDARG00000002663	optn	optineurin	11.474	1.09927	3.55e-28
aipwh239	KEGG	DRE00830	Retinol metabolism - Danio rerio (zebrafish)	network	79	-0.555062	-2.20955	0	0	0	2500	tags=41%, list=10%, signal=45%		wh86	Apoptosis - Danio rerio (zebrafish)	DRE04210	1.5522	0.044	0.3882	4118	115	2	ENSDARG00000103277	cyp24a1	cytochrome P450, family 24, subfamily A, polypeptide 1	11.1799	1.5775	8.87e-27
aipwh239	KEGG	DRE03008	Ribosome biogenesis in eukaryotes - Danio rerio (zebrafish)	network	84	0.660721	2.34612	0	0	0	5364	tags=70%, list=22%, signal=90%		wh86	Apoptosis - Danio rerio (zebrafish)	DRE04210	1.5522	0.044	0.3882	4118	181	3	ENSDARG00000037873	cyp3c3	cytochrome P450, family 3, subfamily c, polypeptide 3	10.038	1.30911	1.05e-21
aipwh239	GO:BP	GO:0007601	visual perception	network	52	-0.662234	-2.37678	0	0	0	4023	tags=52%, list=16%, signal=62%		wh86	Apoptosis - Danio rerio (zebrafish)	DRE04210	1.5522	0.044	0.3882	4118	226	4	ENSDARG00000076924	als2b	alsin Rho guanine nucleotide exchange factor ALS2 b	9.54838	1.0068	1.06e-19
aipwh239	KEGG	DRE00340	Histidine metabolism - Danio rerio (zebrafish)	network	24	-0.72244	-2.16668	0	0.000111	0.001	4323	tags=58%, list=18%, signal=71%		wh86	Apoptosis - Danio rerio (zebrafish)	DRE04210	1.5522	0.044	0.3882	4118	284	5	ENSDARG00000035852	cart3	cocaine- and amphetamine-regulated transcript 3	8.94401	1.61006	2.3e-17
aipwh239	GO:BP	GO:0006511	ubiquitin-dependent protein catabolic process	network	53	0.650165	2.13868	0	0.000119	0.001	4186	tags=49%, list=17%, signal=59%		wh86	Apoptosis - Danio rerio (zebrafish)	DRE04210	1.5522	0.044	0.3882	4118	319	6	ENSDARG00000102048	slc25a43	solute carrier family 25 member 43	8.70043	0.990189	1.8e-16
aipwh239	KEGG	DRE04137	Mitophagy - animal - Danio rerio (zebrafish)	network	140	0.571101	2.16363	0	0.000139	0.001	4041	tags=41%, list=17%, signal=49%		wh86	Apoptosis - Danio rerio (zebrafish)	DRE04210	1.5522	0.044	0.3882	4118	383	7	ENSDARG00000074634	keap1b	kelch-like ECH-associated protein 1b	8.27359	0.977933	5.8e-15
aipwh239	KEGG	DRE04140	Autophagy - animal - Danio rerio (zebrafish)	network	212	0.550693	2.19432	0	0.000167	0.001	4887	tags=46%, list=20%, signal=57%		wh86	Apoptosis - Danio rerio (zebrafish)	DRE04210	1.5522	0.044	0.3882	4118	386	8	ENSDARG00000031795	abcf1	ATP-binding cassette, sub-family F (GCN20), member 1	8.26058	0.895048	6.43e-15
aipwh239	KEGG	DRE03272	Virion - Hepatitis viruses - Danio rerio (zebrafish)	network	61	0.613172	2.05642	0	0.000169	0.002	3683	tags=51%, list=15%, signal=60%		wh86	Apoptosis - Danio rerio (zebrafish)	DRE04210	1.5522	0.044	0.3882	4118	433	9	ENSDARG00000090804	gpr155a	G protein-coupled receptor 155a	8.00296	0.778411	4.73e-14
aipwh239	KEGG	DRE00970	Aminoacyl-tRNA biosynthesis - Danio rerio (zebrafish)	network	40	0.66724	2.07603	0	0.000188	0.002	2026	tags=40%, list=8%, signal=44%		wh86	Apoptosis - Danio rerio (zebrafish)	DRE04210	1.5522	0.044	0.3882	4118	479	10	ENSDARG00000070097	selenos	selenoprotein S	7.86018	0.730443	1.35e-13
aipwh239	GO:BP	GO:0006457	protein folding	heatmap	70	0.602776	2.10298	0	0.000212	0.002	5650	tags=57%, list=23%, signal=74%		wh86	Apoptosis - Danio rerio (zebrafish)	DRE04210	1.5522	0.044	0.3882	4118	531	11	ENSDARG00000102765	lonp1	lon peptidase 1, mitochondrial	7.62238	1.02896	7.81e-13
aipwh239	GO:BP	GO:0006364	rRNA processing	network	37	0.672833	2.03879	0	0.000306	0.004	4071	tags=59%, list=17%, signal=71%		wh86	Apoptosis - Danio rerio (zebrafish)	DRE04210	1.5522	0.044	0.3882	4118	554	12	ENSDARG00000058734	prdx1	peroxiredoxin 1	7.55396	0.767048	1.26e-12
aipwh239	KEGG	DRE04148	Efferocytosis - Danio rerio (zebrafish)	network	215	0.50405	2.02285	0	0.000355	0.005	3710	tags=34%, list=15%, signal=40%		wh86	Apoptosis - Danio rerio (zebrafish)	DRE04210	1.5522	0.044	0.3882	4118	559	13	ENSDARG00000042856	itpka	inositol-trisphosphate 3-kinase A	7.53896	0.766632	1.4e-12
aipwh239	GO:BP	GO:0007602	phototransduction	network	16	-0.752302	-2.09886	0	0.00038	0.004	4527	tags=75%, list=19%, signal=92%		wh86	Apoptosis - Danio rerio (zebrafish)	DRE04210	1.5522	0.044	0.3882	4118	601	14	ENSDARG00000040527	siae	sialic acid acetylesterase	7.34188	0.826206	5.7e-12
aipwh239	KEGG	DRE03060	Protein export - Danio rerio (zebrafish)	heatmap	30	0.688026	2.01696	0	0.000394	0.006	5329	tags=70%, list=22%, signal=89%		wh86	Apoptosis - Danio rerio (zebrafish)	DRE04210	1.5522	0.044	0.3882	4118	720	15	ENSDARG00000075549	cdh5	cadherin 5	6.92834	0.684267	9.28e-11
aipwh239	KEGG	DRE00620	Pyruvate metabolism - Danio rerio (zebrafish)	network	53	-0.558612	-2.09528	0	0.000449	0.005	2935	tags=40%, list=12%, signal=45%		wh86	Apoptosis - Danio rerio (zebrafish)	DRE04210	1.5522	0.044	0.3882	4118	745	16	ENSDARG00000002917	gls2b	glutaminase 2b (liver, mitochondrial)	6.8384	1.09641	1.69e-10
aipwh239	KEGG	DRE05168	Herpes simplex virus 1 infection - Danio rerio (zebrafish)	network	174	0.516927	2.00497	0	0.000485	0.008	4350	tags=35%, list=18%, signal=42%		wh86	Apoptosis - Danio rerio (zebrafish)	DRE04210	1.5522	0.044	0.3882	4118	809	17	ENSDARG00000038561	klf6b	Kruppel like factor 6b	6.65648	1.16295	5.4e-10
aipwh239	GO:BP	GO:0015671	oxygen transport	heatmap	16	0.79011	1.99488	0	0.000624	0.011	3108	tags=69%, list=13%, signal=79%		wh86	Apoptosis - Danio rerio (zebrafish)	DRE04210	1.5522	0.044	0.3882	4118	854	18	ENSDARG00000012495	mphosph10	M-phase phosphoprotein 10 (U3 small nucleolar ribonucleoprotein)	6.50218	0.716577	1.44e-09
aipwh239	KEGG	DRE04136	Autophagy - other - Danio rerio (zebrafish)	network	34	0.663804	1.97424	0	0.000652	0.013	5438	tags=62%, list=22%, signal=79%		wh86	Apoptosis - Danio rerio (zebrafish)	DRE04210	1.5522	0.044	0.3882	4118	1046	19	ENSDARG00000099712	zgc:163073	zgc:163073	5.95155	0.5668	3.77e-08
aipwh239	GO:BP	GO:0006888	endoplasmic reticulum to Golgi vesicle-mediated transport	network	35	0.662096	1.97635	0	0.000692	0.013	5710	tags=69%, list=23%, signal=89%		wh86	Apoptosis - Danio rerio (zebrafish)	DRE04210	1.5522	0.044	0.3882	4118	1152	20	ENSDARG00000032631	ltb4r	leukotriene B4 receptor	5.68906	1.73836	1.63e-07
aipwh239	GO:BP	GO:0006418	tRNA aminoacylation for protein translation	network	35	0.658648	1.96522	0	0.000712	0.015	3016	tags=51%, list=12%, signal=59%		wh86	Apoptosis - Danio rerio (zebrafish)	DRE04210	1.5522	0.044	0.3882	4118	1282	21	ENSDARG00000055443	zcchc7	zinc finger, CCHC domain containing 7	5.45768	0.717385	5.49e-07
aipwh239	KEGG	DRE04814	Motor proteins - Danio rerio (zebrafish)	network	240	-0.443805	-2.04216	0	0.000776	0.009	2475	tags=32%, list=10%, signal=35%		wh86	Apoptosis - Danio rerio (zebrafish)	DRE04210	1.5522	0.044	0.3882	4118	1523	22	ENSDARG00000062237	nfs1	NFS1 cysteine desulfurase	5.00034	0.420229	5.26e-06
aipwh239	KEGG	DRE04620	Toll-like receptor signaling pathway - Danio rerio (zebrafish)	network	96	0.541273	1.95478	0	0.000858	0.019	5991	tags=49%, list=25%, signal=65%		wh86	Apoptosis - Danio rerio (zebrafish)	DRE04210	1.5522	0.044	0.3882	4118	1600	23	ENSDARG00000045075	tmem106a	transmembrane protein 106A	4.89604	0.462443	8.54e-06
aipwh239	KEGG	DRE00071	Fatty acid degradation - Danio rerio (zebrafish)	network	53	-0.561802	-2.01964	0	0.00103375	0.013	3172	tags=43%, list=13%, signal=50%		wh86	Apoptosis - Danio rerio (zebrafish)	DRE04210	1.5522	0.044	0.3882	4118	1658	24	ENSDARG00000078042	il10rb	interleukin 10 receptor, beta	4.81406	0.494248	1.24e-05
aipwh239	GO:BP	GO:0006606	protein import into nucleus	network	19	0.715995	1.92089	0	0.00121205	0.03	3584	tags=53%, list=15%, signal=62%		wh86	Apoptosis - Danio rerio (zebrafish)	DRE04210	1.5522	0.044	0.3882	4118	1669	25	ENSDARG00000079385	si:ch211-235m3.5	si:ch211-235m3.5	4.80174	1.07404	1.31e-05
aipwh239	GO:BP	GO:0043161	proteasome-mediated ubiquitin-dependent protein catabolic process	network	15	0.76535	1.92209	0.00326264	0.00123262	0.029	4494	tags=60%, list=18%, signal=74%		wh86	Apoptosis - Danio rerio (zebrafish)	DRE04210	1.5522	0.044	0.3882	4118	1711	26	ENSDARG00000098135	stk40	serine/threonine kinase 40	4.73623	0.656726	1.76e-05
aipwh239	GO:BP	GO:0006886	intracellular protein transport	network	161	0.497301	1.92264	0	0.00129426	0.029	4881	tags=43%, list=20%, signal=54%		wh86	Apoptosis - Danio rerio (zebrafish)	DRE04210	1.5522	0.044	0.3882	4118	1790	27	ENSDARG00000057353	ehbp1l1a	EH domain binding protein 1-like 1a	4.62717	0.478734	2.86e-05
aipwh239	KEGG	DRE03013	Nucleocytoplasmic transport - Danio rerio (zebrafish)	network	105	0.529172	1.90795	0	0.00134358	0.037	4627	tags=43%, list=19%, signal=53%		wh86	Apoptosis - Danio rerio (zebrafish)	DRE04210	1.5522	0.044	0.3882	4118	1792	28	ENSDARG00000078652	zfyve1	zinc finger, FYVE domain containing 1	4.62565	0.599987	2.88e-05
aipwh239	KEGG	DRE03020	RNA polymerase - Danio rerio (zebrafish)	network	33	0.63576	1.9117	0	0.00134765	0.035	6207	tags=73%, list=25%, signal=97%		wh86	Apoptosis - Danio rerio (zebrafish)	DRE04210	1.5522	0.044	0.3882	4118	1796	29	ENSDARG00000105641	si:ch211-98n17.5	si:ch211-98n17.5	4.62209	0.388135	2.92e-05
aipwh239	GO:BP	GO:0007596	blood coagulation	heatmap	54	0.587052	1.90962	0	0.00136225	0.036	3946	tags=44%, list=16%, signal=53%		wh86	Apoptosis - Danio rerio (zebrafish)	DRE04210	1.5522	0.044	0.3882	4118	1931	30	ENSDARG00000053820	pcmtd2a	protein-L-isoaspartate (D-aspartate) O-methyltransferase domain containing 2a	4.44737	0.445736	6.18e-05
aipwh239	GO:BP	GO:0015031	protein transport	network	80	0.536003	1.88133	0	0.00205578	0.059	4876	tags=48%, list=20%, signal=59%		wh86	Apoptosis - Danio rerio (zebrafish)	DRE04210	1.5522	0.044	0.3882	4118	2014	31	ENSDARG00000078585	mon1a	MON1 secretory trafficking family member A	4.33731	0.661319	9.78e-05
aipwh239	KEGG	DRE04530	Tight junction - Danio rerio (zebrafish)	network	228	0.461701	1.85734	0	0.00323188	0.094	5048	tags=42%, list=21%, signal=52%		wh86	Apoptosis - Danio rerio (zebrafish)	DRE04210	1.5522	0.044	0.3882	4118	2031	32	ENSDARG00000059634	thumpd3	THUMP domain containing 3	4.32361	0.434291	0.000103
aipwh239	GO:BP	GO:0045087	innate immune response	heatmap	24	0.663625	1.84649	0.00162075	0.00375022	0.109	2288	tags=29%, list=9%, signal=32%		wh86	Apoptosis - Danio rerio (zebrafish)	DRE04210	1.5522	0.044	0.3882	4118	2059	33	ENSDARG00000020235	septin9a	septin 9a	4.27984	0.329147	0.000123
aipwh239	GO:BP	GO:0070588	calcium ion transmembrane transport	network	65	-0.503443	-1.92595	0	0.00418964	0.054	7980	tags=58%, list=33%, signal=87%		wh86	Apoptosis - Danio rerio (zebrafish)	DRE04210	1.5522	0.044	0.3882	4118	2269	34	ENSDARG00000101260	gpatch2	G patch domain containing 2	4.01922	0.323182	0.000343
aipwh239	KEGG	DRE04621	NOD-like receptor signaling pathway - Danio rerio (zebrafish)	network	164	0.471247	1.82575	0	0.00503241	0.149	3947	tags=33%, list=16%, signal=39%		wh86	Apoptosis - Danio rerio (zebrafish)	DRE04210	1.5522	0.044	0.3882	4118	2473	35	ENSDARG00000103578	gtf2b	general transcription factor IIB	3.80385	0.305085	0.000756
aipwh239	GO:BP	GO:0000209	protein polyubiquitination	network	19	0.677047	1.81922	0.00321543	0.00509205	0.16	2389	tags=26%, list=10%, signal=29%		wh86	Apoptosis - Danio rerio (zebrafish)	DRE04210	1.5522	0.044	0.3882	4118	2535	36	ENSDARG00000038306	tsc22d1	TSC22 domain family, member 1	3.73663	0.248074	0.00096
aipwh239	KEGG	DRE04060	Cytokine-cytokine receptor interaction - Danio rerio (zebrafish)	heatmap	176	0.464284	1.82031	0	0.00517752	0.157	4514	tags=31%, list=19%, signal=37%		wh86	Apoptosis - Danio rerio (zebrafish)	DRE04210	1.5522	0.044	0.3882	4118	2635	37	ENSDARG00000038213	slc35b1	solute carrier family 35 member B1	3.63069	0.362062	0.00138524
aipwh239	KEGG	DRE04623	Cytosolic DNA-sensing pathway - Danio rerio (zebrafish)	network	60	0.540211	1.80974	0.00305344	0.00550772	0.182	5899	tags=58%, list=24%, signal=77%		wh86	Apoptosis - Danio rerio (zebrafish)	DRE04210	1.5522	0.044	0.3882	4118	2659	38	ENSDARG00000011175	atp6v1d	ATPase H+ transporting V1 subunit D	3.60811	0.245982	0.0014937
aipwh239	KEGG	DRE04120	Ubiquitin mediated proteolysis - Danio rerio (zebrafish)	network	158	0.466672	1.81109	0	0.00557527	0.18	5306	tags=38%, list=22%, signal=48%		wh86	Apoptosis - Danio rerio (zebrafish)	DRE04210	1.5522	0.044	0.3882	4118	2668	39	ENSDARG00000055344	mipepa	mitochondrial intermediate peptidase a	3.59722	0.397119	0.00155015
aipwh239	GO:BP	GO:0007034	vacuolar transport	network	17	0.698162	1.79893	0	0.0061538	0.211	2846	tags=53%, list=12%, signal=60%		wh86	Apoptosis - Danio rerio (zebrafish)	DRE04210	1.5522	0.044	0.3882	4118	2775	40	ENSDARG00000004173	copa	COPI coat complex subunit alpha	3.50572	0.301618	0.00210423
aipwh239	GO:BP	GO:0030198	extracellular matrix organization	heatmap	28	0.627498	1.78867	0	0.0069383	0.239	623	tags=29%, list=3%, signal=29%		wh86	Apoptosis - Danio rerio (zebrafish)	DRE04210	1.5522	0.044	0.3882	4118	2806	41	ENSDARG00000094809	ms4a17a.11	membrane-spanning 4-domains, subfamily A, member 17A.11	3.4763	0.61912	0.00231992
aipwh239	KEGG	DRE04920	Adipocytokine signaling pathway - Danio rerio (zebrafish)	network	91	0.490679	1.76444	0	0.00889434	0.302	4858	tags=42%, list=20%, signal=52%		wh86	Apoptosis - Danio rerio (zebrafish)	DRE04210	1.5522	0.044	0.3882	4118	2871	42	ENSDARG00000003193	rassf7b	Ras association domain family member 7b	3.42119	0.346913	0.00277538
aipwh239	GO:BP	GO:0043065	positive regulation of apoptotic process	network	17	0.678534	1.7567	0.00340136	0.00945823	0.319	5470	tags=65%, list=22%, signal=83%		wh86	Apoptosis - Danio rerio (zebrafish)	DRE04210	1.5522	0.044	0.3882	4118	2902	43	ENSDARG00000104139	atp1a3b	ATPase Na+/K+ transporting subunit alpha 3b	3.3994	0.312636	0.0029741
aipwh239	KEGG	DRE04625	C-type lectin receptor signaling pathway - Danio rerio (zebrafish)	network	126	0.465666	1.74332	0	0.0103969	0.364	4065	tags=36%, list=17%, signal=43%		wh86	Apoptosis - Danio rerio (zebrafish)	DRE04210	1.5522	0.044	0.3882	4118	3027	44	ENSDARG00000045027	rab9a	RAB9A, member RAS oncogene family	3.30095	0.400046	0.00405776
aipwh239	GO:BP	GO:0042981	regulation of apoptotic process	network	74	0.503022	1.74578	0	0.0104657	0.358	6151	tags=53%, list=25%, signal=70%		wh86	Apoptosis - Danio rerio (zebrafish)	DRE04210	1.5522	0.044	0.3882	4118	3136	45	ENSDARG00000098764	musk	muscle, skeletal, receptor tyrosine kinase	3.19534	0.387345	0.0056358
aipwh239	GO:BP	GO:0006096	glycolytic process	network	32	-0.565322	-1.84276	0.00549451	0.0105852	0.141	3139	tags=47%, list=13%, signal=54%		wh86	Apoptosis - Danio rerio (zebrafish)	DRE04210	1.5522	0.044	0.3882	4118	3161	46	ENSDARG00000089162	afap1l1a	actin filament associated protein 1-like 1a	3.17503	0.357819	0.00597857
aipwh239	GO:BP	GO:0016192	vesicle-mediated transport	network	148	0.455118	1.73864	0	0.0107947	0.382	6007	tags=45%, list=25%, signal=60%		wh86	Apoptosis - Danio rerio (zebrafish)	DRE04210	1.5522	0.044	0.3882	4118	3175	47	ENSDARG00000056075	rca2.1	regulator of complement activation group 2 gene 1	3.16368	0.223204	0.0061864
aipwh239	GO:BP	GO:0006123	mitochondrial electron transport, cytochrome c to oxygen	network	17	-0.667349	-1.84688	0	0.0108181	0.138	1342	tags=35%, list=6%, signal=37%		wh86	Apoptosis - Danio rerio (zebrafish)	DRE04210	1.5522	0.044	0.3882	4118	3190	48	ENSDARG00000055223	ablim2	actin binding LIM protein family, member 2	3.15297	0.302581	0.00638484
aipwh239	KEGG	DRE00410	beta-Alanine metabolism - Danio rerio (zebrafish)	network	37	-0.550607	-1.8227	0.00275482	0.0119962	0.165	3176	tags=38%, list=13%, signal=43%		wh86	Apoptosis - Danio rerio (zebrafish)	DRE04210	1.5522	0.044	0.3882	4118	3270	49	ENSDARG00000088807	klhl22	kelch-like family member 22	3.09057	0.352021	0.0076677
aipwh239	KEGG	DRE04146	Peroxisome - Danio rerio (zebrafish)	network	99	-0.439978	-1.8073	0	0.013194	0.193	3628	tags=31%, list=15%, signal=37%		wh86	Apoptosis - Danio rerio (zebrafish)	DRE04210	1.5522	0.044	0.3882	4118	3323	50	ENSDARG00000016977	snx27b	sorting nexin 27b	3.05868	0.328075	0.00840079
aipwh239	GO:BP	GO:0007017	microtubule-based process	network	32	-0.540626	-1.78935	0	0.0150806	0.227	1151	tags=28%, list=5%, signal=29%		wh86	Apoptosis - Danio rerio (zebrafish)	DRE04210	1.5522	0.044	0.3882	4118	3330	51	ENSDARG00000004889	aga	aspartylglucosaminidase	3.05395	0.367938	0.00851631
aipwh239	KEGG	DRE04130	SNARE interactions in vesicular transport - Danio rerio (zebrafish)	network	42	0.544273	1.69975	0.0015949	0.0152277	0.513	4620	tags=48%, list=19%, signal=59%		wh86	Apoptosis - Danio rerio (zebrafish)	DRE04210	1.5522	0.044	0.3882	4118	3711	52	ENSDARG00000017127	pdzk1ip1	PDZK1 interacting protein 1	2.76474	0.439793	0.0188756
aipwh239	KEGG	DRE00350	Tyrosine metabolism - Danio rerio (zebrafish)	network	38	-0.518528	-1.77883	0	0.0153749	0.251	2935	tags=39%, list=12%, signal=45%		wh86	Apoptosis - Danio rerio (zebrafish)	DRE04210	1.5522	0.044	0.3882	4118	3748	53	ENSDARG00000024966	mark4b	MAP/microtubule affinity-regulating kinase 4b	2.74248	0.205311	0.0199567
aipwh239	KEGG	DRE04622	RIG-I-like receptor signaling pathway - Danio rerio (zebrafish)	network	65	0.4993	1.69632	0	0.0154333	0.525	5885	tags=46%, list=24%, signal=61%		wh86	Apoptosis - Danio rerio (zebrafish)	DRE04210	1.5522	0.044	0.3882	4118	3753	54	ENSDARG00000043133	cldnf	claudin f	2.7369	0.403947	0.0202469
aipwh239	GO:BP	GO:0006955	immune response	heatmap	108	0.459534	1.70043	0	0.0154551	0.509	2787	tags=22%, list=11%, signal=25%		wh86	Apoptosis - Danio rerio (zebrafish)	DRE04210	1.5522	0.044	0.3882	4118	3804	55	ENSDARG00000110804	PARD3	NA	2.70417	0.606534	0.021994
aipwh239	GO:BP	GO:0006631	fatty acid metabolic process	network	26	-0.572865	-1.77966	0.00266667	0.0158647	0.248	3172	tags=54%, list=13%, signal=62%		wh86	Apoptosis - Danio rerio (zebrafish)	DRE04210	1.5522	0.044	0.3882	4118	3926	56	ENSDARG00000014348	stk17b	serine/threonine kinase 17b (apoptosis-inducing)	2.6221	0.323722	0.0270816
aipwh239	KEGG	DRE00380	Tryptophan metabolism - Danio rerio (zebrafish)	network	52	-0.489699	-1.76428	0	0.0166118	0.283	2387	tags=31%, list=10%, signal=34%		wh86	Apoptosis - Danio rerio (zebrafish)	DRE04210	1.5522	0.044	0.3882	4118	3991	57	ENSDARG00000102587	mios	missing oocyte, meiosis regulator, homolog (Drosophila)	2.58317	0.276993	0.0297862
aipwh239	GO:BP	GO:0008033	tRNA processing	heatmap	19	0.63961	1.68596	0.0122164	0.0168054	0.562	7549	tags=84%, list=31%, signal=122%		wh86	Apoptosis - Danio rerio (zebrafish)	DRE04210	1.5522	0.044	0.3882	4118	4020	58	ENSDARG00000034777	txn2	thioredoxin 2	2.56174	0.215325	0.0314439
aipwh239	KEGG	DRE00360	Phenylalanine metabolism - Danio rerio (zebrafish)	network	16	-0.62663	-1.75549	0.00229358	0.0172011	0.299	2324	tags=50%, list=10%, signal=55%		wh86	Apoptosis - Danio rerio (zebrafish)	DRE04210	1.5522	0.044	0.3882	4118	4118	59	ENSDARG00000011055	fbxo9	F-box protein 9	2.50597	0.169464	0.0358754
aipwh239	KEGG	DRE04210	Apoptosis - Danio rerio (zebrafish)	network	180	0.430267	1.68197	0	0.0172344	0.58	6083	tags=48%, list=25%, signal=63%		wh86	Arginine biosynthesis - Danio rerio (zebrafish)	DRE00220	1.8174	0.0056	0.6079	2288	116	1	ENSDARG00000043531	jun	Jun proto-oncogene, AP-1 transcription factor subunit	11.1683	0.906632	1e-26
aipwh239	GO:BP	GO:0006413	translational initiation	network	27	0.597165	1.67763	0.00995025	0.0177427	0.602	4550	tags=56%, list=19%, signal=68%		wh86	Arginine biosynthesis - Danio rerio (zebrafish)	DRE00220	1.8174	0.0056	0.6079	2288	238	2	ENSDARG00000057671	epas1b	endothelial PAS domain protein 1b	9.39181	0.706261	4.46e-19
aipwh239	KEGG	DRE04145	Phagosome - Danio rerio (zebrafish)	network	150	0.436592	1.67187	0	0.0185379	0.633	4945	tags=47%, list=20%, signal=58%		wh86	Arginine biosynthesis - Danio rerio (zebrafish)	DRE00220	1.8174	0.0056	0.6079	2288	357	3	ENSDARG00000071426	lrrc59	leucine rich repeat containing 59	8.44202	1.36591	1.49e-15
aipwh239	KEGG	DRE04977	Vitamin digestion and absorption - Danio rerio (zebrafish)	heatmap	41	-0.498061	-1.73605	0.00278552	0.0200734	0.346	2011	tags=27%, list=8%, signal=29%		wh86	Arginine biosynthesis - Danio rerio (zebrafish)	DRE00220	1.8174	0.0056	0.6079	2288	654	4	ENSDARG00000103511	zfand2a	zinc finger, AN1-type domain 2A	7.12825	0.82486	2.46e-11
aipwh239	KEGG	DRE04270	Vascular smooth muscle contraction - Danio rerio (zebrafish)	heatmap	162	0.429383	1.65892	0	0.0212781	0.699	3144	tags=23%, list=13%, signal=27%		wh86	Arginine biosynthesis - Danio rerio (zebrafish)	DRE00220	1.8174	0.0056	0.6079	2288	744	5	ENSDARG00000069453	zgc:113314	zgc:113314	6.83941	1.37121	1.68e-10
aipwh239	GO:BP	GO:0016579	protein deubiquitination	heatmap	61	0.491857	1.65609	0.0058997	0.0213975	0.706	4652	tags=39%, list=19%, signal=48%		wh86	Arginine biosynthesis - Danio rerio (zebrafish)	DRE00220	1.8174	0.0056	0.6079	2288	1241	6	ENSDARG00000098853	ehd1a	EH-domain containing 1a	5.53436	0.410142	3.69e-07
aipwh239	GO:BP	GO:0007015	actin filament organization	heatmap	19	-0.595873	-1.71294	0.00934579	0.0217657	0.406	1138	tags=26%, list=5%, signal=28%		wh86	Arginine biosynthesis - Danio rerio (zebrafish)	DRE00220	1.8174	0.0056	0.6079	2288	1432	7	ENSDARG00000087574	nox1	NADPH oxidase 1	5.17624	1.0631	2.25e-06
aipwh239	KEGG	DRE00140	Steroid hormone biosynthesis - Danio rerio (zebrafish)	network	70	-0.447002	-1.71607	0	0.0220097	0.401	1570	tags=23%, list=6%, signal=24%		wh86	Arginine biosynthesis - Danio rerio (zebrafish)	DRE00220	1.8174	0.0056	0.6079	2288	1602	8	ENSDARG00000105116	p4hb	prolyl 4-hydroxylase, beta polypeptide	4.89328	0.407299	8.64e-06
aipwh239	GO:BP	GO:0034220	monoatomic ion transmembrane transport	heatmap	84	-0.433121	-1.71749	0	0.0223179	0.394	7790	tags=55%, list=32%, signal=80%		wh86	Arginine biosynthesis - Danio rerio (zebrafish)	DRE00220	1.8174	0.0056	0.6079	2288	1837	9	ENSDARG00000059529	kiaa0895l	kiaa0895l	4.56318	1.05596	3.79e-05
aipwh239	GO:BP	GO:0007018	microtubule-based movement	network	79	-0.434941	-1.72202	0	0.0223469	0.382	3991	tags=39%, list=16%, signal=47%		wh86	Arginine biosynthesis - Danio rerio (zebrafish)	DRE00220	1.8174	0.0056	0.6079	2288	2288	10	ENSDARG00000053804	osbpl2a	oxysterol binding protein-like 2a	3.99789	0.437612	0.000372
aipwh239	KEGG	DRE05100	Bacterial invasion of epithelial cells - Danio rerio (zebrafish)	network	99	0.452249	1.6365	0.00141044	0.0251604	0.77	4587	tags=41%, list=19%, signal=51%		wh86	Ascorbate and aldarate metabolism - Danio rerio (zebrafish)	DRE00053	-2.0982	0.0002	-0.5921	20965	20966	1	ENSDARG00000075156	tbc1d4	TBC1 domain family, member 4	-2.61838	-0.277902	0.0273307
aipwh239	KEGG	DRE00310	Lysine degradation - Danio rerio (zebrafish)	network	79	-0.432523	-1.69163	0	0.0257949	0.474	5244	tags=46%, list=21%, signal=58%		wh86	Ascorbate and aldarate metabolism - Danio rerio (zebrafish)	DRE00053	-2.0982	0.0002	-0.5921	20965	21348	2	ENSDARG00000017299	fabp4a	fatty acid binding protein 4a	-2.82884	-0.222757	0.0159299
aipwh239	KEGG	DRE00330	Arginine and proline metabolism - Danio rerio (zebrafish)	network	65	-0.449066	-1.68443	0	0.0266203	0.498	1497	tags=29%, list=6%, signal=31%		wh86	Ascorbate and aldarate metabolism - Danio rerio (zebrafish)	DRE00053	-2.0982	0.0002	-0.5921	20965	21393	3	ENSDARG00000020164	efnb2a	ephrin-B2a	-2.85443	-0.19735	0.014866
aipwh239	KEGG	DRE03030	DNA replication - Danio rerio (zebrafish)	network	38	-0.49508	-1.67156	0.0125	0.02832	0.524	8613	tags=74%, list=35%, signal=114%		wh86	Ascorbate and aldarate metabolism - Danio rerio (zebrafish)	DRE00053	-2.0982	0.0002	-0.5921	20965	21779	4	ENSDARG00000035470	sh3glb2b	SH3-domain GRB2-like endophilin B2b	-3.10352	-0.30743	0.00738238
aipwh239	GO:BP	GO:0007155	cell adhesion	network	243	-0.361159	-1.65561	0	0.0306083	0.559	3770	tags=35%, list=15%, signal=41%		wh86	Ascorbate and aldarate metabolism - Danio rerio (zebrafish)	DRE00053	-2.0982	0.0002	-0.5921	20965	22047	5	ENSDARG00000001431	actn3b	actinin alpha 3b	-3.2979	-0.258194	0.00409312
aipwh239	KEGG	DRE01040	Biosynthesis of unsaturated fatty acids - Danio rerio (zebrafish)	heatmap	34	-0.497357	-1.64208	0.0185676	0.0327544	0.598	2857	tags=41%, list=12%, signal=47%		wh86	Ascorbate and aldarate metabolism - Danio rerio (zebrafish)	DRE00053	-2.0982	0.0002	-0.5921	20965	22227	6	ENSDARG00000057556	rpl17	ribosomal protein L17	-3.45021	-0.213477	0.00252815
aipwh239	GO:BP	GO:0001522	pseudouridine synthesis	heatmap	15	0.636792	1.60469	0.0276817	0.0327902	0.876	6788	tags=73%, list=28%, signal=102%		wh86	Ascorbate and aldarate metabolism - Danio rerio (zebrafish)	DRE00053	-2.0982	0.0002	-0.5921	20965	22346	7	ENSDARG00000095462	cela1.2	chymotrypsin like elastase family member 1, tandem duplicate 2	-3.56143	-0.550576	0.00175095
aipwh239	KEGG	DRE04217	Necroptosis - Danio rerio (zebrafish)	network	154	0.413394	1.60196	0.0013089	0.0330728	0.88	3950	tags=32%, list=16%, signal=38%		wh86	Ascorbate and aldarate metabolism - Danio rerio (zebrafish)	DRE00053	-2.0982	0.0002	-0.5921	20965	22775	8	ENSDARG00000074319	sall1a	spalt-like transcription factor 1a	-3.93806	-0.377287	0.000465
aipwh239	GO:BP	GO:0000226	microtubule cytoskeleton organization	heatmap	36	-0.49408	-1.64357	0.00597015	0.0332969	0.593	4791	tags=47%, list=20%, signal=59%		wh86	Ascorbate and aldarate metabolism - Danio rerio (zebrafish)	DRE00053	-2.0982	0.0002	-0.5921	20965	22970	9	ENSDARG00000103802	btbd8	BTB domain containing 8	-4.15247	-0.296081	0.000205
aipwh239	KEGG	DRE04520	Adherens junction - Danio rerio (zebrafish)	network	141	0.417796	1.58517	0.00269542	0.0377177	0.917	3973	tags=32%, list=16%, signal=38%		wh86	Ascorbate and aldarate metabolism - Danio rerio (zebrafish)	DRE00053	-2.0982	0.0002	-0.5921	20965	23176	10	ENSDARG00000059613	nprl2	NPR2 like, GATOR1 complex subunit	-4.42256	-0.780607	6.85e-05
aipwh239	KEGG	DRE04110	Cell cycle - Danio rerio (zebrafish)	network	188	-0.358865	-1.61891	0	0.0389213	0.68	3815	tags=29%, list=16%, signal=34%		wh86	Ascorbate and aldarate metabolism - Danio rerio (zebrafish)	DRE00053	-2.0982	0.0002	-0.5921	20965	23273	11	ENSDARG00000023174	fez1	fasciculation and elongation protein zeta 1 (zygin I)	-4.54735	-0.345066	4.07e-05
aipwh239	KEGG	DRE00900	Terpenoid backbone biosynthesis - Danio rerio (zebrafish)	heatmap	22	0.570993	1.56441	0.0391156	0.0453504	0.954	6736	tags=68%, list=28%, signal=94%		wh86	Ascorbate and aldarate metabolism - Danio rerio (zebrafish)	DRE00053	-2.0982	0.0002	-0.5921	20965	23322	12	ENSDARG00000019601	col12a1b	collagen, type XII, alpha 1b	-4.6443	-0.543519	2.66e-05
aipwh239	KEGG	DRE03320	PPAR signaling pathway - Danio rerio (zebrafish)	network	93	-0.391695	-1.59604	0	0.0454242	0.736	2767	tags=29%, list=11%, signal=33%		wh86	Ascorbate and aldarate metabolism - Danio rerio (zebrafish)	DRE00053	-2.0982	0.0002	-0.5921	20965	23840	13	ENSDARG00000078917	zgc:195245	zgc:195245	-5.64841	-1.66247	2.03e-07
aipwh239	KEGG	DRE03082	ATP-dependent chromatin remodeling - Danio rerio (zebrafish)	network	111	-0.386352	-1.5928	0.00692042	0.0454841	0.747	4874	tags=33%, list=20%, signal=41%		wh86	Ascorbate and aldarate metabolism - Danio rerio (zebrafish)	DRE00053	-2.0982	0.0002	-0.5921	20965	23867	14	ENSDARG00000062510	bcl11ba	BCL11 transcription factor B a	-5.72889	-0.461458	1.31e-07
aipwh239	KEGG	DRE04114	Oocyte meiosis - Danio rerio (zebrafish)	network	145	-0.365153	-1.58848	0	0.0457196	0.766	4693	tags=32%, list=19%, signal=40%		wh86	Ascorbate and aldarate metabolism - Danio rerio (zebrafish)	DRE00053	-2.0982	0.0002	-0.5921	20965	23914	15	ENSDARG00000075083	prkdc	protein kinase, DNA-activated, catalytic subunit	-5.91729	-0.639472	4.56e-08
aipwh239	KEGG	DRE04150	mTOR signaling pathway - Danio rerio (zebrafish)	network	201	0.394392	1.55714	0.00125628	0.0474917	0.958	4527	tags=33%, list=19%, signal=41%		wh86	Ascorbate and aldarate metabolism - Danio rerio (zebrafish)	DRE00053	-2.0982	0.0002	-0.5921	20965	23974	16	ENSDARG00000053130	pcp4a	Purkinje cell protein 4a	-6.08528	-0.559781	1.74e-08
														wh86	Ascorbate and aldarate metabolism - Danio rerio (zebrafish)	DRE00053	-2.0982	0.0002	-0.5921	20965	24059	17	ENSDARG00000045737	guca1g	guanylate cyclase activator 1g	-6.36806	-1.41677	3.27e-09
														wh86	Ascorbate and aldarate metabolism - Danio rerio (zebrafish)	DRE00053	-2.0982	0.0002	-0.5921	20965	24070	18	ENSDARG00000071626	ptgdsb.2	prostaglandin D2 synthase b, tandem duplicate 2	-6.40098	-0.728227	2.68e-09
														wh86	Ascorbate and aldarate metabolism - Danio rerio (zebrafish)	DRE00053	-2.0982	0.0002	-0.5921	20965	24199	19	ENSDARG00000013430	bhmt	betaine-homocysteine methyltransferase	-7.07288	-0.526307	3.55e-11
														wh86	Ascorbate and aldarate metabolism - Danio rerio (zebrafish)	DRE00053	-2.0982	0.0002	-0.5921	20965	24234	20	ENSDARG00000010791	dla	deltaA	-7.18794	-0.752063	1.67e-11
														wh86	Ascorbate and aldarate metabolism - Danio rerio (zebrafish)	DRE00053	-2.0982	0.0002	-0.5921	20965	24238	21	ENSDARG00000009637	rcvrn3	recoverin 3	-7.24484	-0.653114	1.12e-11
														wh86	Ascorbate and aldarate metabolism - Danio rerio (zebrafish)	DRE00053	-2.0982	0.0002	-0.5921	20965	24259	22	ENSDARG00000024503	c6ast3	six-cysteine containing astacin protease 3	-7.35197	-1.05961	5.33e-12
														wh86	Ascorbate and aldarate metabolism - Danio rerio (zebrafish)	DRE00053	-2.0982	0.0002	-0.5921	20965	24457	23	ENSDARG00000112419	col6a4b	collagen, type VI, alpha 4b	-9.79635	-1.25771	1.07e-20
														wh86	Autophagy - animal - Danio rerio (zebrafish)	DRE04140	2.363	0	0.5815	4096	75	1	ENSDARG00000022712	stat3	signal transducer and activator of transcription 3 (acute-phase response factor)	12.1919	1.51458	9.44e-32
														wh86	Autophagy - animal - Danio rerio (zebrafish)	DRE04140	2.363	0	0.5815	4096	101	2	ENSDARG00000024831	crhbp	corticotropin releasing hormone binding protein	11.4809	1.11485	3.3e-28
														wh86	Autophagy - animal - Danio rerio (zebrafish)	DRE04140	2.363	0	0.5815	4096	104	3	ENSDARG00000002298	ankrd22	ankyrin repeat domain 22	11.4663	1.44411	3.81e-28
														wh86	Autophagy - animal - Danio rerio (zebrafish)	DRE04140	2.363	0	0.5815	4096	141	4	ENSDARG00000015355	fosl1a	FOS like 1, AP-1 transcription factor subunit a	10.6736	3.30941	1.87e-24
														wh86	Autophagy - animal - Danio rerio (zebrafish)	DRE04140	2.363	0	0.5815	4096	145	5	ENSDARG00000099445	cc2d1b	coiled-coil and C2 domain containing 1B	10.5968	1.00947	4.09e-24
														wh86	Autophagy - animal - Danio rerio (zebrafish)	DRE04140	2.363	0	0.5815	4096	179	6	ENSDARG00000110963	trib1	tribbles pseudokinase 1	10.0766	0.958367	7.22e-22
														wh86	Autophagy - animal - Danio rerio (zebrafish)	DRE04140	2.363	0	0.5815	4096	186	7	ENSDARG00000011921	txnl1	thioredoxin-like 1	9.90342	1.15799	3.93e-21
														wh86	Autophagy - animal - Danio rerio (zebrafish)	DRE04140	2.363	0	0.5815	4096	270	8	ENSDARG00000105287	mpp1	MAGUK p55 scaffold protein 1	9.0842	0.705267	6.85e-18
														wh86	Autophagy - animal - Danio rerio (zebrafish)	DRE04140	2.363	0	0.5815	4096	347	9	ENSDARG00000026582	iscub	iron-sulfur cluster assembly enzyme b	8.48596	0.898446	1.06e-15
														wh86	Autophagy - animal - Danio rerio (zebrafish)	DRE04140	2.363	0	0.5815	4096	354	10	ENSDARG00000034667	NA	NA	8.45448	1.8624	1.35e-15
														wh86	Autophagy - animal - Danio rerio (zebrafish)	DRE04140	2.363	0	0.5815	4096	386	11	ENSDARG00000031795	abcf1	ATP-binding cassette, sub-family F (GCN20), member 1	8.26058	0.895048	6.43e-15
														wh86	Autophagy - animal - Danio rerio (zebrafish)	DRE04140	2.363	0	0.5815	4096	412	12	ENSDARG00000102299	cxcl8b.1	chemokine (C-X-C motif) ligand 8b, duplicate 1	8.12431	1.78995	1.87e-14
														wh86	Autophagy - animal - Danio rerio (zebrafish)	DRE04140	2.363	0	0.5815	4096	422	13	ENSDARG00000087440	ponzr4	plac8 onzin related protein 4	8.07194	4.67916	2.79e-14
														wh86	Autophagy - animal - Danio rerio (zebrafish)	DRE04140	2.363	0	0.5815	4096	464	14	ENSDARG00000060153	h6pd	hexose-6-phosphate dehydrogenase (glucose 1-dehydrogenase)	7.90753	0.929348	9.53e-14
														wh86	Autophagy - animal - Danio rerio (zebrafish)	DRE04140	2.363	0	0.5815	4096	476	15	ENSDARG00000027249	btg1	B-cell translocation gene 1, anti-proliferative	7.87006	0.692865	1.26e-13
														wh86	Autophagy - animal - Danio rerio (zebrafish)	DRE04140	2.363	0	0.5815	4096	479	16	ENSDARG00000070097	selenos	selenoprotein S	7.86018	0.730443	1.35e-13
														wh86	Autophagy - animal - Danio rerio (zebrafish)	DRE04140	2.363	0	0.5815	4096	490	17	ENSDARG00000087779	pum3	pumilio RNA-binding family member 3	7.80017	0.86454	2.12e-13
														wh86	Autophagy - animal - Danio rerio (zebrafish)	DRE04140	2.363	0	0.5815	4096	506	18	ENSDARG00000043976	etf1b	eukaryotic translation termination factor 1b	7.72468	0.820143	3.72e-13
														wh86	Autophagy - animal - Danio rerio (zebrafish)	DRE04140	2.363	0	0.5815	4096	531	19	ENSDARG00000102765	lonp1	lon peptidase 1, mitochondrial	7.62238	1.02896	7.81e-13
														wh86	Autophagy - animal - Danio rerio (zebrafish)	DRE04140	2.363	0	0.5815	4096	562	20	ENSDARG00000060922	ess2	ess-2 spliceosome associated protein	7.5291	0.787105	1.51e-12
														wh86	Autophagy - animal - Danio rerio (zebrafish)	DRE04140	2.363	0	0.5815	4096	601	21	ENSDARG00000040527	siae	sialic acid acetylesterase	7.34188	0.826206	5.7e-12
														wh86	Autophagy - animal - Danio rerio (zebrafish)	DRE04140	2.363	0	0.5815	4096	614	22	ENSDARG00000002285	mcoln1a	mucolipin TRP cation channel 1a	7.27866	0.710868	8.85e-12
														wh86	Autophagy - animal - Danio rerio (zebrafish)	DRE04140	2.363	0	0.5815	4096	661	23	ENSDARG00000099424	lcat	lecithin-cholesterol acyltransferase	7.11674	1.35661	2.64e-11
														wh86	Autophagy - animal - Danio rerio (zebrafish)	DRE04140	2.363	0	0.5815	4096	684	24	ENSDARG00000076058	gba1	glucosylceramidase beta 1	7.05148	0.717279	4.09e-11
														wh86	Autophagy - animal - Danio rerio (zebrafish)	DRE04140	2.363	0	0.5815	4096	692	25	ENSDARG00000017835	brf1a	BRF1 general transcription factor IIIB subunit a	7.00832	1.13946	5.48e-11
														wh86	Autophagy - animal - Danio rerio (zebrafish)	DRE04140	2.363	0	0.5815	4096	798	26	ENSDARG00000054154	bms1	BMS1 ribosome biogenesis factor	6.67903	0.725209	4.69e-10
														wh86	Autophagy - animal - Danio rerio (zebrafish)	DRE04140	2.363	0	0.5815	4096	838	27	ENSDARG00000102175	hamp	hepcidin antimicrobial peptide	6.55695	1.74158	1.02e-09
														wh86	Autophagy - animal - Danio rerio (zebrafish)	DRE04140	2.363	0	0.5815	4096	891	28	ENSDARG00000045676	calua	calumenin a	6.39587	0.602079	2.76e-09
														wh86	Autophagy - animal - Danio rerio (zebrafish)	DRE04140	2.363	0	0.5815	4096	918	29	ENSDARG00000063100	psmd14	proteasome 26S subunit, non-ATPase 14	6.33795	0.739853	3.9e-09
														wh86	Autophagy - animal - Danio rerio (zebrafish)	DRE04140	2.363	0	0.5815	4096	928	30	ENSDARG00000107130	NA	NA	6.30504	1.13916	4.75e-09
														wh86	Autophagy - animal - Danio rerio (zebrafish)	DRE04140	2.363	0	0.5815	4096	992	31	ENSDARG00000101849	adipor2	adiponectin receptor 2	6.11913	0.658642	1.43e-08
														wh86	Autophagy - animal - Danio rerio (zebrafish)	DRE04140	2.363	0	0.5815	4096	1039	32	ENSDARG00000041294	noxo1a	NADPH oxidase organizer 1a	5.98896	1.32884	3.04e-08
														wh86	Autophagy - animal - Danio rerio (zebrafish)	DRE04140	2.363	0	0.5815	4096	1067	33	ENSDARG00000077540	f2rl1.2	coagulation factor II (thrombin) receptor-like 1, tandem duplicate 2	5.90161	1.06969	4.98e-08
														wh86	Autophagy - animal - Danio rerio (zebrafish)	DRE04140	2.363	0	0.5815	4096	1126	34	ENSDARG00000059070	gars1	glycyl-tRNA synthetase 1	5.76954	0.512044	1.04e-07
														wh86	Autophagy - animal - Danio rerio (zebrafish)	DRE04140	2.363	0	0.5815	4096	1143	35	ENSDARG00000023645	kyat1	kynurenine aminotransferase 1	5.71784	0.51748	1.39e-07
														wh86	Autophagy - animal - Danio rerio (zebrafish)	DRE04140	2.363	0	0.5815	4096	1174	36	ENSDARG00000027899	sem1	SEM1 26S proteasome subunit	5.64807	0.425084	2.03e-07
														wh86	Autophagy - animal - Danio rerio (zebrafish)	DRE04140	2.363	0	0.5815	4096	1224	37	ENSDARG00000075380	kri1	KRI1 homolog	5.56703	0.485558	3.1e-07
														wh86	Autophagy - animal - Danio rerio (zebrafish)	DRE04140	2.363	0	0.5815	4096	1264	38	ENSDARG00000061345	wwp2	WW domain containing E3 ubiquitin protein ligase 2	5.48442	0.429162	4.79e-07
														wh86	Autophagy - animal - Danio rerio (zebrafish)	DRE04140	2.363	0	0.5815	4096	1349	39	ENSDARG00000035507	ddx31	DEAD (Asp-Glu-Ala-Asp) box polypeptide 31	5.33067	0.681165	1.05e-06
														wh86	Autophagy - animal - Danio rerio (zebrafish)	DRE04140	2.363	0	0.5815	4096	1514	40	ENSDARG00000067850	jund	JunD proto-oncogene, AP-1 transcription factor subunit	5.01699	0.481748	4.86e-06
														wh86	Autophagy - animal - Danio rerio (zebrafish)	DRE04140	2.363	0	0.5815	4096	1523	41	ENSDARG00000062237	nfs1	NFS1 cysteine desulfurase	5.00034	0.420229	5.26e-06
														wh86	Autophagy - animal - Danio rerio (zebrafish)	DRE04140	2.363	0	0.5815	4096	1545	42	ENSDARG00000092460	kifl	kinesin family-like	4.9723	1.96915	6e-06
														wh86	Autophagy - animal - Danio rerio (zebrafish)	DRE04140	2.363	0	0.5815	4096	1604	43	ENSDARG00000025797	abhd2a	abhydrolase domain containing 2, acylglycerol lipase a	4.89167	0.967901	8.71e-06
														wh86	Autophagy - animal - Danio rerio (zebrafish)	DRE04140	2.363	0	0.5815	4096	1614	44	ENSDARG00000074807	tbrg4	transforming growth factor beta regulator 4	4.88	0.484332	9.18e-06
														wh86	Autophagy - animal - Danio rerio (zebrafish)	DRE04140	2.363	0	0.5815	4096	1658	45	ENSDARG00000078042	il10rb	interleukin 10 receptor, beta	4.81406	0.494248	1.24e-05
														wh86	Autophagy - animal - Danio rerio (zebrafish)	DRE04140	2.363	0	0.5815	4096	1669	46	ENSDARG00000079385	si:ch211-235m3.5	si:ch211-235m3.5	4.80174	1.07404	1.31e-05
														wh86	Autophagy - animal - Danio rerio (zebrafish)	DRE04140	2.363	0	0.5815	4096	1720	47	ENSDARG00000040717	macc1	MET transcriptional regulator MACC1	4.72181	0.64333	1.88e-05
														wh86	Autophagy - animal - Danio rerio (zebrafish)	DRE04140	2.363	0	0.5815	4096	1791	48	ENSDARG00000005481	nfkbiaa	nuclear factor of kappa light polypeptide gene enhancer in B-cells inhibitor, alpha a	4.62653	0.355321	2.87e-05
														wh86	Autophagy - animal - Danio rerio (zebrafish)	DRE04140	2.363	0	0.5815	4096	1792	49	ENSDARG00000078652	zfyve1	zinc finger, FYVE domain containing 1	4.62565	0.599987	2.88e-05
														wh86	Autophagy - animal - Danio rerio (zebrafish)	DRE04140	2.363	0	0.5815	4096	1796	50	ENSDARG00000105641	si:ch211-98n17.5	si:ch211-98n17.5	4.62209	0.388135	2.92e-05
														wh86	Autophagy - animal - Danio rerio (zebrafish)	DRE04140	2.363	0	0.5815	4096	1931	51	ENSDARG00000053820	pcmtd2a	protein-L-isoaspartate (D-aspartate) O-methyltransferase domain containing 2a	4.44737	0.445736	6.18e-05
														wh86	Autophagy - animal - Danio rerio (zebrafish)	DRE04140	2.363	0	0.5815	4096	2023	52	ENSDARG00000041407	rmdn3	regulator of microtubule dynamics 3	4.32836	0.45806	0.000101
														wh86	Autophagy - animal - Danio rerio (zebrafish)	DRE04140	2.363	0	0.5815	4096	2043	53	ENSDARG00000062721	dennd4a	DENN/MADD domain containing 4A	4.30696	0.437533	0.00011
														wh86	Autophagy - animal - Danio rerio (zebrafish)	DRE04140	2.363	0	0.5815	4096	2049	54	ENSDARG00000068628	rab8b	RAB8B, member RAS oncogene family	4.30312	0.48307	0.000112
														wh86	Autophagy - animal - Danio rerio (zebrafish)	DRE04140	2.363	0	0.5815	4096	2124	55	ENSDARG00000057590	si:ch1073-396h14.1	si:ch1073-396h14.1	4.20494	0.762314	0.000166
														wh86	Autophagy - animal - Danio rerio (zebrafish)	DRE04140	2.363	0	0.5815	4096	2133	56	ENSDARG00000056128	fastkd1	FAST kinase domains 1	4.19618	0.465941	0.000172
														wh86	Autophagy - animal - Danio rerio (zebrafish)	DRE04140	2.363	0	0.5815	4096	2198	57	ENSDARG00000105489	ntrnl3	natterin-like protein 3	4.11103	2.09603	0.000241
														wh86	Autophagy - animal - Danio rerio (zebrafish)	DRE04140	2.363	0	0.5815	4096	2211	58	ENSDARG00000097539	si:ch211-39f2.3	si:ch211-39f2.3	4.09481	0.750301	0.000256
														wh86	Autophagy - animal - Danio rerio (zebrafish)	DRE04140	2.363	0	0.5815	4096	2447	59	ENSDARG00000007370	dysf	dysferlin, limb girdle muscular dystrophy 2B (autosomal recessive)	3.82904	0.534844	0.000691
														wh86	Autophagy - animal - Danio rerio (zebrafish)	DRE04140	2.363	0	0.5815	4096	2484	60	ENSDARG00000103929	ildr1a	immunoglobulin-like domain containing receptor 1a	3.79446	0.456247	0.000781
														wh86	Autophagy - animal - Danio rerio (zebrafish)	DRE04140	2.363	0	0.5815	4096	2509	61	ENSDARG00000024546	pla2g4aa	phospholipase A2, group IVAa (cytosolic, calcium-dependent)	3.76547	0.601919	0.000867
														wh86	Autophagy - animal - Danio rerio (zebrafish)	DRE04140	2.363	0	0.5815	4096	2587	62	ENSDARG00000053995	gpank1	G patch domain and ankyrin repeats 1	3.69119	0.440898	0.00112215
														wh86	Autophagy - animal - Danio rerio (zebrafish)	DRE04140	2.363	0	0.5815	4096	2642	63	ENSDARG00000097583	arfgap3	ADP-ribosylation factor GTPase activating protein 3	3.62515	0.494153	0.00141156
														wh86	Autophagy - animal - Danio rerio (zebrafish)	DRE04140	2.363	0	0.5815	4096	2769	64	ENSDARG00000009868	dcaf11	ddb1 and cul4 associated factor 11	3.50937	0.250418	0.00208028
														wh86	Autophagy - animal - Danio rerio (zebrafish)	DRE04140	2.363	0	0.5815	4096	2781	65	ENSDARG00000059887	eral1	Era-like 12S mitochondrial rRNA chaperone 1	3.50004	0.418918	0.00214481
														wh86	Autophagy - animal - Danio rerio (zebrafish)	DRE04140	2.363	0	0.5815	4096	2790	66	ENSDARG00000006038	aebp2	AE binding protein 2	3.48835	0.354078	0.00223194
														wh86	Autophagy - animal - Danio rerio (zebrafish)	DRE04140	2.363	0	0.5815	4096	2797	67	ENSDARG00000017199	elp2	elongator acetyltransferase complex subunit 2	3.48284	0.54737	0.00227339
														wh86	Autophagy - animal - Danio rerio (zebrafish)	DRE04140	2.363	0	0.5815	4096	2823	68	ENSDARG00000043635	cmc2	C-x(9)-C motif containing 2	3.46232	0.360394	0.00242945
														wh86	Autophagy - animal - Danio rerio (zebrafish)	DRE04140	2.363	0	0.5815	4096	2871	69	ENSDARG00000003193	rassf7b	Ras association domain family member 7b	3.42119	0.346913	0.00277538
														wh86	Autophagy - animal - Danio rerio (zebrafish)	DRE04140	2.363	0	0.5815	4096	2902	70	ENSDARG00000104139	atp1a3b	ATPase Na+/K+ transporting subunit alpha 3b	3.3994	0.312636	0.0029741
														wh86	Autophagy - animal - Danio rerio (zebrafish)	DRE04140	2.363	0	0.5815	4096	2941	71	ENSDARG00000043802	ms4a17a.8	membrane-spanning 4-domains, subfamily A, member 17A.8	3.36995	0.915371	0.00325694
														wh86	Autophagy - animal - Danio rerio (zebrafish)	DRE04140	2.363	0	0.5815	4096	2944	72	ENSDARG00000102934	noa1	nitric oxide associated 1	3.36839	0.445351	0.00327289
														wh86	Autophagy - animal - Danio rerio (zebrafish)	DRE04140	2.363	0	0.5815	4096	2959	73	ENSDARG00000054980	ebna1bp2	EBNA1 binding protein 2	3.35768	0.268547	0.00338524
														wh86	Autophagy - animal - Danio rerio (zebrafish)	DRE04140	2.363	0	0.5815	4096	2980	74	ENSDARG00000014320	gucy2ca	guanylate cyclase 2Ca	3.34225	0.446276	0.00355789
														wh86	Autophagy - animal - Danio rerio (zebrafish)	DRE04140	2.363	0	0.5815	4096	3027	75	ENSDARG00000045027	rab9a	RAB9A, member RAS oncogene family	3.30095	0.400046	0.00405776
														wh86	Autophagy - animal - Danio rerio (zebrafish)	DRE04140	2.363	0	0.5815	4096	3029	76	ENSDARG00000070683	dkk3b	dickkopf WNT signaling pathway inhibitor 3b	3.30025	0.479108	0.0040656
														wh86	Autophagy - animal - Danio rerio (zebrafish)	DRE04140	2.363	0	0.5815	4096	3107	77	ENSDARG00000023989	pef1	penta-EF-hand domain containing 1	3.23018	0.278018	0.0050493
														wh86	Autophagy - animal - Danio rerio (zebrafish)	DRE04140	2.363	0	0.5815	4096	3136	78	ENSDARG00000098764	musk	muscle, skeletal, receptor tyrosine kinase	3.19534	0.387345	0.0056358
														wh86	Autophagy - animal - Danio rerio (zebrafish)	DRE04140	2.363	0	0.5815	4096	3243	79	ENSDARG00000018529	lipf	lipase, gastric	3.11386	0.251408	0.00715822
														wh86	Autophagy - animal - Danio rerio (zebrafish)	DRE04140	2.363	0	0.5815	4096	3268	80	ENSDARG00000062297	soat1	sterol O-acyltransferase 1	3.09194	0.631192	0.00763815
														wh86	Autophagy - animal - Danio rerio (zebrafish)	DRE04140	2.363	0	0.5815	4096	3270	81	ENSDARG00000088807	klhl22	kelch-like family member 22	3.09057	0.352021	0.0076677
														wh86	Autophagy - animal - Danio rerio (zebrafish)	DRE04140	2.363	0	0.5815	4096	3330	82	ENSDARG00000004889	aga	aspartylglucosaminidase	3.05395	0.367938	0.00851631
														wh86	Autophagy - animal - Danio rerio (zebrafish)	DRE04140	2.363	0	0.5815	4096	3334	83	ENSDARG00000029885	rab41	RAB41, member RAS oncogene family	3.05142	0.2016	0.0085801
														wh86	Autophagy - animal - Danio rerio (zebrafish)	DRE04140	2.363	0	0.5815	4096	3358	84	ENSDARG00000040534	epcam	epithelial cell adhesion molecule	3.03221	0.206316	0.00906796
														wh86	Autophagy - animal - Danio rerio (zebrafish)	DRE04140	2.363	0	0.5815	4096	3563	85	ENSDARG00000030775	sybl1	synaptobrevin-like 1	2.87261	0.270884	0.0141529
														wh86	Autophagy - animal - Danio rerio (zebrafish)	DRE04140	2.363	0	0.5815	4096	3753	86	ENSDARG00000043133	cldnf	claudin f	2.7369	0.403947	0.0202469
														wh86	Autophagy - animal - Danio rerio (zebrafish)	DRE04140	2.363	0	0.5815	4096	3784	87	ENSDARG00000099969	zgc:152863	zgc:152863	2.71911	0.399624	0.0211719
														wh86	Autophagy - animal - Danio rerio (zebrafish)	DRE04140	2.363	0	0.5815	4096	3801	88	ENSDARG00000035519	histh1l1	histone H1 like1	2.7064	0.311562	0.0218864
														wh86	Autophagy - animal - Danio rerio (zebrafish)	DRE04140	2.363	0	0.5815	4096	3804	89	ENSDARG00000110804	PARD3	NA	2.70417	0.606534	0.021994
														wh86	Autophagy - animal - Danio rerio (zebrafish)	DRE04140	2.363	0	0.5815	4096	3845	90	ENSDARG00000056386	tmc1	transmembrane channel-like 1	2.67747	0.560002	0.0235415
														wh86	Autophagy - animal - Danio rerio (zebrafish)	DRE04140	2.363	0	0.5815	4096	3972	91	ENSDARG00000005356	tyro3	TYRO3 protein tyrosine kinase	2.5931	0.391625	0.0291201
														wh86	Autophagy - animal - Danio rerio (zebrafish)	DRE04140	2.363	0	0.5815	4096	3979	92	ENSDARG00000090557	mfap4.5	microfibril associated protein 4, tandem duplicate 5	2.58883	0.511248	0.0294092
														wh86	Autophagy - animal - Danio rerio (zebrafish)	DRE04140	2.363	0	0.5815	4096	3981	93	ENSDARG00000077057	esco1	establishment of sister chromatid cohesion N-acetyltransferase 1	2.58848	0.279415	0.0294238
														wh86	Autophagy - animal - Danio rerio (zebrafish)	DRE04140	2.363	0	0.5815	4096	3991	94	ENSDARG00000102587	mios	missing oocyte, meiosis regulator, homolog (Drosophila)	2.58317	0.276993	0.0297862
														wh86	Autophagy - animal - Danio rerio (zebrafish)	DRE04140	2.363	0	0.5815	4096	4044	95	ENSDARG00000101146	NA	NA	2.5491	0.536991	0.0324369
														wh86	Autophagy - animal - Danio rerio (zebrafish)	DRE04140	2.363	0	0.5815	4096	4076	96	ENSDARG00000075181	crfb16	cytokine receptor family member B16	2.53175	0.441784	0.0337928
														wh86	Autophagy - animal - Danio rerio (zebrafish)	DRE04140	2.363	0	0.5815	4096	4096	97	ENSDARG00000054272	caprin1b	cell cycle associated protein 1b	2.51665	0.176963	0.0350101
														wh86	Autophagy - other - Danio rerio (zebrafish)	DRE04136	1.9928	0.0007	0.6543	5838	145	1	ENSDARG00000099445	cc2d1b	coiled-coil and C2 domain containing 1B	10.5968	1.00947	4.09e-24
														wh86	Autophagy - other - Danio rerio (zebrafish)	DRE04136	1.9928	0.0007	0.6543	5838	412	2	ENSDARG00000102299	cxcl8b.1	chemokine (C-X-C motif) ligand 8b, duplicate 1	8.12431	1.78995	1.87e-14
														wh86	Autophagy - other - Danio rerio (zebrafish)	DRE04136	1.9928	0.0007	0.6543	5838	490	3	ENSDARG00000087779	pum3	pumilio RNA-binding family member 3	7.80017	0.86454	2.12e-13
														wh86	Autophagy - other - Danio rerio (zebrafish)	DRE04136	1.9928	0.0007	0.6543	5838	838	4	ENSDARG00000102175	hamp	hepcidin antimicrobial peptide	6.55695	1.74158	1.02e-09
														wh86	Autophagy - other - Danio rerio (zebrafish)	DRE04136	1.9928	0.0007	0.6543	5838	1545	5	ENSDARG00000092460	kifl	kinesin family-like	4.9723	1.96915	6e-06
														wh86	Autophagy - other - Danio rerio (zebrafish)	DRE04136	1.9928	0.0007	0.6543	5838	1614	6	ENSDARG00000074807	tbrg4	transforming growth factor beta regulator 4	4.88	0.484332	9.18e-06
														wh86	Autophagy - other - Danio rerio (zebrafish)	DRE04136	1.9928	0.0007	0.6543	5838	1720	7	ENSDARG00000040717	macc1	MET transcriptional regulator MACC1	4.72181	0.64333	1.88e-05
														wh86	Autophagy - other - Danio rerio (zebrafish)	DRE04136	1.9928	0.0007	0.6543	5838	2043	8	ENSDARG00000062721	dennd4a	DENN/MADD domain containing 4A	4.30696	0.437533	0.00011
														wh86	Autophagy - other - Danio rerio (zebrafish)	DRE04136	1.9928	0.0007	0.6543	5838	2781	9	ENSDARG00000059887	eral1	Era-like 12S mitochondrial rRNA chaperone 1	3.50004	0.418918	0.00214481
														wh86	Autophagy - other - Danio rerio (zebrafish)	DRE04136	1.9928	0.0007	0.6543	5838	2797	10	ENSDARG00000017199	elp2	elongator acetyltransferase complex subunit 2	3.48284	0.54737	0.00227339
														wh86	Autophagy - other - Danio rerio (zebrafish)	DRE04136	1.9928	0.0007	0.6543	5838	2944	11	ENSDARG00000102934	noa1	nitric oxide associated 1	3.36839	0.445351	0.00327289
														wh86	Autophagy - other - Danio rerio (zebrafish)	DRE04136	1.9928	0.0007	0.6543	5838	3107	12	ENSDARG00000023989	pef1	penta-EF-hand domain containing 1	3.23018	0.278018	0.0050493
														wh86	Autophagy - other - Danio rerio (zebrafish)	DRE04136	1.9928	0.0007	0.6543	5838	3563	13	ENSDARG00000030775	sybl1	synaptobrevin-like 1	2.87261	0.270884	0.0141529
														wh86	Autophagy - other - Danio rerio (zebrafish)	DRE04136	1.9928	0.0007	0.6543	5838	3845	14	ENSDARG00000056386	tmc1	transmembrane channel-like 1	2.67747	0.560002	0.0235415
														wh86	Autophagy - other - Danio rerio (zebrafish)	DRE04136	1.9928	0.0007	0.6543	5838	4044	15	ENSDARG00000101146	NA	NA	2.5491	0.536991	0.0324369
														wh86	Autophagy - other - Danio rerio (zebrafish)	DRE04136	1.9928	0.0007	0.6543	5838	4423	16	ENSDARG00000006524	supt6h	SPT6 homolog, histone chaperone and transcription elongation factor	2.32897	0.172108	0.0540555
														wh86	Autophagy - other - Danio rerio (zebrafish)	DRE04136	1.9928	0.0007	0.6543	5838	4813	17	ENSDARG00000061993	wdr74	WD repeat domain 74	2.11062	0.294737	0.0862696
														wh86	Autophagy - other - Danio rerio (zebrafish)	DRE04136	1.9928	0.0007	0.6543	5838	5253	18	ENSDARG00000101627	ssr1	signal sequence receptor, alpha	1.9034	0.149141	0.128539
														wh86	Autophagy - other - Danio rerio (zebrafish)	DRE04136	1.9928	0.0007	0.6543	5838	5498	19	ENSDARG00000092825	si:dkey-42p14.3	EF-hand calcium binding domain 10	1.78331	0.356098	0.159618
														wh86	Autophagy - other - Danio rerio (zebrafish)	DRE04136	1.9928	0.0007	0.6543	5838	5499	20	ENSDARG00000099241	ppp2cb	protein phosphatase 2, catalytic subunit, beta isozyme	1.78317	0.108544	0.159653
														wh86	Autophagy - other - Danio rerio (zebrafish)	DRE04136	1.9928	0.0007	0.6543	5838	5618	21	ENSDARG00000102360	si:dkey-3h2.1	si:dkey-3h2.1	1.73317	0.356718	0.174008
														wh86	Autophagy - other - Danio rerio (zebrafish)	DRE04136	1.9928	0.0007	0.6543	5838	5791	22	ENSDARG00000074389	gpr26	G protein-coupled receptor 26	1.66254	0.33845	0.195424
														wh86	Autophagy - other - Danio rerio (zebrafish)	DRE04136	1.9928	0.0007	0.6543	5838	5838	23	ENSDARG00000077473	mych	myelocytomatosis oncogene homolog	1.64725	0.137763	0.200183
														wh86	Base excision repair - Danio rerio (zebrafish)	DRE03410	-2.0845	0.0002	-0.5847	19513	19514	1	ENSDARG00000057737	rxraa	retinoid X receptor, alpha a	-1.92004	-0.239412	0.124673
														wh86	Base excision repair - Danio rerio (zebrafish)	DRE03410	-2.0845	0.0002	-0.5847	19513	19787	2	ENSDARG00000091511	gpx7	glutathione peroxidase 7	-2.04031	-0.396581	0.0989919
														wh86	Base excision repair - Danio rerio (zebrafish)	DRE03410	-2.0845	0.0002	-0.5847	19513	20010	3	ENSDARG00000089742	fam161a	FAM161 centrosomal protein A	-2.12184	-0.247886	0.084376
														wh86	Base excision repair - Danio rerio (zebrafish)	DRE03410	-2.0845	0.0002	-0.5847	19513	20088	4	ENSDARG00000061517	lrp1bb	low density lipoprotein receptor-related protein 1Bb	-2.15755	-0.243622	0.0784375
														wh86	Base excision repair - Danio rerio (zebrafish)	DRE03410	-2.0845	0.0002	-0.5847	19513	20155	5	ENSDARG00000100594	sez6l	seizure related 6 homolog (mouse)-like	-2.19223	-0.234205	0.0728603
														wh86	Base excision repair - Danio rerio (zebrafish)	DRE03410	-2.0845	0.0002	-0.5847	19513	20830	6	ENSDARG00000008660	coro1b	coronin, actin binding protein, 1B	-2.53763	-0.194248	0.033342
														wh86	Base excision repair - Danio rerio (zebrafish)	DRE03410	-2.0845	0.0002	-0.5847	19513	21150	7	ENSDARG00000040081	zp3d.1	zona pellucida glycoprotein 3d tandem duplicate 1	-2.72425	-1.05066	0.0208924
														wh86	Base excision repair - Danio rerio (zebrafish)	DRE03410	-2.0845	0.0002	-0.5847	19513	21238	8	ENSDARG00000058692	fzd3b	frizzled class receptor 3b	-2.76297	-0.406169	0.0189568
														wh86	Base excision repair - Danio rerio (zebrafish)	DRE03410	-2.0845	0.0002	-0.5847	19513	21484	9	ENSDARG00000057125	pld1b	phospholipase D1b	-2.91051	-0.316916	0.0127447
														wh86	Base excision repair - Danio rerio (zebrafish)	DRE03410	-2.0845	0.0002	-0.5847	19513	21708	10	ENSDARG00000038076	romo1	reactive oxygen species modulator 1	-3.04911	-0.195035	0.00863784
														wh86	Base excision repair - Danio rerio (zebrafish)	DRE03410	-2.0845	0.0002	-0.5847	19513	22090	11	ENSDARG00000017195	foxf2a	forkhead box F2a	-3.33604	-0.423473	0.00362978
														wh86	Base excision repair - Danio rerio (zebrafish)	DRE03410	-2.0845	0.0002	-0.5847	19513	22122	12	ENSDARG00000070037	rgs8	regulator of G protein signaling 8	-3.37118	-0.254852	0.00324572
														wh86	Base excision repair - Danio rerio (zebrafish)	DRE03410	-2.0845	0.0002	-0.5847	19513	22262	13	ENSDARG00000067520	zgc:158482	zgc:158482	-3.48132	-0.417575	0.00228443
														wh86	Base excision repair - Danio rerio (zebrafish)	DRE03410	-2.0845	0.0002	-0.5847	19513	22324	14	ENSDARG00000101307	pcdh1gb2	protocadherin 1 gamma 5	-3.54309	-0.302417	0.00186054
														wh86	Base excision repair - Danio rerio (zebrafish)	DRE03410	-2.0845	0.0002	-0.5847	19513	22416	15	ENSDARG00000007221	pbk	PDZ binding kinase	-3.61773	-0.812147	0.00144778
														wh86	Base excision repair - Danio rerio (zebrafish)	DRE03410	-2.0845	0.0002	-0.5847	19513	22634	16	ENSDARG00000030262	si:ch211-220i18.4	si:ch211-220i18.4	-3.80582	-1.35907	0.000751
														wh86	Base excision repair - Danio rerio (zebrafish)	DRE03410	-2.0845	0.0002	-0.5847	19513	22673	17	ENSDARG00000097170	pcdh1a4	protocadherin 1 alpha 4	-3.84008	-0.373154	0.000664
														wh86	Base excision repair - Danio rerio (zebrafish)	DRE03410	-2.0845	0.0002	-0.5847	19513	22779	18	ENSDARG00000098897	pds5b	PDS5 cohesin associated factor B	-3.94037	-0.314595	0.000461
														wh86	Base excision repair - Danio rerio (zebrafish)	DRE03410	-2.0845	0.0002	-0.5847	19513	23057	19	ENSDARG00000096639	si:ch211-101l18.8	si:ch211-101l18.8	-4.27074	-1.15043	0.000128
														wh86	Base excision repair - Danio rerio (zebrafish)	DRE03410	-2.0845	0.0002	-0.5847	19513	23160	20	ENSDARG00000056481	vat1	vesicle amine transport 1	-4.39982	-0.412131	7.53e-05
														wh86	Base excision repair - Danio rerio (zebrafish)	DRE03410	-2.0845	0.0002	-0.5847	19513	23245	21	ENSDARG00000005172	dynll2b	dynein, light chain, LC8-type 2b	-4.51526	-0.323676	4.65e-05
														wh86	Base excision repair - Danio rerio (zebrafish)	DRE03410	-2.0845	0.0002	-0.5847	19513	23463	22	ENSDARG00000099931	pcdh1g26	protocadherin 1 gamma 26	-4.89126	-0.304261	8.72e-06
														wh86	Base excision repair - Danio rerio (zebrafish)	DRE03410	-2.0845	0.0002	-0.5847	19513	23685	23	ENSDARG00000067665	fam167aa	family with sequence similarity 167 member Aa	-5.29201	-1.15212	1.27e-06
														wh86	Base excision repair - Danio rerio (zebrafish)	DRE03410	-2.0845	0.0002	-0.5847	19513	23819	24	ENSDARG00000077694	dtnba	dystrobrevin, beta a	-5.60948	-0.625062	2.49e-07
														wh86	Base excision repair - Danio rerio (zebrafish)	DRE03410	-2.0845	0.0002	-0.5847	19513	23934	25	ENSDARG00000012944	myhz2	myosin, heavy polypeptide 2, fast muscle specific	-5.96681	-0.32236	3.45e-08
														wh86	Base excision repair - Danio rerio (zebrafish)	DRE03410	-2.0845	0.0002	-0.5847	19513	24287	26	ENSDARG00000021948	tncb	tenascin Cb	-7.48013	-1.08643	2.16e-12
														wh86	Base excision repair - Danio rerio (zebrafish)	DRE03410	-2.0845	0.0002	-0.5847	19513	24370	27	ENSDARG00000007024	uox	urate oxidase	-8.19305	-0.692243	1.1e-14
														wh86	C-type lectin receptor signaling pathway - Danio rerio (zebrafish)	DRE04625	1.6098	0.0287	0.4198	4138	93	1	ENSDARG00000028027	trim63a	tripartite motif containing 63a	11.6468	1.42648	5.24e-29
														wh86	C-type lectin receptor signaling pathway - Danio rerio (zebrafish)	DRE04625	1.6098	0.0287	0.4198	4138	115	2	ENSDARG00000103277	cyp24a1	cytochrome P450, family 24, subfamily A, polypeptide 1	11.1799	1.5775	8.87e-27
														wh86	C-type lectin receptor signaling pathway - Danio rerio (zebrafish)	DRE04625	1.6098	0.0287	0.4198	4138	257	3	ENSDARG00000091377	gal	galanin/GMAP prepropeptide	9.246	1.77534	1.62e-18
														wh86	C-type lectin receptor signaling pathway - Danio rerio (zebrafish)	DRE04625	1.6098	0.0287	0.4198	4138	347	4	ENSDARG00000026582	iscub	iron-sulfur cluster assembly enzyme b	8.48596	0.898446	1.06e-15
														wh86	C-type lectin receptor signaling pathway - Danio rerio (zebrafish)	DRE04625	1.6098	0.0287	0.4198	4138	358	5	ENSDARG00000041895	cad	carbamoyl-phosphate synthetase 2, aspartate transcarbamylase, and dihydroorotase	8.44183	0.753665	1.49e-15
														wh86	C-type lectin receptor signaling pathway - Danio rerio (zebrafish)	DRE04625	1.6098	0.0287	0.4198	4138	601	6	ENSDARG00000040527	siae	sialic acid acetylesterase	7.34188	0.826206	5.7e-12
														wh86	C-type lectin receptor signaling pathway - Danio rerio (zebrafish)	DRE04625	1.6098	0.0287	0.4198	4138	712	7	ENSDARG00000014692	znf622	zinc finger protein 622	6.9459	0.642106	8.27e-11
														wh86	C-type lectin receptor signaling pathway - Danio rerio (zebrafish)	DRE04625	1.6098	0.0287	0.4198	4138	804	8	ENSDARG00000035264	riok2	RIO kinase 2 (yeast)	6.66383	0.87602	5.17e-10
														wh86	C-type lectin receptor signaling pathway - Danio rerio (zebrafish)	DRE04625	1.6098	0.0287	0.4198	4138	885	9	ENSDARG00000006915	arl8ba	ADP-ribosylation factor-like 8Ba	6.416	0.61183	2.44e-09
														wh86	C-type lectin receptor signaling pathway - Danio rerio (zebrafish)	DRE04625	1.6098	0.0287	0.4198	4138	1007	10	ENSDARG00000052975	ubqln4	ubiquilin 4	6.09089	0.46872	1.68e-08
														wh86	C-type lectin receptor signaling pathway - Danio rerio (zebrafish)	DRE04625	1.6098	0.0287	0.4198	4138	1085	11	ENSDARG00000074168	tasor2	transcription activation suppressor family member 2	5.84915	0.505113	6.72e-08
														wh86	C-type lectin receptor signaling pathway - Danio rerio (zebrafish)	DRE04625	1.6098	0.0287	0.4198	4138	1371	12	ENSDARG00000036912	edn1	endothelin 1	5.29855	0.792282	1.23e-06
														wh86	C-type lectin receptor signaling pathway - Danio rerio (zebrafish)	DRE04625	1.6098	0.0287	0.4198	4138	1509	13	ENSDARG00000003866	tm9sf2	transmembrane 9 superfamily member 2	5.0283	0.351684	4.6e-06
														wh86	C-type lectin receptor signaling pathway - Danio rerio (zebrafish)	DRE04625	1.6098	0.0287	0.4198	4138	1523	14	ENSDARG00000062237	nfs1	NFS1 cysteine desulfurase	5.00034	0.420229	5.26e-06
														wh86	C-type lectin receptor signaling pathway - Danio rerio (zebrafish)	DRE04625	1.6098	0.0287	0.4198	4138	1527	15	ENSDARG00000062831	si:ch73-22o12.1	si:ch73-22o12.1	4.99263	0.401167	5.46e-06
														wh86	C-type lectin receptor signaling pathway - Danio rerio (zebrafish)	DRE04625	1.6098	0.0287	0.4198	4138	1609	16	ENSDARG00000006477	ddi2	DNA-damage inducible protein 2	4.88843	0.396477	8.82e-06
														wh86	C-type lectin receptor signaling pathway - Danio rerio (zebrafish)	DRE04625	1.6098	0.0287	0.4198	4138	1658	17	ENSDARG00000078042	il10rb	interleukin 10 receptor, beta	4.81406	0.494248	1.24e-05
														wh86	C-type lectin receptor signaling pathway - Danio rerio (zebrafish)	DRE04625	1.6098	0.0287	0.4198	4138	1711	18	ENSDARG00000098135	stk40	serine/threonine kinase 40	4.73623	0.656726	1.76e-05
														wh86	C-type lectin receptor signaling pathway - Danio rerio (zebrafish)	DRE04625	1.6098	0.0287	0.4198	4138	1790	19	ENSDARG00000057353	ehbp1l1a	EH domain binding protein 1-like 1a	4.62717	0.478734	2.86e-05
														wh86	C-type lectin receptor signaling pathway - Danio rerio (zebrafish)	DRE04625	1.6098	0.0287	0.4198	4138	1792	20	ENSDARG00000078652	zfyve1	zinc finger, FYVE domain containing 1	4.62565	0.599987	2.88e-05
														wh86	C-type lectin receptor signaling pathway - Danio rerio (zebrafish)	DRE04625	1.6098	0.0287	0.4198	4138	1796	21	ENSDARG00000105641	si:ch211-98n17.5	si:ch211-98n17.5	4.62209	0.388135	2.92e-05
														wh86	C-type lectin receptor signaling pathway - Danio rerio (zebrafish)	DRE04625	1.6098	0.0287	0.4198	4138	2014	22	ENSDARG00000078585	mon1a	MON1 secretory trafficking family member A	4.33731	0.661319	9.78e-05
														wh86	C-type lectin receptor signaling pathway - Danio rerio (zebrafish)	DRE04625	1.6098	0.0287	0.4198	4138	2137	23	ENSDARG00000060366	slc12a9	solute carrier family 12 member 9	4.19384	0.509145	0.000174
														wh86	C-type lectin receptor signaling pathway - Danio rerio (zebrafish)	DRE04625	1.6098	0.0287	0.4198	4138	2152	24	ENSDARG00000060051	slc47a2.1	solute carrier family 47 member 2, tandem duplicate 1	4.17667	0.527654	0.000186
														wh86	C-type lectin receptor signaling pathway - Danio rerio (zebrafish)	DRE04625	1.6098	0.0287	0.4198	4138	2269	25	ENSDARG00000101260	gpatch2	G patch domain containing 2	4.01922	0.323182	0.000343
														wh86	C-type lectin receptor signaling pathway - Danio rerio (zebrafish)	DRE04625	1.6098	0.0287	0.4198	4138	2447	26	ENSDARG00000007370	dysf	dysferlin, limb girdle muscular dystrophy 2B (autosomal recessive)	3.82904	0.534844	0.000691
														wh86	C-type lectin receptor signaling pathway - Danio rerio (zebrafish)	DRE04625	1.6098	0.0287	0.4198	4138	2584	27	ENSDARG00000079473	map3k21	mitogen-activated protein kinase kinase kinase 21	3.69281	0.465463	0.001116
														wh86	C-type lectin receptor signaling pathway - Danio rerio (zebrafish)	DRE04625	1.6098	0.0287	0.4198	4138	2668	28	ENSDARG00000055344	mipepa	mitochondrial intermediate peptidase a	3.59722	0.397119	0.00155015
														wh86	C-type lectin receptor signaling pathway - Danio rerio (zebrafish)	DRE04625	1.6098	0.0287	0.4198	4138	2676	29	ENSDARG00000105445	si:ch211-190h11.2	si:ch211-190h11.2	3.58977	0.479072	0.00158914
														wh86	C-type lectin receptor signaling pathway - Danio rerio (zebrafish)	DRE04625	1.6098	0.0287	0.4198	4138	2806	30	ENSDARG00000094809	ms4a17a.11	membrane-spanning 4-domains, subfamily A, member 17A.11	3.4763	0.61912	0.00231992
														wh86	C-type lectin receptor signaling pathway - Danio rerio (zebrafish)	DRE04625	1.6098	0.0287	0.4198	4138	2830	31	ENSDARG00000023117	gopc	golgi-associated PDZ and coiled-coil motif containing	3.45495	0.385382	0.00248992
														wh86	C-type lectin receptor signaling pathway - Danio rerio (zebrafish)	DRE04625	1.6098	0.0287	0.4198	4138	2977	32	ENSDARG00000043493	cltca	clathrin, heavy chain a (Hc)	3.34469	0.269081	0.00353001
														wh86	C-type lectin receptor signaling pathway - Danio rerio (zebrafish)	DRE04625	1.6098	0.0287	0.4198	4138	3136	33	ENSDARG00000098764	musk	muscle, skeletal, receptor tyrosine kinase	3.19534	0.387345	0.0056358
														wh86	C-type lectin receptor signaling pathway - Danio rerio (zebrafish)	DRE04625	1.6098	0.0287	0.4198	4138	3270	34	ENSDARG00000088807	klhl22	kelch-like family member 22	3.09057	0.352021	0.0076677
														wh86	C-type lectin receptor signaling pathway - Danio rerio (zebrafish)	DRE04625	1.6098	0.0287	0.4198	4138	3454	35	ENSDARG00000093199	si:ch211-212c13.10	alpha-2-macroglobulin 2, member a	2.94958	0.480152	0.0114634
														wh86	C-type lectin receptor signaling pathway - Danio rerio (zebrafish)	DRE04625	1.6098	0.0287	0.4198	4138	3750	36	ENSDARG00000056985	tpte	transmembrane phosphatase with tensin homology	2.74022	0.309665	0.0200811
														wh86	C-type lectin receptor signaling pathway - Danio rerio (zebrafish)	DRE04625	1.6098	0.0287	0.4198	4138	3753	37	ENSDARG00000043133	cldnf	claudin f	2.7369	0.403947	0.0202469
														wh86	C-type lectin receptor signaling pathway - Danio rerio (zebrafish)	DRE04625	1.6098	0.0287	0.4198	4138	3868	38	ENSDARG00000090654	gak	cyclin G associated kinase	2.66597	0.200679	0.0242288
														wh86	C-type lectin receptor signaling pathway - Danio rerio (zebrafish)	DRE04625	1.6098	0.0287	0.4198	4138	4000	39	ENSDARG00000024317	trap1	TNF receptor-associated protein 1	2.58009	0.265875	0.030013
														wh86	C-type lectin receptor signaling pathway - Danio rerio (zebrafish)	DRE04625	1.6098	0.0287	0.4198	4138	4061	40	ENSDARG00000036993	erbb3b	erb-b2 receptor tyrosine kinase 3b	2.53825	0.267943	0.0332951
														wh86	C-type lectin receptor signaling pathway - Danio rerio (zebrafish)	DRE04625	1.6098	0.0287	0.4198	4138	4118	41	ENSDARG00000011055	fbxo9	F-box protein 9	2.50597	0.169464	0.0358754
														wh86	C-type lectin receptor signaling pathway - Danio rerio (zebrafish)	DRE04625	1.6098	0.0287	0.4198	4138	4138	42	ENSDARG00000004078	acsl4a	acyl-CoA synthetase long chain family member 4a	2.49432	0.244303	0.0368755
														wh86	Cardiac muscle contraction - Danio rerio (zebrafish)	DRE04260	-1.5844	0.0388	-0.3688	20637	20638	1	ENSDARG00000101236	cep83	centrosomal protein 83	-2.4462	-0.299866	0.041276
														wh86	Cardiac muscle contraction - Danio rerio (zebrafish)	DRE04260	-1.5844	0.0388	-0.3688	20637	20648	2	ENSDARG00000093111	si:ch211-209l18.2	si:ch211-209l18.2	-2.44991	-0.645572	0.040939
														wh86	Cardiac muscle contraction - Danio rerio (zebrafish)	DRE04260	-1.5844	0.0388	-0.3688	20637	20822	3	ENSDARG00000059700	agmat	agmatinase (putative)	-2.53378	-0.412942	0.0336468
														wh86	Cardiac muscle contraction - Danio rerio (zebrafish)	DRE04260	-1.5844	0.0388	-0.3688	20637	20853	4	ENSDARG00000053003	slc35f1	solute carrier family 35 member F1	-2.54923	-0.376262	0.0324289
														wh86	Cardiac muscle contraction - Danio rerio (zebrafish)	DRE04260	-1.5844	0.0388	-0.3688	20637	21012	5	ENSDARG00000098376	si:ch211-207l14.1	si:ch211-207l14.1	-2.6427	-0.23759	0.0257193
														wh86	Cardiac muscle contraction - Danio rerio (zebrafish)	DRE04260	-1.5844	0.0388	-0.3688	20637	21256	6	ENSDARG00000061587	ctdspl2a	CTD (carboxy-terminal domain, RNA polymerase II, polypeptide A) small phosphatase like 2a	-2.77778	-0.212015	0.0182314
														wh86	Cardiac muscle contraction - Danio rerio (zebrafish)	DRE04260	-1.5844	0.0388	-0.3688	20637	21291	7	ENSDARG00000078785	tmem258	transmembrane protein 258	-2.79486	-0.253694	0.0174545
														wh86	Cardiac muscle contraction - Danio rerio (zebrafish)	DRE04260	-1.5844	0.0388	-0.3688	20637	21310	8	ENSDARG00000035697	spinb	spindlin b	-2.80966	-0.689693	0.0167594
														wh86	Cardiac muscle contraction - Danio rerio (zebrafish)	DRE04260	-1.5844	0.0388	-0.3688	20637	21472	9	ENSDARG00000012138	sgce	sarcoglycan, epsilon	-2.9041	-0.250386	0.0129683
														wh86	Cardiac muscle contraction - Danio rerio (zebrafish)	DRE04260	-1.5844	0.0388	-0.3688	20637	21602	10	ENSDARG00000088878	c1qtnf1	C1q and TNF related 1	-2.9796	-0.382092	0.0105458
														wh86	Cardiac muscle contraction - Danio rerio (zebrafish)	DRE04260	-1.5844	0.0388	-0.3688	20637	21642	11	ENSDARG00000060661	klf8	Kruppel like factor 8	-3.00635	-0.337537	0.00977846
														wh86	Cardiac muscle contraction - Danio rerio (zebrafish)	DRE04260	-1.5844	0.0388	-0.3688	20637	21817	12	ENSDARG00000010591	foxn4	forkhead box N4	-3.13639	-0.513249	0.00668789
														wh86	Cardiac muscle contraction - Danio rerio (zebrafish)	DRE04260	-1.5844	0.0388	-0.3688	20637	21849	13	ENSDARG00000012381	hsc70	heat shock cognate 70	-3.15086	-0.240108	0.00642387
														wh86	Cardiac muscle contraction - Danio rerio (zebrafish)	DRE04260	-1.5844	0.0388	-0.3688	20637	21976	14	ENSDARG00000077878	si:dkey-192l18.9	si:dkey-192l18.9	-3.24209	-1.10311	0.00486538
														wh86	Cardiac muscle contraction - Danio rerio (zebrafish)	DRE04260	-1.5844	0.0388	-0.3688	20637	22116	15	ENSDARG00000090062	rac3a	Rac family small GTPase 3a	-3.3646	-0.376697	0.00331383
														wh86	Cardiac muscle contraction - Danio rerio (zebrafish)	DRE04260	-1.5844	0.0388	-0.3688	20637	22287	16	ENSDARG00000017739	ak5l	adenylate kinase 5, like	-3.506	-0.510098	0.00210285
														wh86	Cardiac muscle contraction - Danio rerio (zebrafish)	DRE04260	-1.5844	0.0388	-0.3688	20637	22372	17	ENSDARG00000079366	ppp1r9ba	protein phosphatase 1, regulatory subunit 9Ba	-3.58633	-0.3055	0.00160792
														wh86	Cardiac muscle contraction - Danio rerio (zebrafish)	DRE04260	-1.5844	0.0388	-0.3688	20637	22442	18	ENSDARG00000096850	si:dkey-82f1.1	NA	-3.63685	-0.524753	0.00135683
														wh86	Cardiac muscle contraction - Danio rerio (zebrafish)	DRE04260	-1.5844	0.0388	-0.3688	20637	22612	19	ENSDARG00000062217	kcnj3b	potassium inwardly rectifying channel subfamily J member 3b	-3.78928	-0.438896	0.000795
														wh86	Cardiac muscle contraction - Danio rerio (zebrafish)	DRE04260	-1.5844	0.0388	-0.3688	20637	22614	20	ENSDARG00000078419	filip1a	filamin A interacting protein 1a	-3.79118	-1.34647	0.00079
														wh86	Cardiac muscle contraction - Danio rerio (zebrafish)	DRE04260	-1.5844	0.0388	-0.3688	20637	22719	21	ENSDARG00000041689	usf1	upstream transcription factor 1	-3.88324	-0.311001	0.000568
														wh86	Cardiac muscle contraction - Danio rerio (zebrafish)	DRE04260	-1.5844	0.0388	-0.3688	20637	22896	22	ENSDARG00000037362	scube2	signal peptide, CUB domain, EGF-like 2	-4.07621	-0.519685	0.000275
														wh86	Cardiac muscle contraction - Danio rerio (zebrafish)	DRE04260	-1.5844	0.0388	-0.3688	20637	23031	23	ENSDARG00000016676	gnao1a	guanine nucleotide binding protein (G protein), alpha activating activity polypeptide O, a	-4.24027	-0.364851	0.000144
														wh86	Cardiac muscle contraction - Danio rerio (zebrafish)	DRE04260	-1.5844	0.0388	-0.3688	20637	23045	24	ENSDARG00000026165	col11a1a	collagen, type XI, alpha 1a	-4.25829	-1.03995	0.000134
														wh86	Cardiac muscle contraction - Danio rerio (zebrafish)	DRE04260	-1.5844	0.0388	-0.3688	20637	23108	25	ENSDARG00000044935	hpdb	4-hydroxyphenylpyruvate dioxygenase b	-4.3221	-0.399121	0.000104
														wh86	Cardiac muscle contraction - Danio rerio (zebrafish)	DRE04260	-1.5844	0.0388	-0.3688	20637	23124	26	ENSDARG00000012405	col1a1a	collagen, type I, alpha 1a	-4.33979	-1.22473	9.69e-05
														wh86	Cardiac muscle contraction - Danio rerio (zebrafish)	DRE04260	-1.5844	0.0388	-0.3688	20637	23234	27	ENSDARG00000044053	vsnl1b	visinin-like 1b	-4.49934	-0.272341	4.97e-05
														wh86	Cardiac muscle contraction - Danio rerio (zebrafish)	DRE04260	-1.5844	0.0388	-0.3688	20637	23316	28	ENSDARG00000105568	si:ch211-194p6.10	si:ch211-194p6.10	-4.63522	-0.85546	2.76e-05
														wh86	Cardiac muscle contraction - Danio rerio (zebrafish)	DRE04260	-1.5844	0.0388	-0.3688	20637	23333	29	ENSDARG00000058115	fgfr2	fibroblast growth factor receptor 2	-4.67257	-0.377517	2.34e-05
														wh86	Cardiac muscle contraction - Danio rerio (zebrafish)	DRE04260	-1.5844	0.0388	-0.3688	20637	23346	30	ENSDARG00000021163	thrb	thyroid hormone receptor beta	-4.69213	-0.421298	2.15e-05
														wh86	Cardiac muscle contraction - Danio rerio (zebrafish)	DRE04260	-1.5844	0.0388	-0.3688	20637	23390	31	ENSDARG00000045598	akr1b1.2	aldo-keto reductase family 1, member B1 (aldose reductase), tandem duplicate 2	-4.77348	-0.531315	1.49e-05
														wh86	Cardiac muscle contraction - Danio rerio (zebrafish)	DRE04260	-1.5844	0.0388	-0.3688	20637	23446	32	ENSDARG00000045893	kctd15a	potassium channel tetramerization domain containing 15a	-4.86441	-0.531776	9.84e-06
														wh86	Cardiac muscle contraction - Danio rerio (zebrafish)	DRE04260	-1.5844	0.0388	-0.3688	20637	23522	33	ENSDARG00000103978	sh3bp5b	SH3-domain binding protein 5b (BTK-associated)	-4.99724	-0.52566	5.34e-06
														wh86	Cardiac muscle contraction - Danio rerio (zebrafish)	DRE04260	-1.5844	0.0388	-0.3688	20637	23608	34	ENSDARG00000069360	ppp3r1b	protein phosphatase 3 (formerly 2B), regulatory s1ubunit B, alpha isoform, b	-5.15106	-0.337856	2.55e-06
														wh86	Cardiac muscle contraction - Danio rerio (zebrafish)	DRE04260	-1.5844	0.0388	-0.3688	20637	23678	35	ENSDARG00000004687	acaa1	acetyl-CoA acyltransferase 1	-5.27938	-0.648747	1.35e-06
														wh86	Cardiac muscle contraction - Danio rerio (zebrafish)	DRE04260	-1.5844	0.0388	-0.3688	20637	23846	36	ENSDARG00000091253	smyd1b	SET and MYND domain containing 1b	-5.67028	-0.786264	1.8e-07
														wh86	Cardiac muscle contraction - Danio rerio (zebrafish)	DRE04260	-1.5844	0.0388	-0.3688	20637	23900	37	ENSDARG00000104685	grk1b	G protein-coupled receptor kinase 1 b	-5.85562	-0.947336	6.48e-08
														wh86	Cardiac muscle contraction - Danio rerio (zebrafish)	DRE04260	-1.5844	0.0388	-0.3688	20637	23948	38	ENSDARG00000011594	smarcb1b	SWI/SNF related BAF chromatin remodeling complex subunit B1b	-5.99941	-0.628996	2.86e-08
														wh86	Cardiac muscle contraction - Danio rerio (zebrafish)	DRE04260	-1.5844	0.0388	-0.3688	20637	24074	39	ENSDARG00000044894	zgc:113307	zgc:113307	-6.41934	-1.30658	2.39e-09
														wh86	Cardiac muscle contraction - Danio rerio (zebrafish)	DRE04260	-1.5844	0.0388	-0.3688	20637	24231	40	ENSDARG00000095633	smim24	small integral membrane protein 24	-7.178	-0.625461	1.78e-11
														wh86	Cardiac muscle contraction - Danio rerio (zebrafish)	DRE04260	-1.5844	0.0388	-0.3688	20637	24240	41	ENSDARG00000002197	pygl	phosphorylase, glycogen, liver	-7.25115	-1.01609	1.07e-11
														wh86	Cardiac muscle contraction - Danio rerio (zebrafish)	DRE04260	-1.5844	0.0388	-0.3688	20637	24315	42	ENSDARG00000012776	smarca1	SNF2 related chromatin remodeling ATPase 1	-7.66556	-0.812398	5.78e-13
														wh86	Cardiac muscle contraction - Danio rerio (zebrafish)	DRE04260	-1.5844	0.0388	-0.3688	20637	24340	43	ENSDARG00000101393	si:dkey-31g6.6	si:dkey-31g6.6	-7.91628	-1.37223	8.94e-14
														wh86	Cardiac muscle contraction - Danio rerio (zebrafish)	DRE04260	-1.5844	0.0388	-0.3688	20637	24368	44	ENSDARG00000037000	fkbp11	FKBP prolyl isomerase 11	-8.15269	-1.05555	1.5e-14
														wh86	Cardiac muscle contraction - Danio rerio (zebrafish)	DRE04260	-1.5844	0.0388	-0.3688	20637	24371	45	ENSDARG00000045843	apex1	APEX nuclease (multifunctional DNA repair enzyme) 1	-8.19717	-0.766619	1.06e-14
														wh86	Cardiac muscle contraction - Danio rerio (zebrafish)	DRE04260	-1.5844	0.0388	-0.3688	20637	24386	46	ENSDARG00000101629	NA	NA	-8.45698	-1.16671	1.33e-15
														wh86	Cardiac muscle contraction - Danio rerio (zebrafish)	DRE04260	-1.5844	0.0388	-0.3688	20637	24387	47	ENSDARG00000036457	cacng6a	calcium channel, voltage-dependent, gamma subunit 6a	-8.46334	-1.17249	1.26e-15
														wh86	Cardiac muscle contraction - Danio rerio (zebrafish)	DRE04260	-1.5844	0.0388	-0.3688	20637	24414	48	ENSDARG00000077341	ppp1r14c	protein phosphatase 1, regulatory (inhibitor) subunit 14C	-8.84963	-0.599899	5.13e-17
														wh86	Cardiac muscle contraction - Danio rerio (zebrafish)	DRE04260	-1.5844	0.0388	-0.3688	20637	24461	49	ENSDARG00000070844	gamt	guanidinoacetate N-methyltransferase	-9.97942	-0.79224	1.86e-21
														wh86	Cell cycle - Danio rerio (zebrafish)	DRE04110	-2.1361	0.0002	-0.4833	21344	21345	1	ENSDARG00000075824	virma	vir like m6A methyltransferase associated	-2.82837	-0.249292	0.0159461
														wh86	Cell cycle - Danio rerio (zebrafish)	DRE04110	-2.1361	0.0002	-0.4833	21344	21372	2	ENSDARG00000097877	si:ch211-167b20.8	protein phosphatase 1, regulatory subunit 3F	-2.84103	-0.306805	0.0154361
														wh86	Cell cycle - Danio rerio (zebrafish)	DRE04110	-2.1361	0.0002	-0.4833	21344	21375	3	ENSDARG00000071251	ppp1r18	protein phosphatase 1, regulatory subunit 18	-2.84328	-0.490216	0.0153453
														wh86	Cell cycle - Danio rerio (zebrafish)	DRE04110	-2.1361	0.0002	-0.4833	21344	21378	4	ENSDARG00000023036	si:dkey-23a23.2	si:dkey-23a23.2	-2.84394	-0.512871	0.0153205
														wh86	Cell cycle - Danio rerio (zebrafish)	DRE04110	-2.1361	0.0002	-0.4833	21344	21404	5	ENSDARG00000038508	chrnb3b	cholinergic receptor nicotinic beta 3 subunit b	-2.86188	-0.570185	0.0145579
														wh86	Cell cycle - Danio rerio (zebrafish)	DRE04110	-2.1361	0.0002	-0.4833	21344	21462	6	ENSDARG00000026796	grm1a	glutamate receptor, metabotropic 1a	-2.89905	-0.327646	0.0131495
														wh86	Cell cycle - Danio rerio (zebrafish)	DRE04110	-2.1361	0.0002	-0.4833	21344	21469	7	ENSDARG00000011065	camk2b1	calcium/calmodulin-dependent protein kinase (CaM kinase) II beta 1	-2.90212	-0.181813	0.0130431
														wh86	Cell cycle - Danio rerio (zebrafish)	DRE04110	-2.1361	0.0002	-0.4833	21344	21553	8	ENSDARG00000100233	si:ch1073-100e22.1	NA	-2.9512	-0.423312	0.0114139
														wh86	Cell cycle - Danio rerio (zebrafish)	DRE04110	-2.1361	0.0002	-0.4833	21344	21562	9	ENSDARG00000057678	sfrp1b	secreted frizzled-related protein 1b	-2.95565	-0.476294	0.0112787
														wh86	Cell cycle - Danio rerio (zebrafish)	DRE04110	-2.1361	0.0002	-0.4833	21344	21609	10	ENSDARG00000024847	col5a2b	collagen, type V, alpha 2b	-2.98329	-0.98598	0.0104393
														wh86	Cell cycle - Danio rerio (zebrafish)	DRE04110	-2.1361	0.0002	-0.4833	21344	21616	11	ENSDARG00000025671	grm6b	glutamate receptor, metabotropic 6b	-2.98719	-0.337085	0.0103216
														wh86	Cell cycle - Danio rerio (zebrafish)	DRE04110	-2.1361	0.0002	-0.4833	21344	21770	12	ENSDARG00000033437	rps6ka1	ribosomal protein S6 kinase a, polypeptide 1	-3.09596	-0.291784	0.00754784
														wh86	Cell cycle - Danio rerio (zebrafish)	DRE04110	-2.1361	0.0002	-0.4833	21344	21791	13	ENSDARG00000033757	ncaph2	non-SMC condensin II complex, subunit H2	-3.10993	-0.523905	0.00724687
														wh86	Cell cycle - Danio rerio (zebrafish)	DRE04110	-2.1361	0.0002	-0.4833	21344	21827	14	ENSDARG00000058200	plcxd2	phosphatidylinositol-specific phospholipase C, X domain containing 2	-3.14157	-0.958381	0.00659294
														wh86	Cell cycle - Danio rerio (zebrafish)	DRE04110	-2.1361	0.0002	-0.4833	21344	21862	15	ENSDARG00000099927	dpf1	double PHD fingers 1	-3.15797	-0.563551	0.00629406
														wh86	Cell cycle - Danio rerio (zebrafish)	DRE04110	-2.1361	0.0002	-0.4833	21344	22034	16	ENSDARG00000060601	rgs7bpa	regulator of G protein signaling 7 binding protein a	-3.28999	-0.38417	0.00419009
														wh86	Cell cycle - Danio rerio (zebrafish)	DRE04110	-2.1361	0.0002	-0.4833	21344	22075	17	ENSDARG00000061479	thsd7aa	thrombospondin, type I, domain containing 7Aa	-3.31922	-0.511649	0.00383278
														wh86	Cell cycle - Danio rerio (zebrafish)	DRE04110	-2.1361	0.0002	-0.4833	21344	22232	18	ENSDARG00000030656	septin3	septin 3	-3.45341	-0.281386	0.0025017
														wh86	Cell cycle - Danio rerio (zebrafish)	DRE04110	-2.1361	0.0002	-0.4833	21344	22307	19	ENSDARG00000086756	RGS9BP	si:ch73-167i17.6	-3.52821	-0.547074	0.00195441
														wh86	Cell cycle - Danio rerio (zebrafish)	DRE04110	-2.1361	0.0002	-0.4833	21344	22331	20	ENSDARG00000052520	sgms2a	sphingomyelin synthase 2a	-3.54962	-0.968853	0.00182055
														wh86	Cell cycle - Danio rerio (zebrafish)	DRE04110	-2.1361	0.0002	-0.4833	21344	22333	21	ENSDARG00000092134	rad54b	RAD54 homolog B	-3.55017	-0.695993	0.00181787
														wh86	Cell cycle - Danio rerio (zebrafish)	DRE04110	-2.1361	0.0002	-0.4833	21344	22428	22	ENSDARG00000078139	APPL2	NA	-3.62683	-0.5311	0.00140397
														wh86	Cell cycle - Danio rerio (zebrafish)	DRE04110	-2.1361	0.0002	-0.4833	21344	22513	23	ENSDARG00000015422	ppil1	peptidylprolyl isomerase (cyclophilin)-like 1	-3.69643	-0.436003	0.00110285
														wh86	Cell cycle - Danio rerio (zebrafish)	DRE04110	-2.1361	0.0002	-0.4833	21344	22628	24	ENSDARG00000059832	adgrb3	adhesion G protein-coupled receptor B3	-3.80114	-0.370415	0.000763
														wh86	Cell cycle - Danio rerio (zebrafish)	DRE04110	-2.1361	0.0002	-0.4833	21344	22692	25	ENSDARG00000045747	cped1	cadherin-like and PC-esterase domain containing 1	-3.8603	-0.498508	0.000618
														wh86	Cell cycle - Danio rerio (zebrafish)	DRE04110	-2.1361	0.0002	-0.4833	21344	22698	26	ENSDARG00000033273	primpol	primase and polymerase (DNA-directed)	-3.86369	-0.865566	0.000611
														wh86	Cell cycle - Danio rerio (zebrafish)	DRE04110	-2.1361	0.0002	-0.4833	21344	22715	27	ENSDARG00000104292	ccn2b	cellular communication network factor 2b	-3.87909	-0.617687	0.000577
														wh86	Cell cycle - Danio rerio (zebrafish)	DRE04110	-2.1361	0.0002	-0.4833	21344	22737	28	ENSDARG00000026764	ahsg1	alpha-2-HS-glycoprotein 1	-3.90349	-1.30909	0.000528
														wh86	Cell cycle - Danio rerio (zebrafish)	DRE04110	-2.1361	0.0002	-0.4833	21344	22778	29	ENSDARG00000011884	MFN1	mitofusin 1a	-3.93934	-0.924143	0.000463
														wh86	Cell cycle - Danio rerio (zebrafish)	DRE04110	-2.1361	0.0002	-0.4833	21344	22812	30	ENSDARG00000012078	meis1b	Meis homeobox 1 b	-3.97941	-0.251091	0.000398
														wh86	Cell cycle - Danio rerio (zebrafish)	DRE04110	-2.1361	0.0002	-0.4833	21344	22844	31	ENSDARG00000077523	tdrd7b	tudor domain containing 7 b	-4.01207	-0.707152	0.000353
														wh86	Cell cycle - Danio rerio (zebrafish)	DRE04110	-2.1361	0.0002	-0.4833	21344	22860	32	ENSDARG00000077058	loc100334908	chymotrypsin like elastase family member 1, tandem duplicate 5	-4.03182	-0.672306	0.000327
														wh86	Cell cycle - Danio rerio (zebrafish)	DRE04110	-2.1361	0.0002	-0.4833	21344	23032	33	ENSDARG00000054588	cox6a2	cytochrome c oxidase subunit 6A2	-4.24174	-0.624244	0.000143
														wh86	Cell cycle - Danio rerio (zebrafish)	DRE04110	-2.1361	0.0002	-0.4833	21344	23036	34	ENSDARG00000095930	myha	myosin, heavy chain a	-4.24861	-0.297093	0.000139
														wh86	Cell cycle - Danio rerio (zebrafish)	DRE04110	-2.1361	0.0002	-0.4833	21344	23084	35	ENSDARG00000063407	NA	NA	-4.29656	-0.586965	0.000115
														wh86	Cell cycle - Danio rerio (zebrafish)	DRE04110	-2.1361	0.0002	-0.4833	21344	23104	36	ENSDARG00000008494	myl6	myosin, light chain 6, alkali, smooth muscle and non-muscle	-4.31883	-0.367331	0.000105
														wh86	Cell cycle - Danio rerio (zebrafish)	DRE04110	-2.1361	0.0002	-0.4833	21344	23131	37	ENSDARG00000069790	dynll2a	dynein, light chain, LC8-type 2a	-4.34757	-0.312841	9.39e-05
														wh86	Cell cycle - Danio rerio (zebrafish)	DRE04110	-2.1361	0.0002	-0.4833	21344	23144	38	ENSDARG00000037533	mep1ba	meprin A subunit beta a	-4.36218	-0.821496	8.86e-05
														wh86	Cell cycle - Danio rerio (zebrafish)	DRE04110	-2.1361	0.0002	-0.4833	21344	23162	39	ENSDARG00000102406	si:ch211-165e15.1	si:ch211-165e15.1	-4.40764	-0.855979	7.28e-05
														wh86	Cell cycle - Danio rerio (zebrafish)	DRE04110	-2.1361	0.0002	-0.4833	21344	23291	40	ENSDARG00000016651	znf106a	zinc finger protein 106a	-4.58788	-0.486867	3.4e-05
														wh86	Cell cycle - Danio rerio (zebrafish)	DRE04110	-2.1361	0.0002	-0.4833	21344	23347	41	ENSDARG00000011519	myl4	myosin, light chain 4, alkali; atrial, embryonic	-4.69499	-0.465989	2.12e-05
														wh86	Cell cycle - Danio rerio (zebrafish)	DRE04110	-2.1361	0.0002	-0.4833	21344	23367	42	ENSDARG00000061272	slc41a3	solute carrier family 41 member 3	-4.72344	-0.492989	1.87e-05
														wh86	Cell cycle - Danio rerio (zebrafish)	DRE04110	-2.1361	0.0002	-0.4833	21344	23492	43	ENSDARG00000045854	fgf23	fibroblast growth factor 23	-4.9382	-2.14042	7.02e-06
														wh86	Cell cycle - Danio rerio (zebrafish)	DRE04110	-2.1361	0.0002	-0.4833	21344	23538	44	ENSDARG00000020258	ewsr1a	EWS RNA-binding protein 1a	-5.02696	-0.434769	4.63e-06
														wh86	Cell cycle - Danio rerio (zebrafish)	DRE04110	-2.1361	0.0002	-0.4833	21344	23550	45	ENSDARG00000001913	palmda	palmdelphin a	-5.04574	-1.00348	4.24e-06
														wh86	Cell cycle - Danio rerio (zebrafish)	DRE04110	-2.1361	0.0002	-0.4833	21344	23685	46	ENSDARG00000067665	fam167aa	family with sequence similarity 167 member Aa	-5.29201	-1.15212	1.27e-06
														wh86	Cell cycle - Danio rerio (zebrafish)	DRE04110	-2.1361	0.0002	-0.4833	21344	23717	47	ENSDARG00000113274	NA	NA	-5.34257	-1.1542	9.92e-07
														wh86	Cell cycle - Danio rerio (zebrafish)	DRE04110	-2.1361	0.0002	-0.4833	21344	23758	48	ENSDARG00000104267	postnb	periostin, osteoblast specific factor b	-5.44399	-1.21223	5.89e-07
														wh86	Cell cycle - Danio rerio (zebrafish)	DRE04110	-2.1361	0.0002	-0.4833	21344	23780	49	ENSDARG00000035887	zgc:91944	zgc:91944	-5.49202	-0.666301	4.61e-07
														wh86	Cell cycle - Danio rerio (zebrafish)	DRE04110	-2.1361	0.0002	-0.4833	21344	23790	50	ENSDARG00000005841	tnni2a.2	troponin I type 2a (skeletal, fast), tandem duplicate 2	-5.51617	-0.571223	4.06e-07
														wh86	Cell cycle - Danio rerio (zebrafish)	DRE04110	-2.1361	0.0002	-0.4833	21344	23795	51	ENSDARG00000018944	hoga1	4-hydroxy-2-oxoglutarate aldolase 1	-5.53084	-0.839647	3.76e-07
														wh86	Cell cycle - Danio rerio (zebrafish)	DRE04110	-2.1361	0.0002	-0.4833	21344	23807	52	ENSDARG00000042857	si:ch211-246m6.4	si:ch211-246m6.4	-5.57301	-0.899207	3.01e-07
														wh86	Cell cycle - Danio rerio (zebrafish)	DRE04110	-2.1361	0.0002	-0.4833	21344	23837	53	ENSDARG00000087616	maptb	microtubule-associated protein tau b	-5.63737	-0.559158	2.15e-07
														wh86	Cell cycle - Danio rerio (zebrafish)	DRE04110	-2.1361	0.0002	-0.4833	21344	23864	54	ENSDARG00000101181	s100w	S100 calcium binding protein W	-5.72339	-0.621668	1.35e-07
														wh86	Cell cycle - Danio rerio (zebrafish)	DRE04110	-2.1361	0.0002	-0.4833	21344	23913	55	ENSDARG00000103490	dpysl4	dihydropyrimidinase like 4	-5.91423	-0.873772	4.64e-08
														wh86	Cell cycle - Danio rerio (zebrafish)	DRE04110	-2.1361	0.0002	-0.4833	21344	23950	56	ENSDARG00000104204	slc1a8a	solute carrier family 1 member 8a	-6.00024	-1.25209	2.86e-08
														wh86	Cell cycle - Danio rerio (zebrafish)	DRE04110	-2.1361	0.0002	-0.4833	21344	24026	57	ENSDARG00000054645	si:ch211-51c14.1	si:ch211-51c14.1	-6.25795	-1.03536	6.28e-09
														wh86	Cell cycle - Danio rerio (zebrafish)	DRE04110	-2.1361	0.0002	-0.4833	21344	24041	58	ENSDARG00000007655	crybb1l3	crystallin, beta B1, like 3	-6.31037	-1.83188	4.6e-09
														wh86	Cell cycle - Danio rerio (zebrafish)	DRE04110	-2.1361	0.0002	-0.4833	21344	24132	59	ENSDARG00000092947	cyt1	type I cytokeratin, enveloping layer	-6.69927	-1.25044	4.12e-10
														wh86	Cell cycle - Danio rerio (zebrafish)	DRE04110	-2.1361	0.0002	-0.4833	21344	24143	60	ENSDARG00000096712	si:dkey-193p11.2	si:dkey-193p11.2	-6.73806	-1.00826	3.24e-10
														wh86	Cell cycle - Danio rerio (zebrafish)	DRE04110	-2.1361	0.0002	-0.4833	21344	24158	61	ENSDARG00000070050	sfrp2	secreted frizzled-related protein 2	-6.82646	-0.986137	1.82e-10
														wh86	Cell cycle - Danio rerio (zebrafish)	DRE04110	-2.1361	0.0002	-0.4833	21344	24163	62	ENSDARG00000002696	gnb3b	guanine nucleotide binding protein (G protein), beta polypeptide 3b	-6.85349	-1.2642	1.53e-10
														wh86	Cell cycle - Danio rerio (zebrafish)	DRE04110	-2.1361	0.0002	-0.4833	21344	24190	63	ENSDARG00000011862	inaa	internexin neuronal intermediate filament protein, alpha a	-7.02825	-0.973899	4.79e-11
														wh86	Cell cycle - Danio rerio (zebrafish)	DRE04110	-2.1361	0.0002	-0.4833	21344	24261	64	ENSDARG00000076862	gask1a	golgi associated kinase 1A	-7.36162	-1.70348	4.99e-12
														wh86	Cell cycle - Danio rerio (zebrafish)	DRE04110	-2.1361	0.0002	-0.4833	21344	24279	65	ENSDARG00000043806	postna	periostin, osteoblast specific factor a	-7.43682	-0.906625	2.94e-12
														wh86	Cell cycle - Danio rerio (zebrafish)	DRE04110	-2.1361	0.0002	-0.4833	21344	24319	66	ENSDARG00000014101	pyroxd2	pyridine nucleotide-disulphide oxidoreductase domain 2	-7.70822	-0.869055	4.2e-13
														wh86	Cell cycle - Danio rerio (zebrafish)	DRE04110	-2.1361	0.0002	-0.4833	21344	24349	67	ENSDARG00000061810	mbd3b	methyl-CpG binding domain protein 3b	-7.99133	-0.77019	5.12e-14
														wh86	Cytokine-cytokine receptor interaction - Danio rerio (zebrafish)	DRE04060	1.6829	0.0176	0.4227	4692	44	1	ENSDARG00000057113	c6.2	complement component 6, duplicate 2	13.0644	2.16702	2.43e-36
														wh86	Cytokine-cytokine receptor interaction - Danio rerio (zebrafish)	DRE04060	1.6829	0.0176	0.4227	4692	117	2	ENSDARG00000039269	arg2	arginase 2	11.1569	1.33815	1.13e-26
														wh86	Cytokine-cytokine receptor interaction - Danio rerio (zebrafish)	DRE04060	1.6829	0.0176	0.4227	4692	273	3	ENSDARG00000099985	ccn1l2	cellular communication network factor 1, like 2	9.05772	1.53988	8.61e-18
														wh86	Cytokine-cytokine receptor interaction - Danio rerio (zebrafish)	DRE04060	1.6829	0.0176	0.4227	4692	300	4	ENSDARG00000068194	klf9	Kruppel like factor 9	8.83616	0.962014	5.75e-17
														wh86	Cytokine-cytokine receptor interaction - Danio rerio (zebrafish)	DRE04060	1.6829	0.0176	0.4227	4692	319	5	ENSDARG00000102048	slc25a43	solute carrier family 25 member 43	8.70043	0.990189	1.8e-16
														wh86	Cytokine-cytokine receptor interaction - Danio rerio (zebrafish)	DRE04060	1.6829	0.0176	0.4227	4692	328	6	ENSDARG00000016080	nob1	NIN1 (RPN12) binding protein 1 homolog	8.58439	0.899666	4.77e-16
														wh86	Cytokine-cytokine receptor interaction - Danio rerio (zebrafish)	DRE04060	1.6829	0.0176	0.4227	4692	402	7	ENSDARG00000041645	si:dkey-52d15.3	alpha-2-macroglobulin 2, member d	8.161	1.22791	1.41e-14
														wh86	Cytokine-cytokine receptor interaction - Danio rerio (zebrafish)	DRE04060	1.6829	0.0176	0.4227	4692	501	8	ENSDARG00000105195	dnajc21	DnaJ heat shock protein family (Hsp40) member C21	7.76513	1.33283	2.74e-13
														wh86	Cytokine-cytokine receptor interaction - Danio rerio (zebrafish)	DRE04060	1.6829	0.0176	0.4227	4692	623	9	ENSDARG00000033227	lect2.1	leukocyte cell derived chemotaxin 2, tandem duplicate 1	7.24367	1.79442	1.12e-11
														wh86	Cytokine-cytokine receptor interaction - Danio rerio (zebrafish)	DRE04060	1.6829	0.0176	0.4227	4692	1087	10	ENSDARG00000101877	rbm34	RNA binding motif protein 34	5.84665	0.655159	6.81e-08
														wh86	Cytokine-cytokine receptor interaction - Danio rerio (zebrafish)	DRE04060	1.6829	0.0176	0.4227	4692	1141	11	ENSDARG00000021195	st8sia6	ST8 alpha-N-acetyl-neuraminide alpha-2,8-sialyltransferase 6	5.72462	0.478059	1.34e-07
														wh86	Cytokine-cytokine receptor interaction - Danio rerio (zebrafish)	DRE04060	1.6829	0.0176	0.4227	4692	1266	12	ENSDARG00000011079	wdr3	WD repeat domain 3	5.48208	0.521041	4.85e-07
														wh86	Cytokine-cytokine receptor interaction - Danio rerio (zebrafish)	DRE04060	1.6829	0.0176	0.4227	4692	1324	13	ENSDARG00000071021	papss2a	3'-phosphoadenosine 5'-phosphosulfate synthase 2a	5.36688	0.446694	8.78e-07
														wh86	Cytokine-cytokine receptor interaction - Danio rerio (zebrafish)	DRE04060	1.6829	0.0176	0.4227	4692	1329	14	ENSDARG00000002536	tm9sf4	transmembrane 9 superfamily protein member 4	5.3542	0.3982	9.36e-07
														wh86	Cytokine-cytokine receptor interaction - Danio rerio (zebrafish)	DRE04060	1.6829	0.0176	0.4227	4692	1421	15	ENSDARG00000060522	rfk	riboflavin kinase	5.19346	0.870862	2.07e-06
														wh86	Cytokine-cytokine receptor interaction - Danio rerio (zebrafish)	DRE04060	1.6829	0.0176	0.4227	4692	1480	16	ENSDARG00000043209	nsun5	NOP2/Sun RNA methyltransferase 5	5.08885	0.652016	3.44e-06
														wh86	Cytokine-cytokine receptor interaction - Danio rerio (zebrafish)	DRE04060	1.6829	0.0176	0.4227	4692	1565	17	ENSDARG00000089060	kcnj1a.5	potassium inwardly rectifying channel subfamily J member 1a, tandem duplicate 5	4.94376	1.28185	6.86e-06
														wh86	Cytokine-cytokine receptor interaction - Danio rerio (zebrafish)	DRE04060	1.6829	0.0176	0.4227	4692	1597	18	ENSDARG00000075798	usp38	ubiquitin specific peptidase 38	4.89977	0.533552	8.4e-06
														wh86	Cytokine-cytokine receptor interaction - Danio rerio (zebrafish)	DRE04060	1.6829	0.0176	0.4227	4692	1612	19	ENSDARG00000005104	limk2	LIM domain kinase 2	4.88634	0.428916	8.91e-06
														wh86	Cytokine-cytokine receptor interaction - Danio rerio (zebrafish)	DRE04060	1.6829	0.0176	0.4227	4692	1642	20	ENSDARG00000014179	pfkma	phosphofructokinase, muscle a	4.83769	0.356973	1.11e-05
														wh86	Cytokine-cytokine receptor interaction - Danio rerio (zebrafish)	DRE04060	1.6829	0.0176	0.4227	4692	1810	21	ENSDARG00000052374	faf2	Fas associated factor family member 2	4.60217	0.472859	3.19e-05
														wh86	Cytokine-cytokine receptor interaction - Danio rerio (zebrafish)	DRE04060	1.6829	0.0176	0.4227	4692	1876	22	ENSDARG00000025391	pfdn2	prefoldin subunit 2	4.51369	0.394126	4.68e-05
														wh86	Cytokine-cytokine receptor interaction - Danio rerio (zebrafish)	DRE04060	1.6829	0.0176	0.4227	4692	1936	23	ENSDARG00000036212	tbc1d5	TBC1 domain family, member 5	4.43816	0.344166	6.42e-05
														wh86	Cytokine-cytokine receptor interaction - Danio rerio (zebrafish)	DRE04060	1.6829	0.0176	0.4227	4692	2111	24	ENSDARG00000045372	ngdn	neuroguidin, EIF4E binding protein	4.22044	0.488437	0.000156
														wh86	Cytokine-cytokine receptor interaction - Danio rerio (zebrafish)	DRE04060	1.6829	0.0176	0.4227	4692	2294	25	ENSDARG00000075121	hbegfa	heparin-binding EGF-like growth factor a	3.9937	0.362565	0.000378
														wh86	Cytokine-cytokine receptor interaction - Danio rerio (zebrafish)	DRE04060	1.6829	0.0176	0.4227	4692	2324	26	ENSDARG00000104636	si:dkey-112a7.4	si:dkey-112a7.4	3.95592	0.357341	0.000436
														wh86	Cytokine-cytokine receptor interaction - Danio rerio (zebrafish)	DRE04060	1.6829	0.0176	0.4227	4692	2404	27	ENSDARG00000105288	GARRE1	granule associated Rac and RHOG effector 1	3.86892	0.322446	0.000599
														wh86	Cytokine-cytokine receptor interaction - Danio rerio (zebrafish)	DRE04060	1.6829	0.0176	0.4227	4692	2488	28	ENSDARG00000058463	ndufab1a	NADH:ubiquinone oxidoreductase subunit AB1a	3.78759	0.270786	0.0008
														wh86	Cytokine-cytokine receptor interaction - Danio rerio (zebrafish)	DRE04060	1.6829	0.0176	0.4227	4692	2516	29	ENSDARG00000039400	polr1c	RNA polymerase I and III subunit C	3.75767	0.449811	0.000891
														wh86	Cytokine-cytokine receptor interaction - Danio rerio (zebrafish)	DRE04060	1.6829	0.0176	0.4227	4692	2646	30	ENSDARG00000006868	trh	thyrotropin-releasing hormone	3.61875	0.65883	0.0014427
														wh86	Cytokine-cytokine receptor interaction - Danio rerio (zebrafish)	DRE04060	1.6829	0.0176	0.4227	4692	2653	31	ENSDARG00000097663	si:ch211-66o10.6	NA	3.61359	0.415408	0.00146709
														wh86	Cytokine-cytokine receptor interaction - Danio rerio (zebrafish)	DRE04060	1.6829	0.0176	0.4227	4692	2676	32	ENSDARG00000105445	si:ch211-190h11.2	si:ch211-190h11.2	3.58977	0.479072	0.00158914
														wh86	Cytokine-cytokine receptor interaction - Danio rerio (zebrafish)	DRE04060	1.6829	0.0176	0.4227	4692	2692	33	ENSDARG00000054914	dgat1b	diacylglycerol O-acyltransferase 1b	3.57136	0.497324	0.00169307
														wh86	Cytokine-cytokine receptor interaction - Danio rerio (zebrafish)	DRE04060	1.6829	0.0176	0.4227	4692	2742	34	ENSDARG00000055713	fmnl1a	formin-like 1a	3.5287	0.698299	0.00195218
														wh86	Cytokine-cytokine receptor interaction - Danio rerio (zebrafish)	DRE04060	1.6829	0.0176	0.4227	4692	2828	35	ENSDARG00000054540	imp4	IMP U3 small nucleolar ribonucleoprotein 4	3.4556	0.433948	0.00248491
														wh86	Cytokine-cytokine receptor interaction - Danio rerio (zebrafish)	DRE04060	1.6829	0.0176	0.4227	4692	3313	36	ENSDARG00000089888	daglb	diacylglycerol lipase, beta	3.06305	0.326383	0.00830075
														wh86	Cytokine-cytokine receptor interaction - Danio rerio (zebrafish)	DRE04060	1.6829	0.0176	0.4227	4692	3323	37	ENSDARG00000016977	snx27b	sorting nexin 27b	3.05868	0.328075	0.00840079
														wh86	Cytokine-cytokine receptor interaction - Danio rerio (zebrafish)	DRE04060	1.6829	0.0176	0.4227	4692	3424	38	ENSDARG00000034956	myclb	MYCL proto-oncogene, bHLH transcription factor b	2.97519	0.247093	0.0106781
														wh86	Cytokine-cytokine receptor interaction - Danio rerio (zebrafish)	DRE04060	1.6829	0.0176	0.4227	4692	3449	39	ENSDARG00000063417	erf	Ets2 repressor factor	2.95237	0.279426	0.0113779
														wh86	Cytokine-cytokine receptor interaction - Danio rerio (zebrafish)	DRE04060	1.6829	0.0176	0.4227	4692	3471	40	ENSDARG00000012177	rab4b	RAB4B, member RAS oncogene family	2.94108	0.403365	0.0117295
														wh86	Cytokine-cytokine receptor interaction - Danio rerio (zebrafish)	DRE04060	1.6829	0.0176	0.4227	4692	3545	41	ENSDARG00000045486	pawr	PRKC, apoptosis, WT1, regulator	2.88766	0.282394	0.0135691
														wh86	Cytokine-cytokine receptor interaction - Danio rerio (zebrafish)	DRE04060	1.6829	0.0176	0.4227	4692	3744	42	ENSDARG00000003701	cldng	claudin g	2.74478	1.86918	0.019838
														wh86	Cytokine-cytokine receptor interaction - Danio rerio (zebrafish)	DRE04060	1.6829	0.0176	0.4227	4692	3860	43	ENSDARG00000062349	arhgap15	Rho GTPase activating protein 15	2.66983	0.756508	0.0240009
														wh86	Cytokine-cytokine receptor interaction - Danio rerio (zebrafish)	DRE04060	1.6829	0.0176	0.4227	4692	3937	44	ENSDARG00000062711	gal3st1a	galactose-3-O-sulfotransferase 1a	2.61714	0.335491	0.0274086
														wh86	Cytokine-cytokine receptor interaction - Danio rerio (zebrafish)	DRE04060	1.6829	0.0176	0.4227	4692	3939	45	ENSDARG00000009735	gigyf2	GRB10 interacting GYF protein 2	2.61528	0.187106	0.0275399
														wh86	Cytokine-cytokine receptor interaction - Danio rerio (zebrafish)	DRE04060	1.6829	0.0176	0.4227	4692	3989	46	ENSDARG00000071906	sec24b	SEC24 homolog B, COPII coat complex component	2.58445	0.228756	0.0296831
														wh86	Cytokine-cytokine receptor interaction - Danio rerio (zebrafish)	DRE04060	1.6829	0.0176	0.4227	4692	4075	47	ENSDARG00000098660	NA	NA	2.5319	0.333922	0.0337868
														wh86	Cytokine-cytokine receptor interaction - Danio rerio (zebrafish)	DRE04060	1.6829	0.0176	0.4227	4692	4107	48	ENSDARG00000063037	lipea	lipase, hormone-sensitive a	2.51079	0.500925	0.0354911
														wh86	Cytokine-cytokine receptor interaction - Danio rerio (zebrafish)	DRE04060	1.6829	0.0176	0.4227	4692	4172	49	ENSDARG00000005448	mtfmt	mitochondrial methionyl-tRNA formyltransferase	2.47463	0.323819	0.0386773
														wh86	Cytokine-cytokine receptor interaction - Danio rerio (zebrafish)	DRE04060	1.6829	0.0176	0.4227	4692	4385	50	ENSDARG00000014103	dkk1a	dickkopf WNT signaling pathway inhibitor 1a	2.35632	0.54561	0.050776
														wh86	Cytokine-cytokine receptor interaction - Danio rerio (zebrafish)	DRE04060	1.6829	0.0176	0.4227	4692	4543	51	ENSDARG00000038788	dnai1.2	dynein, axonemal, intermediate chain 1, paralog 2	2.25064	0.4574	0.0643256
														wh86	Cytokine-cytokine receptor interaction - Danio rerio (zebrafish)	DRE04060	1.6829	0.0176	0.4227	4692	4581	52	ENSDARG00000067925	sstr1b	somatostatin receptor 1b	2.23213	0.36983	0.0669409
														wh86	Cytokine-cytokine receptor interaction - Danio rerio (zebrafish)	DRE04060	1.6829	0.0176	0.4227	4692	4692	53	ENSDARG00000040005	scfd2	sec1 family domain containing 2	2.17249	0.324748	0.076007
														wh86	Cytosolic DNA-sensing pathway - Danio rerio (zebrafish)	DRE04623	1.7812	0.0079	0.5194	5956	217	1	ENSDARG00000053467	gtpbp1	GTP binding protein 1	9.63949	1.256	4.57e-20
														wh86	Cytosolic DNA-sensing pathway - Danio rerio (zebrafish)	DRE04623	1.7812	0.0079	0.5194	5956	447	2	ENSDARG00000035985	fam210aa	mitochondrial inner membrane scaffold 1a	7.96659	0.973336	6.15e-14
														wh86	Cytosolic DNA-sensing pathway - Danio rerio (zebrafish)	DRE04623	1.7812	0.0079	0.5194	5956	637	3	ENSDARG00000077236	hspb6	heat shock protein, alpha-crystallin-related, b6	7.17359	0.999493	1.83e-11
														wh86	Cytosolic DNA-sensing pathway - Danio rerio (zebrafish)	DRE04623	1.7812	0.0079	0.5194	5956	885	4	ENSDARG00000006915	arl8ba	ADP-ribosylation factor-like 8Ba	6.416	0.61183	2.44e-09
														wh86	Cytosolic DNA-sensing pathway - Danio rerio (zebrafish)	DRE04623	1.7812	0.0079	0.5194	5956	972	5	ENSDARG00000067607	srebf1	sterol regulatory element binding transcription factor 1	6.18658	0.680652	9.61e-09
														wh86	Cytosolic DNA-sensing pathway - Danio rerio (zebrafish)	DRE04623	1.7812	0.0079	0.5194	5956	1507	6	ENSDARG00000023279	psmd4b	proteasome 26S subunit ubiquitin receptor, non-ATPase 4b	5.03192	0.480172	4.52e-06
														wh86	Cytosolic DNA-sensing pathway - Danio rerio (zebrafish)	DRE04623	1.7812	0.0079	0.5194	5956	1711	7	ENSDARG00000098135	stk40	serine/threonine kinase 40	4.73623	0.656726	1.76e-05
														wh86	Cytosolic DNA-sensing pathway - Danio rerio (zebrafish)	DRE04623	1.7812	0.0079	0.5194	5956	1790	8	ENSDARG00000057353	ehbp1l1a	EH domain binding protein 1-like 1a	4.62717	0.478734	2.86e-05
														wh86	Cytosolic DNA-sensing pathway - Danio rerio (zebrafish)	DRE04623	1.7812	0.0079	0.5194	5956	1947	9	ENSDARG00000033742	nt5c1bb	5'-nucleotidase, cytosolic IB b	4.43095	0.563036	6.62e-05
														wh86	Cytosolic DNA-sensing pathway - Danio rerio (zebrafish)	DRE04623	1.7812	0.0079	0.5194	5956	2014	10	ENSDARG00000078585	mon1a	MON1 secretory trafficking family member A	4.33731	0.661319	9.78e-05
														wh86	Cytosolic DNA-sensing pathway - Danio rerio (zebrafish)	DRE04623	1.7812	0.0079	0.5194	5956	2300	11	ENSDARG00000071014	s100u	S100 calcium binding protein U	3.98861	0.36867	0.000385
														wh86	Cytosolic DNA-sensing pathway - Danio rerio (zebrafish)	DRE04623	1.7812	0.0079	0.5194	5956	2515	12	ENSDARG00000038095	socs1a	suppressor of cytokine signaling 1a	3.75836	0.45736	0.000889
														wh86	Cytosolic DNA-sensing pathway - Danio rerio (zebrafish)	DRE04623	1.7812	0.0079	0.5194	5956	2556	13	ENSDARG00000018989	hspa4b	heat shock protein 4b	3.71729	0.283779	0.00102711
														wh86	Cytosolic DNA-sensing pathway - Danio rerio (zebrafish)	DRE04623	1.7812	0.0079	0.5194	5956	2668	14	ENSDARG00000055344	mipepa	mitochondrial intermediate peptidase a	3.59722	0.397119	0.00155015
														wh86	Cytosolic DNA-sensing pathway - Danio rerio (zebrafish)	DRE04623	1.7812	0.0079	0.5194	5956	2676	15	ENSDARG00000105445	si:ch211-190h11.2	si:ch211-190h11.2	3.58977	0.479072	0.00158914
														wh86	Cytosolic DNA-sensing pathway - Danio rerio (zebrafish)	DRE04623	1.7812	0.0079	0.5194	5956	2806	16	ENSDARG00000094809	ms4a17a.11	membrane-spanning 4-domains, subfamily A, member 17A.11	3.4763	0.61912	0.00231992
														wh86	Cytosolic DNA-sensing pathway - Danio rerio (zebrafish)	DRE04623	1.7812	0.0079	0.5194	5956	2973	17	ENSDARG00000087225	si:ch73-361p23.3	si:ch73-361p23.3	3.3463	2.04356	0.0035122
														wh86	Cytosolic DNA-sensing pathway - Danio rerio (zebrafish)	DRE04623	1.7812	0.0079	0.5194	5956	3190	18	ENSDARG00000055223	ablim2	actin binding LIM protein family, member 2	3.15297	0.302581	0.00638484
														wh86	Cytosolic DNA-sensing pathway - Danio rerio (zebrafish)	DRE04623	1.7812	0.0079	0.5194	5956	3346	19	ENSDARG00000057855	mrps31	mitochondrial ribosomal protein S31	3.04073	0.244778	0.00884862
														wh86	Cytosolic DNA-sensing pathway - Danio rerio (zebrafish)	DRE04623	1.7812	0.0079	0.5194	5956	3981	20	ENSDARG00000077057	esco1	establishment of sister chromatid cohesion N-acetyltransferase 1	2.58848	0.279415	0.0294238
														wh86	Cytosolic DNA-sensing pathway - Danio rerio (zebrafish)	DRE04623	1.7812	0.0079	0.5194	5956	4724	21	ENSDARG00000079216	dpep2	dipeptidase 2	2.1569	0.299913	0.0785486
														wh86	Cytosolic DNA-sensing pathway - Danio rerio (zebrafish)	DRE04623	1.7812	0.0079	0.5194	5956	5031	22	ENSDARG00000002213	invs	inversin	2.00539	0.326639	0.105995
														wh86	Cytosolic DNA-sensing pathway - Danio rerio (zebrafish)	DRE04623	1.7812	0.0079	0.5194	5956	5063	23	ENSDARG00000103615	si:dkey-31j3.11	si:dkey-31j3.11	1.99173	0.447936	0.108804
														wh86	Cytosolic DNA-sensing pathway - Danio rerio (zebrafish)	DRE04623	1.7812	0.0079	0.5194	5956	5214	24	ENSDARG00000057287	slc25a16	solute carrier family 25 member 16	1.9207	0.191439	0.124554
														wh86	Cytosolic DNA-sensing pathway - Danio rerio (zebrafish)	DRE04623	1.7812	0.0079	0.5194	5956	5247	25	ENSDARG00000016837	glipr2l	GLI pathogenesis-related 2, like	1.90685	0.354919	0.127667
														wh86	Cytosolic DNA-sensing pathway - Danio rerio (zebrafish)	DRE04623	1.7812	0.0079	0.5194	5956	5311	26	ENSDARG00000116511	npas4l	neuronal PAS domain protein 4 like	1.87403	0.365624	0.135698
														wh86	Cytosolic DNA-sensing pathway - Danio rerio (zebrafish)	DRE04623	1.7812	0.0079	0.5194	5956	5692	27	ENSDARG00000061194	hectd2	HECT domain containing 2	1.70316	0.267389	0.182869
														wh86	Cytosolic DNA-sensing pathway - Danio rerio (zebrafish)	DRE04623	1.7812	0.0079	0.5194	5956	5789	28	ENSDARG00000037421	egr1	early growth response 1	1.66319	0.179977	0.195213
														wh86	Cytosolic DNA-sensing pathway - Danio rerio (zebrafish)	DRE04623	1.7812	0.0079	0.5194	5956	5956	29	ENSDARG00000051931	edc3	enhancer of mRNA decapping 3 homolog (S. cerevisiae)	1.59876	0.165855	0.216049
														wh86	DNA repair	GO:0006281	-1.6811	0.0184	-0.4133	17340	17341	1	ENSDARG00000020655	INSM2	insulinoma-associated 2	-1.21861	-0.219855	0.369823
														wh86	DNA repair	GO:0006281	-1.6811	0.0184	-0.4133	17340	17449	2	ENSDARG00000005464	dnase1l1	deoxyribonuclease I-like 1	-1.25085	-0.152079	0.35506
														wh86	DNA repair	GO:0006281	-1.6811	0.0184	-0.4133	17340	17477	3	ENSDARG00000002758	dedd1	death effector domain-containing 1	-1.26031	-0.0737653	0.350451
														wh86	DNA repair	GO:0006281	-1.6811	0.0184	-0.4133	17340	17492	4	ENSDARG00000099069	bsk146	brain specific kinase 146	-1.26473	-0.142935	0.348555
														wh86	DNA repair	GO:0006281	-1.6811	0.0184	-0.4133	17340	17691	5	ENSDARG00000004372	fmnl3	formin-like 3	-1.32132	-0.148288	0.323667
														wh86	DNA repair	GO:0006281	-1.6811	0.0184	-0.4133	17340	17969	6	ENSDARG00000092123	si:dkey-20d21.12	si:dkey-20d21.12	-1.40639	-0.1875	0.287692
														wh86	DNA repair	GO:0006281	-1.6811	0.0184	-0.4133	17340	18147	7	ENSDARG00000009738	cacnb4a	calcium channel, voltage-dependent, beta 4a subunit	-1.45836	-0.232209	0.267007
														wh86	DNA repair	GO:0006281	-1.6811	0.0184	-0.4133	17340	18245	8	ENSDARG00000102873	NA	NA	-1.48763	-0.285584	0.255755
														wh86	DNA repair	GO:0006281	-1.6811	0.0184	-0.4133	17340	18277	9	ENSDARG00000056717	vars2	valyl-tRNA synthetase 2, mitochondrial	-1.49766	-0.216899	0.25205
														wh86	DNA repair	GO:0006281	-1.6811	0.0184	-0.4133	17340	18281	10	ENSDARG00000102994	znf1034	zinc finger protein 1034	-1.49895	-0.28116	0.251567
														wh86	DNA repair	GO:0006281	-1.6811	0.0184	-0.4133	17340	18846	11	ENSDARG00000043446	efhd1	EF-hand domain family, member D1	-1.67662	-0.147577	0.190967
														wh86	DNA repair	GO:0006281	-1.6811	0.0184	-0.4133	17340	18863	12	ENSDARG00000004757	ybx1	Y box binding protein 1	-1.68131	-0.121735	0.189588
														wh86	DNA repair	GO:0006281	-1.6811	0.0184	-0.4133	17340	18955	13	ENSDARG00000014727	acox1	acyl-CoA oxidase 1, palmitoyl	-1.7099	-0.209684	0.181038
														wh86	DNA repair	GO:0006281	-1.6811	0.0184	-0.4133	17340	18992	14	ENSDARG00000099874	agap2	ArfGAP with GTPase domain, ankyrin repeat and PH domain 2	-1.7225	-0.209889	0.17722
														wh86	DNA repair	GO:0006281	-1.6811	0.0184	-0.4133	17340	19268	15	ENSDARG00000032161	srgap2	SLIT-ROBO Rho GTPase activating protein 2	-1.82686	-0.137604	0.147892
														wh86	DNA repair	GO:0006281	-1.6811	0.0184	-0.4133	17340	19405	16	ENSDARG00000099619	NA	NA	-1.87821	-0.259063	0.134668
														wh86	DNA repair	GO:0006281	-1.6811	0.0184	-0.4133	17340	20084	17	ENSDARG00000002991	cep135	centrosomal protein 135	-2.1553	-0.352636	0.0787965
														wh86	DNA repair	GO:0006281	-1.6811	0.0184	-0.4133	17340	20092	18	ENSDARG00000090560	mfap5	microfibril associated protein 5	-2.15999	-0.349515	0.0780364
														wh86	DNA repair	GO:0006281	-1.6811	0.0184	-0.4133	17340	20123	19	ENSDARG00000010610	sarm1	sterile alpha and TIR motif containing 1	-2.17874	-0.242109	0.0749808
														wh86	DNA repair	GO:0006281	-1.6811	0.0184	-0.4133	17340	20191	20	ENSDARG00000036140	crybgx	crystallin beta gamma X	-2.21058	-0.200224	0.0701023
														wh86	DNA repair	GO:0006281	-1.6811	0.0184	-0.4133	17340	21238	21	ENSDARG00000058692	fzd3b	frizzled class receptor 3b	-2.76297	-0.406169	0.0189568
														wh86	DNA repair	GO:0006281	-1.6811	0.0184	-0.4133	17340	21549	22	ENSDARG00000105607	si:dkey-183c6.9	si:dkey-183c6.9	-2.94951	-0.72704	0.0114639
														wh86	DNA repair	GO:0006281	-1.6811	0.0184	-0.4133	17340	21582	23	ENSDARG00000079779	radil	Ras association and DIL domains	-2.96289	-0.659324	0.0110656
														wh86	DNA repair	GO:0006281	-1.6811	0.0184	-0.4133	17340	21704	24	ENSDARG00000069122	si:ch211-216l23.2	si:ch211-216l23.2	-3.04592	-0.296137	0.00871847
														wh86	DNA repair	GO:0006281	-1.6811	0.0184	-0.4133	17340	21708	25	ENSDARG00000038076	romo1	reactive oxygen species modulator 1	-3.04911	-0.195035	0.00863784
														wh86	DNA repair	GO:0006281	-1.6811	0.0184	-0.4133	17340	22021	26	ENSDARG00000057942	glt8d2	glycosyltransferase 8 domain containing 2	-3.27257	-1.56788	0.00442972
														wh86	DNA repair	GO:0006281	-1.6811	0.0184	-0.4133	17340	22090	27	ENSDARG00000017195	foxf2a	forkhead box F2a	-3.33604	-0.423473	0.00362978
														wh86	DNA repair	GO:0006281	-1.6811	0.0184	-0.4133	17340	22099	28	ENSDARG00000025581	rpl10	ribosomal protein L10	-3.35162	-0.232383	0.00345185
														wh86	DNA repair	GO:0006281	-1.6811	0.0184	-0.4133	17340	22147	29	ENSDARG00000018319	arglu1b	arginine and glutamate rich 1b	-3.39088	-0.215186	0.00305016
														wh86	DNA repair	GO:0006281	-1.6811	0.0184	-0.4133	17340	22157	30	ENSDARG00000103109	chl1b	cell adhesion molecule L1-like b	-3.39476	-0.299813	0.0030169
														wh86	DNA repair	GO:0006281	-1.6811	0.0184	-0.4133	17340	22239	31	ENSDARG00000015033	slc23a1	solute carrier family 23 member 1	-3.46183	-0.508588	0.00243248
														wh86	DNA repair	GO:0006281	-1.6811	0.0184	-0.4133	17340	22262	32	ENSDARG00000067520	zgc:158482	zgc:158482	-3.48132	-0.417575	0.00228443
														wh86	DNA repair	GO:0006281	-1.6811	0.0184	-0.4133	17340	22285	33	ENSDARG00000015070	pola2	polymerase (DNA directed), alpha 2	-3.50534	-0.719409	0.00210677
														wh86	DNA repair	GO:0006281	-1.6811	0.0184	-0.4133	17340	22292	34	ENSDARG00000069074	cry3a	cryptochrome circadian regulator 3a	-3.51113	-0.144229	0.00206765
														wh86	DNA repair	GO:0006281	-1.6811	0.0184	-0.4133	17340	22324	35	ENSDARG00000101307	pcdh1gb2	protocadherin 1 gamma 5	-3.54309	-0.302417	0.00186054
														wh86	DNA repair	GO:0006281	-1.6811	0.0184	-0.4133	17340	22634	36	ENSDARG00000030262	si:ch211-220i18.4	si:ch211-220i18.4	-3.80582	-1.35907	0.000751
														wh86	DNA repair	GO:0006281	-1.6811	0.0184	-0.4133	17340	22732	37	ENSDARG00000097683	sptbn5	spectrin, beta, non-erythrocytic 5	-3.89666	-0.548072	0.000541
														wh86	DNA repair	GO:0006281	-1.6811	0.0184	-0.4133	17340	22779	38	ENSDARG00000098897	pds5b	PDS5 cohesin associated factor B	-3.94037	-0.314595	0.000461
														wh86	DNA repair	GO:0006281	-1.6811	0.0184	-0.4133	17340	23057	39	ENSDARG00000096639	si:ch211-101l18.8	si:ch211-101l18.8	-4.27074	-1.15043	0.000128
														wh86	DNA repair	GO:0006281	-1.6811	0.0184	-0.4133	17340	23082	40	ENSDARG00000091029	phox2bb	paired like homeobox 2Bb	-4.29305	-0.461438	0.000117
														wh86	DNA repair	GO:0006281	-1.6811	0.0184	-0.4133	17340	23156	41	ENSDARG00000042854	ephx1	epoxide hydrolase 1, microsomal (xenobiotic)	-4.38876	-0.431837	7.91e-05
														wh86	DNA repair	GO:0006281	-1.6811	0.0184	-0.4133	17340	23463	42	ENSDARG00000099931	pcdh1g26	protocadherin 1 gamma 26	-4.89126	-0.304261	8.72e-06
														wh86	DNA repair	GO:0006281	-1.6811	0.0184	-0.4133	17340	23653	43	ENSDARG00000102483	numa1	nuclear mitotic apparatus protein 1	-5.24966	-0.773264	1.56e-06
														wh86	DNA repair	GO:0006281	-1.6811	0.0184	-0.4133	17340	23913	44	ENSDARG00000103490	dpysl4	dihydropyrimidinase like 4	-5.91423	-0.873772	4.64e-08
														wh86	DNA repair	GO:0006281	-1.6811	0.0184	-0.4133	17340	24370	45	ENSDARG00000007024	uox	urate oxidase	-8.19305	-0.692243	1.1e-14
														wh86	DNA replication	GO:0006260	-2.3171	0	-0.6538	19217	19218	1	ENSDARG00000114226	NA	delta like non-canonical Notch ligand 1	-1.81029	-0.264787	0.152222
														wh86	DNA replication	GO:0006260	-2.3171	0	-0.6538	19217	19268	2	ENSDARG00000032161	srgap2	SLIT-ROBO Rho GTPase activating protein 2	-1.82686	-0.137604	0.147892
														wh86	DNA replication	GO:0006260	-2.3171	0	-0.6538	19217	19809	3	ENSDARG00000036650	cdadc1	cytidine and dCMP deaminase domain containing 1	-2.04662	-0.252492	0.0978055
														wh86	DNA replication	GO:0006260	-2.3171	0	-0.6538	19217	20010	4	ENSDARG00000089742	fam161a	FAM161 centrosomal protein A	-2.12184	-0.247886	0.084376
														wh86	DNA replication	GO:0006260	-2.3171	0	-0.6538	19217	20088	5	ENSDARG00000061517	lrp1bb	low density lipoprotein receptor-related protein 1Bb	-2.15755	-0.243622	0.0784375
														wh86	DNA replication	GO:0006260	-2.3171	0	-0.6538	19217	20155	6	ENSDARG00000100594	sez6l	seizure related 6 homolog (mouse)-like	-2.19223	-0.234205	0.0728603
														wh86	DNA replication	GO:0006260	-2.3171	0	-0.6538	19217	20454	7	ENSDARG00000086207	grin2da	glutamate receptor, ionotropic, N-methyl D-aspartate 2D, a	-2.34367	-0.293458	0.0522872
														wh86	DNA replication	GO:0006260	-2.3171	0	-0.6538	19217	20830	8	ENSDARG00000008660	coro1b	coronin, actin binding protein, 1B	-2.53763	-0.194248	0.033342
														wh86	DNA replication	GO:0006260	-2.3171	0	-0.6538	19217	20892	9	ENSDARG00000010083	rbfox3a	RNA binding fox-1 homolog 3a	-2.57467	-0.236106	0.0304393
														wh86	DNA replication	GO:0006260	-2.3171	0	-0.6538	19217	22075	10	ENSDARG00000061479	thsd7aa	thrombospondin, type I, domain containing 7Aa	-3.31922	-0.511649	0.00383278
														wh86	DNA replication	GO:0006260	-2.3171	0	-0.6538	19217	22090	11	ENSDARG00000017195	foxf2a	forkhead box F2a	-3.33604	-0.423473	0.00362978
														wh86	DNA replication	GO:0006260	-2.3171	0	-0.6538	19217	22239	12	ENSDARG00000015033	slc23a1	solute carrier family 23 member 1	-3.46183	-0.508588	0.00243248
														wh86	DNA replication	GO:0006260	-2.3171	0	-0.6538	19217	22244	13	ENSDARG00000073869	pdzrn3b	PDZ domain containing RING finger 3b	-3.46546	-0.324085	0.00240498
														wh86	DNA replication	GO:0006260	-2.3171	0	-0.6538	19217	22284	14	ENSDARG00000091667	si:dkey-234i14.3	si:dkey-234i14.3	-3.50478	-1.32017	0.00211076
														wh86	DNA replication	GO:0006260	-2.3171	0	-0.6538	19217	22285	15	ENSDARG00000015070	pola2	polymerase (DNA directed), alpha 2	-3.50534	-0.719409	0.00210677
														wh86	DNA replication	GO:0006260	-2.3171	0	-0.6538	19217	22397	16	ENSDARG00000038618	cpt2	carnitine palmitoyltransferase 2	-3.60222	-0.447724	0.00152478
														wh86	DNA replication	GO:0006260	-2.3171	0	-0.6538	19217	22416	17	ENSDARG00000007221	pbk	PDZ binding kinase	-3.61773	-0.812147	0.00144778
														wh86	DNA replication	GO:0006260	-2.3171	0	-0.6538	19217	22634	18	ENSDARG00000030262	si:ch211-220i18.4	si:ch211-220i18.4	-3.80582	-1.35907	0.000751
														wh86	DNA replication	GO:0006260	-2.3171	0	-0.6538	19217	22673	19	ENSDARG00000097170	pcdh1a4	protocadherin 1 alpha 4	-3.84008	-0.373154	0.000664
														wh86	DNA replication	GO:0006260	-2.3171	0	-0.6538	19217	22698	20	ENSDARG00000033273	primpol	primase and polymerase (DNA-directed)	-3.86369	-0.865566	0.000611
														wh86	DNA replication	GO:0006260	-2.3171	0	-0.6538	19217	23071	21	ENSDARG00000101205	si:dkey-242k1.6	methyl-CpG binding domain protein 1a	-4.28096	-0.38433	0.000123
														wh86	DNA replication	GO:0006260	-2.3171	0	-0.6538	19217	23160	22	ENSDARG00000056481	vat1	vesicle amine transport 1	-4.39982	-0.412131	7.53e-05
														wh86	DNA replication	GO:0006260	-2.3171	0	-0.6538	19217	23162	23	ENSDARG00000102406	si:ch211-165e15.1	si:ch211-165e15.1	-4.40764	-0.855979	7.28e-05
														wh86	DNA replication	GO:0006260	-2.3171	0	-0.6538	19217	23653	24	ENSDARG00000102483	numa1	nuclear mitotic apparatus protein 1	-5.24966	-0.773264	1.56e-06
														wh86	DNA replication	GO:0006260	-2.3171	0	-0.6538	19217	23807	25	ENSDARG00000042857	si:ch211-246m6.4	si:ch211-246m6.4	-5.57301	-0.899207	3.01e-07
														wh86	DNA replication	GO:0006260	-2.3171	0	-0.6538	19217	23864	26	ENSDARG00000101181	s100w	S100 calcium binding protein W	-5.72339	-0.621668	1.35e-07
														wh86	DNA replication	GO:0006260	-2.3171	0	-0.6538	19217	24279	27	ENSDARG00000043806	postna	periostin, osteoblast specific factor a	-7.43682	-0.906625	2.94e-12
														wh86	DNA replication - Danio rerio (zebrafish)	DRE03030	-2.6019	0	-0.7451	20087	20088	1	ENSDARG00000061517	lrp1bb	low density lipoprotein receptor-related protein 1Bb	-2.15755	-0.243622	0.0784375
														wh86	DNA replication - Danio rerio (zebrafish)	DRE03030	-2.6019	0	-0.7451	20087	20153	2	ENSDARG00000007723	efnb1	ephrin-B1	-2.19027	-0.278543	0.0731834
														wh86	DNA replication - Danio rerio (zebrafish)	DRE03030	-2.6019	0	-0.7451	20087	20155	3	ENSDARG00000100594	sez6l	seizure related 6 homolog (mouse)-like	-2.19223	-0.234205	0.0728603
														wh86	DNA replication - Danio rerio (zebrafish)	DRE03030	-2.6019	0	-0.7451	20087	20161	4	ENSDARG00000031278	si:ch73-193i2.2	si:ch73-193i2.2	-2.19378	-0.40541	0.0726494
														wh86	DNA replication - Danio rerio (zebrafish)	DRE03030	-2.6019	0	-0.7451	20087	20830	5	ENSDARG00000008660	coro1b	coronin, actin binding protein, 1B	-2.53763	-0.194248	0.033342
														wh86	DNA replication - Danio rerio (zebrafish)	DRE03030	-2.6019	0	-0.7451	20087	20998	6	ENSDARG00000045636	rbl2	retinoblastoma-like 2 (p130)	-2.63629	-0.245271	0.0261329
														wh86	DNA replication - Danio rerio (zebrafish)	DRE03030	-2.6019	0	-0.7451	20087	22090	7	ENSDARG00000017195	foxf2a	forkhead box F2a	-3.33604	-0.423473	0.00362978
														wh86	DNA replication - Danio rerio (zebrafish)	DRE03030	-2.6019	0	-0.7451	20087	22239	8	ENSDARG00000015033	slc23a1	solute carrier family 23 member 1	-3.46183	-0.508588	0.00243248
														wh86	DNA replication - Danio rerio (zebrafish)	DRE03030	-2.6019	0	-0.7451	20087	22284	9	ENSDARG00000091667	si:dkey-234i14.3	si:dkey-234i14.3	-3.50478	-1.32017	0.00211076
														wh86	DNA replication - Danio rerio (zebrafish)	DRE03030	-2.6019	0	-0.7451	20087	22285	10	ENSDARG00000015070	pola2	polymerase (DNA directed), alpha 2	-3.50534	-0.719409	0.00210677
														wh86	DNA replication - Danio rerio (zebrafish)	DRE03030	-2.6019	0	-0.7451	20087	22294	11	ENSDARG00000026296	zgc:112994	brain enriched myelin associated protein 1	-3.51361	-0.99059	0.00205087
														wh86	DNA replication - Danio rerio (zebrafish)	DRE03030	-2.6019	0	-0.7451	20087	22386	12	ENSDARG00000100821	scrt1a	scratch family zinc finger 1a	-3.59738	-0.361368	0.00154953
														wh86	DNA replication - Danio rerio (zebrafish)	DRE03030	-2.6019	0	-0.7451	20087	22416	13	ENSDARG00000007221	pbk	PDZ binding kinase	-3.61773	-0.812147	0.00144778
														wh86	DNA replication - Danio rerio (zebrafish)	DRE03030	-2.6019	0	-0.7451	20087	22634	14	ENSDARG00000030262	si:ch211-220i18.4	si:ch211-220i18.4	-3.80582	-1.35907	0.000751
														wh86	DNA replication - Danio rerio (zebrafish)	DRE03030	-2.6019	0	-0.7451	20087	22673	15	ENSDARG00000097170	pcdh1a4	protocadherin 1 alpha 4	-3.84008	-0.373154	0.000664
														wh86	DNA replication - Danio rerio (zebrafish)	DRE03030	-2.6019	0	-0.7451	20087	22698	16	ENSDARG00000033273	primpol	primase and polymerase (DNA-directed)	-3.86369	-0.865566	0.000611
														wh86	DNA replication - Danio rerio (zebrafish)	DRE03030	-2.6019	0	-0.7451	20087	23071	17	ENSDARG00000101205	si:dkey-242k1.6	methyl-CpG binding domain protein 1a	-4.28096	-0.38433	0.000123
														wh86	DNA replication - Danio rerio (zebrafish)	DRE03030	-2.6019	0	-0.7451	20087	23160	18	ENSDARG00000056481	vat1	vesicle amine transport 1	-4.39982	-0.412131	7.53e-05
														wh86	DNA replication - Danio rerio (zebrafish)	DRE03030	-2.6019	0	-0.7451	20087	23162	19	ENSDARG00000102406	si:ch211-165e15.1	si:ch211-165e15.1	-4.40764	-0.855979	7.28e-05
														wh86	DNA replication - Danio rerio (zebrafish)	DRE03030	-2.6019	0	-0.7451	20087	23245	20	ENSDARG00000005172	dynll2b	dynein, light chain, LC8-type 2b	-4.51526	-0.323676	4.65e-05
														wh86	DNA replication - Danio rerio (zebrafish)	DRE03030	-2.6019	0	-0.7451	20087	23463	21	ENSDARG00000099931	pcdh1g26	protocadherin 1 gamma 26	-4.89126	-0.304261	8.72e-06
														wh86	DNA replication - Danio rerio (zebrafish)	DRE03030	-2.6019	0	-0.7451	20087	23653	22	ENSDARG00000102483	numa1	nuclear mitotic apparatus protein 1	-5.24966	-0.773264	1.56e-06
														wh86	DNA replication - Danio rerio (zebrafish)	DRE03030	-2.6019	0	-0.7451	20087	23685	23	ENSDARG00000067665	fam167aa	family with sequence similarity 167 member Aa	-5.29201	-1.15212	1.27e-06
														wh86	DNA replication - Danio rerio (zebrafish)	DRE03030	-2.6019	0	-0.7451	20087	23807	24	ENSDARG00000042857	si:ch211-246m6.4	si:ch211-246m6.4	-5.57301	-0.899207	3.01e-07
														wh86	DNA replication - Danio rerio (zebrafish)	DRE03030	-2.6019	0	-0.7451	20087	23864	25	ENSDARG00000101181	s100w	S100 calcium binding protein W	-5.72339	-0.621668	1.35e-07
														wh86	DNA replication - Danio rerio (zebrafish)	DRE03030	-2.6019	0	-0.7451	20087	24225	26	ENSDARG00000097057	fxyd6l	FXYD domain containing ion transport regulator 6 like	-7.16989	-0.887893	1.87e-11
														wh86	DNA replication - Danio rerio (zebrafish)	DRE03030	-2.6019	0	-0.7451	20087	24279	27	ENSDARG00000043806	postna	periostin, osteoblast specific factor a	-7.43682	-0.906625	2.94e-12
														wh86	DNA-templated transcription	GO:0006351	1.6849	0.018	0.4952	3346	1	1	ENSDARG00000023217	crema	cAMP responsive element modulator a	20.1197	2.14	5.72e-86
														wh86	DNA-templated transcription	GO:0006351	1.6849	0.018	0.4952	3346	108	2	ENSDARG00000040159	wnt4b	wingless-type MMTV integration site family, member 4b	11.3655	1.75013	1.18e-27
														wh86	DNA-templated transcription	GO:0006351	1.6849	0.018	0.4952	3346	218	3	ENSDARG00000017741	g3bp1	GTPase activating protein (SH3 domain) binding protein 1	9.63769	0.773078	4.63e-20
														wh86	DNA-templated transcription	GO:0006351	1.6849	0.018	0.4952	3346	291	4	ENSDARG00000099774	cyb5b	cytochrome b5 type B	8.88353	1.04359	3.87e-17
														wh86	DNA-templated transcription	GO:0006351	1.6849	0.018	0.4952	3346	560	5	ENSDARG00000031683	fosab	Fos proto-oncogene, AP-1 transcription factor subunit b	7.53443	1.75715	1.45e-12
														wh86	DNA-templated transcription	GO:0006351	1.6849	0.018	0.4952	3346	705	6	ENSDARG00000052948	nppal	natriuretic peptide A-like	6.97121	0.997384	6.99e-11
														wh86	DNA-templated transcription	GO:0006351	1.6849	0.018	0.4952	3346	902	7	ENSDARG00000087657	fasn	fatty acid synthase	6.36756	0.559928	3.27e-09
														wh86	DNA-templated transcription	GO:0006351	1.6849	0.018	0.4952	3346	972	8	ENSDARG00000067607	srebf1	sterol regulatory element binding transcription factor 1	6.18658	0.680652	9.61e-09
														wh86	DNA-templated transcription	GO:0006351	1.6849	0.018	0.4952	3346	1088	9	ENSDARG00000070165	tnfrsf1b	tumor necrosis factor receptor superfamily, member 1B	5.84447	0.853987	6.89e-08
														wh86	DNA-templated transcription	GO:0006351	1.6849	0.018	0.4952	3346	1415	10	ENSDARG00000010953	ndel1a	nudE neurodevelopment protein 1-like 1a	5.20244	0.510197	1.98e-06
														wh86	DNA-templated transcription	GO:0006351	1.6849	0.018	0.4952	3346	1507	11	ENSDARG00000023279	psmd4b	proteasome 26S subunit ubiquitin receptor, non-ATPase 4b	5.03192	0.480172	4.52e-06
														wh86	DNA-templated transcription	GO:0006351	1.6849	0.018	0.4952	3346	1610	12	ENSDARG00000077130	bcl10	BCL10 immune signaling adaptor	4.88763	0.755378	8.86e-06
														wh86	DNA-templated transcription	GO:0006351	1.6849	0.018	0.4952	3346	1947	13	ENSDARG00000033742	nt5c1bb	5'-nucleotidase, cytosolic IB b	4.43095	0.563036	6.62e-05
														wh86	DNA-templated transcription	GO:0006351	1.6849	0.018	0.4952	3346	2515	14	ENSDARG00000038095	socs1a	suppressor of cytokine signaling 1a	3.75836	0.45736	0.000889
														wh86	DNA-templated transcription	GO:0006351	1.6849	0.018	0.4952	3346	2973	15	ENSDARG00000087225	si:ch73-361p23.3	si:ch73-361p23.3	3.3463	2.04356	0.0035122
														wh86	DNA-templated transcription	GO:0006351	1.6849	0.018	0.4952	3346	3346	16	ENSDARG00000057855	mrps31	mitochondrial ribosomal protein S31	3.04073	0.244778	0.00884862
														wh86	Drug metabolism - cytochrome P450 - Danio rerio (zebrafish)	DRE00982	-2.8149	0	-0.7437	22582	22583	1	ENSDARG00000026098	si:dkey-13a21.4	si:dkey-13a21.4	-3.75771	-1.09775	0.000891
														wh86	Drug metabolism - cytochrome P450 - Danio rerio (zebrafish)	DRE00982	-2.8149	0	-0.7437	22582	22617	2	ENSDARG00000009782	myh11a	myosin, heavy chain 11a, smooth muscle	-3.7926	-0.278183	0.000786
														wh86	Drug metabolism - cytochrome P450 - Danio rerio (zebrafish)	DRE00982	-2.8149	0	-0.7437	22582	22775	3	ENSDARG00000074319	sall1a	spalt-like transcription factor 1a	-3.93806	-0.377287	0.000465
														wh86	Drug metabolism - cytochrome P450 - Danio rerio (zebrafish)	DRE00982	-2.8149	0	-0.7437	22582	22870	4	ENSDARG00000117555	NA	NA	-4.04255	-0.914297	0.000314
														wh86	Drug metabolism - cytochrome P450 - Danio rerio (zebrafish)	DRE00982	-2.8149	0	-0.7437	22582	23301	5	ENSDARG00000044491	kif20a	kinesin family member 20A	-4.61044	-0.889919	3.08e-05
														wh86	Drug metabolism - cytochrome P450 - Danio rerio (zebrafish)	DRE00982	-2.8149	0	-0.7437	22582	23429	6	ENSDARG00000018351	hpda	4-hydroxyphenylpyruvate dioxygenase a	-4.83852	-0.352451	1.11e-05
														wh86	Drug metabolism - cytochrome P450 - Danio rerio (zebrafish)	DRE00982	-2.8149	0	-0.7437	22582	23552	7	ENSDARG00000033845	igsf9ba	immunoglobulin superfamily, member 9Ba	-5.05015	-0.373229	4.15e-06
														wh86	Drug metabolism - cytochrome P450 - Danio rerio (zebrafish)	DRE00982	-2.8149	0	-0.7437	22582	23716	8	ENSDARG00000098586	zgc:194887	zgc:194887	-5.34212	-2.07265	9.94e-07
														wh86	Drug metabolism - cytochrome P450 - Danio rerio (zebrafish)	DRE00982	-2.8149	0	-0.7437	22582	23728	9	ENSDARG00000016704	pbld	phenazine biosynthesis like protein domain containing	-5.36266	-1.3308	8.98e-07
														wh86	Drug metabolism - cytochrome P450 - Danio rerio (zebrafish)	DRE00982	-2.8149	0	-0.7437	22582	23840	10	ENSDARG00000078917	zgc:195245	zgc:195245	-5.64841	-1.66247	2.03e-07
														wh86	Drug metabolism - cytochrome P450 - Danio rerio (zebrafish)	DRE00982	-2.8149	0	-0.7437	22582	23867	11	ENSDARG00000062510	bcl11ba	BCL11 transcription factor B a	-5.72889	-0.461458	1.31e-07
														wh86	Drug metabolism - cytochrome P450 - Danio rerio (zebrafish)	DRE00982	-2.8149	0	-0.7437	22582	23914	12	ENSDARG00000075083	prkdc	protein kinase, DNA-activated, catalytic subunit	-5.91729	-0.639472	4.56e-08
														wh86	Drug metabolism - cytochrome P450 - Danio rerio (zebrafish)	DRE00982	-2.8149	0	-0.7437	22582	23974	13	ENSDARG00000053130	pcp4a	Purkinje cell protein 4a	-6.08528	-0.559781	1.74e-08
														wh86	Drug metabolism - cytochrome P450 - Danio rerio (zebrafish)	DRE00982	-2.8149	0	-0.7437	22582	24034	14	ENSDARG00000030215	matn1	matrilin 1	-6.28859	-0.799919	5.24e-09
														wh86	Drug metabolism - cytochrome P450 - Danio rerio (zebrafish)	DRE00982	-2.8149	0	-0.7437	22582	24076	15	ENSDARG00000037071	rps26	ribosomal protein S26	-6.42741	-0.423431	2.28e-09
														wh86	Drug metabolism - cytochrome P450 - Danio rerio (zebrafish)	DRE00982	-2.8149	0	-0.7437	22582	24088	16	ENSDARG00000052633	si:ch211-106n13.3	si:ch211-106n13.3	-6.47293	-1.53247	1.72e-09
														wh86	Drug metabolism - cytochrome P450 - Danio rerio (zebrafish)	DRE00982	-2.8149	0	-0.7437	22582	24174	17	ENSDARG00000019353	sparc	secreted protein, acidic, cysteine-rich (osteonectin)	-6.94911	-0.719516	8.1e-11
														wh86	Drug metabolism - cytochrome P450 - Danio rerio (zebrafish)	DRE00982	-2.8149	0	-0.7437	22582	24199	18	ENSDARG00000013430	bhmt	betaine-homocysteine methyltransferase	-7.07288	-0.526307	3.55e-11
														wh86	Drug metabolism - cytochrome P450 - Danio rerio (zebrafish)	DRE00982	-2.8149	0	-0.7437	22582	24200	19	ENSDARG00000099276	ugt5b3	UDP glucuronosyltransferase 5 family, polypeptide B3	-7.0746	-0.93385	3.51e-11
														wh86	Drug metabolism - cytochrome P450 - Danio rerio (zebrafish)	DRE00982	-2.8149	0	-0.7437	22582	24219	20	ENSDARG00000032010	slc15a2	solute carrier family 15 member 2	-7.15225	-0.995549	2.11e-11
														wh86	Drug metabolism - cytochrome P450 - Danio rerio (zebrafish)	DRE00982	-2.8149	0	-0.7437	22582	24234	21	ENSDARG00000010791	dla	deltaA	-7.18794	-0.752063	1.67e-11
														wh86	Drug metabolism - cytochrome P450 - Danio rerio (zebrafish)	DRE00982	-2.8149	0	-0.7437	22582	24238	22	ENSDARG00000009637	rcvrn3	recoverin 3	-7.24484	-0.653114	1.12e-11
														wh86	Drug metabolism - cytochrome P450 - Danio rerio (zebrafish)	DRE00982	-2.8149	0	-0.7437	22582	24259	23	ENSDARG00000024503	c6ast3	six-cysteine containing astacin protease 3	-7.35197	-1.05961	5.33e-12
														wh86	Drug metabolism - cytochrome P450 - Danio rerio (zebrafish)	DRE00982	-2.8149	0	-0.7437	22582	24317	24	ENSDARG00000098724	rgrb	retinal G protein coupled receptor b	-7.69439	-0.865915	4.66e-13
														wh86	Drug metabolism - cytochrome P450 - Danio rerio (zebrafish)	DRE00982	-2.8149	0	-0.7437	22582	24428	25	ENSDARG00000060345	apoda.1	apolipoprotein Da, duplicate 1	-9.07228	-1.20098	7.58e-18
														wh86	Drug metabolism - cytochrome P450 - Danio rerio (zebrafish)	DRE00982	-2.8149	0	-0.7437	22582	24435	26	ENSDARG00000055192	zgc:136930	zgc:136930	-9.20973	-2.24422	2.26e-18
														wh86	Drug metabolism - cytochrome P450 - Danio rerio (zebrafish)	DRE00982	-2.8149	0	-0.7437	22582	24438	27	ENSDARG00000059227	fabp1b.1	fatty acid binding protein 1b, tandem duplicate 1	-9.2851	-1.16873	1.15e-18
														wh86	Drug metabolism - cytochrome P450 - Danio rerio (zebrafish)	DRE00982	-2.8149	0	-0.7437	22582	24442	28	ENSDARG00000015314	zc4h2	zinc finger, C4H2 domain containing	-9.36733	-0.555025	5.54e-19
														wh86	Drug metabolism - cytochrome P450 - Danio rerio (zebrafish)	DRE00982	-2.8149	0	-0.7437	22582	24457	29	ENSDARG00000112419	col6a4b	collagen, type VI, alpha 4b	-9.79635	-1.25771	1.07e-20
														wh86	Drug metabolism - cytochrome P450 - Danio rerio (zebrafish)	DRE00982	-2.8149	0	-0.7437	22582	24463	30	ENSDARG00000076532	si:ch211-222l21.1	si:ch211-222l21.1	-10.041	-0.726852	1.02e-21
														wh86	Drug metabolism - cytochrome P450 - Danio rerio (zebrafish)	DRE00982	-2.8149	0	-0.7437	22582	24474	31	ENSDARG00000023082	krt1-19d	keratin, type 1, gene 19d	-10.4268	-0.865005	2.26e-23
														wh86	Drug metabolism - cytochrome P450 - Danio rerio (zebrafish)	DRE00982	-2.8149	0	-0.7437	22582	24479	32	ENSDARG00000097804	lypc	ly6 domain containing, pigment cell	-10.5222	-1.60819	8.81e-24
														wh86	Drug metabolism - cytochrome P450 - Danio rerio (zebrafish)	DRE00982	-2.8149	0	-0.7437	22582	24487	33	ENSDARG00000103659	bco1l	beta-carotene oxygenase 1, like	-10.8316	-1.87538	3.66e-25
														wh86	Drug metabolism - other enzymes - Danio rerio (zebrafish)	DRE00983	-2.3647	0	-0.5827	22582	22583	1	ENSDARG00000026098	si:dkey-13a21.4	si:dkey-13a21.4	-3.75771	-1.09775	0.000891
														wh86	Drug metabolism - other enzymes - Danio rerio (zebrafish)	DRE00983	-2.3647	0	-0.5827	22582	22617	2	ENSDARG00000009782	myh11a	myosin, heavy chain 11a, smooth muscle	-3.7926	-0.278183	0.000786
														wh86	Drug metabolism - other enzymes - Danio rerio (zebrafish)	DRE00983	-2.3647	0	-0.5827	22582	22775	3	ENSDARG00000074319	sall1a	spalt-like transcription factor 1a	-3.93806	-0.377287	0.000465
														wh86	Drug metabolism - other enzymes - Danio rerio (zebrafish)	DRE00983	-2.3647	0	-0.5827	22582	22870	4	ENSDARG00000117555	NA	NA	-4.04255	-0.914297	0.000314
														wh86	Drug metabolism - other enzymes - Danio rerio (zebrafish)	DRE00983	-2.3647	0	-0.5827	22582	23017	5	ENSDARG00000034187	calm1b	calmodulin 1b	-4.2175	-0.238591	0.000158
														wh86	Drug metabolism - other enzymes - Danio rerio (zebrafish)	DRE00983	-2.3647	0	-0.5827	22582	23301	6	ENSDARG00000044491	kif20a	kinesin family member 20A	-4.61044	-0.889919	3.08e-05
														wh86	Drug metabolism - other enzymes - Danio rerio (zebrafish)	DRE00983	-2.3647	0	-0.5827	22582	23422	7	ENSDARG00000069114	unc93b1	unc-93 homolog B1, TLR signaling regulator	-4.82567	-1.0634	1.18e-05
														wh86	Drug metabolism - other enzymes - Danio rerio (zebrafish)	DRE00983	-2.3647	0	-0.5827	22582	23488	8	ENSDARG00000055753	suv39h1b	SUV39H1 histone lysine methyltransferase b	-4.93532	-0.868427	7.11e-06
														wh86	Drug metabolism - other enzymes - Danio rerio (zebrafish)	DRE00983	-2.3647	0	-0.5827	22582	23644	9	ENSDARG00000023272	tfap2d	transcription factor AP-2 delta (activating enhancer binding protein 2 delta)	-5.22469	-0.66732	1.77e-06
														wh86	Drug metabolism - other enzymes - Danio rerio (zebrafish)	DRE00983	-2.3647	0	-0.5827	22582	23716	10	ENSDARG00000098586	zgc:194887	zgc:194887	-5.34212	-2.07265	9.94e-07
														wh86	Drug metabolism - other enzymes - Danio rerio (zebrafish)	DRE00983	-2.3647	0	-0.5827	22582	23840	11	ENSDARG00000078917	zgc:195245	zgc:195245	-5.64841	-1.66247	2.03e-07
														wh86	Drug metabolism - other enzymes - Danio rerio (zebrafish)	DRE00983	-2.3647	0	-0.5827	22582	23867	12	ENSDARG00000062510	bcl11ba	BCL11 transcription factor B a	-5.72889	-0.461458	1.31e-07
														wh86	Drug metabolism - other enzymes - Danio rerio (zebrafish)	DRE00983	-2.3647	0	-0.5827	22582	23914	13	ENSDARG00000075083	prkdc	protein kinase, DNA-activated, catalytic subunit	-5.91729	-0.639472	4.56e-08
														wh86	Drug metabolism - other enzymes - Danio rerio (zebrafish)	DRE00983	-2.3647	0	-0.5827	22582	23974	14	ENSDARG00000053130	pcp4a	Purkinje cell protein 4a	-6.08528	-0.559781	1.74e-08
														wh86	Drug metabolism - other enzymes - Danio rerio (zebrafish)	DRE00983	-2.3647	0	-0.5827	22582	24034	15	ENSDARG00000030215	matn1	matrilin 1	-6.28859	-0.799919	5.24e-09
														wh86	Drug metabolism - other enzymes - Danio rerio (zebrafish)	DRE00983	-2.3647	0	-0.5827	22582	24199	16	ENSDARG00000013430	bhmt	betaine-homocysteine methyltransferase	-7.07288	-0.526307	3.55e-11
														wh86	Drug metabolism - other enzymes - Danio rerio (zebrafish)	DRE00983	-2.3647	0	-0.5827	22582	24200	17	ENSDARG00000099276	ugt5b3	UDP glucuronosyltransferase 5 family, polypeptide B3	-7.0746	-0.93385	3.51e-11
														wh86	Drug metabolism - other enzymes - Danio rerio (zebrafish)	DRE00983	-2.3647	0	-0.5827	22582	24219	18	ENSDARG00000032010	slc15a2	solute carrier family 15 member 2	-7.15225	-0.995549	2.11e-11
														wh86	Drug metabolism - other enzymes - Danio rerio (zebrafish)	DRE00983	-2.3647	0	-0.5827	22582	24234	19	ENSDARG00000010791	dla	deltaA	-7.18794	-0.752063	1.67e-11
														wh86	Drug metabolism - other enzymes - Danio rerio (zebrafish)	DRE00983	-2.3647	0	-0.5827	22582	24238	20	ENSDARG00000009637	rcvrn3	recoverin 3	-7.24484	-0.653114	1.12e-11
														wh86	Drug metabolism - other enzymes - Danio rerio (zebrafish)	DRE00983	-2.3647	0	-0.5827	22582	24259	21	ENSDARG00000024503	c6ast3	six-cysteine containing astacin protease 3	-7.35197	-1.05961	5.33e-12
														wh86	Drug metabolism - other enzymes - Danio rerio (zebrafish)	DRE00983	-2.3647	0	-0.5827	22582	24282	22	ENSDARG00000074989	sparcl1	SPARC-like 1	-7.44931	-0.974755	2.69e-12
														wh86	Drug metabolism - other enzymes - Danio rerio (zebrafish)	DRE00983	-2.3647	0	-0.5827	22582	24296	23	ENSDARG00000016706	atic	5-aminoimidazole-4-carboxamide ribonucleotide formyltransferase/IMP cyclohydrolase	-7.56913	-0.795393	1.14e-12
														wh86	Drug metabolism - other enzymes - Danio rerio (zebrafish)	DRE00983	-2.3647	0	-0.5827	22582	24327	24	ENSDARG00000099744	gap43	growth associated protein 43	-7.78282	-0.633259	2.41e-13
														wh86	Drug metabolism - other enzymes - Danio rerio (zebrafish)	DRE00983	-2.3647	0	-0.5827	22582	24428	25	ENSDARG00000060345	apoda.1	apolipoprotein Da, duplicate 1	-9.07228	-1.20098	7.58e-18
														wh86	Drug metabolism - other enzymes - Danio rerio (zebrafish)	DRE00983	-2.3647	0	-0.5827	22582	24432	26	ENSDARG00000096983	si:dkeyp-19h3.8	si:dkeyp-19h3.8	-9.15217	-1.04909	3.74e-18
														wh86	Drug metabolism - other enzymes - Danio rerio (zebrafish)	DRE00983	-2.3647	0	-0.5827	22582	24435	27	ENSDARG00000055192	zgc:136930	zgc:136930	-9.20973	-2.24422	2.26e-18
														wh86	Drug metabolism - other enzymes - Danio rerio (zebrafish)	DRE00983	-2.3647	0	-0.5827	22582	24438	28	ENSDARG00000059227	fabp1b.1	fatty acid binding protein 1b, tandem duplicate 1	-9.2851	-1.16873	1.15e-18
														wh86	Drug metabolism - other enzymes - Danio rerio (zebrafish)	DRE00983	-2.3647	0	-0.5827	22582	24442	29	ENSDARG00000015314	zc4h2	zinc finger, C4H2 domain containing	-9.36733	-0.555025	5.54e-19
														wh86	Drug metabolism - other enzymes - Danio rerio (zebrafish)	DRE00983	-2.3647	0	-0.5827	22582	24457	30	ENSDARG00000112419	col6a4b	collagen, type VI, alpha 4b	-9.79635	-1.25771	1.07e-20
														wh86	Drug metabolism - other enzymes - Danio rerio (zebrafish)	DRE00983	-2.3647	0	-0.5827	22582	24463	31	ENSDARG00000076532	si:ch211-222l21.1	si:ch211-222l21.1	-10.041	-0.726852	1.02e-21
														wh86	Drug metabolism - other enzymes - Danio rerio (zebrafish)	DRE00983	-2.3647	0	-0.5827	22582	24479	32	ENSDARG00000097804	lypc	ly6 domain containing, pigment cell	-10.5222	-1.60819	8.81e-24
														wh86	Drug metabolism - other enzymes - Danio rerio (zebrafish)	DRE00983	-2.3647	0	-0.5827	22582	24487	33	ENSDARG00000103659	bco1l	beta-carotene oxygenase 1, like	-10.8316	-1.87538	3.66e-25
														wh86	ECM-receptor interaction - Danio rerio (zebrafish)	DRE04512	-2.1975	0	-0.5433	22379	22380	1	ENSDARG00000044685	nr0b2a	nuclear receptor subfamily 0, group B, member 2a	-3.59355	-1.07897	0.00156855
														wh86	ECM-receptor interaction - Danio rerio (zebrafish)	DRE04512	-2.1975	0	-0.5433	22379	22426	2	ENSDARG00000015554	zic2a	zic family member 2 (odd-paired homolog, Drosophila), a	-3.62511	-0.348412	0.00141156
														wh86	ECM-receptor interaction - Danio rerio (zebrafish)	DRE04512	-2.1975	0	-0.5433	22379	22432	3	ENSDARG00000056783	raraa	retinoic acid receptor, alpha a	-3.63046	-0.347048	0.00138613
														wh86	ECM-receptor interaction - Danio rerio (zebrafish)	DRE04512	-2.1975	0	-0.5433	22379	22437	4	ENSDARG00000029058	rbbp4	retinoblastoma binding protein 4	-3.63415	-0.297249	0.00136932
														wh86	ECM-receptor interaction - Danio rerio (zebrafish)	DRE04512	-2.1975	0	-0.5433	22379	22514	5	ENSDARG00000101637	ccnd1	cyclin D1	-3.6965	-0.255473	0.00110279
														wh86	ECM-receptor interaction - Danio rerio (zebrafish)	DRE04512	-2.1975	0	-0.5433	22379	22595	6	ENSDARG00000019191	septin12	septin 12	-3.76991	-0.347587	0.000853
														wh86	ECM-receptor interaction - Danio rerio (zebrafish)	DRE04512	-2.1975	0	-0.5433	22379	22597	7	ENSDARG00000110860	si:dkey-9i5.2	si:dkey-9i5.2	-3.77183	-5.02606	0.000847
														wh86	ECM-receptor interaction - Danio rerio (zebrafish)	DRE04512	-2.1975	0	-0.5433	22379	22644	8	ENSDARG00000039266	rbm25a	RNA binding motif protein 25a	-3.81966	-0.372463	0.000713
														wh86	ECM-receptor interaction - Danio rerio (zebrafish)	DRE04512	-2.1975	0	-0.5433	22379	22659	9	ENSDARG00000042988	slc24a2	solute carrier family 24 member 2b	-3.83093	-0.34199	0.000686
														wh86	ECM-receptor interaction - Danio rerio (zebrafish)	DRE04512	-2.1975	0	-0.5433	22379	22755	10	ENSDARG00000038834	etfdh	electron transfer flavoprotein dehydrogenase	-3.91935	-0.252524	0.000498
														wh86	ECM-receptor interaction - Danio rerio (zebrafish)	DRE04512	-2.1975	0	-0.5433	22379	22819	11	ENSDARG00000024954	tmed4	transmembrane p24 trafficking protein 4	-3.98805	-0.42546	0.000385
														wh86	ECM-receptor interaction - Danio rerio (zebrafish)	DRE04512	-2.1975	0	-0.5433	22379	22972	12	ENSDARG00000034670	ube2e2	ubiquitin-conjugating enzyme E2E 2	-4.15516	-0.315911	0.000203
														wh86	ECM-receptor interaction - Danio rerio (zebrafish)	DRE04512	-2.1975	0	-0.5433	22379	23073	13	ENSDARG00000102047	mab21l1	mab-21-like 1	-4.2847	-0.343053	0.000121
														wh86	ECM-receptor interaction - Danio rerio (zebrafish)	DRE04512	-2.1975	0	-0.5433	22379	23089	14	ENSDARG00000089338	si:ch211-110e21.3	small integral membrane protein 5	-4.30608	-0.545294	0.000111
														wh86	ECM-receptor interaction - Danio rerio (zebrafish)	DRE04512	-2.1975	0	-0.5433	22379	23123	15	ENSDARG00000056781	zanl	zonadhesin, like	-4.33955	-0.569828	9.7e-05
														wh86	ECM-receptor interaction - Danio rerio (zebrafish)	DRE04512	-2.1975	0	-0.5433	22379	23181	16	ENSDARG00000034896	ldb2b	LIM domain binding 2b	-4.42736	-0.397322	6.72e-05
														wh86	ECM-receptor interaction - Danio rerio (zebrafish)	DRE04512	-2.1975	0	-0.5433	22379	23311	17	ENSDARG00000103937	ndrg4	NDRG family member 4	-4.62779	-0.297639	2.85e-05
														wh86	ECM-receptor interaction - Danio rerio (zebrafish)	DRE04512	-2.1975	0	-0.5433	22379	23325	18	ENSDARG00000022456	eno1a	enolase 1a, (alpha)	-4.64971	-0.287644	2.59e-05
														wh86	ECM-receptor interaction - Danio rerio (zebrafish)	DRE04512	-2.1975	0	-0.5433	22379	23331	19	ENSDARG00000018264	trim101	tripartite motif containing 101	-4.66859	-0.494709	2.38e-05
														wh86	ECM-receptor interaction - Danio rerio (zebrafish)	DRE04512	-2.1975	0	-0.5433	22379	23334	20	ENSDARG00000015790	atp1b3a	ATPase Na+/K+ transporting subunit beta 3a	-4.67277	-0.344831	2.34e-05
														wh86	ECM-receptor interaction - Danio rerio (zebrafish)	DRE04512	-2.1975	0	-0.5433	22379	23359	21	ENSDARG00000053558	rtkn2	rhotekin 2	-4.70916	-1.20918	2e-05
														wh86	ECM-receptor interaction - Danio rerio (zebrafish)	DRE04512	-2.1975	0	-0.5433	22379	23408	22	ENSDARG00000020890	tmod4	tropomodulin 4 (muscle)	-4.80127	-0.390558	1.31e-05
														wh86	ECM-receptor interaction - Danio rerio (zebrafish)	DRE04512	-2.1975	0	-0.5433	22379	23417	23	ENSDARG00000063375	pter	phosphotriesterase related	-4.81791	-0.911506	1.22e-05
														wh86	ECM-receptor interaction - Danio rerio (zebrafish)	DRE04512	-2.1975	0	-0.5433	22379	23510	24	ENSDARG00000070769	foxg1a	forkhead box G1a	-4.97047	-0.591425	6.05e-06
														wh86	ECM-receptor interaction - Danio rerio (zebrafish)	DRE04512	-2.1975	0	-0.5433	22379	23641	25	ENSDARG00000076228	kif2c	kinesin family member 2C	-5.21821	-1.13387	1.83e-06
														wh86	ECM-receptor interaction - Danio rerio (zebrafish)	DRE04512	-2.1975	0	-0.5433	22379	23718	26	ENSDARG00000015427	hdac1	histone deacetylase 1	-5.34472	-0.293134	9.82e-07
														wh86	ECM-receptor interaction - Danio rerio (zebrafish)	DRE04512	-2.1975	0	-0.5433	22379	23937	27	ENSDARG00000031343	rab6bb	RAB6B, member RAS oncogene family b	-5.97283	-0.444573	3.33e-08
														wh86	ECM-receptor interaction - Danio rerio (zebrafish)	DRE04512	-2.1975	0	-0.5433	22379	24036	28	ENSDARG00000016856	pon2	paraoxonase 2	-6.30012	-1.06057	4.89e-09
														wh86	ECM-receptor interaction - Danio rerio (zebrafish)	DRE04512	-2.1975	0	-0.5433	22379	24046	29	ENSDARG00000005590	mtf2	metal response element binding transcription factor 2	-6.32462	-0.875121	4.23e-09
														wh86	ECM-receptor interaction - Danio rerio (zebrafish)	DRE04512	-2.1975	0	-0.5433	22379	24085	30	ENSDARG00000090872	si:dkey-276j7.1	si:dkey-276j7.1	-6.46754	-0.505221	1.78e-09
														wh86	ECM-receptor interaction - Danio rerio (zebrafish)	DRE04512	-2.1975	0	-0.5433	22379	24094	31	ENSDARG00000075621	birc5a	baculoviral IAP repeat containing 5a	-6.50298	-1.178	1.43e-09
														wh86	ECM-receptor interaction - Danio rerio (zebrafish)	DRE04512	-2.1975	0	-0.5433	22379	24179	32	ENSDARG00000056744	ela2	elastase 2	-6.97627	-0.846044	6.77e-11
														wh86	ECM-receptor interaction - Danio rerio (zebrafish)	DRE04512	-2.1975	0	-0.5433	22379	24195	33	ENSDARG00000059367	mfap2	microfibril associated protein 2	-7.04265	-1.11236	4.34e-11
														wh86	ECM-receptor interaction - Danio rerio (zebrafish)	DRE04512	-2.1975	0	-0.5433	22379	24286	34	ENSDARG00000091150	mki67	marker of proliferation Ki-67	-7.47351	-0.963815	2.27e-12
														wh86	ECM-receptor interaction - Danio rerio (zebrafish)	DRE04512	-2.1975	0	-0.5433	22379	24324	35	ENSDARG00000094730	acbd7	acyl-CoA binding domain containing 7	-7.75196	-0.740616	3.03e-13
														wh86	ECM-receptor interaction - Danio rerio (zebrafish)	DRE04512	-2.1975	0	-0.5433	22379	24342	36	ENSDARG00000069471	mhc1zca	major histocompatibility complex class I ZCA	-7.93811	-0.943651	7.59e-14
														wh86	ECM-receptor interaction - Danio rerio (zebrafish)	DRE04512	-2.1975	0	-0.5433	22379	24456	37	ENSDARG00000039522	tubb2	tubulin, beta 2A class IIa	-9.73105	-0.811072	1.96e-20
														wh86	ECM-receptor interaction - Danio rerio (zebrafish)	DRE04512	-2.1975	0	-0.5433	22379	24468	38	ENSDARG00000001889	tuba1a	tubulin, alpha 1a	-10.1474	-1.05372	3.69e-22
														wh86	Efferocytosis - Danio rerio (zebrafish)	DRE04148	2.1208	0	0.5244	4076	1	1	ENSDARG00000023217	crema	cAMP responsive element modulator a	20.1197	2.14	5.72e-86
														wh86	Efferocytosis - Danio rerio (zebrafish)	DRE04148	2.1208	0	0.5244	4076	29	2	ENSDARG00000100515	dusp1	dual specificity phosphatase 1	14.0796	1.14039	3.54e-42
														wh86	Efferocytosis - Danio rerio (zebrafish)	DRE04148	2.1208	0	0.5244	4076	93	3	ENSDARG00000028027	trim63a	tripartite motif containing 63a	11.6468	1.42648	5.24e-29
														wh86	Efferocytosis - Danio rerio (zebrafish)	DRE04148	2.1208	0	0.5244	4076	109	4	ENSDARG00000087303	cebpd	CCAAT enhancer binding protein delta	11.3276	0.960329	1.76e-27
														wh86	Efferocytosis - Danio rerio (zebrafish)	DRE04148	2.1208	0	0.5244	4076	116	5	ENSDARG00000043531	jun	Jun proto-oncogene, AP-1 transcription factor subunit	11.1683	0.906632	1e-26
														wh86	Efferocytosis - Danio rerio (zebrafish)	DRE04148	2.1208	0	0.5244	4076	157	6	ENSDARG00000068128	ppp1r15b	protein phosphatase 1, regulatory subunit 15B	10.4119	1.65472	2.6e-23
														wh86	Efferocytosis - Danio rerio (zebrafish)	DRE04148	2.1208	0	0.5244	4076	257	7	ENSDARG00000091377	gal	galanin/GMAP prepropeptide	9.246	1.77534	1.62e-18
														wh86	Efferocytosis - Danio rerio (zebrafish)	DRE04148	2.1208	0	0.5244	4076	288	8	ENSDARG00000099425	NA	NA	8.92583	1.10297	2.68e-17
														wh86	Efferocytosis - Danio rerio (zebrafish)	DRE04148	2.1208	0	0.5244	4076	333	9	ENSDARG00000018898	zfand5a	zinc finger, AN1-type domain 5a	8.5708	0.716538	5.31e-16
														wh86	Efferocytosis - Danio rerio (zebrafish)	DRE04148	2.1208	0	0.5244	4076	354	10	ENSDARG00000034667	NA	NA	8.45448	1.8624	1.35e-15
														wh86	Efferocytosis - Danio rerio (zebrafish)	DRE04148	2.1208	0	0.5244	4076	358	11	ENSDARG00000041895	cad	carbamoyl-phosphate synthetase 2, aspartate transcarbamylase, and dihydroorotase	8.44183	0.753665	1.49e-15
														wh86	Efferocytosis - Danio rerio (zebrafish)	DRE04148	2.1208	0	0.5244	4076	360	12	ENSDARG00000038822	mrc1b	mannose receptor, C type 1b	8.41944	1.00481	1.8e-15
														wh86	Efferocytosis - Danio rerio (zebrafish)	DRE04148	2.1208	0	0.5244	4076	399	13	ENSDARG00000056654	gna15.2	guanine nucleotide binding protein (G protein), alpha 15 (Gq class), tandem duplicate 2	8.17253	2.16736	1.29e-14
														wh86	Efferocytosis - Danio rerio (zebrafish)	DRE04148	2.1208	0	0.5244	4076	461	14	ENSDARG00000078751	tpp2	tripeptidyl peptidase 2	7.91751	1.05796	8.86e-14
														wh86	Efferocytosis - Danio rerio (zebrafish)	DRE04148	2.1208	0	0.5244	4076	464	15	ENSDARG00000060153	h6pd	hexose-6-phosphate dehydrogenase (glucose 1-dehydrogenase)	7.90753	0.929348	9.53e-14
														wh86	Efferocytosis - Danio rerio (zebrafish)	DRE04148	2.1208	0	0.5244	4076	515	16	ENSDARG00000079317	dlc1	DLC1 Rho GTPase activating protein	7.66866	0.734219	5.65e-13
														wh86	Efferocytosis - Danio rerio (zebrafish)	DRE04148	2.1208	0	0.5244	4076	607	17	ENSDARG00000034396	mars1	methionyl-tRNA synthetase 1	7.31451	0.980213	6.9e-12
														wh86	Efferocytosis - Danio rerio (zebrafish)	DRE04148	2.1208	0	0.5244	4076	608	18	ENSDARG00000007412	slc2a1b	solute carrier family 2 member 1b	7.31153	0.918608	7.04e-12
														wh86	Efferocytosis - Danio rerio (zebrafish)	DRE04148	2.1208	0	0.5244	4076	642	19	ENSDARG00000069388	tmem88b	transmembrane protein 88 b	7.16458	1.17517	1.94e-11
														wh86	Efferocytosis - Danio rerio (zebrafish)	DRE04148	2.1208	0	0.5244	4076	661	20	ENSDARG00000099424	lcat	lecithin-cholesterol acyltransferase	7.11674	1.35661	2.64e-11
														wh86	Efferocytosis - Danio rerio (zebrafish)	DRE04148	2.1208	0	0.5244	4076	662	21	ENSDARG00000074471	vps39	VPS39 subunit of HOPS complex	7.11417	0.583541	2.68e-11
														wh86	Efferocytosis - Danio rerio (zebrafish)	DRE04148	2.1208	0	0.5244	4076	686	22	ENSDARG00000068257	kcne4	potassium voltage-gated channel, Isk-related family, member 4	7.04908	1.58414	4.15e-11
														wh86	Efferocytosis - Danio rerio (zebrafish)	DRE04148	2.1208	0	0.5244	4076	706	23	ENSDARG00000036073	cebpg	CCAAT enhancer binding protein gamma	6.96903	0.53841	7.1e-11
														wh86	Efferocytosis - Danio rerio (zebrafish)	DRE04148	2.1208	0	0.5244	4076	722	24	ENSDARG00000061416	c2cd4a	C2 calcium dependent domain containing 4A	6.92144	1.16027	9.71e-11
														wh86	Efferocytosis - Danio rerio (zebrafish)	DRE04148	2.1208	0	0.5244	4076	786	25	ENSDARG00000100534	irak4	interleukin-1 receptor-associated kinase 4	6.71993	0.919009	3.61e-10
														wh86	Efferocytosis - Danio rerio (zebrafish)	DRE04148	2.1208	0	0.5244	4076	872	26	ENSDARG00000103830	ddr2l	discoidin domain receptor family, member 2, like	6.45986	0.77156	1.86e-09
														wh86	Efferocytosis - Danio rerio (zebrafish)	DRE04148	2.1208	0	0.5244	4076	885	27	ENSDARG00000006915	arl8ba	ADP-ribosylation factor-like 8Ba	6.416	0.61183	2.44e-09
														wh86	Efferocytosis - Danio rerio (zebrafish)	DRE04148	2.1208	0	0.5244	4076	891	28	ENSDARG00000045676	calua	calumenin a	6.39587	0.602079	2.76e-09
														wh86	Efferocytosis - Danio rerio (zebrafish)	DRE04148	2.1208	0	0.5244	4076	1007	29	ENSDARG00000052975	ubqln4	ubiquilin 4	6.09089	0.46872	1.68e-08
														wh86	Efferocytosis - Danio rerio (zebrafish)	DRE04148	2.1208	0	0.5244	4076	1031	30	ENSDARG00000057352	slc25a29	solute carrier family 25 member 29	6.00534	0.855338	2.77e-08
														wh86	Efferocytosis - Danio rerio (zebrafish)	DRE04148	2.1208	0	0.5244	4076	1149	31	ENSDARG00000019360	sec23b	SEC23 homolog B, coat complex II component	5.70259	0.551542	1.51e-07
														wh86	Efferocytosis - Danio rerio (zebrafish)	DRE04148	2.1208	0	0.5244	4076	1356	32	ENSDARG00000010250	nqo1	NAD(P)H dehydrogenase, quinone 1	5.32233	0.412068	1.09e-06
														wh86	Efferocytosis - Danio rerio (zebrafish)	DRE04148	2.1208	0	0.5244	4076	1371	33	ENSDARG00000036912	edn1	endothelin 1	5.29855	0.792282	1.23e-06
														wh86	Efferocytosis - Danio rerio (zebrafish)	DRE04148	2.1208	0	0.5244	4076	1438	34	ENSDARG00000035694	stm	starmaker	5.16214	0.295094	2.42e-06
														wh86	Efferocytosis - Danio rerio (zebrafish)	DRE04148	2.1208	0	0.5244	4076	1509	35	ENSDARG00000003866	tm9sf2	transmembrane 9 superfamily member 2	5.0283	0.351684	4.6e-06
														wh86	Efferocytosis - Danio rerio (zebrafish)	DRE04148	2.1208	0	0.5244	4076	1574	36	ENSDARG00000037091	asah1a	N-acylsphingosine amidohydrolase (acid ceramidase) 1a	4.93793	0.513452	7.03e-06
														wh86	Efferocytosis - Danio rerio (zebrafish)	DRE04148	2.1208	0	0.5244	4076	1631	37	ENSDARG00000007918	ttc27	tetratricopeptide repeat domain 27	4.85623	0.637672	1.02e-05
														wh86	Efferocytosis - Danio rerio (zebrafish)	DRE04148	2.1208	0	0.5244	4076	1683	38	ENSDARG00000026907	slc48a1a	solute carrier family 48 member 1a	4.77923	0.647564	1.45e-05
														wh86	Efferocytosis - Danio rerio (zebrafish)	DRE04148	2.1208	0	0.5244	4076	1697	39	ENSDARG00000117133	cst14b.1	cystatin 14b, tandem duplicate 1	4.75402	0.576174	1.63e-05
														wh86	Efferocytosis - Danio rerio (zebrafish)	DRE04148	2.1208	0	0.5244	4076	1740	40	ENSDARG00000028071	bmp1a	bone morphogenetic protein 1a	4.68951	0.468907	2.18e-05
														wh86	Efferocytosis - Danio rerio (zebrafish)	DRE04148	2.1208	0	0.5244	4076	1783	41	ENSDARG00000024026	sdf2	stromal cell-derived factor 2	4.6375	0.681308	2.73e-05
														wh86	Efferocytosis - Danio rerio (zebrafish)	DRE04148	2.1208	0	0.5244	4076	1792	42	ENSDARG00000078652	zfyve1	zinc finger, FYVE domain containing 1	4.62565	0.599987	2.88e-05
														wh86	Efferocytosis - Danio rerio (zebrafish)	DRE04148	2.1208	0	0.5244	4076	1936	43	ENSDARG00000036212	tbc1d5	TBC1 domain family, member 5	4.43816	0.344166	6.42e-05
														wh86	Efferocytosis - Danio rerio (zebrafish)	DRE04148	2.1208	0	0.5244	4076	2047	44	ENSDARG00000038156	dusp11	dual specificity phosphatase 11 (RNA/RNP complex 1-interacting)	4.30418	0.605061	0.000111
														wh86	Efferocytosis - Danio rerio (zebrafish)	DRE04148	2.1208	0	0.5244	4076	2055	45	ENSDARG00000067805	ggcx	gamma-glutamyl carboxylase	4.28948	0.381586	0.000119
														wh86	Efferocytosis - Danio rerio (zebrafish)	DRE04148	2.1208	0	0.5244	4076	2111	46	ENSDARG00000045372	ngdn	neuroguidin, EIF4E binding protein	4.22044	0.488437	0.000156
														wh86	Efferocytosis - Danio rerio (zebrafish)	DRE04148	2.1208	0	0.5244	4076	2123	47	ENSDARG00000104940	ciao2a	cytosolic iron-sulfur assembly component 2A	4.20675	0.431137	0.000165
														wh86	Efferocytosis - Danio rerio (zebrafish)	DRE04148	2.1208	0	0.5244	4076	2211	48	ENSDARG00000097539	si:ch211-39f2.3	si:ch211-39f2.3	4.09481	0.750301	0.000256
														wh86	Efferocytosis - Danio rerio (zebrafish)	DRE04148	2.1208	0	0.5244	4076	2340	49	ENSDARG00000035549	uprt	uracil phosphoribosyltransferase (FUR1) homolog (S. cerevisiae)	3.94279	0.384817	0.000457
														wh86	Efferocytosis - Danio rerio (zebrafish)	DRE04148	2.1208	0	0.5244	4076	2416	50	ENSDARG00000013708	usp9	ubiquitin specific peptidase 9	3.85954	0.275178	0.000619
														wh86	Efferocytosis - Danio rerio (zebrafish)	DRE04148	2.1208	0	0.5244	4076	2484	51	ENSDARG00000103929	ildr1a	immunoglobulin-like domain containing receptor 1a	3.79446	0.456247	0.000781
														wh86	Efferocytosis - Danio rerio (zebrafish)	DRE04148	2.1208	0	0.5244	4076	2561	52	ENSDARG00000055108	gde1	glycerophosphodiester phosphodiesterase 1	3.71583	0.365047	0.00103151
														wh86	Efferocytosis - Danio rerio (zebrafish)	DRE04148	2.1208	0	0.5244	4076	2578	53	ENSDARG00000099374	sp9	sp9 transcription factor	3.69892	0.437262	0.00109379
														wh86	Efferocytosis - Danio rerio (zebrafish)	DRE04148	2.1208	0	0.5244	4076	2587	54	ENSDARG00000053995	gpank1	G patch domain and ankyrin repeats 1	3.69119	0.440898	0.00112215
														wh86	Efferocytosis - Danio rerio (zebrafish)	DRE04148	2.1208	0	0.5244	4076	2626	55	ENSDARG00000115405	hbbe1.2	hemoglobin beta embryonic-1.2	3.64331	0.463493	0.00132872
														wh86	Efferocytosis - Danio rerio (zebrafish)	DRE04148	2.1208	0	0.5244	4076	2713	56	ENSDARG00000095945	NA	NA	3.55274	1.25335	0.00180243
														wh86	Efferocytosis - Danio rerio (zebrafish)	DRE04148	2.1208	0	0.5244	4076	2902	57	ENSDARG00000104139	atp1a3b	ATPase Na+/K+ transporting subunit alpha 3b	3.3994	0.312636	0.0029741
														wh86	Efferocytosis - Danio rerio (zebrafish)	DRE04148	2.1208	0	0.5244	4076	2910	58	ENSDARG00000026908	tmed2	transmembrane p24 trafficking protein 2	3.39212	0.266549	0.00304072
														wh86	Efferocytosis - Danio rerio (zebrafish)	DRE04148	2.1208	0	0.5244	4076	2923	59	ENSDARG00000059234	mrps27	mitochondrial ribosomal protein S27	3.38562	0.35693	0.00309739
														wh86	Efferocytosis - Danio rerio (zebrafish)	DRE04148	2.1208	0	0.5244	4076	2946	60	ENSDARG00000026835	slc25a32b	solute carrier family 25 member 32b	3.36671	0.635389	0.00329175
														wh86	Efferocytosis - Danio rerio (zebrafish)	DRE04148	2.1208	0	0.5244	4076	2965	61	ENSDARG00000016496	cdk8	cyclin dependent kinase 8	3.35293	0.365885	0.00343703
														wh86	Efferocytosis - Danio rerio (zebrafish)	DRE04148	2.1208	0	0.5244	4076	3004	62	ENSDARG00000021209	kctd9a	potassium channel tetramerization domain containing 9a	3.31964	0.575283	0.00382844
														wh86	Efferocytosis - Danio rerio (zebrafish)	DRE04148	2.1208	0	0.5244	4076	3019	63	ENSDARG00000088615	ltb4r2a	leukotriene B4 receptor 2a	3.30699	0.700179	0.00397855
														wh86	Efferocytosis - Danio rerio (zebrafish)	DRE04148	2.1208	0	0.5244	4076	3059	64	ENSDARG00000095904	prpf31	PRP31 pre-mRNA processing factor 31 homolog (yeast)	3.28063	0.294683	0.00431753
														wh86	Efferocytosis - Danio rerio (zebrafish)	DRE04148	2.1208	0	0.5244	4076	3184	65	ENSDARG00000019326	prpsap2	phosphoribosyl pyrophosphate synthetase-associated protein 2	3.15683	0.318007	0.0063127
														wh86	Efferocytosis - Danio rerio (zebrafish)	DRE04148	2.1208	0	0.5244	4076	3190	66	ENSDARG00000055223	ablim2	actin binding LIM protein family, member 2	3.15297	0.302581	0.00638484
														wh86	Efferocytosis - Danio rerio (zebrafish)	DRE04148	2.1208	0	0.5244	4076	3242	67	ENSDARG00000060112	sybu	syntabulin (syntaxin-interacting)	3.11494	0.278244	0.00713467
														wh86	Efferocytosis - Danio rerio (zebrafish)	DRE04148	2.1208	0	0.5244	4076	3288	68	ENSDARG00000033889	spty2d1	SPT2 chromatin protein domain containing 1	3.08273	0.253227	0.00783923
														wh86	Efferocytosis - Danio rerio (zebrafish)	DRE04148	2.1208	0	0.5244	4076	3316	69	ENSDARG00000103199	si:dkey-247k7.2	si:dkey-247k7.2	3.06156	0.279624	0.0083354
														wh86	Efferocytosis - Danio rerio (zebrafish)	DRE04148	2.1208	0	0.5244	4076	3409	70	ENSDARG00000055226	slc7a7	solute carrier family 7 member 7	2.98695	0.274625	0.0103281
														wh86	Efferocytosis - Danio rerio (zebrafish)	DRE04148	2.1208	0	0.5244	4076	3556	71	ENSDARG00000062909	furina	furin (paired basic amino acid cleaving enzyme) a	2.87897	0.293003	0.0139023
														wh86	Efferocytosis - Danio rerio (zebrafish)	DRE04148	2.1208	0	0.5244	4076	3677	72	ENSDARG00000101358	pard3aa	par-3 family cell polarity regulator alpha, a	2.78476	0.606691	0.0179029
														wh86	Efferocytosis - Danio rerio (zebrafish)	DRE04148	2.1208	0	0.5244	4076	3725	73	ENSDARG00000097487	pfn4	profilin family member 4	2.75137	0.74377	0.0195459
														wh86	Efferocytosis - Danio rerio (zebrafish)	DRE04148	2.1208	0	0.5244	4076	3739	74	ENSDARG00000093061	NA	NA	2.74671	0.517733	0.0197608
														wh86	Efferocytosis - Danio rerio (zebrafish)	DRE04148	2.1208	0	0.5244	4076	3794	75	ENSDARG00000058658	si:dkey-178e17.3	si:dkey-178e17.3	2.7109	0.552449	0.0216306
														wh86	Efferocytosis - Danio rerio (zebrafish)	DRE04148	2.1208	0	0.5244	4076	3971	76	ENSDARG00000017740	sec63	SEC63 homolog, protein translocation regulator	2.59335	0.253372	0.0291022
														wh86	Efferocytosis - Danio rerio (zebrafish)	DRE04148	2.1208	0	0.5244	4076	4000	77	ENSDARG00000024317	trap1	TNF receptor-associated protein 1	2.58009	0.265875	0.030013
														wh86	Efferocytosis - Danio rerio (zebrafish)	DRE04148	2.1208	0	0.5244	4076	4076	78	ENSDARG00000075181	crfb16	cytokine receptor family member B16	2.53175	0.441784	0.0337928
														wh86	ErbB signaling pathway - Danio rerio (zebrafish)	DRE04012	1.5826	0.036	0.4217	3796	115	1	ENSDARG00000103277	cyp24a1	cytochrome P450, family 24, subfamily A, polypeptide 1	11.1799	1.5775	8.87e-27
														wh86	ErbB signaling pathway - Danio rerio (zebrafish)	DRE04012	1.5826	0.036	0.4217	3796	304	2	ENSDARG00000104370	esm1	endothelial cell-specific molecule 1	8.82722	2.7789	6.16e-17
														wh86	ErbB signaling pathway - Danio rerio (zebrafish)	DRE04012	1.5826	0.036	0.4217	3796	422	3	ENSDARG00000087440	ponzr4	plac8 onzin related protein 4	8.07194	4.67916	2.79e-14
														wh86	ErbB signaling pathway - Danio rerio (zebrafish)	DRE04012	1.5826	0.036	0.4217	3796	601	4	ENSDARG00000040527	siae	sialic acid acetylesterase	7.34188	0.826206	5.7e-12
														wh86	ErbB signaling pathway - Danio rerio (zebrafish)	DRE04012	1.5826	0.036	0.4217	3796	624	5	ENSDARG00000037859	il11a	interleukin 11a	7.23547	5.06637	1.19e-11
														wh86	ErbB signaling pathway - Danio rerio (zebrafish)	DRE04012	1.5826	0.036	0.4217	3796	882	6	ENSDARG00000016396	fam219aa	family with sequence similarity 219 member Aa	6.42448	0.83152	2.32e-09
														wh86	ErbB signaling pathway - Danio rerio (zebrafish)	DRE04012	1.5826	0.036	0.4217	3796	1422	7	ENSDARG00000074771	ifngr1	interferon gamma receptor 1	5.19305	0.974102	2.07e-06
														wh86	ErbB signaling pathway - Danio rerio (zebrafish)	DRE04012	1.5826	0.036	0.4217	3796	1523	8	ENSDARG00000062237	nfs1	NFS1 cysteine desulfurase	5.00034	0.420229	5.26e-06
														wh86	ErbB signaling pathway - Danio rerio (zebrafish)	DRE04012	1.5826	0.036	0.4217	3796	1527	9	ENSDARG00000062831	si:ch73-22o12.1	si:ch73-22o12.1	4.99263	0.401167	5.46e-06
														wh86	ErbB signaling pathway - Danio rerio (zebrafish)	DRE04012	1.5826	0.036	0.4217	3796	1562	10	ENSDARG00000016968	tmem214	transmembrane protein 214	4.95606	0.447544	6.46e-06
														wh86	ErbB signaling pathway - Danio rerio (zebrafish)	DRE04012	1.5826	0.036	0.4217	3796	1658	11	ENSDARG00000078042	il10rb	interleukin 10 receptor, beta	4.81406	0.494248	1.24e-05
														wh86	ErbB signaling pathway - Danio rerio (zebrafish)	DRE04012	1.5826	0.036	0.4217	3796	1792	12	ENSDARG00000078652	zfyve1	zinc finger, FYVE domain containing 1	4.62565	0.599987	2.88e-05
														wh86	ErbB signaling pathway - Danio rerio (zebrafish)	DRE04012	1.5826	0.036	0.4217	3796	1796	13	ENSDARG00000105641	si:ch211-98n17.5	si:ch211-98n17.5	4.62209	0.388135	2.92e-05
														wh86	ErbB signaling pathway - Danio rerio (zebrafish)	DRE04012	1.5826	0.036	0.4217	3796	1976	14	ENSDARG00000069503	cldn3c	claudin 3c	4.38324	0.359744	8.1e-05
														wh86	ErbB signaling pathway - Danio rerio (zebrafish)	DRE04012	1.5826	0.036	0.4217	3796	2293	15	ENSDARG00000002659	mapre1b	microtubule-associated protein, RP/EB family, member 1b	3.99383	0.325515	0.000378
														wh86	ErbB signaling pathway - Danio rerio (zebrafish)	DRE04012	1.5826	0.036	0.4217	3796	2376	16	ENSDARG00000098507	lyar	Ly1 antibody reactive homolog (mouse)	3.90426	0.449688	0.000526
														wh86	ErbB signaling pathway - Danio rerio (zebrafish)	DRE04012	1.5826	0.036	0.4217	3796	2432	17	ENSDARG00000101264	trim35-12	tripartite motif containing 35-12	3.84703	0.519225	0.000648
														wh86	ErbB signaling pathway - Danio rerio (zebrafish)	DRE04012	1.5826	0.036	0.4217	3796	2489	18	ENSDARG00000058179	ackr3b	atypical chemokine receptor 3b	3.78359	0.303892	0.000813
														wh86	ErbB signaling pathway - Danio rerio (zebrafish)	DRE04012	1.5826	0.036	0.4217	3796	2871	19	ENSDARG00000003193	rassf7b	Ras association domain family member 7b	3.42119	0.346913	0.00277538
														wh86	ErbB signaling pathway - Danio rerio (zebrafish)	DRE04012	1.5826	0.036	0.4217	3796	2902	20	ENSDARG00000104139	atp1a3b	ATPase Na+/K+ transporting subunit alpha 3b	3.3994	0.312636	0.0029741
														wh86	ErbB signaling pathway - Danio rerio (zebrafish)	DRE04012	1.5826	0.036	0.4217	3796	2959	21	ENSDARG00000054980	ebna1bp2	EBNA1 binding protein 2	3.35768	0.268547	0.00338524
														wh86	ErbB signaling pathway - Danio rerio (zebrafish)	DRE04012	1.5826	0.036	0.4217	3796	3039	22	ENSDARG00000016117	exd2	exonuclease 3'-5' domain containing 2	3.29431	0.372227	0.00413828
														wh86	ErbB signaling pathway - Danio rerio (zebrafish)	DRE04012	1.5826	0.036	0.4217	3796	3041	23	ENSDARG00000092470	thbd	thrombomodulin	3.29282	0.605738	0.00415725
														wh86	ErbB signaling pathway - Danio rerio (zebrafish)	DRE04012	1.5826	0.036	0.4217	3796	3134	24	ENSDARG00000009031	tnikb	TRAF2 and NCK interacting kinase b	3.19693	0.227422	0.00560772
														wh86	ErbB signaling pathway - Danio rerio (zebrafish)	DRE04012	1.5826	0.036	0.4217	3796	3136	25	ENSDARG00000098764	musk	muscle, skeletal, receptor tyrosine kinase	3.19534	0.387345	0.0056358
														wh86	ErbB signaling pathway - Danio rerio (zebrafish)	DRE04012	1.5826	0.036	0.4217	3796	3270	26	ENSDARG00000088807	klhl22	kelch-like family member 22	3.09057	0.352021	0.0076677
														wh86	ErbB signaling pathway - Danio rerio (zebrafish)	DRE04012	1.5826	0.036	0.4217	3796	3320	27	ENSDARG00000093048	si:ch211-158d24.4	si:ch211-158d24.4	3.06049	0.470369	0.00835851
														wh86	ErbB signaling pathway - Danio rerio (zebrafish)	DRE04012	1.5826	0.036	0.4217	3796	3365	28	ENSDARG00000021555	prkn	parkin RBR E3 ubiquitin protein ligase	3.02093	0.618597	0.00937821
														wh86	ErbB signaling pathway - Danio rerio (zebrafish)	DRE04012	1.5826	0.036	0.4217	3796	3437	29	ENSDARG00000103533	clec14a	C-type lectin domain containing 14A	2.96081	0.302158	0.0111282
														wh86	ErbB signaling pathway - Danio rerio (zebrafish)	DRE04012	1.5826	0.036	0.4217	3796	3751	30	ENSDARG00000090153	cyldl	cylindromatosis (turban tumor syndrome), like	2.73903	0.434803	0.0201428
														wh86	ErbB signaling pathway - Danio rerio (zebrafish)	DRE04012	1.5826	0.036	0.4217	3796	3753	31	ENSDARG00000043133	cldnf	claudin f	2.7369	0.403947	0.0202469
														wh86	ErbB signaling pathway - Danio rerio (zebrafish)	DRE04012	1.5826	0.036	0.4217	3796	3796	32	ENSDARG00000015918	dlat	dihydrolipoamide S-acetyltransferase (E2 component of pyruvate dehydrogenase complex)	2.71038	0.223167	0.0216585
														wh86	Fanconi anemia pathway - Danio rerio (zebrafish)	DRE03460	-1.9636	0.0011	-0.5509	15971	15972	1	ENSDARG00000087740	si:dkeyp-82a1.5	si:dkeyp-82a1.5	-0.868186	-0.150597	0.545981
														wh86	Fanconi anemia pathway - Danio rerio (zebrafish)	DRE03460	-1.9636	0.0011	-0.5509	15971	15981	2	ENSDARG00000075183	rnf220b	ring finger protein 220b	-0.8714	-0.129567	0.543992
														wh86	Fanconi anemia pathway - Danio rerio (zebrafish)	DRE03460	-1.9636	0.0011	-0.5509	15971	15988	3	ENSDARG00000104686	hsf5	heat shock transcription factor family member 5	-0.872215	-0.107939	0.543638
														wh86	Fanconi anemia pathway - Danio rerio (zebrafish)	DRE03460	-1.9636	0.0011	-0.5509	15971	16072	4	ENSDARG00000068280	GRB14	NA	-0.893467	-0.151699	0.532176
														wh86	Fanconi anemia pathway - Danio rerio (zebrafish)	DRE03460	-1.9636	0.0011	-0.5509	15971	16349	5	ENSDARG00000026053	hltf	helicase-like transcription factor	-0.959207	-0.112784	0.49845
														wh86	Fanconi anemia pathway - Danio rerio (zebrafish)	DRE03460	-1.9636	0.0011	-0.5509	15971	16981	6	ENSDARG00000014871	syngr3a	synaptogyrin 3a	-1.12232	-0.0748549	0.415438
														wh86	Fanconi anemia pathway - Danio rerio (zebrafish)	DRE03460	-1.9636	0.0011	-0.5509	15971	17124	7	ENSDARG00000110016	msc	musculin (activated B-cell factor-1)	-1.16058	-0.18897	0.396814
														wh86	Fanconi anemia pathway - Danio rerio (zebrafish)	DRE03460	-1.9636	0.0011	-0.5509	15971	17319	8	ENSDARG00000003934	nxnl2	nucleoredoxin like 2	-1.21271	-0.133119	0.372826
														wh86	Fanconi anemia pathway - Danio rerio (zebrafish)	DRE03460	-1.9636	0.0011	-0.5509	15971	17492	9	ENSDARG00000099069	bsk146	brain specific kinase 146	-1.26473	-0.142935	0.348555
														wh86	Fanconi anemia pathway - Danio rerio (zebrafish)	DRE03460	-1.9636	0.0011	-0.5509	15971	17970	10	ENSDARG00000043275	mgmt	O-6-methylguanine-DNA methyltransferase	-1.40646	-0.197581	0.287677
														wh86	Fanconi anemia pathway - Danio rerio (zebrafish)	DRE03460	-1.9636	0.0011	-0.5509	15971	18147	11	ENSDARG00000009738	cacnb4a	calcium channel, voltage-dependent, beta 4a subunit	-1.45836	-0.232209	0.267007
														wh86	Fanconi anemia pathway - Danio rerio (zebrafish)	DRE03460	-1.9636	0.0011	-0.5509	15971	18277	12	ENSDARG00000056717	vars2	valyl-tRNA synthetase 2, mitochondrial	-1.49766	-0.216899	0.25205
														wh86	Fanconi anemia pathway - Danio rerio (zebrafish)	DRE03460	-1.9636	0.0011	-0.5509	15971	18555	13	ENSDARG00000103201	si:dkeyp-3b12.9	si:dkeyp-3b12.9	-1.58351	-0.307159	0.221251
														wh86	Fanconi anemia pathway - Danio rerio (zebrafish)	DRE03460	-1.9636	0.0011	-0.5509	15971	18801	14	ENSDARG00000044485	sall4	spalt-like transcription factor 4	-1.66154	-0.186845	0.195636
														wh86	Fanconi anemia pathway - Danio rerio (zebrafish)	DRE03460	-1.9636	0.0011	-0.5509	15971	18846	15	ENSDARG00000043446	efhd1	EF-hand domain family, member D1	-1.67662	-0.147577	0.190967
														wh86	Fanconi anemia pathway - Danio rerio (zebrafish)	DRE03460	-1.9636	0.0011	-0.5509	15971	18863	16	ENSDARG00000004757	ybx1	Y box binding protein 1	-1.68131	-0.121735	0.189588
														wh86	Fanconi anemia pathway - Danio rerio (zebrafish)	DRE03460	-1.9636	0.0011	-0.5509	15971	19897	17	ENSDARG00000074906	znf831	zinc finger protein 831	-2.08199	-0.39568	0.091258
														wh86	Fanconi anemia pathway - Danio rerio (zebrafish)	DRE03460	-1.9636	0.0011	-0.5509	15971	19914	18	ENSDARG00000075533	zbtb24	zinc finger and BTB domain containing 24	-2.08732	-0.431705	0.0903423
														wh86	Fanconi anemia pathway - Danio rerio (zebrafish)	DRE03460	-1.9636	0.0011	-0.5509	15971	19957	19	ENSDARG00000040738	zgc:153846	zgc:153846	-2.10146	-0.414358	0.0879388
														wh86	Fanconi anemia pathway - Danio rerio (zebrafish)	DRE03460	-1.9636	0.0011	-0.5509	15971	20092	20	ENSDARG00000090560	mfap5	microfibril associated protein 5	-2.15999	-0.349515	0.0780364
														wh86	Fanconi anemia pathway - Danio rerio (zebrafish)	DRE03460	-1.9636	0.0011	-0.5509	15971	20123	21	ENSDARG00000010610	sarm1	sterile alpha and TIR motif containing 1	-2.17874	-0.242109	0.0749808
														wh86	Fanconi anemia pathway - Danio rerio (zebrafish)	DRE03460	-1.9636	0.0011	-0.5509	15971	20367	22	ENSDARG00000041540	sult1st2	sulfotransferase family 1, cytosolic sulfotransferase 2	-2.30031	-0.321339	0.0576299
														wh86	Fanconi anemia pathway - Danio rerio (zebrafish)	DRE03460	-1.9636	0.0011	-0.5509	15971	20416	23	ENSDARG00000097284	si:ch211-261d7.3	si:ch211-261d7.3	-2.32279	-0.216745	0.0548274
														wh86	Fanconi anemia pathway - Danio rerio (zebrafish)	DRE03460	-1.9636	0.0011	-0.5509	15971	20524	24	ENSDARG00000040282	zgc:92590	zgc:92590	-2.37909	-0.699435	0.0482395
														wh86	Fanconi anemia pathway - Danio rerio (zebrafish)	DRE03460	-1.9636	0.0011	-0.5509	15971	20955	25	ENSDARG00000102414	myhz1.1l	myosin, heavy polypeptide 1.1, like	-2.60788	-0.190381	0.0280631
														wh86	Fanconi anemia pathway - Danio rerio (zebrafish)	DRE03460	-1.9636	0.0011	-0.5509	15971	21582	26	ENSDARG00000079779	radil	Ras association and DIL domains	-2.96289	-0.659324	0.0110656
														wh86	Fanconi anemia pathway - Danio rerio (zebrafish)	DRE03460	-1.9636	0.0011	-0.5509	15971	21704	27	ENSDARG00000069122	si:ch211-216l23.2	si:ch211-216l23.2	-3.04592	-0.296137	0.00871847
														wh86	Fanconi anemia pathway - Danio rerio (zebrafish)	DRE03460	-1.9636	0.0011	-0.5509	15971	21879	28	ENSDARG00000075393	spock2	SPARC (osteonectin), cwcv and kazal like domains proteoglycan 2	-3.16732	-0.186779	0.0061266
														wh86	Fanconi anemia pathway - Danio rerio (zebrafish)	DRE03460	-1.9636	0.0011	-0.5509	15971	22096	29	ENSDARG00000044513	tpst1l	tyrosylprotein sulfotransferase 1, like	-3.34319	-0.45331	0.0035479
														wh86	Fanconi anemia pathway - Danio rerio (zebrafish)	DRE03460	-1.9636	0.0011	-0.5509	15971	22099	30	ENSDARG00000025581	rpl10	ribosomal protein L10	-3.35162	-0.232383	0.00345185
														wh86	Fanconi anemia pathway - Danio rerio (zebrafish)	DRE03460	-1.9636	0.0011	-0.5509	15971	22157	31	ENSDARG00000103109	chl1b	cell adhesion molecule L1-like b	-3.39476	-0.299813	0.0030169
														wh86	Fanconi anemia pathway - Danio rerio (zebrafish)	DRE03460	-1.9636	0.0011	-0.5509	15971	22239	32	ENSDARG00000015033	slc23a1	solute carrier family 23 member 1	-3.46183	-0.508588	0.00243248
														wh86	Fanconi anemia pathway - Danio rerio (zebrafish)	DRE03460	-1.9636	0.0011	-0.5509	15971	22285	33	ENSDARG00000015070	pola2	polymerase (DNA directed), alpha 2	-3.50534	-0.719409	0.00210677
														wh86	Fanconi anemia pathway - Danio rerio (zebrafish)	DRE03460	-1.9636	0.0011	-0.5509	15971	23156	34	ENSDARG00000042854	ephx1	epoxide hydrolase 1, microsomal (xenobiotic)	-4.38876	-0.431837	7.91e-05
														wh86	Fanconi anemia pathway - Danio rerio (zebrafish)	DRE03460	-1.9636	0.0011	-0.5509	15971	23191	35	ENSDARG00000054794	plcxd3	phosphatidylinositol-specific phospholipase C, X domain containing 3	-4.44416	-0.48685	6.26e-05
														wh86	Fanconi anemia pathway - Danio rerio (zebrafish)	DRE03460	-1.9636	0.0011	-0.5509	15971	23653	36	ENSDARG00000102483	numa1	nuclear mitotic apparatus protein 1	-5.24966	-0.773264	1.56e-06
														wh86	Fatty acid degradation - Danio rerio (zebrafish)	DRE00071	-2.0271	0.0003	-0.5489	20948	20949	1	ENSDARG00000057729	ephb6	eph receptor B6	-2.60456	-0.493735	0.0283031
														wh86	Fatty acid degradation - Danio rerio (zebrafish)	DRE00071	-2.0271	0.0003	-0.5489	20948	21082	2	ENSDARG00000045514	atp5f1c	ATP synthase F1 subunit gamma	-2.68631	-0.171066	0.0230288
														wh86	Fatty acid degradation - Danio rerio (zebrafish)	DRE00071	-2.0271	0.0003	-0.5489	20948	21511	3	ENSDARG00000077791	brsk2b	BR serine/threonine kinase 2b	-2.929	-0.256142	0.0121219
														wh86	Fatty acid degradation - Danio rerio (zebrafish)	DRE00071	-2.0271	0.0003	-0.5489	20948	21981	4	ENSDARG00000053254	mylpfa	myosin light chain, phosphorylatable, fast skeletal muscle a	-3.24694	-0.240391	0.00479506
														wh86	Fatty acid degradation - Danio rerio (zebrafish)	DRE00071	-2.0271	0.0003	-0.5489	20948	22047	5	ENSDARG00000001431	actn3b	actinin alpha 3b	-3.2979	-0.258194	0.00409312
														wh86	Fatty acid degradation - Danio rerio (zebrafish)	DRE00071	-2.0271	0.0003	-0.5489	20948	22154	6	ENSDARG00000058105	rpl36a	ribosomal protein L36A	-3.39362	-0.211661	0.00302606
														wh86	Fatty acid degradation - Danio rerio (zebrafish)	DRE00071	-2.0271	0.0003	-0.5489	20948	22168	7	ENSDARG00000056322	ldb3a	LIM domain binding 3a	-3.40266	-0.306182	0.00294171
														wh86	Fatty acid degradation - Danio rerio (zebrafish)	DRE00071	-2.0271	0.0003	-0.5489	20948	22227	8	ENSDARG00000057556	rpl17	ribosomal protein L17	-3.45021	-0.213477	0.00252815
														wh86	Fatty acid degradation - Danio rerio (zebrafish)	DRE00071	-2.0271	0.0003	-0.5489	20948	22396	9	ENSDARG00000089922	dsn1	DSN1 component of MIS12 kinetochore complex	-3.60222	-1.00766	0.00152478
														wh86	Fatty acid degradation - Danio rerio (zebrafish)	DRE00071	-2.0271	0.0003	-0.5489	20948	22852	10	ENSDARG00000039005	trappc1	trafficking protein particle complex subunit 1	-4.02445	-0.366656	0.000336
														wh86	Fatty acid degradation - Danio rerio (zebrafish)	DRE00071	-2.0271	0.0003	-0.5489	20948	23078	11	ENSDARG00000076299	NA	elastin microfibril interfacer 3b	-4.28912	-0.616951	0.000119
														wh86	Fatty acid degradation - Danio rerio (zebrafish)	DRE00071	-2.0271	0.0003	-0.5489	20948	23176	12	ENSDARG00000059613	nprl2	NPR2 like, GATOR1 complex subunit	-4.42256	-0.780607	6.85e-05
														wh86	Fatty acid degradation - Danio rerio (zebrafish)	DRE00071	-2.0271	0.0003	-0.5489	20948	23280	13	ENSDARG00000015901	ptbp2b	polypyrimidine tract binding protein 2b	-4.56438	-0.377367	3.77e-05
														wh86	Fatty acid degradation - Danio rerio (zebrafish)	DRE00071	-2.0271	0.0003	-0.5489	20948	23322	14	ENSDARG00000019601	col12a1b	collagen, type XII, alpha 1b	-4.6443	-0.543519	2.66e-05
														wh86	Fatty acid degradation - Danio rerio (zebrafish)	DRE00071	-2.0271	0.0003	-0.5489	20948	23342	15	ENSDARG00000078546	cars2	cysteinyl-tRNA synthetase 2, mitochondrial	-4.68388	-0.749031	2.23e-05
														wh86	Fatty acid degradation - Danio rerio (zebrafish)	DRE00071	-2.0271	0.0003	-0.5489	20948	23557	16	ENSDARG00000035859	angptl4	angiopoietin-like 4	-5.05796	-0.580959	4e-06
														wh86	Fatty acid degradation - Danio rerio (zebrafish)	DRE00071	-2.0271	0.0003	-0.5489	20948	23677	17	ENSDARG00000010862	amt	aminomethyltransferase	-5.27499	-0.529694	1.38e-06
														wh86	Fatty acid degradation - Danio rerio (zebrafish)	DRE00071	-2.0271	0.0003	-0.5489	20948	23832	18	ENSDARG00000045677	opn1sw1	opsin 1 (cone pigments), short-wave-sensitive 1	-5.62883	-1.76071	2.25e-07
														wh86	Fatty acid degradation - Danio rerio (zebrafish)	DRE00071	-2.0271	0.0003	-0.5489	20948	23902	19	ENSDARG00000075697	si:ch73-380l3.1	si:ch73-380l3.1	-5.8613	-1.07852	6.28e-08
														wh86	Fatty acid degradation - Danio rerio (zebrafish)	DRE00071	-2.0271	0.0003	-0.5489	20948	24059	20	ENSDARG00000045737	guca1g	guanylate cyclase activator 1g	-6.36806	-1.41677	3.27e-09
														wh86	Fatty acid degradation - Danio rerio (zebrafish)	DRE00071	-2.0271	0.0003	-0.5489	20948	24070	21	ENSDARG00000071626	ptgdsb.2	prostaglandin D2 synthase b, tandem duplicate 2	-6.40098	-0.728227	2.68e-09
														wh86	Fatty acid degradation - Danio rerio (zebrafish)	DRE00071	-2.0271	0.0003	-0.5489	20948	24076	22	ENSDARG00000037071	rps26	ribosomal protein S26	-6.42741	-0.423431	2.28e-09
														wh86	Fatty acid degradation - Danio rerio (zebrafish)	DRE00071	-2.0271	0.0003	-0.5489	20948	24317	23	ENSDARG00000098724	rgrb	retinal G protein coupled receptor b	-7.69439	-0.865915	4.66e-13
														wh86	Fatty acid degradation - Danio rerio (zebrafish)	DRE00071	-2.0271	0.0003	-0.5489	20948	24474	24	ENSDARG00000023082	krt1-19d	keratin, type 1, gene 19d	-10.4268	-0.865005	2.26e-23
														wh86	FoxO signaling pathway - Danio rerio (zebrafish)	DRE04068	1.6776	0.0177	0.4235	3991	21	1	ENSDARG00000089853	si:dkey-22n8.3	si:dkey-22n8.3	14.6719	3.30255	9.38e-46
														wh86	FoxO signaling pathway - Danio rerio (zebrafish)	DRE04068	1.6776	0.0177	0.4235	3991	29	2	ENSDARG00000100515	dusp1	dual specificity phosphatase 1	14.0796	1.14039	3.54e-42
														wh86	FoxO signaling pathway - Danio rerio (zebrafish)	DRE04068	1.6776	0.0177	0.4235	3991	74	3	ENSDARG00000093381	tgm2l	transglutaminase 2, like	12.2692	2.0698	3.68e-32
														wh86	FoxO signaling pathway - Danio rerio (zebrafish)	DRE04068	1.6776	0.0177	0.4235	3991	75	4	ENSDARG00000022712	stat3	signal transducer and activator of transcription 3 (acute-phase response factor)	12.1919	1.51458	9.44e-32
														wh86	FoxO signaling pathway - Danio rerio (zebrafish)	DRE04068	1.6776	0.0177	0.4235	3991	167	5	ENSDARG00000042172	c7a	complement component 7a	10.1988	1.56125	2.23e-22
														wh86	FoxO signaling pathway - Danio rerio (zebrafish)	DRE04068	1.6776	0.0177	0.4235	3991	179	6	ENSDARG00000110963	trib1	tribbles pseudokinase 1	10.0766	0.958367	7.22e-22
														wh86	FoxO signaling pathway - Danio rerio (zebrafish)	DRE04068	1.6776	0.0177	0.4235	3991	270	7	ENSDARG00000105287	mpp1	MAGUK p55 scaffold protein 1	9.0842	0.705267	6.85e-18
														wh86	FoxO signaling pathway - Danio rerio (zebrafish)	DRE04068	1.6776	0.0177	0.4235	3991	288	8	ENSDARG00000099425	NA	NA	8.92583	1.10297	2.68e-17
														wh86	FoxO signaling pathway - Danio rerio (zebrafish)	DRE04068	1.6776	0.0177	0.4235	3991	531	9	ENSDARG00000102765	lonp1	lon peptidase 1, mitochondrial	7.62238	1.02896	7.81e-13
														wh86	FoxO signaling pathway - Danio rerio (zebrafish)	DRE04068	1.6776	0.0177	0.4235	3991	601	10	ENSDARG00000040527	siae	sialic acid acetylesterase	7.34188	0.826206	5.7e-12
														wh86	FoxO signaling pathway - Danio rerio (zebrafish)	DRE04068	1.6776	0.0177	0.4235	3991	619	11	ENSDARG00000115549	NCEH1	neutral cholesterol ester hydrolase 1b, tandem duplicate 2	7.25815	1.84458	1.02e-11
														wh86	FoxO signaling pathway - Danio rerio (zebrafish)	DRE04068	1.6776	0.0177	0.4235	3991	624	12	ENSDARG00000037859	il11a	interleukin 11a	7.23547	5.06637	1.19e-11
														wh86	FoxO signaling pathway - Danio rerio (zebrafish)	DRE04068	1.6776	0.0177	0.4235	3991	722	13	ENSDARG00000061416	c2cd4a	C2 calcium dependent domain containing 4A	6.92144	1.16027	9.71e-11
														wh86	FoxO signaling pathway - Danio rerio (zebrafish)	DRE04068	1.6776	0.0177	0.4235	3991	745	14	ENSDARG00000002917	gls2b	glutaminase 2b (liver, mitochondrial)	6.8384	1.09641	1.69e-10
														wh86	FoxO signaling pathway - Danio rerio (zebrafish)	DRE04068	1.6776	0.0177	0.4235	3991	761	15	ENSDARG00000096898	si:dkey-96g2.2	NA	6.79181	4.43982	2.29e-10
														wh86	FoxO signaling pathway - Danio rerio (zebrafish)	DRE04068	1.6776	0.0177	0.4235	3991	809	16	ENSDARG00000038561	klf6b	Kruppel like factor 6b	6.65648	1.16295	5.4e-10
														wh86	FoxO signaling pathway - Danio rerio (zebrafish)	DRE04068	1.6776	0.0177	0.4235	3991	882	17	ENSDARG00000016396	fam219aa	family with sequence similarity 219 member Aa	6.42448	0.83152	2.32e-09
														wh86	FoxO signaling pathway - Danio rerio (zebrafish)	DRE04068	1.6776	0.0177	0.4235	3991	959	18	ENSDARG00000055252	snap23.2	synaptosome associated protein 23.2	6.22811	1.17532	7.52e-09
														wh86	FoxO signaling pathway - Danio rerio (zebrafish)	DRE04068	1.6776	0.0177	0.4235	3991	967	19	ENSDARG00000022232	ppan	peter pan homolog	6.20618	0.793935	8.55e-09
														wh86	FoxO signaling pathway - Danio rerio (zebrafish)	DRE04068	1.6776	0.0177	0.4235	3991	1031	20	ENSDARG00000057352	slc25a29	solute carrier family 25 member 29	6.00534	0.855338	2.77e-08
														wh86	FoxO signaling pathway - Danio rerio (zebrafish)	DRE04068	1.6776	0.0177	0.4235	3991	1046	21	ENSDARG00000099712	zgc:163073	zgc:163073	5.95155	0.5668	3.77e-08
														wh86	FoxO signaling pathway - Danio rerio (zebrafish)	DRE04068	1.6776	0.0177	0.4235	3991	1201	22	ENSDARG00000018976	sptlc2a	serine palmitoyltransferase, long chain base subunit 2a	5.59805	0.588402	2.64e-07
														wh86	FoxO signaling pathway - Danio rerio (zebrafish)	DRE04068	1.6776	0.0177	0.4235	3991	1349	23	ENSDARG00000035507	ddx31	DEAD (Asp-Glu-Ala-Asp) box polypeptide 31	5.33067	0.681165	1.05e-06
														wh86	FoxO signaling pathway - Danio rerio (zebrafish)	DRE04068	1.6776	0.0177	0.4235	3991	1371	24	ENSDARG00000036912	edn1	endothelin 1	5.29855	0.792282	1.23e-06
														wh86	FoxO signaling pathway - Danio rerio (zebrafish)	DRE04068	1.6776	0.0177	0.4235	3991	1377	25	ENSDARG00000045051	slc16a3b	solute carrier family 16 member 3b	5.2918	0.690445	1.27e-06
														wh86	FoxO signaling pathway - Danio rerio (zebrafish)	DRE04068	1.6776	0.0177	0.4235	3991	1422	26	ENSDARG00000074771	ifngr1	interferon gamma receptor 1	5.19305	0.974102	2.07e-06
														wh86	FoxO signaling pathway - Danio rerio (zebrafish)	DRE04068	1.6776	0.0177	0.4235	3991	1463	27	ENSDARG00000077339	ptrh2	peptidyl-tRNA hydrolase 2	5.12027	0.833163	2.95e-06
														wh86	FoxO signaling pathway - Danio rerio (zebrafish)	DRE04068	1.6776	0.0177	0.4235	3991	1523	28	ENSDARG00000062237	nfs1	NFS1 cysteine desulfurase	5.00034	0.420229	5.26e-06
														wh86	FoxO signaling pathway - Danio rerio (zebrafish)	DRE04068	1.6776	0.0177	0.4235	3991	1545	29	ENSDARG00000092460	kifl	kinesin family-like	4.9723	1.96915	6e-06
														wh86	FoxO signaling pathway - Danio rerio (zebrafish)	DRE04068	1.6776	0.0177	0.4235	3991	1557	30	ENSDARG00000104401	yme1l1b	YME1-like 1b	4.95858	0.477044	6.39e-06
														wh86	FoxO signaling pathway - Danio rerio (zebrafish)	DRE04068	1.6776	0.0177	0.4235	3991	1612	31	ENSDARG00000005104	limk2	LIM domain kinase 2	4.88634	0.428916	8.91e-06
														wh86	FoxO signaling pathway - Danio rerio (zebrafish)	DRE04068	1.6776	0.0177	0.4235	3991	1658	32	ENSDARG00000078042	il10rb	interleukin 10 receptor, beta	4.81406	0.494248	1.24e-05
														wh86	FoxO signaling pathway - Danio rerio (zebrafish)	DRE04068	1.6776	0.0177	0.4235	3991	1711	33	ENSDARG00000098135	stk40	serine/threonine kinase 40	4.73623	0.656726	1.76e-05
														wh86	FoxO signaling pathway - Danio rerio (zebrafish)	DRE04068	1.6776	0.0177	0.4235	3991	1773	34	ENSDARG00000092191	si:dkey-238c7.13	NA	4.65032	1.8304	2.59e-05
														wh86	FoxO signaling pathway - Danio rerio (zebrafish)	DRE04068	1.6776	0.0177	0.4235	3991	1792	35	ENSDARG00000078652	zfyve1	zinc finger, FYVE domain containing 1	4.62565	0.599987	2.88e-05
														wh86	FoxO signaling pathway - Danio rerio (zebrafish)	DRE04068	1.6776	0.0177	0.4235	3991	1796	36	ENSDARG00000105641	si:ch211-98n17.5	si:ch211-98n17.5	4.62209	0.388135	2.92e-05
														wh86	FoxO signaling pathway - Danio rerio (zebrafish)	DRE04068	1.6776	0.0177	0.4235	3991	1936	37	ENSDARG00000036212	tbc1d5	TBC1 domain family, member 5	4.43816	0.344166	6.42e-05
														wh86	FoxO signaling pathway - Danio rerio (zebrafish)	DRE04068	1.6776	0.0177	0.4235	3991	2049	38	ENSDARG00000068628	rab8b	RAB8B, member RAS oncogene family	4.30312	0.48307	0.000112
														wh86	FoxO signaling pathway - Danio rerio (zebrafish)	DRE04068	1.6776	0.0177	0.4235	3991	2059	39	ENSDARG00000020235	septin9a	septin 9a	4.27984	0.329147	0.000123
														wh86	FoxO signaling pathway - Danio rerio (zebrafish)	DRE04068	1.6776	0.0177	0.4235	3991	2493	40	ENSDARG00000055676	armt1	damage control phosphatase 1	3.78039	0.487811	0.000822
														wh86	FoxO signaling pathway - Danio rerio (zebrafish)	DRE04068	1.6776	0.0177	0.4235	3991	2902	41	ENSDARG00000104139	atp1a3b	ATPase Na+/K+ transporting subunit alpha 3b	3.3994	0.312636	0.0029741
														wh86	FoxO signaling pathway - Danio rerio (zebrafish)	DRE04068	1.6776	0.0177	0.4235	3991	2970	42	ENSDARG00000016815	dnai7	dynein axonemal intermediate chain 7	3.34784	0.954387	0.00349539
														wh86	FoxO signaling pathway - Danio rerio (zebrafish)	DRE04068	1.6776	0.0177	0.4235	3991	3054	43	ENSDARG00000030402	twist1a	twist family bHLH transcription factor 1a	3.28532	0.372886	0.00425399
														wh86	FoxO signaling pathway - Danio rerio (zebrafish)	DRE04068	1.6776	0.0177	0.4235	3991	3107	44	ENSDARG00000023989	pef1	penta-EF-hand domain containing 1	3.23018	0.278018	0.0050493
														wh86	FoxO signaling pathway - Danio rerio (zebrafish)	DRE04068	1.6776	0.0177	0.4235	3991	3134	45	ENSDARG00000009031	tnikb	TRAF2 and NCK interacting kinase b	3.19693	0.227422	0.00560772
														wh86	FoxO signaling pathway - Danio rerio (zebrafish)	DRE04068	1.6776	0.0177	0.4235	3991	3136	46	ENSDARG00000098764	musk	muscle, skeletal, receptor tyrosine kinase	3.19534	0.387345	0.0056358
														wh86	FoxO signaling pathway - Danio rerio (zebrafish)	DRE04068	1.6776	0.0177	0.4235	3991	3161	47	ENSDARG00000089162	afap1l1a	actin filament associated protein 1-like 1a	3.17503	0.357819	0.00597857
														wh86	FoxO signaling pathway - Danio rerio (zebrafish)	DRE04068	1.6776	0.0177	0.4235	3991	3227	48	ENSDARG00000034117	rarga	retinoic acid receptor gamma a	3.12574	0.220068	0.00691137
														wh86	FoxO signaling pathway - Danio rerio (zebrafish)	DRE04068	1.6776	0.0177	0.4235	3991	3270	49	ENSDARG00000088807	klhl22	kelch-like family member 22	3.09057	0.352021	0.0076677
														wh86	FoxO signaling pathway - Danio rerio (zebrafish)	DRE04068	1.6776	0.0177	0.4235	3991	3320	50	ENSDARG00000093048	si:ch211-158d24.4	si:ch211-158d24.4	3.06049	0.470369	0.00835851
														wh86	FoxO signaling pathway - Danio rerio (zebrafish)	DRE04068	1.6776	0.0177	0.4235	3991	3437	51	ENSDARG00000103533	clec14a	C-type lectin domain containing 14A	2.96081	0.302158	0.0111282
														wh86	FoxO signaling pathway - Danio rerio (zebrafish)	DRE04068	1.6776	0.0177	0.4235	3991	3454	52	ENSDARG00000093199	si:ch211-212c13.10	alpha-2-macroglobulin 2, member a	2.94958	0.480152	0.0114634
														wh86	FoxO signaling pathway - Danio rerio (zebrafish)	DRE04068	1.6776	0.0177	0.4235	3991	3495	53	ENSDARG00000105321	aspscr1	ASPSCR1 tether for SLC2A4, UBX domain containing	2.92455	0.323822	0.0122583
														wh86	FoxO signaling pathway - Danio rerio (zebrafish)	DRE04068	1.6776	0.0177	0.4235	3991	3563	54	ENSDARG00000030775	sybl1	synaptobrevin-like 1	2.87261	0.270884	0.0141529
														wh86	FoxO signaling pathway - Danio rerio (zebrafish)	DRE04068	1.6776	0.0177	0.4235	3991	3725	55	ENSDARG00000097487	pfn4	profilin family member 4	2.75137	0.74377	0.0195459
														wh86	FoxO signaling pathway - Danio rerio (zebrafish)	DRE04068	1.6776	0.0177	0.4235	3991	3753	56	ENSDARG00000043133	cldnf	claudin f	2.7369	0.403947	0.0202469
														wh86	FoxO signaling pathway - Danio rerio (zebrafish)	DRE04068	1.6776	0.0177	0.4235	3991	3963	57	ENSDARG00000041623	mt2	metallothionein 2	2.59831	0.271972	0.0287693
														wh86	FoxO signaling pathway - Danio rerio (zebrafish)	DRE04068	1.6776	0.0177	0.4235	3991	3979	58	ENSDARG00000090557	mfap4.5	microfibril associated protein 4, tandem duplicate 5	2.58883	0.511248	0.0294092
														wh86	FoxO signaling pathway - Danio rerio (zebrafish)	DRE04068	1.6776	0.0177	0.4235	3991	3991	59	ENSDARG00000102587	mios	missing oocyte, meiosis regulator, homolog (Drosophila)	2.58317	0.276993	0.0297862
														wh86	Glutathione metabolism - Danio rerio (zebrafish)	DRE00480	-1.7197	0.0144	-0.4469	22582	22583	1	ENSDARG00000026098	si:dkey-13a21.4	si:dkey-13a21.4	-3.75771	-1.09775	0.000891
														wh86	Glutathione metabolism - Danio rerio (zebrafish)	DRE00480	-1.7197	0.0144	-0.4469	22582	22617	2	ENSDARG00000009782	myh11a	myosin, heavy chain 11a, smooth muscle	-3.7926	-0.278183	0.000786
														wh86	Glutathione metabolism - Danio rerio (zebrafish)	DRE00480	-1.7197	0.0144	-0.4469	22582	22870	3	ENSDARG00000117555	NA	NA	-4.04255	-0.914297	0.000314
														wh86	Glutathione metabolism - Danio rerio (zebrafish)	DRE00480	-1.7197	0.0144	-0.4469	22582	23301	4	ENSDARG00000044491	kif20a	kinesin family member 20A	-4.61044	-0.889919	3.08e-05
														wh86	Glutathione metabolism - Danio rerio (zebrafish)	DRE00480	-1.7197	0.0144	-0.4469	22582	23525	5	ENSDARG00000023694	spon1b	spondin 1b	-5.0071	-0.447074	5.09e-06
														wh86	Glutathione metabolism - Danio rerio (zebrafish)	DRE00480	-1.7197	0.0144	-0.4469	22582	23644	6	ENSDARG00000023272	tfap2d	transcription factor AP-2 delta (activating enhancer binding protein 2 delta)	-5.22469	-0.66732	1.77e-06
														wh86	Glutathione metabolism - Danio rerio (zebrafish)	DRE00480	-1.7197	0.0144	-0.4469	22582	23716	7	ENSDARG00000098586	zgc:194887	zgc:194887	-5.34212	-2.07265	9.94e-07
														wh86	Glutathione metabolism - Danio rerio (zebrafish)	DRE00480	-1.7197	0.0144	-0.4469	22582	23728	8	ENSDARG00000016704	pbld	phenazine biosynthesis like protein domain containing	-5.36266	-1.3308	8.98e-07
														wh86	Glutathione metabolism - Danio rerio (zebrafish)	DRE00480	-1.7197	0.0144	-0.4469	22582	23969	9	ENSDARG00000060871	mctp1b	multiple C2 domains, transmembrane 1b	-6.0714	-1.23236	1.88e-08
														wh86	Glutathione metabolism - Danio rerio (zebrafish)	DRE00480	-1.7197	0.0144	-0.4469	22582	24034	10	ENSDARG00000030215	matn1	matrilin 1	-6.28859	-0.799919	5.24e-09
														wh86	Glutathione metabolism - Danio rerio (zebrafish)	DRE00480	-1.7197	0.0144	-0.4469	22582	24098	11	ENSDARG00000102004	apoea	apolipoprotein Ea	-6.52625	-0.793616	1.23e-09
														wh86	Glutathione metabolism - Danio rerio (zebrafish)	DRE00480	-1.7197	0.0144	-0.4469	22582	24200	12	ENSDARG00000099276	ugt5b3	UDP glucuronosyltransferase 5 family, polypeptide B3	-7.0746	-0.93385	3.51e-11
														wh86	Glutathione metabolism - Danio rerio (zebrafish)	DRE00480	-1.7197	0.0144	-0.4469	22582	24219	13	ENSDARG00000032010	slc15a2	solute carrier family 15 member 2	-7.15225	-0.995549	2.11e-11
														wh86	Glutathione metabolism - Danio rerio (zebrafish)	DRE00480	-1.7197	0.0144	-0.4469	22582	24282	14	ENSDARG00000074989	sparcl1	SPARC-like 1	-7.44931	-0.974755	2.69e-12
														wh86	Glutathione metabolism - Danio rerio (zebrafish)	DRE00480	-1.7197	0.0144	-0.4469	22582	24312	15	ENSDARG00000060350	apoda.2	apolipoprotein Da, duplicate 2	-7.65267	-0.713554	6.31e-13
														wh86	Glutathione metabolism - Danio rerio (zebrafish)	DRE00480	-1.7197	0.0144	-0.4469	22582	24428	16	ENSDARG00000060345	apoda.1	apolipoprotein Da, duplicate 1	-9.07228	-1.20098	7.58e-18
														wh86	Glutathione metabolism - Danio rerio (zebrafish)	DRE00480	-1.7197	0.0144	-0.4469	22582	24435	17	ENSDARG00000055192	zgc:136930	zgc:136930	-9.20973	-2.24422	2.26e-18
														wh86	Glutathione metabolism - Danio rerio (zebrafish)	DRE00480	-1.7197	0.0144	-0.4469	22582	24438	18	ENSDARG00000059227	fabp1b.1	fatty acid binding protein 1b, tandem duplicate 1	-9.2851	-1.16873	1.15e-18
														wh86	Glutathione metabolism - Danio rerio (zebrafish)	DRE00480	-1.7197	0.0144	-0.4469	22582	24442	19	ENSDARG00000015314	zc4h2	zinc finger, C4H2 domain containing	-9.36733	-0.555025	5.54e-19
														wh86	Glutathione metabolism - Danio rerio (zebrafish)	DRE00480	-1.7197	0.0144	-0.4469	22582	24463	20	ENSDARG00000076532	si:ch211-222l21.1	si:ch211-222l21.1	-10.041	-0.726852	1.02e-21
														wh86	Glutathione metabolism - Danio rerio (zebrafish)	DRE00480	-1.7197	0.0144	-0.4469	22582	24479	21	ENSDARG00000097804	lypc	ly6 domain containing, pigment cell	-10.5222	-1.60819	8.81e-24
														wh86	Glutathione metabolism - Danio rerio (zebrafish)	DRE00480	-1.7197	0.0144	-0.4469	22582	24487	22	ENSDARG00000103659	bco1l	beta-carotene oxygenase 1, like	-10.8316	-1.87538	3.66e-25
														wh86	Glycerophospholipid metabolism - Danio rerio (zebrafish)	DRE00564	1.6979	0.0166	0.4528	5018	33	1	ENSDARG00000038068	ddx5	DEAD (Asp-Glu-Ala-Asp) box helicase 5	13.638	1.08306	1.49e-39
														wh86	Glycerophospholipid metabolism - Danio rerio (zebrafish)	DRE00564	1.6979	0.0166	0.4528	5018	84	2	ENSDARG00000007823	atf3	activating transcription factor 3	11.9573	2.46194	1.43e-30
														wh86	Glycerophospholipid metabolism - Danio rerio (zebrafish)	DRE00564	1.6979	0.0166	0.4528	5018	437	3	ENSDARG00000052011	rrad	Ras-related associated with diabetes	7.99706	0.835602	4.93e-14
														wh86	Glycerophospholipid metabolism - Danio rerio (zebrafish)	DRE00564	1.6979	0.0166	0.4528	5018	503	4	ENSDARG00000010531	scamp4	secretory carrier membrane protein 4	7.75567	0.749518	2.95e-13
														wh86	Glycerophospholipid metabolism - Danio rerio (zebrafish)	DRE00564	1.6979	0.0166	0.4528	5018	621	5	ENSDARG00000104555	sh2d3cb	SH2 domain containing 3Cb	7.25067	1.07809	1.07e-11
														wh86	Glycerophospholipid metabolism - Danio rerio (zebrafish)	DRE00564	1.6979	0.0166	0.4528	5018	642	6	ENSDARG00000069388	tmem88b	transmembrane protein 88 b	7.16458	1.17517	1.94e-11
														wh86	Glycerophospholipid metabolism - Danio rerio (zebrafish)	DRE00564	1.6979	0.0166	0.4528	5018	660	7	ENSDARG00000036028	arrdc3b	arrestin domain containing 3b	7.11852	1.01833	2.61e-11
														wh86	Glycerophospholipid metabolism - Danio rerio (zebrafish)	DRE00564	1.6979	0.0166	0.4528	5018	740	8	ENSDARG00000062385	flcn	folliculin	6.865	0.545816	1.41e-10
														wh86	Glycerophospholipid metabolism - Danio rerio (zebrafish)	DRE00564	1.6979	0.0166	0.4528	5018	974	9	ENSDARG00000025340	tusc2b	tumor suppressor 2, mitochondrial calcium regulator b	6.18596	0.526033	9.63e-09
														wh86	Glycerophospholipid metabolism - Danio rerio (zebrafish)	DRE00564	1.6979	0.0166	0.4528	5018	1003	10	ENSDARG00000074120	usp2b	ubiquitin specific peptidase 2b	6.10058	1.00463	1.59e-08
														wh86	Glycerophospholipid metabolism - Danio rerio (zebrafish)	DRE00564	1.6979	0.0166	0.4528	5018	1138	11	ENSDARG00000056550	tango2	transport and golgi organization 2 homolog (Drosophila)	5.73765	0.605899	1.25e-07
														wh86	Glycerophospholipid metabolism - Danio rerio (zebrafish)	DRE00564	1.6979	0.0166	0.4528	5018	1236	12	ENSDARG00000086848	atad3	ATPase family AAA domain containing 3	5.54775	0.853138	3.43e-07
														wh86	Glycerophospholipid metabolism - Danio rerio (zebrafish)	DRE00564	1.6979	0.0166	0.4528	5018	1260	13	ENSDARG00000111491	mfap4.14	microfibril associated protein 4, tandem duplicate 14	5.48686	7.02466	4.74e-07
														wh86	Glycerophospholipid metabolism - Danio rerio (zebrafish)	DRE00564	1.6979	0.0166	0.4528	5018	1262	14	ENSDARG00000045153	slc16a8	solute carrier family 16 member 8	5.48538	1.44067	4.77e-07
														wh86	Glycerophospholipid metabolism - Danio rerio (zebrafish)	DRE00564	1.6979	0.0166	0.4528	5018	1334	15	ENSDARG00000030368	naa15b	N-alpha-acetyltransferase 15, NatA auxiliary subunit b	5.34589	0.458781	9.77e-07
														wh86	Glycerophospholipid metabolism - Danio rerio (zebrafish)	DRE00564	1.6979	0.0166	0.4528	5018	1661	16	ENSDARG00000040649	prickle1a	prickle homolog 1a	4.81151	0.639583	1.25e-05
														wh86	Glycerophospholipid metabolism - Danio rerio (zebrafish)	DRE00564	1.6979	0.0166	0.4528	5018	1662	17	ENSDARG00000068199	pld3	phospholipase D family member 3	4.81142	0.583763	1.25e-05
														wh86	Glycerophospholipid metabolism - Danio rerio (zebrafish)	DRE00564	1.6979	0.0166	0.4528	5018	1708	18	ENSDARG00000030753	prrg4	proline rich Gla (G-carboxyglutamic acid) 4 (transmembrane)	4.74146	0.480618	1.72e-05
														wh86	Glycerophospholipid metabolism - Danio rerio (zebrafish)	DRE00564	1.6979	0.0166	0.4528	5018	1857	19	ENSDARG00000104952	NA	NA	4.53379	0.680274	4.3e-05
														wh86	Glycerophospholipid metabolism - Danio rerio (zebrafish)	DRE00564	1.6979	0.0166	0.4528	5018	2169	20	ENSDARG00000111240	dhrs13a.2	dehydrogenase/reductase (SDR family) member 13a, tandem duplicate 2	4.15082	0.487926	0.000206
														wh86	Glycerophospholipid metabolism - Danio rerio (zebrafish)	DRE00564	1.6979	0.0166	0.4528	5018	2241	21	ENSDARG00000092999	tnni4b.1	troponin I4b, tandem duplicate 1	4.05291	1.29816	0.000302
														wh86	Glycerophospholipid metabolism - Danio rerio (zebrafish)	DRE00564	1.6979	0.0166	0.4528	5018	2333	22	ENSDARG00000091320	nlrc6	NLR family CARD domain containing 6	3.94984	0.575765	0.000445
														wh86	Glycerophospholipid metabolism - Danio rerio (zebrafish)	DRE00564	1.6979	0.0166	0.4528	5018	2466	23	ENSDARG00000104076	rnf126	ring finger protein 126	3.80832	0.39353	0.000744
														wh86	Glycerophospholipid metabolism - Danio rerio (zebrafish)	DRE00564	1.6979	0.0166	0.4528	5018	2508	24	ENSDARG00000013475	cct4	chaperonin containing TCP1, subunit 4 (delta)	3.76574	0.271552	0.000866
														wh86	Glycerophospholipid metabolism - Danio rerio (zebrafish)	DRE00564	1.6979	0.0166	0.4528	5018	3052	25	ENSDARG00000105114	crebrf	creb3 regulatory factor	3.28755	0.304702	0.00422191
														wh86	Glycerophospholipid metabolism - Danio rerio (zebrafish)	DRE00564	1.6979	0.0166	0.4528	5018	3070	26	ENSDARG00000044357	tbc1d23	TBC1 domain family, member 23	3.26988	0.281256	0.00446723
														wh86	Glycerophospholipid metabolism - Danio rerio (zebrafish)	DRE00564	1.6979	0.0166	0.4528	5018	3332	27	ENSDARG00000041137	dhrs13a.3	dehydrogenase/reductase (SDR family) member 13a, duplicate 3	3.05276	0.268257	0.00854594
														wh86	Glycerophospholipid metabolism - Danio rerio (zebrafish)	DRE00564	1.6979	0.0166	0.4528	5018	3426	28	ENSDARG00000104045	tlr22	toll-like receptor 22	2.97266	0.466736	0.0107618
														wh86	Glycerophospholipid metabolism - Danio rerio (zebrafish)	DRE00564	1.6979	0.0166	0.4528	5018	3461	29	ENSDARG00000100047	ergic1	endoplasmic reticulum-golgi intermediate compartment 1	2.94506	0.468165	0.0116066
														wh86	Glycerophospholipid metabolism - Danio rerio (zebrafish)	DRE00564	1.6979	0.0166	0.4528	5018	3515	30	ENSDARG00000024365	crlf1a	cytokine receptor-like factor 1a	2.91359	0.409058	0.0126328
														wh86	Glycerophospholipid metabolism - Danio rerio (zebrafish)	DRE00564	1.6979	0.0166	0.4528	5018	3519	31	ENSDARG00000052438	actr2a	actin related protein 2a	2.91028	0.195185	0.0127499
														wh86	Glycerophospholipid metabolism - Danio rerio (zebrafish)	DRE00564	1.6979	0.0166	0.4528	5018	3821	32	ENSDARG00000077495	ptpn9a	protein tyrosine phosphatase non-receptor type 9a	2.69036	0.353665	0.0227984
														wh86	Glycerophospholipid metabolism - Danio rerio (zebrafish)	DRE00564	1.6979	0.0166	0.4528	5018	3839	33	ENSDARG00000076155	mtpap	mitochondrial poly(A) polymerase	2.67903	0.411086	0.0234611
														wh86	Glycerophospholipid metabolism - Danio rerio (zebrafish)	DRE00564	1.6979	0.0166	0.4528	5018	4338	34	ENSDARG00000069853	txndc9	thioredoxin domain containing 9	2.38037	0.149759	0.0481073
														wh86	Glycerophospholipid metabolism - Danio rerio (zebrafish)	DRE00564	1.6979	0.0166	0.4528	5018	4565	35	ENSDARG00000058571	pdp2	putative pyruvate dehydrogenase phosphatase isoenzyme 2	2.23665	0.442473	0.0663442
														wh86	Glycerophospholipid metabolism - Danio rerio (zebrafish)	DRE00564	1.6979	0.0166	0.4528	5018	4652	36	ENSDARG00000097815	si:ch73-39o22.3	NA	2.19746	0.584848	0.0720712
														wh86	Glycerophospholipid metabolism - Danio rerio (zebrafish)	DRE00564	1.6979	0.0166	0.4528	5018	4802	37	ENSDARG00000115762	NA	NA	2.11645	0.380952	0.0852889
														wh86	Glycerophospholipid metabolism - Danio rerio (zebrafish)	DRE00564	1.6979	0.0166	0.4528	5018	4824	38	ENSDARG00000104223	lmbrd1	LMBR1 domain containing 1	2.10574	0.183311	0.0871092
														wh86	Glycerophospholipid metabolism - Danio rerio (zebrafish)	DRE00564	1.6979	0.0166	0.4528	5018	4838	39	ENSDARG00000046124	rab11fip1a	RAB11 family interacting protein 1 (class I) a	2.09572	0.248747	0.0888842
														wh86	Glycerophospholipid metabolism - Danio rerio (zebrafish)	DRE00564	1.6979	0.0166	0.4528	5018	4896	40	ENSDARG00000079791	radil2b	Ras association and DIL domains 2b	2.07116	0.509452	0.0931681
														wh86	Glycerophospholipid metabolism - Danio rerio (zebrafish)	DRE00564	1.6979	0.0166	0.4528	5018	4909	41	ENSDARG00000044584	tex261	testis expressed 261	2.06555	0.258516	0.0942116
														wh86	Glycerophospholipid metabolism - Danio rerio (zebrafish)	DRE00564	1.6979	0.0166	0.4528	5018	5018	42	ENSDARG00000071643	zgc:171490	zgc:171490	2.01211	0.416248	0.10461
														wh86	Glycolysis / Gluconeogenesis - Danio rerio (zebrafish)	DRE00010	-2.3187	0	-0.5917	21362	21363	1	ENSDARG00000052131	gli3	GLI family zinc finger 3	-2.83685	-0.367114	0.0156092
														wh86	Glycolysis / Gluconeogenesis - Danio rerio (zebrafish)	DRE00010	-2.3187	0	-0.5917	21362	21492	2	ENSDARG00000068480	map7d2a	MAP7 domain containing 2a	-2.9177	-0.268963	0.0124888
														wh86	Glycolysis / Gluconeogenesis - Danio rerio (zebrafish)	DRE00010	-2.3187	0	-0.5917	21362	21511	3	ENSDARG00000077791	brsk2b	BR serine/threonine kinase 2b	-2.929	-0.256142	0.0121219
														wh86	Glycolysis / Gluconeogenesis - Danio rerio (zebrafish)	DRE00010	-2.3187	0	-0.5917	21362	21900	4	ENSDARG00000026882	palm1a	paralemmin 1a	-3.18713	-0.31291	0.00576783
														wh86	Glycolysis / Gluconeogenesis - Danio rerio (zebrafish)	DRE00010	-2.3187	0	-0.5917	21362	22014	5	ENSDARG00000053586	creb1a	cAMP responsive element binding protein 1a	-3.26885	-0.250334	0.00448112
														wh86	Glycolysis / Gluconeogenesis - Danio rerio (zebrafish)	DRE00010	-2.3187	0	-0.5917	21362	22047	6	ENSDARG00000001431	actn3b	actinin alpha 3b	-3.2979	-0.258194	0.00409312
														wh86	Glycolysis / Gluconeogenesis - Danio rerio (zebrafish)	DRE00010	-2.3187	0	-0.5917	21362	22061	7	ENSDARG00000061728	acot13	acyl-CoA thioesterase 13	-3.31285	-0.441323	0.0039054
														wh86	Glycolysis / Gluconeogenesis - Danio rerio (zebrafish)	DRE00010	-2.3187	0	-0.5917	21362	22069	8	ENSDARG00000013794	klf11b	Kruppel like factor 11b	-3.31566	-0.385257	0.00387485
														wh86	Glycolysis / Gluconeogenesis - Danio rerio (zebrafish)	DRE00010	-2.3187	0	-0.5917	21362	22136	9	ENSDARG00000102184	mib1	MIB E3 ubiquitin protein ligase 1	-3.38467	-0.263952	0.00310642
														wh86	Glycolysis / Gluconeogenesis - Danio rerio (zebrafish)	DRE00010	-2.3187	0	-0.5917	21362	22175	10	ENSDARG00000006413	rpl38	ribosomal protein L38	-3.40878	-0.220132	0.00288695
														wh86	Glycolysis / Gluconeogenesis - Danio rerio (zebrafish)	DRE00010	-2.3187	0	-0.5917	21362	22227	11	ENSDARG00000057556	rpl17	ribosomal protein L17	-3.45021	-0.213477	0.00252815
														wh86	Glycolysis / Gluconeogenesis - Danio rerio (zebrafish)	DRE00010	-2.3187	0	-0.5917	21362	22242	12	ENSDARG00000097712	si:ch1073-443n13.2	NA	-3.46468	-0.669121	0.00241102
														wh86	Glycolysis / Gluconeogenesis - Danio rerio (zebrafish)	DRE00010	-2.3187	0	-0.5917	21362	22539	13	ENSDARG00000000472	cntn2	contactin 2	-3.71683	-0.397514	0.00102833
														wh86	Glycolysis / Gluconeogenesis - Danio rerio (zebrafish)	DRE00010	-2.3187	0	-0.5917	21362	22547	14	ENSDARG00000019835	nkx2.1	NK2 homeobox 1	-3.72659	-0.635739	0.000994
														wh86	Glycolysis / Gluconeogenesis - Danio rerio (zebrafish)	DRE00010	-2.3187	0	-0.5917	21362	23037	15	ENSDARG00000026577	cdk2	cyclin dependent kinase 2	-4.24958	-0.812194	0.000139
														wh86	Glycolysis / Gluconeogenesis - Danio rerio (zebrafish)	DRE00010	-2.3187	0	-0.5917	21362	23145	16	ENSDARG00000074927	bub1bb	BUB1 mitotic checkpoint serine/threonine kinase Bb	-4.36324	-0.966752	8.82e-05
														wh86	Glycolysis / Gluconeogenesis - Danio rerio (zebrafish)	DRE00010	-2.3187	0	-0.5917	21362	23176	17	ENSDARG00000059613	nprl2	NPR2 like, GATOR1 complex subunit	-4.42256	-0.780607	6.85e-05
														wh86	Glycolysis / Gluconeogenesis - Danio rerio (zebrafish)	DRE00010	-2.3187	0	-0.5917	21362	23273	18	ENSDARG00000023174	fez1	fasciculation and elongation protein zeta 1 (zygin I)	-4.54735	-0.345066	4.07e-05
														wh86	Glycolysis / Gluconeogenesis - Danio rerio (zebrafish)	DRE00010	-2.3187	0	-0.5917	21362	23298	19	ENSDARG00000029133	tubgcp3	tubulin gamma complex component 3	-4.60461	-0.478741	3.16e-05
														wh86	Glycolysis / Gluconeogenesis - Danio rerio (zebrafish)	DRE00010	-2.3187	0	-0.5917	21362	23322	20	ENSDARG00000019601	col12a1b	collagen, type XII, alpha 1b	-4.6443	-0.543519	2.66e-05
														wh86	Glycolysis / Gluconeogenesis - Danio rerio (zebrafish)	DRE00010	-2.3187	0	-0.5917	21362	23324	21	ENSDARG00000063910	mt-atp8	ATP synthase 8, mitochondrial	-4.64717	-0.380614	2.62e-05
														wh86	Glycolysis / Gluconeogenesis - Danio rerio (zebrafish)	DRE00010	-2.3187	0	-0.5917	21362	23539	22	ENSDARG00000067626	ywhag1	3-monooxygenase/tryptophan 5-monooxygenase activation protein, gamma polypeptide 1	-5.03024	-0.350091	4.56e-06
														wh86	Glycolysis / Gluconeogenesis - Danio rerio (zebrafish)	DRE00010	-2.3187	0	-0.5917	21362	23552	23	ENSDARG00000033845	igsf9ba	immunoglobulin superfamily, member 9Ba	-5.05015	-0.373229	4.15e-06
														wh86	Glycolysis / Gluconeogenesis - Danio rerio (zebrafish)	DRE00010	-2.3187	0	-0.5917	21362	23704	24	ENSDARG00000044954	slit1a	slit homolog 1a (Drosophila)	-5.32211	-0.641238	1.09e-06
														wh86	Glycolysis / Gluconeogenesis - Danio rerio (zebrafish)	DRE00010	-2.3187	0	-0.5917	21362	24057	25	ENSDARG00000030844	klf11a	Kruppel like factor 11a	-6.36103	-0.698569	3.4e-09
														wh86	Glycolysis / Gluconeogenesis - Danio rerio (zebrafish)	DRE00010	-2.3187	0	-0.5917	21362	24059	26	ENSDARG00000045737	guca1g	guanylate cyclase activator 1g	-6.36806	-1.41677	3.27e-09
														wh86	Glycolysis / Gluconeogenesis - Danio rerio (zebrafish)	DRE00010	-2.3187	0	-0.5917	21362	24070	27	ENSDARG00000071626	ptgdsb.2	prostaglandin D2 synthase b, tandem duplicate 2	-6.40098	-0.728227	2.68e-09
														wh86	Glycolysis / Gluconeogenesis - Danio rerio (zebrafish)	DRE00010	-2.3187	0	-0.5917	21362	24076	28	ENSDARG00000037071	rps26	ribosomal protein S26	-6.42741	-0.423431	2.28e-09
														wh86	Glycolysis / Gluconeogenesis - Danio rerio (zebrafish)	DRE00010	-2.3187	0	-0.5917	21362	24255	29	ENSDARG00000070656	cdca3	cell division cycle associated 3	-7.31755	-1.37955	6.77e-12
														wh86	Glycolysis / Gluconeogenesis - Danio rerio (zebrafish)	DRE00010	-2.3187	0	-0.5917	21362	24288	30	ENSDARG00000030479	hmgb1b	high mobility group box 1b	-7.50807	-0.457435	1.76e-12
														wh86	Glycolysis / Gluconeogenesis - Danio rerio (zebrafish)	DRE00010	-2.3187	0	-0.5917	21362	24317	31	ENSDARG00000098724	rgrb	retinal G protein coupled receptor b	-7.69439	-0.865915	4.66e-13
														wh86	Glycolysis / Gluconeogenesis - Danio rerio (zebrafish)	DRE00010	-2.3187	0	-0.5917	21362	24321	32	ENSDARG00000003835	stom	stomatin	-7.74021	-0.531368	3.3e-13
														wh86	Glycolysis / Gluconeogenesis - Danio rerio (zebrafish)	DRE00010	-2.3187	0	-0.5917	21362	24360	33	ENSDARG00000038658	cavin4a	caveolae associated protein 4a	-8.06736	-0.81302	2.89e-14
														wh86	Glycolysis / Gluconeogenesis - Danio rerio (zebrafish)	DRE00010	-2.3187	0	-0.5917	21362	24466	34	ENSDARG00000104829	zgc:112146	zgc:112146	-10.1102	-2.43377	5.22e-22
														wh86	Glycolysis / Gluconeogenesis - Danio rerio (zebrafish)	DRE00010	-2.3187	0	-0.5917	21362	24474	35	ENSDARG00000023082	krt1-19d	keratin, type 1, gene 19d	-10.4268	-0.865005	2.26e-23
														wh86	Glycolysis / Gluconeogenesis - Danio rerio (zebrafish)	DRE00010	-2.3187	0	-0.5917	21362	24502	36	ENSDARG00000029718	p2rx3b	purinergic receptor P2X, ligand-gated ion channel, 3b	-12.3374	-2.55199	1.62e-32
														wh86	Herpes simplex virus 1 infection - Danio rerio (zebrafish)	DRE05168	1.7843	0.008	0.4501	5156	7	1	ENSDARG00000038025	cbx7a	chromobox homolog 7a	16.4616	2.45418	1.78e-57
														wh86	Herpes simplex virus 1 infection - Danio rerio (zebrafish)	DRE05168	1.7843	0.008	0.4501	5156	40	2	ENSDARG00000061242	tuft1a	tuftelin 1a	13.2749	1.19989	1.62e-37
														wh86	Herpes simplex virus 1 infection - Danio rerio (zebrafish)	DRE05168	1.7843	0.008	0.4501	5156	106	3	ENSDARG00000025670	fstl3	follistatin-like 3 (secreted glycoprotein)	11.4451	1.34165	4.79e-28
														wh86	Herpes simplex virus 1 infection - Danio rerio (zebrafish)	DRE05168	1.7843	0.008	0.4501	5156	319	4	ENSDARG00000102048	slc25a43	solute carrier family 25 member 43	8.70043	0.990189	1.8e-16
														wh86	Herpes simplex virus 1 infection - Danio rerio (zebrafish)	DRE05168	1.7843	0.008	0.4501	5156	447	5	ENSDARG00000035985	fam210aa	mitochondrial inner membrane scaffold 1a	7.96659	0.973336	6.15e-14
														wh86	Herpes simplex virus 1 infection - Danio rerio (zebrafish)	DRE05168	1.7843	0.008	0.4501	5156	461	6	ENSDARG00000078751	tpp2	tripeptidyl peptidase 2	7.91751	1.05796	8.86e-14
														wh86	Herpes simplex virus 1 infection - Danio rerio (zebrafish)	DRE05168	1.7843	0.008	0.4501	5156	601	7	ENSDARG00000040527	siae	sialic acid acetylesterase	7.34188	0.826206	5.7e-12
														wh86	Herpes simplex virus 1 infection - Danio rerio (zebrafish)	DRE05168	1.7843	0.008	0.4501	5156	720	8	ENSDARG00000075549	cdh5	cadherin 5	6.92834	0.684267	9.28e-11
														wh86	Herpes simplex virus 1 infection - Danio rerio (zebrafish)	DRE05168	1.7843	0.008	0.4501	5156	785	9	ENSDARG00000091136	zgc:174259	zgc:174259	6.72006	1.72089	3.61e-10
														wh86	Herpes simplex virus 1 infection - Danio rerio (zebrafish)	DRE05168	1.7843	0.008	0.4501	5156	804	10	ENSDARG00000035264	riok2	RIO kinase 2 (yeast)	6.66383	0.87602	5.17e-10
														wh86	Herpes simplex virus 1 infection - Danio rerio (zebrafish)	DRE05168	1.7843	0.008	0.4501	5156	854	11	ENSDARG00000012495	mphosph10	M-phase phosphoprotein 10 (U3 small nucleolar ribonucleoprotein)	6.50218	0.716577	1.44e-09
														wh86	Herpes simplex virus 1 infection - Danio rerio (zebrafish)	DRE05168	1.7843	0.008	0.4501	5156	874	12	ENSDARG00000003217	urb2	URB2 ribosome biogenesis homolog	6.45537	0.98265	1.91e-09
														wh86	Herpes simplex virus 1 infection - Danio rerio (zebrafish)	DRE05168	1.7843	0.008	0.4501	5156	877	13	ENSDARG00000007130	mrto4	MRT4 homolog, ribosome maturation factor	6.44043	0.787448	2.11e-09
														wh86	Herpes simplex virus 1 infection - Danio rerio (zebrafish)	DRE05168	1.7843	0.008	0.4501	5156	900	14	ENSDARG00000054202	hbl4	hexose-binding lectin 4	6.37056	0.879106	3.22e-09
														wh86	Herpes simplex virus 1 infection - Danio rerio (zebrafish)	DRE05168	1.7843	0.008	0.4501	5156	928	15	ENSDARG00000107130	NA	NA	6.30504	1.13916	4.75e-09
														wh86	Herpes simplex virus 1 infection - Danio rerio (zebrafish)	DRE05168	1.7843	0.008	0.4501	5156	1000	16	ENSDARG00000009040	si:ch73-141c7.1	si:ch73-141c7.1	6.10738	0.753791	1.53e-08
														wh86	Herpes simplex virus 1 infection - Danio rerio (zebrafish)	DRE05168	1.7843	0.008	0.4501	5156	1152	17	ENSDARG00000032631	ltb4r	leukotriene B4 receptor	5.68906	1.73836	1.63e-07
														wh86	Herpes simplex virus 1 infection - Danio rerio (zebrafish)	DRE05168	1.7843	0.008	0.4501	5156	1175	18	ENSDARG00000033609	map1lc3a	microtubule-associated protein 1 light chain 3 alpha	5.64519	0.48919	2.06e-07
														wh86	Herpes simplex virus 1 infection - Danio rerio (zebrafish)	DRE05168	1.7843	0.008	0.4501	5156	1198	19	ENSDARG00000077573	tmprss13b	transmembrane serine protease 13b	5.59988	1.12119	2.61e-07
														wh86	Herpes simplex virus 1 infection - Danio rerio (zebrafish)	DRE05168	1.7843	0.008	0.4501	5156	1356	20	ENSDARG00000010250	nqo1	NAD(P)H dehydrogenase, quinone 1	5.32233	0.412068	1.09e-06
														wh86	Herpes simplex virus 1 infection - Danio rerio (zebrafish)	DRE05168	1.7843	0.008	0.4501	5156	1421	21	ENSDARG00000060522	rfk	riboflavin kinase	5.19346	0.870862	2.07e-06
														wh86	Herpes simplex virus 1 infection - Danio rerio (zebrafish)	DRE05168	1.7843	0.008	0.4501	5156	1509	22	ENSDARG00000003866	tm9sf2	transmembrane 9 superfamily member 2	5.0283	0.351684	4.6e-06
														wh86	Herpes simplex virus 1 infection - Danio rerio (zebrafish)	DRE05168	1.7843	0.008	0.4501	5156	1526	23	ENSDARG00000029766	nr1i2	nuclear receptor subfamily 1, group I, member 2	4.99284	0.552964	5.46e-06
														wh86	Herpes simplex virus 1 infection - Danio rerio (zebrafish)	DRE05168	1.7843	0.008	0.4501	5156	1604	24	ENSDARG00000025797	abhd2a	abhydrolase domain containing 2, acylglycerol lipase a	4.89167	0.967901	8.71e-06
														wh86	Herpes simplex virus 1 infection - Danio rerio (zebrafish)	DRE05168	1.7843	0.008	0.4501	5156	1711	25	ENSDARG00000098135	stk40	serine/threonine kinase 40	4.73623	0.656726	1.76e-05
														wh86	Herpes simplex virus 1 infection - Danio rerio (zebrafish)	DRE05168	1.7843	0.008	0.4501	5156	1790	26	ENSDARG00000057353	ehbp1l1a	EH domain binding protein 1-like 1a	4.62717	0.478734	2.86e-05
														wh86	Herpes simplex virus 1 infection - Danio rerio (zebrafish)	DRE05168	1.7843	0.008	0.4501	5156	1796	27	ENSDARG00000105641	si:ch211-98n17.5	si:ch211-98n17.5	4.62209	0.388135	2.92e-05
														wh86	Herpes simplex virus 1 infection - Danio rerio (zebrafish)	DRE05168	1.7843	0.008	0.4501	5156	1882	28	ENSDARG00000054433	yipf6	Yip1 domain family, member 6	4.50918	0.442939	4.76e-05
														wh86	Herpes simplex virus 1 infection - Danio rerio (zebrafish)	DRE05168	1.7843	0.008	0.4501	5156	1931	29	ENSDARG00000053820	pcmtd2a	protein-L-isoaspartate (D-aspartate) O-methyltransferase domain containing 2a	4.44737	0.445736	6.18e-05
														wh86	Herpes simplex virus 1 infection - Danio rerio (zebrafish)	DRE05168	1.7843	0.008	0.4501	5156	2014	30	ENSDARG00000078585	mon1a	MON1 secretory trafficking family member A	4.33731	0.661319	9.78e-05
														wh86	Herpes simplex virus 1 infection - Danio rerio (zebrafish)	DRE05168	1.7843	0.008	0.4501	5156	2137	31	ENSDARG00000060366	slc12a9	solute carrier family 12 member 9	4.19384	0.509145	0.000174
														wh86	Herpes simplex virus 1 infection - Danio rerio (zebrafish)	DRE05168	1.7843	0.008	0.4501	5156	2152	32	ENSDARG00000060051	slc47a2.1	solute carrier family 47 member 2, tandem duplicate 1	4.17667	0.527654	0.000186
														wh86	Herpes simplex virus 1 infection - Danio rerio (zebrafish)	DRE05168	1.7843	0.008	0.4501	5156	2155	33	ENSDARG00000030340	guk1a	guanylate kinase 1a	4.16803	0.32527	0.000193
														wh86	Herpes simplex virus 1 infection - Danio rerio (zebrafish)	DRE05168	1.7843	0.008	0.4501	5156	2300	34	ENSDARG00000071014	s100u	S100 calcium binding protein U	3.98861	0.36867	0.000385
														wh86	Herpes simplex virus 1 infection - Danio rerio (zebrafish)	DRE05168	1.7843	0.008	0.4501	5156	2371	35	ENSDARG00000053026	kif19	kinesin family member 19	3.91268	0.441017	0.00051
														wh86	Herpes simplex virus 1 infection - Danio rerio (zebrafish)	DRE05168	1.7843	0.008	0.4501	5156	2440	36	ENSDARG00000010194	eif4bb	eukaryotic translation initiation factor 4Bb	3.83592	0.286614	0.000674
														wh86	Herpes simplex virus 1 infection - Danio rerio (zebrafish)	DRE05168	1.7843	0.008	0.4501	5156	2473	37	ENSDARG00000103578	gtf2b	general transcription factor IIB	3.80385	0.305085	0.000756
														wh86	Herpes simplex virus 1 infection - Danio rerio (zebrafish)	DRE05168	1.7843	0.008	0.4501	5156	2556	38	ENSDARG00000018989	hspa4b	heat shock protein 4b	3.71729	0.283779	0.00102711
														wh86	Herpes simplex virus 1 infection - Danio rerio (zebrafish)	DRE05168	1.7843	0.008	0.4501	5156	2659	39	ENSDARG00000011175	atp6v1d	ATPase H+ transporting V1 subunit D	3.60811	0.245982	0.0014937
														wh86	Herpes simplex virus 1 infection - Danio rerio (zebrafish)	DRE05168	1.7843	0.008	0.4501	5156	2668	40	ENSDARG00000055344	mipepa	mitochondrial intermediate peptidase a	3.59722	0.397119	0.00155015
														wh86	Herpes simplex virus 1 infection - Danio rerio (zebrafish)	DRE05168	1.7843	0.008	0.4501	5156	2676	41	ENSDARG00000105445	si:ch211-190h11.2	si:ch211-190h11.2	3.58977	0.479072	0.00158914
														wh86	Herpes simplex virus 1 infection - Danio rerio (zebrafish)	DRE05168	1.7843	0.008	0.4501	5156	2773	42	ENSDARG00000062532	washc2c	WASH complex subunit 2C	3.50604	0.23703	0.00210285
														wh86	Herpes simplex virus 1 infection - Danio rerio (zebrafish)	DRE05168	1.7843	0.008	0.4501	5156	2806	43	ENSDARG00000094809	ms4a17a.11	membrane-spanning 4-domains, subfamily A, member 17A.11	3.4763	0.61912	0.00231992
														wh86	Herpes simplex virus 1 infection - Danio rerio (zebrafish)	DRE05168	1.7843	0.008	0.4501	5156	2871	44	ENSDARG00000003193	rassf7b	Ras association domain family member 7b	3.42119	0.346913	0.00277538
														wh86	Herpes simplex virus 1 infection - Danio rerio (zebrafish)	DRE05168	1.7843	0.008	0.4501	5156	3012	45	ENSDARG00000063031	rad54l2	RAD54 like 2	3.31386	0.268437	0.00389339
														wh86	Herpes simplex virus 1 infection - Danio rerio (zebrafish)	DRE05168	1.7843	0.008	0.4501	5156	3039	46	ENSDARG00000016117	exd2	exonuclease 3'-5' domain containing 2	3.29431	0.372227	0.00413828
														wh86	Herpes simplex virus 1 infection - Danio rerio (zebrafish)	DRE05168	1.7843	0.008	0.4501	5156	3136	47	ENSDARG00000098764	musk	muscle, skeletal, receptor tyrosine kinase	3.19534	0.387345	0.0056358
														wh86	Herpes simplex virus 1 infection - Danio rerio (zebrafish)	DRE05168	1.7843	0.008	0.4501	5156	3175	48	ENSDARG00000056075	rca2.1	regulator of complement activation group 2 gene 1	3.16368	0.223204	0.0061864
														wh86	Herpes simplex virus 1 infection - Danio rerio (zebrafish)	DRE05168	1.7843	0.008	0.4501	5156	3270	49	ENSDARG00000088807	klhl22	kelch-like family member 22	3.09057	0.352021	0.0076677
														wh86	Herpes simplex virus 1 infection - Danio rerio (zebrafish)	DRE05168	1.7843	0.008	0.4501	5156	3330	50	ENSDARG00000004889	aga	aspartylglucosaminidase	3.05395	0.367938	0.00851631
														wh86	Herpes simplex virus 1 infection - Danio rerio (zebrafish)	DRE05168	1.7843	0.008	0.4501	5156	3523	51	ENSDARG00000068141	tnfsf11	TNF superfamily member 11	2.90811	0.683179	0.0128231
														wh86	Herpes simplex virus 1 infection - Danio rerio (zebrafish)	DRE05168	1.7843	0.008	0.4501	5156	3748	52	ENSDARG00000024966	mark4b	MAP/microtubule affinity-regulating kinase 4b	2.74248	0.205311	0.0199567
														wh86	Herpes simplex virus 1 infection - Danio rerio (zebrafish)	DRE05168	1.7843	0.008	0.4501	5156	3804	53	ENSDARG00000110804	PARD3	NA	2.70417	0.606534	0.021994
														wh86	Herpes simplex virus 1 infection - Danio rerio (zebrafish)	DRE05168	1.7843	0.008	0.4501	5156	3916	54	ENSDARG00000031506	flvcr2b	FLVCR choline and putative heme transporter 2b	2.62988	0.357002	0.0265579
														wh86	Herpes simplex virus 1 infection - Danio rerio (zebrafish)	DRE05168	1.7843	0.008	0.4501	5156	3981	55	ENSDARG00000077057	esco1	establishment of sister chromatid cohesion N-acetyltransferase 1	2.58848	0.279415	0.0294238
														wh86	Herpes simplex virus 1 infection - Danio rerio (zebrafish)	DRE05168	1.7843	0.008	0.4501	5156	4053	56	ENSDARG00000057419	slc44a5b	solute carrier family 44 member 5b	2.5437	0.260915	0.0328616
														wh86	Herpes simplex virus 1 infection - Danio rerio (zebrafish)	DRE05168	1.7843	0.008	0.4501	5156	4098	57	ENSDARG00000002682	tbcela	tubulin folding cofactor E-like a	2.51613	0.243802	0.0350514
														wh86	Herpes simplex virus 1 infection - Danio rerio (zebrafish)	DRE05168	1.7843	0.008	0.4501	5156	4356	58	ENSDARG00000006760	slc24a3	solute carrier family 24 member 3	2.37177	0.255164	0.048993
														wh86	Herpes simplex virus 1 infection - Danio rerio (zebrafish)	DRE05168	1.7843	0.008	0.4501	5156	4526	59	ENSDARG00000069090	atp6v0d1	ATPase H+ transporting V0 subunit d1	2.2659	0.134338	0.0621831
														wh86	Herpes simplex virus 1 infection - Danio rerio (zebrafish)	DRE05168	1.7843	0.008	0.4501	5156	4553	60	ENSDARG00000042401	derl2	derlin 2	2.24298	0.258486	0.0654454
														wh86	Herpes simplex virus 1 infection - Danio rerio (zebrafish)	DRE05168	1.7843	0.008	0.4501	5156	4627	61	ENSDARG00000037628	trpt1	tRNA phosphotransferase 1	2.20877	0.260338	0.070366
														wh86	Herpes simplex virus 1 infection - Danio rerio (zebrafish)	DRE05168	1.7843	0.008	0.4501	5156	4674	62	ENSDARG00000092778	si:ch73-338o16.4	si:ch73-338o16.4	2.18273	0.360681	0.0743574
														wh86	Herpes simplex virus 1 infection - Danio rerio (zebrafish)	DRE05168	1.7843	0.008	0.4501	5156	4675	63	ENSDARG00000074995	eif2b5	eukaryotic translation initiation factor 2B, subunit 5 epsilon	2.18245	0.268315	0.0743942
														wh86	Herpes simplex virus 1 infection - Danio rerio (zebrafish)	DRE05168	1.7843	0.008	0.4501	5156	4833	64	ENSDARG00000038910	pccb	propionyl-CoA carboxylase subunit beta	2.09857	0.150458	0.0883959
														wh86	Herpes simplex virus 1 infection - Danio rerio (zebrafish)	DRE05168	1.7843	0.008	0.4501	5156	5056	65	ENSDARG00000028401	rhogc	ras homolog gene family, member Gc	1.9933	0.181454	0.1085
														wh86	Herpes simplex virus 1 infection - Danio rerio (zebrafish)	DRE05168	1.7843	0.008	0.4501	5156	5063	66	ENSDARG00000103615	si:dkey-31j3.11	si:dkey-31j3.11	1.99173	0.447936	0.108804
														wh86	Herpes simplex virus 1 infection - Danio rerio (zebrafish)	DRE05168	1.7843	0.008	0.4501	5156	5123	67	ENSDARG00000076294	klb	klotho beta	1.96102	0.274101	0.115501
														wh86	Herpes simplex virus 1 infection - Danio rerio (zebrafish)	DRE05168	1.7843	0.008	0.4501	5156	5156	68	ENSDARG00000102731	bif1.1	BMP-inhibitory-factor 1.1	1.94819	0.445592	0.118274
														wh86	Histidine metabolism - Danio rerio (zebrafish)	DRE00340	-2.1083	0.0002	-0.6919	20494	20495	1	ENSDARG00000069377	ppp1r3c2a	protein phosphatase 1 regulatory subunit 3C2, duplicate a	-2.36763	-0.305685	0.0494378
														wh86	Histidine metabolism - Danio rerio (zebrafish)	DRE00340	-2.1083	0.0002	-0.6919	20494	20935	2	ENSDARG00000057468	kcnc2	potassium voltage-gated channel, Shaw-related subfamily, member 2	-2.59637	-0.390225	0.02889
														wh86	Histidine metabolism - Danio rerio (zebrafish)	DRE00340	-2.1083	0.0002	-0.6919	20494	21275	3	ENSDARG00000040253	onecutl	one cut domain, family member, like	-2.78664	-0.331519	0.0178229
														wh86	Histidine metabolism - Danio rerio (zebrafish)	DRE00340	-2.1083	0.0002	-0.6919	20494	21837	4	ENSDARG00000013125	dlx1a	distal-less homeobox 1a	-3.14416	-0.422989	0.00654608
														wh86	Histidine metabolism - Danio rerio (zebrafish)	DRE00340	-2.1083	0.0002	-0.6919	20494	22047	5	ENSDARG00000001431	actn3b	actinin alpha 3b	-3.2979	-0.258194	0.00409312
														wh86	Histidine metabolism - Danio rerio (zebrafish)	DRE00340	-2.1083	0.0002	-0.6919	20494	22227	6	ENSDARG00000057556	rpl17	ribosomal protein L17	-3.45021	-0.213477	0.00252815
														wh86	Histidine metabolism - Danio rerio (zebrafish)	DRE00340	-2.1083	0.0002	-0.6919	20494	22489	7	ENSDARG00000022689	itgb1b.2	integrin, beta 1b.2	-3.66915	-0.389525	0.00121502
														wh86	Histidine metabolism - Danio rerio (zebrafish)	DRE00340	-2.1083	0.0002	-0.6919	20494	23176	8	ENSDARG00000059613	nprl2	NPR2 like, GATOR1 complex subunit	-4.42256	-0.780607	6.85e-05
														wh86	Histidine metabolism - Danio rerio (zebrafish)	DRE00340	-2.1083	0.0002	-0.6919	20494	23322	9	ENSDARG00000019601	col12a1b	collagen, type XII, alpha 1b	-4.6443	-0.543519	2.66e-05
														wh86	Histidine metabolism - Danio rerio (zebrafish)	DRE00340	-2.1083	0.0002	-0.6919	20494	23552	10	ENSDARG00000033845	igsf9ba	immunoglobulin superfamily, member 9Ba	-5.05015	-0.373229	4.15e-06
														wh86	Histidine metabolism - Danio rerio (zebrafish)	DRE00340	-2.1083	0.0002	-0.6919	20494	24027	11	ENSDARG00000004713	mad2l1	MAD2 mitotic arrest deficient-like 1 (yeast)	-6.25996	-1.0934	6.21e-09
														wh86	Histidine metabolism - Danio rerio (zebrafish)	DRE00340	-2.1083	0.0002	-0.6919	20494	24059	12	ENSDARG00000045737	guca1g	guanylate cyclase activator 1g	-6.36806	-1.41677	3.27e-09
														wh86	Histidine metabolism - Danio rerio (zebrafish)	DRE00340	-2.1083	0.0002	-0.6919	20494	24070	13	ENSDARG00000071626	ptgdsb.2	prostaglandin D2 synthase b, tandem duplicate 2	-6.40098	-0.728227	2.68e-09
														wh86	Histidine metabolism - Danio rerio (zebrafish)	DRE00340	-2.1083	0.0002	-0.6919	20494	24088	14	ENSDARG00000052633	si:ch211-106n13.3	si:ch211-106n13.3	-6.47293	-1.53247	1.72e-09
														wh86	Histidine metabolism - Danio rerio (zebrafish)	DRE00340	-2.1083	0.0002	-0.6919	20494	24174	15	ENSDARG00000019353	sparc	secreted protein, acidic, cysteine-rich (osteonectin)	-6.94911	-0.719516	8.1e-11
														wh86	Histidine metabolism - Danio rerio (zebrafish)	DRE00340	-2.1083	0.0002	-0.6919	20494	24329	16	ENSDARG00000002587	dpysl3	dihydropyrimidinase like 3	-7.82117	-0.820849	1.81e-13
														wh86	Homologous recombination - Danio rerio (zebrafish)	DRE03440	-1.6978	0.0169	-0.4976	18800	18801	1	ENSDARG00000044485	sall4	spalt-like transcription factor 4	-1.66154	-0.186845	0.195636
														wh86	Homologous recombination - Danio rerio (zebrafish)	DRE03440	-1.6978	0.0169	-0.4976	18800	19237	2	ENSDARG00000014239	esyt1b	extended synaptotagmin-like protein 1b	-1.81632	-0.249812	0.150631
														wh86	Homologous recombination - Danio rerio (zebrafish)	DRE03440	-1.6978	0.0169	-0.4976	18800	19405	3	ENSDARG00000099619	NA	NA	-1.87821	-0.259063	0.134668
														wh86	Homologous recombination - Danio rerio (zebrafish)	DRE03440	-1.6978	0.0169	-0.4976	18800	19514	4	ENSDARG00000057737	rxraa	retinoid X receptor, alpha a	-1.92004	-0.239412	0.124673
														wh86	Homologous recombination - Danio rerio (zebrafish)	DRE03440	-1.6978	0.0169	-0.4976	18800	20084	5	ENSDARG00000002991	cep135	centrosomal protein 135	-2.1553	-0.352636	0.0787965
														wh86	Homologous recombination - Danio rerio (zebrafish)	DRE03440	-1.6978	0.0169	-0.4976	18800	20155	6	ENSDARG00000100594	sez6l	seizure related 6 homolog (mouse)-like	-2.19223	-0.234205	0.0728603
														wh86	Homologous recombination - Danio rerio (zebrafish)	DRE03440	-1.6978	0.0169	-0.4976	18800	20416	7	ENSDARG00000097284	si:ch211-261d7.3	si:ch211-261d7.3	-2.32279	-0.216745	0.0548274
														wh86	Homologous recombination - Danio rerio (zebrafish)	DRE03440	-1.6978	0.0169	-0.4976	18800	20955	8	ENSDARG00000102414	myhz1.1l	myosin, heavy polypeptide 1.1, like	-2.60788	-0.190381	0.0280631
														wh86	Homologous recombination - Danio rerio (zebrafish)	DRE03440	-1.6978	0.0169	-0.4976	18800	21485	9	ENSDARG00000032263	xndc1	xrcc1 N-terminal domain containing 1	-2.9117	-0.624276	0.0126999
														wh86	Homologous recombination - Danio rerio (zebrafish)	DRE03440	-1.6978	0.0169	-0.4976	18800	21879	10	ENSDARG00000075393	spock2	SPARC (osteonectin), cwcv and kazal like domains proteoglycan 2	-3.16732	-0.186779	0.0061266
														wh86	Homologous recombination - Danio rerio (zebrafish)	DRE03440	-1.6978	0.0169	-0.4976	18800	22147	11	ENSDARG00000018319	arglu1b	arginine and glutamate rich 1b	-3.39088	-0.215186	0.00305016
														wh86	Homologous recombination - Danio rerio (zebrafish)	DRE03440	-1.6978	0.0169	-0.4976	18800	22157	12	ENSDARG00000103109	chl1b	cell adhesion molecule L1-like b	-3.39476	-0.299813	0.0030169
														wh86	Homologous recombination - Danio rerio (zebrafish)	DRE03440	-1.6978	0.0169	-0.4976	18800	22239	13	ENSDARG00000015033	slc23a1	solute carrier family 23 member 1	-3.46183	-0.508588	0.00243248
														wh86	Homologous recombination - Danio rerio (zebrafish)	DRE03440	-1.6978	0.0169	-0.4976	18800	22285	14	ENSDARG00000015070	pola2	polymerase (DNA directed), alpha 2	-3.50534	-0.719409	0.00210677
														wh86	Homologous recombination - Danio rerio (zebrafish)	DRE03440	-1.6978	0.0169	-0.4976	18800	22332	15	ENSDARG00000103907	sgo1	shugoshin 1	-3.54995	-0.829306	0.00181901
														wh86	Homologous recombination - Danio rerio (zebrafish)	DRE03440	-1.6978	0.0169	-0.4976	18800	22416	16	ENSDARG00000007221	pbk	PDZ binding kinase	-3.61773	-0.812147	0.00144778
														wh86	Homologous recombination - Danio rerio (zebrafish)	DRE03440	-1.6978	0.0169	-0.4976	18800	23160	17	ENSDARG00000056481	vat1	vesicle amine transport 1	-4.39982	-0.412131	7.53e-05
														wh86	Homologous recombination - Danio rerio (zebrafish)	DRE03440	-1.6978	0.0169	-0.4976	18800	23187	18	ENSDARG00000010728	scin	scinderin	-4.44049	-0.527654	6.36e-05
														wh86	Homologous recombination - Danio rerio (zebrafish)	DRE03440	-1.6978	0.0169	-0.4976	18800	23653	19	ENSDARG00000102483	numa1	nuclear mitotic apparatus protein 1	-5.24966	-0.773264	1.56e-06
														wh86	Insulin signaling pathway - Danio rerio (zebrafish)	DRE04910	1.6607	0.0188	0.4188	4106	7	1	ENSDARG00000038025	cbx7a	chromobox homolog 7a	16.4616	2.45418	1.78e-57
														wh86	Insulin signaling pathway - Danio rerio (zebrafish)	DRE04910	1.6607	0.0188	0.4188	4106	40	2	ENSDARG00000061242	tuft1a	tuftelin 1a	13.2749	1.19989	1.62e-37
														wh86	Insulin signaling pathway - Danio rerio (zebrafish)	DRE04910	1.6607	0.0188	0.4188	4106	75	3	ENSDARG00000022712	stat3	signal transducer and activator of transcription 3 (acute-phase response factor)	12.1919	1.51458	9.44e-32
														wh86	Insulin signaling pathway - Danio rerio (zebrafish)	DRE04910	1.6607	0.0188	0.4188	4106	137	4	ENSDARG00000053091	DAB2	si:ch211-204c21.1	10.7089	2.13422	1.31e-24
														wh86	Insulin signaling pathway - Danio rerio (zebrafish)	DRE04910	1.6607	0.0188	0.4188	4106	167	5	ENSDARG00000042172	c7a	complement component 7a	10.1988	1.56125	2.23e-22
														wh86	Insulin signaling pathway - Danio rerio (zebrafish)	DRE04910	1.6607	0.0188	0.4188	4106	176	6	ENSDARG00000014946	angpt2a	angiopoietin 2a	10.0916	2.79426	6.28e-22
														wh86	Insulin signaling pathway - Danio rerio (zebrafish)	DRE04910	1.6607	0.0188	0.4188	4106	177	7	ENSDARG00000076128	prkar1aa	protein kinase, cAMP-dependent, regulatory, type I, alpha (tissue specific extinguisher 1) a	10.0862	0.858457	6.61e-22
														wh86	Insulin signaling pathway - Danio rerio (zebrafish)	DRE04910	1.6607	0.0188	0.4188	4106	179	8	ENSDARG00000110963	trib1	tribbles pseudokinase 1	10.0766	0.958367	7.22e-22
														wh86	Insulin signaling pathway - Danio rerio (zebrafish)	DRE04910	1.6607	0.0188	0.4188	4106	208	9	ENSDARG00000037895	ramp2	receptor (G protein-coupled) activity modifying protein 2	9.72391	1.19811	2.09e-20
														wh86	Insulin signaling pathway - Danio rerio (zebrafish)	DRE04910	1.6607	0.0188	0.4188	4106	270	10	ENSDARG00000105287	mpp1	MAGUK p55 scaffold protein 1	9.0842	0.705267	6.85e-18
														wh86	Insulin signaling pathway - Danio rerio (zebrafish)	DRE04910	1.6607	0.0188	0.4188	4106	304	11	ENSDARG00000104370	esm1	endothelial cell-specific molecule 1	8.82722	2.7789	6.16e-17
														wh86	Insulin signaling pathway - Danio rerio (zebrafish)	DRE04910	1.6607	0.0188	0.4188	4106	364	12	ENSDARG00000102827	ubfd1	ubiquitin family domain containing 1	8.38731	1.1271	2.34e-15
														wh86	Insulin signaling pathway - Danio rerio (zebrafish)	DRE04910	1.6607	0.0188	0.4188	4106	422	13	ENSDARG00000087440	ponzr4	plac8 onzin related protein 4	8.07194	4.67916	2.79e-14
														wh86	Insulin signaling pathway - Danio rerio (zebrafish)	DRE04910	1.6607	0.0188	0.4188	4106	467	14	ENSDARG00000055092	pora	P450 (cytochrome) oxidoreductase a	7.90471	0.641172	9.7e-14
														wh86	Insulin signaling pathway - Danio rerio (zebrafish)	DRE04910	1.6607	0.0188	0.4188	4106	531	15	ENSDARG00000102765	lonp1	lon peptidase 1, mitochondrial	7.62238	1.02896	7.81e-13
														wh86	Insulin signaling pathway - Danio rerio (zebrafish)	DRE04910	1.6607	0.0188	0.4188	4106	601	16	ENSDARG00000040527	siae	sialic acid acetylesterase	7.34188	0.826206	5.7e-12
														wh86	Insulin signaling pathway - Danio rerio (zebrafish)	DRE04910	1.6607	0.0188	0.4188	4106	619	17	ENSDARG00000115549	NCEH1	neutral cholesterol ester hydrolase 1b, tandem duplicate 2	7.25815	1.84458	1.02e-11
														wh86	Insulin signaling pathway - Danio rerio (zebrafish)	DRE04910	1.6607	0.0188	0.4188	4106	715	18	ENSDARG00000102937	hspbp1	HSPA (heat shock 70kDa) binding protein, cytoplasmic cochaperone 1	6.94161	0.988481	8.5e-11
														wh86	Insulin signaling pathway - Danio rerio (zebrafish)	DRE04910	1.6607	0.0188	0.4188	4106	748	19	ENSDARG00000091419	nrarpa	NOTCH regulated ankyrin repeat protein a	6.82645	0.517271	1.82e-10
														wh86	Insulin signaling pathway - Danio rerio (zebrafish)	DRE04910	1.6607	0.0188	0.4188	4106	901	20	ENSDARG00000043719	c3a.6	complement C3a, tandem duplicate 6	6.37045	0.967379	3.22e-09
														wh86	Insulin signaling pathway - Danio rerio (zebrafish)	DRE04910	1.6607	0.0188	0.4188	4106	967	21	ENSDARG00000022232	ppan	peter pan homolog	6.20618	0.793935	8.55e-09
														wh86	Insulin signaling pathway - Danio rerio (zebrafish)	DRE04910	1.6607	0.0188	0.4188	4106	971	22	ENSDARG00000037891	mlx	MAX dimerization protein MLX	6.1913	0.663318	9.36e-09
														wh86	Insulin signaling pathway - Danio rerio (zebrafish)	DRE04910	1.6607	0.0188	0.4188	4106	976	23	ENSDARG00000093124	scpp8	secretory calcium-binding phosphoprotein 8	6.18062	1.64284	9.94e-09
														wh86	Insulin signaling pathway - Danio rerio (zebrafish)	DRE04910	1.6607	0.0188	0.4188	4106	1159	24	ENSDARG00000116066	MFAP4	NA	5.67517	6.09827	1.76e-07
														wh86	Insulin signaling pathway - Danio rerio (zebrafish)	DRE04910	1.6607	0.0188	0.4188	4106	1205	25	ENSDARG00000089075	si:ch73-173p19.1	si:ch73-173p19.1	5.59311	0.541679	2.71e-07
														wh86	Insulin signaling pathway - Danio rerio (zebrafish)	DRE04910	1.6607	0.0188	0.4188	4106	1523	26	ENSDARG00000062237	nfs1	NFS1 cysteine desulfurase	5.00034	0.420229	5.26e-06
														wh86	Insulin signaling pathway - Danio rerio (zebrafish)	DRE04910	1.6607	0.0188	0.4188	4106	1527	27	ENSDARG00000062831	si:ch73-22o12.1	si:ch73-22o12.1	4.99263	0.401167	5.46e-06
														wh86	Insulin signaling pathway - Danio rerio (zebrafish)	DRE04910	1.6607	0.0188	0.4188	4106	1604	28	ENSDARG00000025797	abhd2a	abhydrolase domain containing 2, acylglycerol lipase a	4.89167	0.967901	8.71e-06
														wh86	Insulin signaling pathway - Danio rerio (zebrafish)	DRE04910	1.6607	0.0188	0.4188	4106	1658	29	ENSDARG00000078042	il10rb	interleukin 10 receptor, beta	4.81406	0.494248	1.24e-05
														wh86	Insulin signaling pathway - Danio rerio (zebrafish)	DRE04910	1.6607	0.0188	0.4188	4106	1792	30	ENSDARG00000078652	zfyve1	zinc finger, FYVE domain containing 1	4.62565	0.599987	2.88e-05
														wh86	Insulin signaling pathway - Danio rerio (zebrafish)	DRE04910	1.6607	0.0188	0.4188	4106	1796	31	ENSDARG00000105641	si:ch211-98n17.5	si:ch211-98n17.5	4.62209	0.388135	2.92e-05
														wh86	Insulin signaling pathway - Danio rerio (zebrafish)	DRE04910	1.6607	0.0188	0.4188	4106	2049	32	ENSDARG00000068628	rab8b	RAB8B, member RAS oncogene family	4.30312	0.48307	0.000112
														wh86	Insulin signaling pathway - Danio rerio (zebrafish)	DRE04910	1.6607	0.0188	0.4188	4106	2205	33	ENSDARG00000022280	brd2a	bromodomain containing 2a	4.10081	0.2801	0.00025
														wh86	Insulin signaling pathway - Danio rerio (zebrafish)	DRE04910	1.6607	0.0188	0.4188	4106	2386	34	ENSDARG00000013457	mtrex	Mtr4 exosome RNA helicase	3.8969	0.359599	0.00054
														wh86	Insulin signaling pathway - Danio rerio (zebrafish)	DRE04910	1.6607	0.0188	0.4188	4106	2493	35	ENSDARG00000055676	armt1	damage control phosphatase 1	3.78039	0.487811	0.000822
														wh86	Insulin signaling pathway - Danio rerio (zebrafish)	DRE04910	1.6607	0.0188	0.4188	4106	2514	36	ENSDARG00000017220	otud7b	OTU deubiquitinase 7B	3.75967	0.407581	0.000885
														wh86	Insulin signaling pathway - Danio rerio (zebrafish)	DRE04910	1.6607	0.0188	0.4188	4106	2549	37	ENSDARG00000061368	klf13	Kruppel like factor 13	3.72358	0.526502	0.00100431
														wh86	Insulin signaling pathway - Danio rerio (zebrafish)	DRE04910	1.6607	0.0188	0.4188	4106	2769	38	ENSDARG00000009868	dcaf11	ddb1 and cul4 associated factor 11	3.50937	0.250418	0.00208028
														wh86	Insulin signaling pathway - Danio rerio (zebrafish)	DRE04910	1.6607	0.0188	0.4188	4106	2790	39	ENSDARG00000006038	aebp2	AE binding protein 2	3.48835	0.354078	0.00223194
														wh86	Insulin signaling pathway - Danio rerio (zebrafish)	DRE04910	1.6607	0.0188	0.4188	4106	2871	40	ENSDARG00000003193	rassf7b	Ras association domain family member 7b	3.42119	0.346913	0.00277538
														wh86	Insulin signaling pathway - Danio rerio (zebrafish)	DRE04910	1.6607	0.0188	0.4188	4106	2902	41	ENSDARG00000104139	atp1a3b	ATPase Na+/K+ transporting subunit alpha 3b	3.3994	0.312636	0.0029741
														wh86	Insulin signaling pathway - Danio rerio (zebrafish)	DRE04910	1.6607	0.0188	0.4188	4106	2959	42	ENSDARG00000054980	ebna1bp2	EBNA1 binding protein 2	3.35768	0.268547	0.00338524
														wh86	Insulin signaling pathway - Danio rerio (zebrafish)	DRE04910	1.6607	0.0188	0.4188	4106	3039	43	ENSDARG00000016117	exd2	exonuclease 3'-5' domain containing 2	3.29431	0.372227	0.00413828
														wh86	Insulin signaling pathway - Danio rerio (zebrafish)	DRE04910	1.6607	0.0188	0.4188	4106	3134	44	ENSDARG00000009031	tnikb	TRAF2 and NCK interacting kinase b	3.19693	0.227422	0.00560772
														wh86	Insulin signaling pathway - Danio rerio (zebrafish)	DRE04910	1.6607	0.0188	0.4188	4106	3136	45	ENSDARG00000098764	musk	muscle, skeletal, receptor tyrosine kinase	3.19534	0.387345	0.0056358
														wh86	Insulin signaling pathway - Danio rerio (zebrafish)	DRE04910	1.6607	0.0188	0.4188	4106	3227	46	ENSDARG00000034117	rarga	retinoic acid receptor gamma a	3.12574	0.220068	0.00691137
														wh86	Insulin signaling pathway - Danio rerio (zebrafish)	DRE04910	1.6607	0.0188	0.4188	4106	3270	47	ENSDARG00000088807	klhl22	kelch-like family member 22	3.09057	0.352021	0.0076677
														wh86	Insulin signaling pathway - Danio rerio (zebrafish)	DRE04910	1.6607	0.0188	0.4188	4106	3320	48	ENSDARG00000093048	si:ch211-158d24.4	si:ch211-158d24.4	3.06049	0.470369	0.00835851
														wh86	Insulin signaling pathway - Danio rerio (zebrafish)	DRE04910	1.6607	0.0188	0.4188	4106	3339	49	ENSDARG00000043960	rpf2	ribosome production factor 2 homolog	3.04837	0.358251	0.00865616
														wh86	Insulin signaling pathway - Danio rerio (zebrafish)	DRE04910	1.6607	0.0188	0.4188	4106	3421	50	ENSDARG00000040004	pkhd1l1.2	PKHD1 like 1, tandem duplicate 2	2.97652	0.514946	0.010637
														wh86	Insulin signaling pathway - Danio rerio (zebrafish)	DRE04910	1.6607	0.0188	0.4188	4106	3451	51	ENSDARG00000086678	ascc3	activating signal cointegrator 1 complex subunit 3	2.95095	0.365463	0.0114214
														wh86	Insulin signaling pathway - Danio rerio (zebrafish)	DRE04910	1.6607	0.0188	0.4188	4106	3523	52	ENSDARG00000068141	tnfsf11	TNF superfamily member 11	2.90811	0.683179	0.0128231
														wh86	Insulin signaling pathway - Danio rerio (zebrafish)	DRE04910	1.6607	0.0188	0.4188	4106	3753	53	ENSDARG00000043133	cldnf	claudin f	2.7369	0.403947	0.0202469
														wh86	Insulin signaling pathway - Danio rerio (zebrafish)	DRE04910	1.6607	0.0188	0.4188	4106	3796	54	ENSDARG00000015918	dlat	dihydrolipoamide S-acetyltransferase (E2 component of pyruvate dehydrogenase complex)	2.71038	0.223167	0.0216585
														wh86	Insulin signaling pathway - Danio rerio (zebrafish)	DRE04910	1.6607	0.0188	0.4188	4106	3797	55	ENSDARG00000078066	elk1	ETS transcription factor ELK1	2.71003	0.348434	0.0216775
														wh86	Insulin signaling pathway - Danio rerio (zebrafish)	DRE04910	1.6607	0.0188	0.4188	4106	3916	56	ENSDARG00000031506	flvcr2b	FLVCR choline and putative heme transporter 2b	2.62988	0.357002	0.0265579
														wh86	Insulin signaling pathway - Danio rerio (zebrafish)	DRE04910	1.6607	0.0188	0.4188	4106	3979	57	ENSDARG00000090557	mfap4.5	microfibril associated protein 4, tandem duplicate 5	2.58883	0.511248	0.0294092
														wh86	Insulin signaling pathway - Danio rerio (zebrafish)	DRE04910	1.6607	0.0188	0.4188	4106	3991	58	ENSDARG00000102587	mios	missing oocyte, meiosis regulator, homolog (Drosophila)	2.58317	0.276993	0.0297862
														wh86	Insulin signaling pathway - Danio rerio (zebrafish)	DRE04910	1.6607	0.0188	0.4188	4106	4053	59	ENSDARG00000057419	slc44a5b	solute carrier family 44 member 5b	2.5437	0.260915	0.0328616
														wh86	Insulin signaling pathway - Danio rerio (zebrafish)	DRE04910	1.6607	0.0188	0.4188	4106	4106	60	ENSDARG00000098313	nadka	NAD kinase a	2.51107	0.487956	0.0354723
														wh86	Lysine degradation - Danio rerio (zebrafish)	DRE00310	-1.7865	0.0095	-0.4541	18541	18542	1	ENSDARG00000021402	mcm3ap	minichromosome maintenance complex component 3 associated protein	-1.58161	-0.173037	0.2218
														wh86	Lysine degradation - Danio rerio (zebrafish)	DRE00310	-1.7865	0.0095	-0.4541	18541	18637	2	ENSDARG00000060070	adcy7	adenylate cyclase 7	-1.60977	-0.180469	0.21235
														wh86	Lysine degradation - Danio rerio (zebrafish)	DRE00310	-1.7865	0.0095	-0.4541	18541	18878	3	ENSDARG00000006775	cass4	Cas scaffold protein family member 4	-1.68726	-0.324088	0.187739
														wh86	Lysine degradation - Danio rerio (zebrafish)	DRE00310	-1.7865	0.0095	-0.4541	18541	19028	4	ENSDARG00000079679	cep112	centrosomal protein 112	-1.73745	-0.29773	0.172734
														wh86	Lysine degradation - Danio rerio (zebrafish)	DRE00310	-1.7865	0.0095	-0.4541	18541	19079	5	ENSDARG00000101332	uba2	ubiquitin-like modifier activating enzyme 2	-1.75654	-0.140686	0.167154
														wh86	Lysine degradation - Danio rerio (zebrafish)	DRE00310	-1.7865	0.0095	-0.4541	18541	19222	6	ENSDARG00000015970	phip	PHIP subunit of CUL4-Ring ligase complex	-1.81145	-0.163179	0.151902
														wh86	Lysine degradation - Danio rerio (zebrafish)	DRE00310	-1.7865	0.0095	-0.4541	18541	19368	7	ENSDARG00000054343	slc7a8b	solute carrier family 7 member 8b	-1.86058	-0.365958	0.139234
														wh86	Lysine degradation - Danio rerio (zebrafish)	DRE00310	-1.7865	0.0095	-0.4541	18541	19480	8	ENSDARG00000010681	tjap1	tight junction associated protein 1 (peripheral)	-1.90881	-0.163987	0.127173
														wh86	Lysine degradation - Danio rerio (zebrafish)	DRE00310	-1.7865	0.0095	-0.4541	18541	19648	9	ENSDARG00000038577	cox6c	cytochrome c oxidase subunit 6C	-1.97739	-0.133712	0.111867
														wh86	Lysine degradation - Danio rerio (zebrafish)	DRE00310	-1.7865	0.0095	-0.4541	18541	19720	10	ENSDARG00000096210	znf1050	zinc finger protein 1050	-2.00955	-0.468747	0.105165
														wh86	Lysine degradation - Danio rerio (zebrafish)	DRE00310	-1.7865	0.0095	-0.4541	18541	20077	11	ENSDARG00000104011	rps17	ribosomal protein S17	-2.15205	-0.142806	0.0792946
														wh86	Lysine degradation - Danio rerio (zebrafish)	DRE00310	-1.7865	0.0095	-0.4541	18541	20355	12	ENSDARG00000074535	lingo2a	leucine rich repeat and Ig domain containing 2a	-2.29242	-0.279722	0.0586506
														wh86	Lysine degradation - Danio rerio (zebrafish)	DRE00310	-1.7865	0.0095	-0.4541	18541	20739	13	ENSDARG00000089790	efna5a	ephrin-A5a	-2.49696	-0.285748	0.0366489
														wh86	Lysine degradation - Danio rerio (zebrafish)	DRE00310	-1.7865	0.0095	-0.4541	18541	20949	14	ENSDARG00000057729	ephb6	eph receptor B6	-2.60456	-0.493735	0.0283031
														wh86	Lysine degradation - Danio rerio (zebrafish)	DRE00310	-1.7865	0.0095	-0.4541	18541	21315	15	ENSDARG00000022378	mtmr1b	myotubularin related protein 1b	-2.81431	-0.545978	0.0165433
														wh86	Lysine degradation - Danio rerio (zebrafish)	DRE00310	-1.7865	0.0095	-0.4541	18541	21358	16	ENSDARG00000019753	kcnn3	potassium intermediate/small conductance calcium-activated channel, subfamily N, member 3	-2.83292	-0.348611	0.015772
														wh86	Lysine degradation - Danio rerio (zebrafish)	DRE00310	-1.7865	0.0095	-0.4541	18541	21819	17	ENSDARG00000093323	si:ch211-114l13.1	si:ch211-114l13.1	-3.13806	-0.759906	0.00665688
														wh86	Lysine degradation - Danio rerio (zebrafish)	DRE00310	-1.7865	0.0095	-0.4541	18541	21825	18	ENSDARG00000052816	shmt1	serine hydroxymethyltransferase 1 (soluble)	-3.14058	-0.29107	0.00660851
														wh86	Lysine degradation - Danio rerio (zebrafish)	DRE00310	-1.7865	0.0095	-0.4541	18541	21864	19	ENSDARG00000004460	desi2	desumoylating isopeptidase 2	-3.15869	-0.38024	0.00628152
														wh86	Lysine degradation - Danio rerio (zebrafish)	DRE00310	-1.7865	0.0095	-0.4541	18541	22047	20	ENSDARG00000001431	actn3b	actinin alpha 3b	-3.2979	-0.258194	0.00409312
														wh86	Lysine degradation - Danio rerio (zebrafish)	DRE00310	-1.7865	0.0095	-0.4541	18541	22079	21	ENSDARG00000075958	si:dkey-266f7.9	si:dkey-266f7.9	-3.324	-0.541354	0.00377394
														wh86	Lysine degradation - Danio rerio (zebrafish)	DRE00310	-1.7865	0.0095	-0.4541	18541	22168	22	ENSDARG00000056322	ldb3a	LIM domain binding 3a	-3.40266	-0.306182	0.00294171
														wh86	Lysine degradation - Danio rerio (zebrafish)	DRE00310	-1.7865	0.0095	-0.4541	18541	22227	23	ENSDARG00000057556	rpl17	ribosomal protein L17	-3.45021	-0.213477	0.00252815
														wh86	Lysine degradation - Danio rerio (zebrafish)	DRE00310	-1.7865	0.0095	-0.4541	18541	22733	24	ENSDARG00000018918	rad17	RAD17 checkpoint clamp loader component	-3.89967	-0.735908	0.000534
														wh86	Lysine degradation - Danio rerio (zebrafish)	DRE00310	-1.7865	0.0095	-0.4541	18541	22764	25	ENSDARG00000078308	spry2	sprouty RTK signaling antagonist 2	-3.93	-0.320877	0.000478
														wh86	Lysine degradation - Danio rerio (zebrafish)	DRE00310	-1.7865	0.0095	-0.4541	18541	22784	26	ENSDARG00000103602	pcdh1a3	protocadherin 1 alpha 3	-3.94323	-0.391792	0.000457
														wh86	Lysine degradation - Danio rerio (zebrafish)	DRE00310	-1.7865	0.0095	-0.4541	18541	22861	27	ENSDARG00000007241	mycb	MYC proto-oncogene, bHLH transcription factor b	-4.03198	-0.354044	0.000327
														wh86	Lysine degradation - Danio rerio (zebrafish)	DRE00310	-1.7865	0.0095	-0.4541	18541	23090	28	ENSDARG00000101209	lamb1a	laminin, beta 1a	-4.30702	-0.418075	0.00011
														wh86	Lysine degradation - Danio rerio (zebrafish)	DRE00310	-1.7865	0.0095	-0.4541	18541	23176	29	ENSDARG00000059613	nprl2	NPR2 like, GATOR1 complex subunit	-4.42256	-0.780607	6.85e-05
														wh86	Lysine degradation - Danio rerio (zebrafish)	DRE00310	-1.7865	0.0095	-0.4541	18541	23266	30	ENSDARG00000017036	svilc	supervillin c	-4.53635	-0.450234	4.26e-05
														wh86	Lysine degradation - Danio rerio (zebrafish)	DRE00310	-1.7865	0.0095	-0.4541	18541	23322	31	ENSDARG00000019601	col12a1b	collagen, type XII, alpha 1b	-4.6443	-0.543519	2.66e-05
														wh86	Lysine degradation - Danio rerio (zebrafish)	DRE00310	-1.7865	0.0095	-0.4541	18541	23342	32	ENSDARG00000078546	cars2	cysteinyl-tRNA synthetase 2, mitochondrial	-4.68388	-0.749031	2.23e-05
														wh86	Lysine degradation - Danio rerio (zebrafish)	DRE00310	-1.7865	0.0095	-0.4541	18541	23396	33	ENSDARG00000104660	si:ch73-132f6.5	lecithin retinol acyltransferase b, tandem duplicate 1	-4.77634	-0.740294	1.47e-05
														wh86	Lysine degradation - Danio rerio (zebrafish)	DRE00310	-1.7865	0.0095	-0.4541	18541	23487	34	ENSDARG00000015201	pcmt	protein-L-isoaspartate (D-aspartate) O-methyltransferase	-4.93513	-0.422786	7.11e-06
														wh86	Lysine degradation - Danio rerio (zebrafish)	DRE00310	-1.7865	0.0095	-0.4541	18541	23508	35	ENSDARG00000018165	depdc1a	DEP domain containing 1a	-4.9694	-1.24276	6.08e-06
														wh86	Lysine degradation - Danio rerio (zebrafish)	DRE00310	-1.7865	0.0095	-0.4541	18541	23557	36	ENSDARG00000035859	angptl4	angiopoietin-like 4	-5.05796	-0.580959	4e-06
														wh86	Lysine degradation - Danio rerio (zebrafish)	DRE00310	-1.7865	0.0095	-0.4541	18541	23845	37	ENSDARG00000101707	si:ch211-156b7.4	si:ch211-156b7.4	-5.66802	-0.903298	1.82e-07
														wh86	Lysine degradation - Danio rerio (zebrafish)	DRE00310	-1.7865	0.0095	-0.4541	18541	24059	38	ENSDARG00000045737	guca1g	guanylate cyclase activator 1g	-6.36806	-1.41677	3.27e-09
														wh86	Lysine degradation - Danio rerio (zebrafish)	DRE00310	-1.7865	0.0095	-0.4541	18541	24070	39	ENSDARG00000071626	ptgdsb.2	prostaglandin D2 synthase b, tandem duplicate 2	-6.40098	-0.728227	2.68e-09
														wh86	Lysine degradation - Danio rerio (zebrafish)	DRE00310	-1.7865	0.0095	-0.4541	18541	24124	40	ENSDARG00000100946	si:ch211-212k18.9	si:ch211-212k18.9	-6.67862	-0.955527	4.7e-10
														wh86	Metabolism of xenobiotics by cytochrome P450 - Danio rerio (zebrafish)	DRE00980	-2.826	0	-0.7385	22463	22464	1	ENSDARG00000101449	grik5	glutamate receptor, ionotropic, kainate 5	-3.64734	-0.584	0.00131044
														wh86	Metabolism of xenobiotics by cytochrome P450 - Danio rerio (zebrafish)	DRE00980	-2.826	0	-0.7385	22463	22491	2	ENSDARG00000075545	si:dkey-89b17.4	si:dkey-89b17.4	-3.67052	-0.230563	0.00120905
														wh86	Metabolism of xenobiotics by cytochrome P450 - Danio rerio (zebrafish)	DRE00980	-2.826	0	-0.7385	22463	22583	3	ENSDARG00000026098	si:dkey-13a21.4	si:dkey-13a21.4	-3.75771	-1.09775	0.000891
														wh86	Metabolism of xenobiotics by cytochrome P450 - Danio rerio (zebrafish)	DRE00980	-2.826	0	-0.7385	22463	22617	4	ENSDARG00000009782	myh11a	myosin, heavy chain 11a, smooth muscle	-3.7926	-0.278183	0.000786
														wh86	Metabolism of xenobiotics by cytochrome P450 - Danio rerio (zebrafish)	DRE00980	-2.826	0	-0.7385	22463	22775	5	ENSDARG00000074319	sall1a	spalt-like transcription factor 1a	-3.93806	-0.377287	0.000465
														wh86	Metabolism of xenobiotics by cytochrome P450 - Danio rerio (zebrafish)	DRE00980	-2.826	0	-0.7385	22463	22870	6	ENSDARG00000117555	NA	NA	-4.04255	-0.914297	0.000314
														wh86	Metabolism of xenobiotics by cytochrome P450 - Danio rerio (zebrafish)	DRE00980	-2.826	0	-0.7385	22463	23155	7	ENSDARG00000014746	rbfox1	RNA binding fox-1 homolog 1	-4.38383	-0.362711	8.08e-05
														wh86	Metabolism of xenobiotics by cytochrome P450 - Danio rerio (zebrafish)	DRE00980	-2.826	0	-0.7385	22463	23301	8	ENSDARG00000044491	kif20a	kinesin family member 20A	-4.61044	-0.889919	3.08e-05
														wh86	Metabolism of xenobiotics by cytochrome P450 - Danio rerio (zebrafish)	DRE00980	-2.826	0	-0.7385	22463	23552	9	ENSDARG00000033845	igsf9ba	immunoglobulin superfamily, member 9Ba	-5.05015	-0.373229	4.15e-06
														wh86	Metabolism of xenobiotics by cytochrome P450 - Danio rerio (zebrafish)	DRE00980	-2.826	0	-0.7385	22463	23667	10	ENSDARG00000101865	pcdh1g30	protocadherin 1 gamma 30	-5.26742	-0.305756	1.43e-06
														wh86	Metabolism of xenobiotics by cytochrome P450 - Danio rerio (zebrafish)	DRE00980	-2.826	0	-0.7385	22463	23716	11	ENSDARG00000098586	zgc:194887	zgc:194887	-5.34212	-2.07265	9.94e-07
														wh86	Metabolism of xenobiotics by cytochrome P450 - Danio rerio (zebrafish)	DRE00980	-2.826	0	-0.7385	22463	23728	12	ENSDARG00000016704	pbld	phenazine biosynthesis like protein domain containing	-5.36266	-1.3308	8.98e-07
														wh86	Metabolism of xenobiotics by cytochrome P450 - Danio rerio (zebrafish)	DRE00980	-2.826	0	-0.7385	22463	23840	13	ENSDARG00000078917	zgc:195245	zgc:195245	-5.64841	-1.66247	2.03e-07
														wh86	Metabolism of xenobiotics by cytochrome P450 - Danio rerio (zebrafish)	DRE00980	-2.826	0	-0.7385	22463	23867	14	ENSDARG00000062510	bcl11ba	BCL11 transcription factor B a	-5.72889	-0.461458	1.31e-07
														wh86	Metabolism of xenobiotics by cytochrome P450 - Danio rerio (zebrafish)	DRE00980	-2.826	0	-0.7385	22463	23914	15	ENSDARG00000075083	prkdc	protein kinase, DNA-activated, catalytic subunit	-5.91729	-0.639472	4.56e-08
														wh86	Metabolism of xenobiotics by cytochrome P450 - Danio rerio (zebrafish)	DRE00980	-2.826	0	-0.7385	22463	23974	16	ENSDARG00000053130	pcp4a	Purkinje cell protein 4a	-6.08528	-0.559781	1.74e-08
														wh86	Metabolism of xenobiotics by cytochrome P450 - Danio rerio (zebrafish)	DRE00980	-2.826	0	-0.7385	22463	24034	17	ENSDARG00000030215	matn1	matrilin 1	-6.28859	-0.799919	5.24e-09
														wh86	Metabolism of xenobiotics by cytochrome P450 - Danio rerio (zebrafish)	DRE00980	-2.826	0	-0.7385	22463	24076	18	ENSDARG00000037071	rps26	ribosomal protein S26	-6.42741	-0.423431	2.28e-09
														wh86	Metabolism of xenobiotics by cytochrome P450 - Danio rerio (zebrafish)	DRE00980	-2.826	0	-0.7385	22463	24166	19	ENSDARG00000038794	zgc:113531	zgc:113531	-6.88672	-0.982877	1.22e-10
														wh86	Metabolism of xenobiotics by cytochrome P450 - Danio rerio (zebrafish)	DRE00980	-2.826	0	-0.7385	22463	24199	20	ENSDARG00000013430	bhmt	betaine-homocysteine methyltransferase	-7.07288	-0.526307	3.55e-11
														wh86	Metabolism of xenobiotics by cytochrome P450 - Danio rerio (zebrafish)	DRE00980	-2.826	0	-0.7385	22463	24200	21	ENSDARG00000099276	ugt5b3	UDP glucuronosyltransferase 5 family, polypeptide B3	-7.0746	-0.93385	3.51e-11
														wh86	Metabolism of xenobiotics by cytochrome P450 - Danio rerio (zebrafish)	DRE00980	-2.826	0	-0.7385	22463	24219	22	ENSDARG00000032010	slc15a2	solute carrier family 15 member 2	-7.15225	-0.995549	2.11e-11
														wh86	Metabolism of xenobiotics by cytochrome P450 - Danio rerio (zebrafish)	DRE00980	-2.826	0	-0.7385	22463	24234	23	ENSDARG00000010791	dla	deltaA	-7.18794	-0.752063	1.67e-11
														wh86	Metabolism of xenobiotics by cytochrome P450 - Danio rerio (zebrafish)	DRE00980	-2.826	0	-0.7385	22463	24238	24	ENSDARG00000009637	rcvrn3	recoverin 3	-7.24484	-0.653114	1.12e-11
														wh86	Metabolism of xenobiotics by cytochrome P450 - Danio rerio (zebrafish)	DRE00980	-2.826	0	-0.7385	22463	24259	25	ENSDARG00000024503	c6ast3	six-cysteine containing astacin protease 3	-7.35197	-1.05961	5.33e-12
														wh86	Metabolism of xenobiotics by cytochrome P450 - Danio rerio (zebrafish)	DRE00980	-2.826	0	-0.7385	22463	24317	26	ENSDARG00000098724	rgrb	retinal G protein coupled receptor b	-7.69439	-0.865915	4.66e-13
														wh86	Metabolism of xenobiotics by cytochrome P450 - Danio rerio (zebrafish)	DRE00980	-2.826	0	-0.7385	22463	24428	27	ENSDARG00000060345	apoda.1	apolipoprotein Da, duplicate 1	-9.07228	-1.20098	7.58e-18
														wh86	Metabolism of xenobiotics by cytochrome P450 - Danio rerio (zebrafish)	DRE00980	-2.826	0	-0.7385	22463	24435	28	ENSDARG00000055192	zgc:136930	zgc:136930	-9.20973	-2.24422	2.26e-18
														wh86	Metabolism of xenobiotics by cytochrome P450 - Danio rerio (zebrafish)	DRE00980	-2.826	0	-0.7385	22463	24438	29	ENSDARG00000059227	fabp1b.1	fatty acid binding protein 1b, tandem duplicate 1	-9.2851	-1.16873	1.15e-18
														wh86	Metabolism of xenobiotics by cytochrome P450 - Danio rerio (zebrafish)	DRE00980	-2.826	0	-0.7385	22463	24442	30	ENSDARG00000015314	zc4h2	zinc finger, C4H2 domain containing	-9.36733	-0.555025	5.54e-19
														wh86	Metabolism of xenobiotics by cytochrome P450 - Danio rerio (zebrafish)	DRE00980	-2.826	0	-0.7385	22463	24457	31	ENSDARG00000112419	col6a4b	collagen, type VI, alpha 4b	-9.79635	-1.25771	1.07e-20
														wh86	Metabolism of xenobiotics by cytochrome P450 - Danio rerio (zebrafish)	DRE00980	-2.826	0	-0.7385	22463	24463	32	ENSDARG00000076532	si:ch211-222l21.1	si:ch211-222l21.1	-10.041	-0.726852	1.02e-21
														wh86	Metabolism of xenobiotics by cytochrome P450 - Danio rerio (zebrafish)	DRE00980	-2.826	0	-0.7385	22463	24474	33	ENSDARG00000023082	krt1-19d	keratin, type 1, gene 19d	-10.4268	-0.865005	2.26e-23
														wh86	Metabolism of xenobiotics by cytochrome P450 - Danio rerio (zebrafish)	DRE00980	-2.826	0	-0.7385	22463	24479	34	ENSDARG00000097804	lypc	ly6 domain containing, pigment cell	-10.5222	-1.60819	8.81e-24
														wh86	Metabolism of xenobiotics by cytochrome P450 - Danio rerio (zebrafish)	DRE00980	-2.826	0	-0.7385	22463	24487	35	ENSDARG00000103659	bco1l	beta-carotene oxygenase 1, like	-10.8316	-1.87538	3.66e-25
														wh86	Mismatch repair - Danio rerio (zebrafish)	DRE03430	-1.9917	0.0006	-0.6591	19513	19514	1	ENSDARG00000057737	rxraa	retinoid X receptor, alpha a	-1.92004	-0.239412	0.124673
														wh86	Mismatch repair - Danio rerio (zebrafish)	DRE03430	-1.9917	0.0006	-0.6591	19513	20088	2	ENSDARG00000061517	lrp1bb	low density lipoprotein receptor-related protein 1Bb	-2.15755	-0.243622	0.0784375
														wh86	Mismatch repair - Danio rerio (zebrafish)	DRE03430	-1.9917	0.0006	-0.6591	19513	20155	3	ENSDARG00000100594	sez6l	seizure related 6 homolog (mouse)-like	-2.19223	-0.234205	0.0728603
														wh86	Mismatch repair - Danio rerio (zebrafish)	DRE03430	-1.9917	0.0006	-0.6591	19513	20830	4	ENSDARG00000008660	coro1b	coronin, actin binding protein, 1B	-2.53763	-0.194248	0.033342
														wh86	Mismatch repair - Danio rerio (zebrafish)	DRE03430	-1.9917	0.0006	-0.6591	19513	22159	5	ENSDARG00000089877	nicol1	NELL2 interacting cell ontogeny regulator 1	-3.3957	-0.258384	0.0030078
														wh86	Mismatch repair - Danio rerio (zebrafish)	DRE03430	-1.9917	0.0006	-0.6591	19513	22239	6	ENSDARG00000015033	slc23a1	solute carrier family 23 member 1	-3.46183	-0.508588	0.00243248
														wh86	Mismatch repair - Danio rerio (zebrafish)	DRE03430	-1.9917	0.0006	-0.6591	19513	22285	7	ENSDARG00000015070	pola2	polymerase (DNA directed), alpha 2	-3.50534	-0.719409	0.00210677
														wh86	Mismatch repair - Danio rerio (zebrafish)	DRE03430	-1.9917	0.0006	-0.6591	19513	22313	8	ENSDARG00000015266	mab21l2	mab-21-like 2	-3.5324	-0.220592	0.00192797
														wh86	Mismatch repair - Danio rerio (zebrafish)	DRE03430	-1.9917	0.0006	-0.6591	19513	22416	9	ENSDARG00000007221	pbk	PDZ binding kinase	-3.61773	-0.812147	0.00144778
														wh86	Mismatch repair - Danio rerio (zebrafish)	DRE03430	-1.9917	0.0006	-0.6591	19513	22634	10	ENSDARG00000030262	si:ch211-220i18.4	si:ch211-220i18.4	-3.80582	-1.35907	0.000751
														wh86	Mismatch repair - Danio rerio (zebrafish)	DRE03430	-1.9917	0.0006	-0.6591	19513	22673	11	ENSDARG00000097170	pcdh1a4	protocadherin 1 alpha 4	-3.84008	-0.373154	0.000664
														wh86	Mismatch repair - Danio rerio (zebrafish)	DRE03430	-1.9917	0.0006	-0.6591	19513	23160	12	ENSDARG00000056481	vat1	vesicle amine transport 1	-4.39982	-0.412131	7.53e-05
														wh86	Mismatch repair - Danio rerio (zebrafish)	DRE03430	-1.9917	0.0006	-0.6591	19513	23463	13	ENSDARG00000099931	pcdh1g26	protocadherin 1 gamma 26	-4.89126	-0.304261	8.72e-06
														wh86	Mismatch repair - Danio rerio (zebrafish)	DRE03430	-1.9917	0.0006	-0.6591	19513	23653	14	ENSDARG00000102483	numa1	nuclear mitotic apparatus protein 1	-5.24966	-0.773264	1.56e-06
														wh86	Mismatch repair - Danio rerio (zebrafish)	DRE03430	-1.9917	0.0006	-0.6591	19513	23685	15	ENSDARG00000067665	fam167aa	family with sequence similarity 167 member Aa	-5.29201	-1.15212	1.27e-06
														wh86	Mitophagy - animal - Danio rerio (zebrafish)	DRE04137	2.2309	0	0.5776	4599	101	1	ENSDARG00000024831	crhbp	corticotropin releasing hormone binding protein	11.4809	1.11485	3.3e-28
														wh86	Mitophagy - animal - Danio rerio (zebrafish)	DRE04137	2.2309	0	0.5776	4599	104	2	ENSDARG00000002298	ankrd22	ankyrin repeat domain 22	11.4663	1.44411	3.81e-28
														wh86	Mitophagy - animal - Danio rerio (zebrafish)	DRE04137	2.2309	0	0.5776	4599	115	3	ENSDARG00000103277	cyp24a1	cytochrome P450, family 24, subfamily A, polypeptide 1	11.1799	1.5775	8.87e-27
														wh86	Mitophagy - animal - Danio rerio (zebrafish)	DRE04137	2.2309	0	0.5776	4599	145	4	ENSDARG00000099445	cc2d1b	coiled-coil and C2 domain containing 1B	10.5968	1.00947	4.09e-24
														wh86	Mitophagy - animal - Danio rerio (zebrafish)	DRE04137	2.2309	0	0.5776	4599	186	5	ENSDARG00000011921	txnl1	thioredoxin-like 1	9.90342	1.15799	3.93e-21
														wh86	Mitophagy - animal - Danio rerio (zebrafish)	DRE04137	2.2309	0	0.5776	4599	354	6	ENSDARG00000034667	NA	NA	8.45448	1.8624	1.35e-15
														wh86	Mitophagy - animal - Danio rerio (zebrafish)	DRE04137	2.2309	0	0.5776	4599	399	7	ENSDARG00000056654	gna15.2	guanine nucleotide binding protein (G protein), alpha 15 (Gq class), tandem duplicate 2	8.17253	2.16736	1.29e-14
														wh86	Mitophagy - animal - Danio rerio (zebrafish)	DRE04137	2.2309	0	0.5776	4599	409	8	ENSDARG00000014329	npm1a	nucleophosmin 1a	8.13148	0.82394	1.77e-14
														wh86	Mitophagy - animal - Danio rerio (zebrafish)	DRE04137	2.2309	0	0.5776	4599	433	9	ENSDARG00000090804	gpr155a	G protein-coupled receptor 155a	8.00296	0.778411	4.73e-14
														wh86	Mitophagy - animal - Danio rerio (zebrafish)	DRE04137	2.2309	0	0.5776	4599	464	10	ENSDARG00000060153	h6pd	hexose-6-phosphate dehydrogenase (glucose 1-dehydrogenase)	7.90753	0.929348	9.53e-14
														wh86	Mitophagy - animal - Danio rerio (zebrafish)	DRE04137	2.2309	0	0.5776	4599	482	11	ENSDARG00000005085	ggctb	gamma-glutamylcyclotransferase b	7.85544	0.839537	1.4e-13
														wh86	Mitophagy - animal - Danio rerio (zebrafish)	DRE04137	2.2309	0	0.5776	4599	554	12	ENSDARG00000058734	prdx1	peroxiredoxin 1	7.55396	0.767048	1.26e-12
														wh86	Mitophagy - animal - Danio rerio (zebrafish)	DRE04137	2.2309	0	0.5776	4599	562	13	ENSDARG00000060922	ess2	ess-2 spliceosome associated protein	7.5291	0.787105	1.51e-12
														wh86	Mitophagy - animal - Danio rerio (zebrafish)	DRE04137	2.2309	0	0.5776	4599	573	14	ENSDARG00000101135	si:dkey-85k7.7	si:dkey-85k7.7	7.46622	0.852939	2.39e-12
														wh86	Mitophagy - animal - Danio rerio (zebrafish)	DRE04137	2.2309	0	0.5776	4599	614	15	ENSDARG00000002285	mcoln1a	mucolipin TRP cation channel 1a	7.27866	0.710868	8.85e-12
														wh86	Mitophagy - animal - Danio rerio (zebrafish)	DRE04137	2.2309	0	0.5776	4599	891	16	ENSDARG00000045676	calua	calumenin a	6.39587	0.602079	2.76e-09
														wh86	Mitophagy - animal - Danio rerio (zebrafish)	DRE04137	2.2309	0	0.5776	4599	959	17	ENSDARG00000055252	snap23.2	synaptosome associated protein 23.2	6.22811	1.17532	7.52e-09
														wh86	Mitophagy - animal - Danio rerio (zebrafish)	DRE04137	2.2309	0	0.5776	4599	979	18	ENSDARG00000040380	arhgef2a	Rho guanine nucleotide exchange factor (GEF) 2a	6.17357	0.730884	1.03e-08
														wh86	Mitophagy - animal - Danio rerio (zebrafish)	DRE04137	2.2309	0	0.5776	4599	997	19	ENSDARG00000017799	tgm1	transglutaminase 1, K polypeptide	6.11138	0.93941	1.49e-08
														wh86	Mitophagy - animal - Danio rerio (zebrafish)	DRE04137	2.2309	0	0.5776	4599	1042	20	ENSDARG00000015088	dnajb11	DnaJ heat shock protein family (Hsp40) member B11	5.97089	0.674045	3.37e-08
														wh86	Mitophagy - animal - Danio rerio (zebrafish)	DRE04137	2.2309	0	0.5776	4599	1067	21	ENSDARG00000077540	f2rl1.2	coagulation factor II (thrombin) receptor-like 1, tandem duplicate 2	5.90161	1.06969	4.98e-08
														wh86	Mitophagy - animal - Danio rerio (zebrafish)	DRE04137	2.2309	0	0.5776	4599	1073	22	ENSDARG00000098024	si:dkey-262k9.2	si:dkey-262k9.2	5.86951	0.430289	6e-08
														wh86	Mitophagy - animal - Danio rerio (zebrafish)	DRE04137	2.2309	0	0.5776	4599	1174	23	ENSDARG00000027899	sem1	SEM1 26S proteasome subunit	5.64807	0.425084	2.03e-07
														wh86	Mitophagy - animal - Danio rerio (zebrafish)	DRE04137	2.2309	0	0.5776	4599	1264	24	ENSDARG00000061345	wwp2	WW domain containing E3 ubiquitin protein ligase 2	5.48442	0.429162	4.79e-07
														wh86	Mitophagy - animal - Danio rerio (zebrafish)	DRE04137	2.2309	0	0.5776	4599	1358	25	ENSDARG00000028804	ankrd9	ankyrin repeat domain 9	5.32022	0.589514	1.1e-06
														wh86	Mitophagy - animal - Danio rerio (zebrafish)	DRE04137	2.2309	0	0.5776	4599	1523	26	ENSDARG00000062237	nfs1	NFS1 cysteine desulfurase	5.00034	0.420229	5.26e-06
														wh86	Mitophagy - animal - Danio rerio (zebrafish)	DRE04137	2.2309	0	0.5776	4599	1545	27	ENSDARG00000092460	kifl	kinesin family-like	4.9723	1.96915	6e-06
														wh86	Mitophagy - animal - Danio rerio (zebrafish)	DRE04137	2.2309	0	0.5776	4599	1614	28	ENSDARG00000074807	tbrg4	transforming growth factor beta regulator 4	4.88	0.484332	9.18e-06
														wh86	Mitophagy - animal - Danio rerio (zebrafish)	DRE04137	2.2309	0	0.5776	4599	1617	29	ENSDARG00000000631	ptpn4a	protein tyrosine phosphatase non-receptor type 4a	4.87721	0.383032	9.3e-06
														wh86	Mitophagy - animal - Danio rerio (zebrafish)	DRE04137	2.2309	0	0.5776	4599	1629	30	ENSDARG00000003697	slc5a8l	solute carrier family 5 member 8, like	4.86299	0.831934	9.9e-06
														wh86	Mitophagy - animal - Danio rerio (zebrafish)	DRE04137	2.2309	0	0.5776	4599	1652	31	ENSDARG00000002593	slc45a2	solute carrier family 45 member 2	4.82457	0.470185	1.18e-05
														wh86	Mitophagy - animal - Danio rerio (zebrafish)	DRE04137	2.2309	0	0.5776	4599	1692	32	ENSDARG00000076815	eif3s10	eukaryotic translation initiation factor 3, subunit 10 (theta)	4.76614	0.327902	1.54e-05
														wh86	Mitophagy - animal - Danio rerio (zebrafish)	DRE04137	2.2309	0	0.5776	4599	1716	33	ENSDARG00000098646	mthfd2	methylenetetrahydrofolate dehydrogenase (NADP+ dependent) 2, methenyltetrahydrofolate cyclohydrolase	4.73039	0.520063	1.81e-05
														wh86	Mitophagy - animal - Danio rerio (zebrafish)	DRE04137	2.2309	0	0.5776	4599	1835	34	ENSDARG00000059304	chchd2	coiled-coil-helix-coiled-coil-helix domain containing 2	4.56418	0.381448	3.77e-05
														wh86	Mitophagy - animal - Danio rerio (zebrafish)	DRE04137	2.2309	0	0.5776	4599	1931	35	ENSDARG00000053820	pcmtd2a	protein-L-isoaspartate (D-aspartate) O-methyltransferase domain containing 2a	4.44737	0.445736	6.18e-05
														wh86	Mitophagy - animal - Danio rerio (zebrafish)	DRE04137	2.2309	0	0.5776	4599	2013	36	ENSDARG00000025693	tmem9b	TMEM9 domain family, member B	4.33738	0.368426	9.78e-05
														wh86	Mitophagy - animal - Danio rerio (zebrafish)	DRE04137	2.2309	0	0.5776	4599	2016	37	ENSDARG00000087426	adissp	adipose secreted signaling protein a	4.33518	0.361954	9.86e-05
														wh86	Mitophagy - animal - Danio rerio (zebrafish)	DRE04137	2.2309	0	0.5776	4599	2055	38	ENSDARG00000067805	ggcx	gamma-glutamyl carboxylase	4.28948	0.381586	0.000119
														wh86	Mitophagy - animal - Danio rerio (zebrafish)	DRE04137	2.2309	0	0.5776	4599	2117	39	ENSDARG00000017454	nup50	nucleoporin 50	4.2166	0.45199	0.000159
														wh86	Mitophagy - animal - Danio rerio (zebrafish)	DRE04137	2.2309	0	0.5776	4599	2162	40	ENSDARG00000068755	exosc8	exosome component 8	4.15852	0.502736	0.0002
														wh86	Mitophagy - animal - Danio rerio (zebrafish)	DRE04137	2.2309	0	0.5776	4599	2211	41	ENSDARG00000097539	si:ch211-39f2.3	si:ch211-39f2.3	4.09481	0.750301	0.000256
														wh86	Mitophagy - animal - Danio rerio (zebrafish)	DRE04137	2.2309	0	0.5776	4599	2447	42	ENSDARG00000007370	dysf	dysferlin, limb girdle muscular dystrophy 2B (autosomal recessive)	3.82904	0.534844	0.000691
														wh86	Mitophagy - animal - Danio rerio (zebrafish)	DRE04137	2.2309	0	0.5776	4599	2546	43	ENSDARG00000004525	C2H1orf35	zgc:63882	3.72819	0.513255	0.000988
														wh86	Mitophagy - animal - Danio rerio (zebrafish)	DRE04137	2.2309	0	0.5776	4599	2626	44	ENSDARG00000115405	hbbe1.2	hemoglobin beta embryonic-1.2	3.64331	0.463493	0.00132872
														wh86	Mitophagy - animal - Danio rerio (zebrafish)	DRE04137	2.2309	0	0.5776	4599	2642	45	ENSDARG00000097583	arfgap3	ADP-ribosylation factor GTPase activating protein 3	3.62515	0.494153	0.00141156
														wh86	Mitophagy - animal - Danio rerio (zebrafish)	DRE04137	2.2309	0	0.5776	4599	2806	46	ENSDARG00000094809	ms4a17a.11	membrane-spanning 4-domains, subfamily A, member 17A.11	3.4763	0.61912	0.00231992
														wh86	Mitophagy - animal - Danio rerio (zebrafish)	DRE04137	2.2309	0	0.5776	4599	2859	47	ENSDARG00000009136	tp53bp2a	tumor protein p53 binding protein, 2a	3.43176	0.441217	0.00268339
														wh86	Mitophagy - animal - Danio rerio (zebrafish)	DRE04137	2.2309	0	0.5776	4599	2916	48	ENSDARG00000018566	flnca	filamin C, gamma a (actin binding protein 280)	3.38954	0.31877	0.00306273
														wh86	Mitophagy - animal - Danio rerio (zebrafish)	DRE04137	2.2309	0	0.5776	4599	2923	49	ENSDARG00000059234	mrps27	mitochondrial ribosomal protein S27	3.38562	0.35693	0.00309739
														wh86	Mitophagy - animal - Danio rerio (zebrafish)	DRE04137	2.2309	0	0.5776	4599	3107	50	ENSDARG00000023989	pef1	penta-EF-hand domain containing 1	3.23018	0.278018	0.0050493
														wh86	Mitophagy - animal - Danio rerio (zebrafish)	DRE04137	2.2309	0	0.5776	4599	3175	51	ENSDARG00000056075	rca2.1	regulator of complement activation group 2 gene 1	3.16368	0.223204	0.0061864
														wh86	Mitophagy - animal - Danio rerio (zebrafish)	DRE04137	2.2309	0	0.5776	4599	3206	52	ENSDARG00000025977	blmh	bleomycin hydrolase	3.14142	0.255103	0.0065953
														wh86	Mitophagy - animal - Danio rerio (zebrafish)	DRE04137	2.2309	0	0.5776	4599	3334	53	ENSDARG00000029885	rab41	RAB41, member RAS oncogene family	3.05142	0.2016	0.0085801
														wh86	Mitophagy - animal - Danio rerio (zebrafish)	DRE04137	2.2309	0	0.5776	4599	3364	54	ENSDARG00000074170	fbxo4	F-box protein 4	3.0216	0.747128	0.0093591
														wh86	Mitophagy - animal - Danio rerio (zebrafish)	DRE04137	2.2309	0	0.5776	4599	3563	55	ENSDARG00000030775	sybl1	synaptobrevin-like 1	2.87261	0.270884	0.0141529
														wh86	Mitophagy - animal - Danio rerio (zebrafish)	DRE04137	2.2309	0	0.5776	4599	3753	56	ENSDARG00000043133	cldnf	claudin f	2.7369	0.403947	0.0202469
														wh86	Mitophagy - animal - Danio rerio (zebrafish)	DRE04137	2.2309	0	0.5776	4599	3804	57	ENSDARG00000110804	PARD3	NA	2.70417	0.606534	0.021994
														wh86	Mitophagy - animal - Danio rerio (zebrafish)	DRE04137	2.2309	0	0.5776	4599	3837	58	ENSDARG00000117512	NA	NA	2.67986	0.627061	0.023416
														wh86	Mitophagy - animal - Danio rerio (zebrafish)	DRE04137	2.2309	0	0.5776	4599	3981	59	ENSDARG00000077057	esco1	establishment of sister chromatid cohesion N-acetyltransferase 1	2.58848	0.279415	0.0294238
														wh86	Mitophagy - animal - Danio rerio (zebrafish)	DRE04137	2.2309	0	0.5776	4599	4050	60	ENSDARG00000016393	arf2b	ARF GTPase 2b	2.54607	0.207079	0.0326735
														wh86	Mitophagy - animal - Danio rerio (zebrafish)	DRE04137	2.2309	0	0.5776	4599	4076	61	ENSDARG00000075181	crfb16	cytokine receptor family member B16	2.53175	0.441784	0.0337928
														wh86	Mitophagy - animal - Danio rerio (zebrafish)	DRE04137	2.2309	0	0.5776	4599	4185	62	ENSDARG00000007943	gabpb2a	GA binding protein transcription factor subunit beta 2a	2.46646	0.263044	0.0394329
														wh86	Mitophagy - animal - Danio rerio (zebrafish)	DRE04137	2.2309	0	0.5776	4599	4197	63	ENSDARG00000002644	rgs5a	regulator of G protein signaling 5a	2.46097	0.156981	0.0399271
														wh86	Mitophagy - animal - Danio rerio (zebrafish)	DRE04137	2.2309	0	0.5776	4599	4237	64	ENSDARG00000051920	nsmaf	neutral sphingomyelinase (N-SMase) activation associated factor	2.43851	0.254282	0.0419885
														wh86	Mitophagy - animal - Danio rerio (zebrafish)	DRE04137	2.2309	0	0.5776	4599	4247	65	ENSDARG00000076448	serpinf2a	serpin peptidase inhibitor, clade F (alpha-2 antiplasmin, pigment epithelium derived factor), member 2a	2.43179	0.209795	0.0426537
														wh86	Mitophagy - animal - Danio rerio (zebrafish)	DRE04137	2.2309	0	0.5776	4599	4266	66	ENSDARG00000005915	tcf3a	transcription factor 3a	2.41712	0.353299	0.0442066
														wh86	Mitophagy - animal - Danio rerio (zebrafish)	DRE04137	2.2309	0	0.5776	4599	4471	67	ENSDARG00000019001	ak7a	adenylate kinase 7a	2.29708	0.439368	0.0580634
														wh86	Mitophagy - animal - Danio rerio (zebrafish)	DRE04137	2.2309	0	0.5776	4599	4528	68	ENSDARG00000103485	card14	caspase recruitment domain family, member 14	2.26524	0.323436	0.0622757
														wh86	Mitophagy - animal - Danio rerio (zebrafish)	DRE04137	2.2309	0	0.5776	4599	4599	69	ENSDARG00000051857	tes	testis derived transcript (3 LIM domains)	2.22368	0.260781	0.0681059
														wh86	Motor proteins - Danio rerio (zebrafish)	DRE04814	-2.3909	0	-0.5237	20671	20672	1	ENSDARG00000029177	lnx2a	ligand of numb-protein X 2a	-2.45775	-0.248201	0.0402409
														wh86	Motor proteins - Danio rerio (zebrafish)	DRE04814	-2.3909	0	-0.5237	20671	20731	2	ENSDARG00000069495	tmem179bb	transmembrane protein 179Bb	-2.49442	-0.716578	0.0368702
														wh86	Motor proteins - Danio rerio (zebrafish)	DRE04814	-2.3909	0	-0.5237	20671	20807	3	ENSDARG00000045463	ralaa	RAS like proto-oncogene Aa	-2.52938	-0.254269	0.033973
														wh86	Motor proteins - Danio rerio (zebrafish)	DRE04814	-2.3909	0	-0.5237	20671	20905	4	ENSDARG00000091538	zranb3	zinc finger, RAN-binding domain containing 3	-2.58688	-0.542187	0.0295174
														wh86	Motor proteins - Danio rerio (zebrafish)	DRE04814	-2.3909	0	-0.5237	20671	20936	5	ENSDARG00000017444	hal	histidine ammonia-lyase	-2.59699	-0.336127	0.0288454
														wh86	Motor proteins - Danio rerio (zebrafish)	DRE04814	-2.3909	0	-0.5237	20671	20954	6	ENSDARG00000088959	pdxka	pyridoxal (pyridoxine, vitamin B6) kinase a	-2.60723	-0.311088	0.0281057
														wh86	Motor proteins - Danio rerio (zebrafish)	DRE04814	-2.3909	0	-0.5237	20671	20985	7	ENSDARG00000092181	si:ch211-105d18.2	protein associated with LIN7 1, MAGUK p55 family member b	-2.62937	-0.317847	0.0265919
														wh86	Motor proteins - Danio rerio (zebrafish)	DRE04814	-2.3909	0	-0.5237	20671	21058	8	ENSDARG00000041205	slc6a1l	solute carrier family 6 member 1, like	-2.67018	-0.599359	0.0239828
														wh86	Motor proteins - Danio rerio (zebrafish)	DRE04814	-2.3909	0	-0.5237	20671	21075	9	ENSDARG00000079455	nlgn4xa	neuroligin 4 X-linked a	-2.68359	-0.248691	0.0231787
														wh86	Motor proteins - Danio rerio (zebrafish)	DRE04814	-2.3909	0	-0.5237	20671	21147	10	ENSDARG00000078059	nudcd2	NudC domain containing 2	-2.72359	-0.309317	0.0209218
														wh86	Motor proteins - Danio rerio (zebrafish)	DRE04814	-2.3909	0	-0.5237	20671	21317	11	ENSDARG00000014571	ctnnb1	catenin (cadherin-associated protein), beta 1	-2.81551	-0.182772	0.0164938
														wh86	Motor proteins - Danio rerio (zebrafish)	DRE04814	-2.3909	0	-0.5237	20671	21457	12	ENSDARG00000017772	mdh1aa	malate dehydrogenase 1Aa, NAD (soluble)	-2.89276	-0.180533	0.0133931
														wh86	Motor proteins - Danio rerio (zebrafish)	DRE04814	-2.3909	0	-0.5237	20671	21488	13	ENSDARG00000063150	nrxn2b	neurexin 2b	-2.91525	-0.375796	0.0125717
														wh86	Motor proteins - Danio rerio (zebrafish)	DRE04814	-2.3909	0	-0.5237	20671	21584	14	ENSDARG00000098478	NA	NA	-2.96434	-0.81915	0.0110239
														wh86	Motor proteins - Danio rerio (zebrafish)	DRE04814	-2.3909	0	-0.5237	20671	21602	15	ENSDARG00000088878	c1qtnf1	C1q and TNF related 1	-2.9796	-0.382092	0.0105458
														wh86	Motor proteins - Danio rerio (zebrafish)	DRE04814	-2.3909	0	-0.5237	20671	21696	16	ENSDARG00000088332	alx4a	ALX homeobox 4a	-3.04198	-0.303947	0.00881957
														wh86	Motor proteins - Danio rerio (zebrafish)	DRE04814	-2.3909	0	-0.5237	20671	21714	17	ENSDARG00000105001	zgc:91999	zgc:91999	-3.0557	-0.298674	0.00846949
														wh86	Motor proteins - Danio rerio (zebrafish)	DRE04814	-2.3909	0	-0.5237	20671	21717	18	ENSDARG00000017591	fat1a	FAT atypical cadherin 1a	-3.05783	-0.230212	0.00841971
														wh86	Motor proteins - Danio rerio (zebrafish)	DRE04814	-2.3909	0	-0.5237	20671	21858	19	ENSDARG00000045447	slc35g2b	solute carrier family 35 member G2b	-3.15689	-0.34965	0.0063127
														wh86	Motor proteins - Danio rerio (zebrafish)	DRE04814	-2.3909	0	-0.5237	20671	21920	20	ENSDARG00000089717	qpct	glutaminyl-peptide cyclotransferase	-3.19513	-0.396809	0.0056379
														wh86	Motor proteins - Danio rerio (zebrafish)	DRE04814	-2.3909	0	-0.5237	20671	21980	21	ENSDARG00000040257	slc38a11	solute carrier family 38 member 11	-3.24503	-0.785771	0.00482311
														wh86	Motor proteins - Danio rerio (zebrafish)	DRE04814	-2.3909	0	-0.5237	20671	21985	22	ENSDARG00000087633	si:dkey-11o18.5	si:dkey-11o18.5	-3.24971	-0.695638	0.00475368
														wh86	Motor proteins - Danio rerio (zebrafish)	DRE04814	-2.3909	0	-0.5237	20671	21993	23	ENSDARG00000104530	znf609b	zinc finger protein 609b	-3.25579	-0.271903	0.00466652
														wh86	Motor proteins - Danio rerio (zebrafish)	DRE04814	-2.3909	0	-0.5237	20671	22133	24	ENSDARG00000101557	scarb1	scavenger receptor class B, member 1	-3.38185	-0.383441	0.00313487
														wh86	Motor proteins - Danio rerio (zebrafish)	DRE04814	-2.3909	0	-0.5237	20671	22155	25	ENSDARG00000003854	acsl1b	acyl-CoA synthetase long chain family member 1b	-3.3942	-0.324372	0.00302085
														wh86	Motor proteins - Danio rerio (zebrafish)	DRE04814	-2.3909	0	-0.5237	20671	22180	26	ENSDARG00000041631	psme3ip1	proteasome activator subunit 3 interacting protein 1	-3.41226	-0.341432	0.00285627
														wh86	Motor proteins - Danio rerio (zebrafish)	DRE04814	-2.3909	0	-0.5237	20671	22183	27	ENSDARG00000093135	col7a1l	collagen type VII alpha 1-like	-3.41311	-1.51677	0.00285025
														wh86	Motor proteins - Danio rerio (zebrafish)	DRE04814	-2.3909	0	-0.5237	20671	22197	28	ENSDARG00000056621	ctcf	CCCTC-binding factor (zinc finger protein)	-3.4257	-0.257641	0.002735
														wh86	Motor proteins - Danio rerio (zebrafish)	DRE04814	-2.3909	0	-0.5237	20671	22230	29	ENSDARG00000040559	rad1	RAD1 homolog (S. pombe)	-3.45204	-0.661554	0.00251258
														wh86	Motor proteins - Danio rerio (zebrafish)	DRE04814	-2.3909	0	-0.5237	20671	22363	30	ENSDARG00000077293	synpo2la	synaptopodin 2-like a	-3.57725	-0.88144	0.00165896
														wh86	Motor proteins - Danio rerio (zebrafish)	DRE04814	-2.3909	0	-0.5237	20671	22443	31	ENSDARG00000041779	trdn	triadin	-3.63694	-0.418769	0.00135661
														wh86	Motor proteins - Danio rerio (zebrafish)	DRE04814	-2.3909	0	-0.5237	20671	22588	32	ENSDARG00000104478	cap2	cyclase associated actin cytoskeleton regulatory protein 2	-3.76332	-0.380623	0.000873
														wh86	Motor proteins - Danio rerio (zebrafish)	DRE04814	-2.3909	0	-0.5237	20671	22616	33	ENSDARG00000078331	best1	bestrophin 1	-3.79254	-0.960764	0.000786
														wh86	Motor proteins - Danio rerio (zebrafish)	DRE04814	-2.3909	0	-0.5237	20671	22740	34	ENSDARG00000021959	dmbx2	diencephalon/mesencephalon homeobox 2	-3.90679	-1.02101	0.000521
														wh86	Motor proteins - Danio rerio (zebrafish)	DRE04814	-2.3909	0	-0.5237	20671	22776	35	ENSDARG00000058048	ugt5e1	UDP glucuronosyltransferase 5 family, polypeptide E1	-3.93808	-0.897167	0.000465
														wh86	Motor proteins - Danio rerio (zebrafish)	DRE04814	-2.3909	0	-0.5237	20671	22925	36	ENSDARG00000104099	NA	NA	-4.1086	-0.932797	0.000243
														wh86	Motor proteins - Danio rerio (zebrafish)	DRE04814	-2.3909	0	-0.5237	20671	23004	37	ENSDARG00000022309	dspa	desmoplakin a	-4.19545	-0.382746	0.000173
														wh86	Motor proteins - Danio rerio (zebrafish)	DRE04814	-2.3909	0	-0.5237	20671	23035	38	ENSDARG00000104823	znf648	zinc finger protein 648	-4.24667	-1.43508	0.000141
														wh86	Motor proteins - Danio rerio (zebrafish)	DRE04814	-2.3909	0	-0.5237	20671	23045	39	ENSDARG00000026165	col11a1a	collagen, type XI, alpha 1a	-4.25829	-1.03995	0.000134
														wh86	Motor proteins - Danio rerio (zebrafish)	DRE04814	-2.3909	0	-0.5237	20671	23097	40	ENSDARG00000063895	mt-nd1	NADH dehydrogenase 1, mitochondrial	-4.3156	-0.226781	0.000106
														wh86	Motor proteins - Danio rerio (zebrafish)	DRE04814	-2.3909	0	-0.5237	20671	23103	41	ENSDARG00000101735	chn1	chimerin 1	-4.3183	-0.372815	0.000105
														wh86	Motor proteins - Danio rerio (zebrafish)	DRE04814	-2.3909	0	-0.5237	20671	23108	42	ENSDARG00000044935	hpdb	4-hydroxyphenylpyruvate dioxygenase b	-4.3221	-0.399121	0.000104
														wh86	Motor proteins - Danio rerio (zebrafish)	DRE04814	-2.3909	0	-0.5237	20671	23130	43	ENSDARG00000039681	samm50l	sorting and assembly machinery component 50 homolog, like	-4.3472	-0.495321	9.4e-05
														wh86	Motor proteins - Danio rerio (zebrafish)	DRE04814	-2.3909	0	-0.5237	20671	23136	44	ENSDARG00000027088	ptgdsb.1	prostaglandin D2 synthase b, tandem duplicate 1	-4.34916	-0.718775	9.34e-05
														wh86	Motor proteins - Danio rerio (zebrafish)	DRE04814	-2.3909	0	-0.5237	20671	23137	45	ENSDARG00000102624	kif22	kinesin family member 22	-4.34961	-0.685043	9.32e-05
														wh86	Motor proteins - Danio rerio (zebrafish)	DRE04814	-2.3909	0	-0.5237	20671	23209	46	ENSDARG00000035538	atp6v0a2a	ATPase H+ transporting V0 subunit a2a	-4.47087	-0.756426	5.58e-05
														wh86	Motor proteins - Danio rerio (zebrafish)	DRE04814	-2.3909	0	-0.5237	20671	23234	47	ENSDARG00000044053	vsnl1b	visinin-like 1b	-4.49934	-0.272341	4.97e-05
														wh86	Motor proteins - Danio rerio (zebrafish)	DRE04814	-2.3909	0	-0.5237	20671	23236	48	ENSDARG00000088625	si:ch211-142d6.2	si:ch211-142d6.2	-4.50268	-3.18627	4.9e-05
														wh86	Motor proteins - Danio rerio (zebrafish)	DRE04814	-2.3909	0	-0.5237	20671	23244	49	ENSDARG00000056473	chaf1b	chromatin assembly factor 1, subunit B	-4.51433	-0.842357	4.67e-05
														wh86	Motor proteins - Danio rerio (zebrafish)	DRE04814	-2.3909	0	-0.5237	20671	23287	50	ENSDARG00000058868	apc	APC regulator of WNT signaling pathway	-4.57968	-0.329086	3.53e-05
														wh86	Motor proteins - Danio rerio (zebrafish)	DRE04814	-2.3909	0	-0.5237	20671	23300	51	ENSDARG00000068691	kctd4	potassium channel tetramerization domain containing 4	-4.60614	-0.479237	3.14e-05
														wh86	Motor proteins - Danio rerio (zebrafish)	DRE04814	-2.3909	0	-0.5237	20671	23346	52	ENSDARG00000021163	thrb	thyroid hormone receptor beta	-4.69213	-0.421298	2.15e-05
														wh86	Motor proteins - Danio rerio (zebrafish)	DRE04814	-2.3909	0	-0.5237	20671	23498	53	ENSDARG00000056541	nr0b1	nuclear receptor subfamily 0, group B, member 1	-4.9479	-0.806774	6.72e-06
														wh86	Motor proteins - Danio rerio (zebrafish)	DRE04814	-2.3909	0	-0.5237	20671	23522	54	ENSDARG00000103978	sh3bp5b	SH3-domain binding protein 5b (BTK-associated)	-4.99724	-0.52566	5.34e-06
														wh86	Motor proteins - Danio rerio (zebrafish)	DRE04814	-2.3909	0	-0.5237	20671	23523	55	ENSDARG00000099197	actc1b	actin alpha cardiac muscle 1b	-4.99823	-0.389513	5.32e-06
														wh86	Motor proteins - Danio rerio (zebrafish)	DRE04814	-2.3909	0	-0.5237	20671	23580	56	ENSDARG00000026904	cbln13	cerebellin 13	-5.0958	-2.41415	3.33e-06
														wh86	Motor proteins - Danio rerio (zebrafish)	DRE04814	-2.3909	0	-0.5237	20671	23590	57	ENSDARG00000043497	scrn2	secernin 2	-5.12091	-0.585504	2.95e-06
														wh86	Motor proteins - Danio rerio (zebrafish)	DRE04814	-2.3909	0	-0.5237	20671	23608	58	ENSDARG00000069360	ppp3r1b	protein phosphatase 3 (formerly 2B), regulatory s1ubunit B, alpha isoform, b	-5.15106	-0.337856	2.55e-06
														wh86	Motor proteins - Danio rerio (zebrafish)	DRE04814	-2.3909	0	-0.5237	20671	23630	59	ENSDARG00000000241	slc40a1	solute carrier family 40 member 1	-5.19459	-0.359376	2.06e-06
														wh86	Motor proteins - Danio rerio (zebrafish)	DRE04814	-2.3909	0	-0.5237	20671	23640	60	ENSDARG00000098631	NA	NA	-5.21743	-1.60706	1.84e-06
														wh86	Motor proteins - Danio rerio (zebrafish)	DRE04814	-2.3909	0	-0.5237	20671	23674	61	ENSDARG00000003860	cbx3a	chromobox homolog 3a (HP1 gamma homolog, Drosophila)	-5.27296	-0.333407	1.39e-06
														wh86	Motor proteins - Danio rerio (zebrafish)	DRE04814	-2.3909	0	-0.5237	20671	23678	62	ENSDARG00000004687	acaa1	acetyl-CoA acyltransferase 1	-5.27938	-0.648747	1.35e-06
														wh86	Motor proteins - Danio rerio (zebrafish)	DRE04814	-2.3909	0	-0.5237	20671	23762	63	ENSDARG00000012341	capn9	calpain 9	-5.45214	-0.672985	5.65e-07
														wh86	Motor proteins - Danio rerio (zebrafish)	DRE04814	-2.3909	0	-0.5237	20671	23784	64	ENSDARG00000103586	si:dkey-65j6.2	quattro a	-5.49685	-0.987103	4.5e-07
														wh86	Motor proteins - Danio rerio (zebrafish)	DRE04814	-2.3909	0	-0.5237	20671	23789	65	ENSDARG00000079901	si:ch73-15n24.1	si:ch73-15n24.1	-5.51522	-1.487	4.08e-07
														wh86	Motor proteins - Danio rerio (zebrafish)	DRE04814	-2.3909	0	-0.5237	20671	23933	66	ENSDARG00000021154	zgc:92040	proline dehydrogenase 2	-5.96204	-0.786021	3.54e-08
														wh86	Motor proteins - Danio rerio (zebrafish)	DRE04814	-2.3909	0	-0.5237	20671	23957	67	ENSDARG00000078130	erich1	glutamate rich 1	-6.01901	-0.509533	2.56e-08
														wh86	Motor proteins - Danio rerio (zebrafish)	DRE04814	-2.3909	0	-0.5237	20671	23963	68	ENSDARG00000074457	si:dkey-96f10.1	si:dkey-96f10.1	-6.04721	-2.50664	2.17e-08
														wh86	Motor proteins - Danio rerio (zebrafish)	DRE04814	-2.3909	0	-0.5237	20671	24016	69	ENSDARG00000071336	mif	macrophage migration inhibitory factor	-6.21443	-0.819002	8.15e-09
														wh86	Motor proteins - Danio rerio (zebrafish)	DRE04814	-2.3909	0	-0.5237	20671	24022	70	ENSDARG00000075444	cgref1	cell growth regulator with EF-hand domain 1	-6.2362	-0.961236	7.17e-09
														wh86	Motor proteins - Danio rerio (zebrafish)	DRE04814	-2.3909	0	-0.5237	20671	24024	71	ENSDARG00000099633	sec14l7	SEC14-like lipid binding 7	-6.24132	-1.04005	6.97e-09
														wh86	Motor proteins - Danio rerio (zebrafish)	DRE04814	-2.3909	0	-0.5237	20671	24067	72	ENSDARG00000103994	ppiab	peptidylprolyl isomerase Ab (cyclophilin A)	-6.39825	-0.454877	2.72e-09
														wh86	Motor proteins - Danio rerio (zebrafish)	DRE04814	-2.3909	0	-0.5237	20671	24068	73	ENSDARG00000035322	myh7bb	myosin, heavy chain 7B, cardiac muscle, beta b	-6.39879	-0.549188	2.71e-09
														wh86	Motor proteins - Danio rerio (zebrafish)	DRE04814	-2.3909	0	-0.5237	20671	24074	74	ENSDARG00000044894	zgc:113307	zgc:113307	-6.41934	-1.30658	2.39e-09
														wh86	Motor proteins - Danio rerio (zebrafish)	DRE04814	-2.3909	0	-0.5237	20671	24099	75	ENSDARG00000013741	lancl1	LanC antibiotic synthetase component C-like 1 (bacterial)	-6.52701	-0.750345	1.23e-09
														wh86	Motor proteins - Danio rerio (zebrafish)	DRE04814	-2.3909	0	-0.5237	20671	24107	76	ENSDARG00000042484	tle2a	TLE family member 2, transcriptional corepressor a	-6.55251	-0.529304	1.05e-09
														wh86	Motor proteins - Danio rerio (zebrafish)	DRE04814	-2.3909	0	-0.5237	20671	24111	77	ENSDARG00000042780	apoba	apolipoprotein Ba	-6.59439	-1.54633	8.05e-10
														wh86	Motor proteins - Danio rerio (zebrafish)	DRE04814	-2.3909	0	-0.5237	20671	24140	78	ENSDARG00000074379	knstrn	kinetochore localized astrin (SPAG5) binding protein	-6.72988	-1.43971	3.4e-10
														wh86	Motor proteins - Danio rerio (zebrafish)	DRE04814	-2.3909	0	-0.5237	20671	24147	79	ENSDARG00000024433	pvalb4	parvalbumin 4	-6.75356	-0.666412	2.93e-10
														wh86	Motor proteins - Danio rerio (zebrafish)	DRE04814	-2.3909	0	-0.5237	20671	24201	80	ENSDARG00000104068	gstp1.2	glutathione S-transferase pi 1.2	-7.07927	-0.77626	3.4e-11
														wh86	Motor proteins - Danio rerio (zebrafish)	DRE04814	-2.3909	0	-0.5237	20671	24240	81	ENSDARG00000002197	pygl	phosphorylase, glycogen, liver	-7.25115	-1.01609	1.07e-11
														wh86	Motor proteins - Danio rerio (zebrafish)	DRE04814	-2.3909	0	-0.5237	20671	24263	82	ENSDARG00000099525	si:ch1073-13h15.3	si:ch1073-13h15.3	-7.3721	-1.10224	4.63e-12
														wh86	Motor proteins - Danio rerio (zebrafish)	DRE04814	-2.3909	0	-0.5237	20671	24267	83	ENSDARG00000004621	gpm6ab	glycoprotein M6Ab	-7.3897	-0.386023	4.09e-12
														wh86	Motor proteins - Danio rerio (zebrafish)	DRE04814	-2.3909	0	-0.5237	20671	24269	84	ENSDARG00000027799	ucmaa	upper zone of growth plate and cartilage matrix associated a	-7.40204	-2.03718	3.74e-12
														wh86	Motor proteins - Danio rerio (zebrafish)	DRE04814	-2.3909	0	-0.5237	20671	24315	85	ENSDARG00000012776	smarca1	SNF2 related chromatin remodeling ATPase 1	-7.66556	-0.812398	5.78e-13
														wh86	Motor proteins - Danio rerio (zebrafish)	DRE04814	-2.3909	0	-0.5237	20671	24340	86	ENSDARG00000101393	si:dkey-31g6.6	si:dkey-31g6.6	-7.91628	-1.37223	8.94e-14
														wh86	Motor proteins - Danio rerio (zebrafish)	DRE04814	-2.3909	0	-0.5237	20671	24357	87	ENSDARG00000070537	stmn2b	stathmin 2b	-8.04896	-0.832123	3.34e-14
														wh86	Motor proteins - Danio rerio (zebrafish)	DRE04814	-2.3909	0	-0.5237	20671	24368	88	ENSDARG00000037000	fkbp11	FKBP prolyl isomerase 11	-8.15269	-1.05555	1.5e-14
														wh86	Motor proteins - Danio rerio (zebrafish)	DRE04814	-2.3909	0	-0.5237	20671	24380	89	ENSDARG00000030157	mybpc2a	myosin binding protein Ca	-8.34076	-0.846162	3.38e-15
														wh86	Motor proteins - Danio rerio (zebrafish)	DRE04814	-2.3909	0	-0.5237	20671	24394	90	ENSDARG00000016598	ckmt1	creatine kinase, mitochondrial 1	-8.55339	-0.646201	6.08e-16
														wh86	Motor proteins - Danio rerio (zebrafish)	DRE04814	-2.3909	0	-0.5237	20671	24397	91	ENSDARG00000101423	cyp2y3	cytochrome P450, family 2, subfamily Y, polypeptide 3	-8.6101	-1.07158	3.84e-16
														wh86	Motor proteins - Danio rerio (zebrafish)	DRE04814	-2.3909	0	-0.5237	20671	24414	92	ENSDARG00000077341	ppp1r14c	protein phosphatase 1, regulatory (inhibitor) subunit 14C	-8.84963	-0.599899	5.13e-17
														wh86	Motor proteins - Danio rerio (zebrafish)	DRE04814	-2.3909	0	-0.5237	20671	24417	93	ENSDARG00000102415	scinla	scinderin like a	-8.89699	-1.26278	3.45e-17
														wh86	Motor proteins - Danio rerio (zebrafish)	DRE04814	-2.3909	0	-0.5237	20671	24422	94	ENSDARG00000070959	si:ch211-288g17.3	si:ch211-288g17.3	-9.01548	-0.95694	1.23e-17
														wh86	Motor proteins - Danio rerio (zebrafish)	DRE04814	-2.3909	0	-0.5237	20671	24454	95	ENSDARG00000101160	apoa4a	apolipoprotein A-IV a	-9.66858	-2.60422	3.53e-20
														wh86	Motor proteins - Danio rerio (zebrafish)	DRE04814	-2.3909	0	-0.5237	20671	24455	96	ENSDARG00000045592	tnni2a.1	troponin I type 2a (skeletal, fast), tandem duplicate 1	-9.70148	-0.847134	2.59e-20
														wh86	Motor proteins - Danio rerio (zebrafish)	DRE04814	-2.3909	0	-0.5237	20671	24461	97	ENSDARG00000070844	gamt	guanidinoacetate N-methyltransferase	-9.97942	-0.79224	1.86e-21
														wh86	Motor proteins - Danio rerio (zebrafish)	DRE04814	-2.3909	0	-0.5237	20671	24467	98	ENSDARG00000012366	fbp2	fructose-1,6-bisphosphatase 2	-10.1342	-0.887772	4.16e-22
														wh86	Motor proteins - Danio rerio (zebrafish)	DRE04814	-2.3909	0	-0.5237	20671	24490	99	ENSDARG00000007697	fabp7a	fatty acid binding protein 7, brain, a	-10.9012	-1.24708	1.76e-25
														wh86	Motor proteins - Danio rerio (zebrafish)	DRE04814	-2.3909	0	-0.5237	20671	24495	100	ENSDARG00000056725	hmgb3a	high mobility group box 3a	-11.331	-0.708886	1.72e-27
														wh86	Motor proteins - Danio rerio (zebrafish)	DRE04814	-2.3909	0	-0.5237	20671	24499	101	ENSDARG00000005221	desmb	desmin b	-12.0174	-1.70036	7.22e-31
														wh86	NOD-like receptor signaling pathway - Danio rerio (zebrafish)	DRE04621	1.8293	0.0052	0.4603	5499	106	1	ENSDARG00000025670	fstl3	follistatin-like 3 (secreted glycoprotein)	11.4451	1.34165	4.79e-28
														wh86	NOD-like receptor signaling pathway - Danio rerio (zebrafish)	DRE04621	1.8293	0.0052	0.4603	5499	115	2	ENSDARG00000103277	cyp24a1	cytochrome P450, family 24, subfamily A, polypeptide 1	11.1799	1.5775	8.87e-27
														wh86	NOD-like receptor signaling pathway - Danio rerio (zebrafish)	DRE04621	1.8293	0.0052	0.4603	5499	133	3	ENSDARG00000104129	si:dkey-23n7.10	si:dkey-23n7.10	10.7629	1.51266	7.57e-25
														wh86	NOD-like receptor signaling pathway - Danio rerio (zebrafish)	DRE04621	1.8293	0.0052	0.4603	5499	226	4	ENSDARG00000076924	als2b	alsin Rho guanine nucleotide exchange factor ALS2 b	9.54838	1.0068	1.06e-19
														wh86	NOD-like receptor signaling pathway - Danio rerio (zebrafish)	DRE04621	1.8293	0.0052	0.4603	5499	347	5	ENSDARG00000026582	iscub	iron-sulfur cluster assembly enzyme b	8.48596	0.898446	1.06e-15
														wh86	NOD-like receptor signaling pathway - Danio rerio (zebrafish)	DRE04621	1.8293	0.0052	0.4603	5499	447	6	ENSDARG00000035985	fam210aa	mitochondrial inner membrane scaffold 1a	7.96659	0.973336	6.15e-14
														wh86	NOD-like receptor signaling pathway - Danio rerio (zebrafish)	DRE04621	1.8293	0.0052	0.4603	5499	597	7	ENSDARG00000000666	creg2	cellular repressor of E1A-stimulated genes 2	7.34435	0.719049	5.62e-12
														wh86	NOD-like receptor signaling pathway - Danio rerio (zebrafish)	DRE04621	1.8293	0.0052	0.4603	5499	782	8	ENSDARG00000104324	si:ch211-182p11.1	si:ch211-182p11.1	6.72679	2.61507	3.47e-10
														wh86	NOD-like receptor signaling pathway - Danio rerio (zebrafish)	DRE04621	1.8293	0.0052	0.4603	5499	785	9	ENSDARG00000091136	zgc:174259	zgc:174259	6.72006	1.72089	3.61e-10
														wh86	NOD-like receptor signaling pathway - Danio rerio (zebrafish)	DRE04621	1.8293	0.0052	0.4603	5499	804	10	ENSDARG00000035264	riok2	RIO kinase 2 (yeast)	6.66383	0.87602	5.17e-10
														wh86	NOD-like receptor signaling pathway - Danio rerio (zebrafish)	DRE04621	1.8293	0.0052	0.4603	5499	877	11	ENSDARG00000007130	mrto4	MRT4 homolog, ribosome maturation factor	6.44043	0.787448	2.11e-09
														wh86	NOD-like receptor signaling pathway - Danio rerio (zebrafish)	DRE04621	1.8293	0.0052	0.4603	5499	885	12	ENSDARG00000006915	arl8ba	ADP-ribosylation factor-like 8Ba	6.416	0.61183	2.44e-09
														wh86	NOD-like receptor signaling pathway - Danio rerio (zebrafish)	DRE04621	1.8293	0.0052	0.4603	5499	928	13	ENSDARG00000107130	NA	NA	6.30504	1.13916	4.75e-09
														wh86	NOD-like receptor signaling pathway - Danio rerio (zebrafish)	DRE04621	1.8293	0.0052	0.4603	5499	1085	14	ENSDARG00000074168	tasor2	transcription activation suppressor family member 2	5.84915	0.505113	6.72e-08
														wh86	NOD-like receptor signaling pathway - Danio rerio (zebrafish)	DRE04621	1.8293	0.0052	0.4603	5499	1174	15	ENSDARG00000027899	sem1	SEM1 26S proteasome subunit	5.64807	0.425084	2.03e-07
														wh86	NOD-like receptor signaling pathway - Danio rerio (zebrafish)	DRE04621	1.8293	0.0052	0.4603	5499	1371	16	ENSDARG00000036912	edn1	endothelin 1	5.29855	0.792282	1.23e-06
														wh86	NOD-like receptor signaling pathway - Danio rerio (zebrafish)	DRE04621	1.8293	0.0052	0.4603	5499	1545	17	ENSDARG00000092460	kifl	kinesin family-like	4.9723	1.96915	6e-06
														wh86	NOD-like receptor signaling pathway - Danio rerio (zebrafish)	DRE04621	1.8293	0.0052	0.4603	5499	1586	18	ENSDARG00000036685	ccnt2a	cyclin T2a	4.92003	0.367594	7.64e-06
														wh86	NOD-like receptor signaling pathway - Danio rerio (zebrafish)	DRE04621	1.8293	0.0052	0.4603	5499	1669	19	ENSDARG00000079385	si:ch211-235m3.5	si:ch211-235m3.5	4.80174	1.07404	1.31e-05
														wh86	NOD-like receptor signaling pathway - Danio rerio (zebrafish)	DRE04621	1.8293	0.0052	0.4603	5499	1711	20	ENSDARG00000098135	stk40	serine/threonine kinase 40	4.73623	0.656726	1.76e-05
														wh86	NOD-like receptor signaling pathway - Danio rerio (zebrafish)	DRE04621	1.8293	0.0052	0.4603	5499	1790	21	ENSDARG00000057353	ehbp1l1a	EH domain binding protein 1-like 1a	4.62717	0.478734	2.86e-05
														wh86	NOD-like receptor signaling pathway - Danio rerio (zebrafish)	DRE04621	1.8293	0.0052	0.4603	5499	1792	22	ENSDARG00000078652	zfyve1	zinc finger, FYVE domain containing 1	4.62565	0.599987	2.88e-05
														wh86	NOD-like receptor signaling pathway - Danio rerio (zebrafish)	DRE04621	1.8293	0.0052	0.4603	5499	1846	23	ENSDARG00000077760	ascc1	activating signal cointegrator 1 complex subunit 1	4.54931	0.687009	4.03e-05
														wh86	NOD-like receptor signaling pathway - Danio rerio (zebrafish)	DRE04621	1.8293	0.0052	0.4603	5499	1931	24	ENSDARG00000053820	pcmtd2a	protein-L-isoaspartate (D-aspartate) O-methyltransferase domain containing 2a	4.44737	0.445736	6.18e-05
														wh86	NOD-like receptor signaling pathway - Danio rerio (zebrafish)	DRE04621	1.8293	0.0052	0.4603	5499	2014	25	ENSDARG00000078585	mon1a	MON1 secretory trafficking family member A	4.33731	0.661319	9.78e-05
														wh86	NOD-like receptor signaling pathway - Danio rerio (zebrafish)	DRE04621	1.8293	0.0052	0.4603	5499	2137	26	ENSDARG00000060366	slc12a9	solute carrier family 12 member 9	4.19384	0.509145	0.000174
														wh86	NOD-like receptor signaling pathway - Danio rerio (zebrafish)	DRE04621	1.8293	0.0052	0.4603	5499	2152	27	ENSDARG00000060051	slc47a2.1	solute carrier family 47 member 2, tandem duplicate 1	4.17667	0.527654	0.000186
														wh86	NOD-like receptor signaling pathway - Danio rerio (zebrafish)	DRE04621	1.8293	0.0052	0.4603	5499	2259	28	ENSDARG00000044073	fuca2	alpha-L-fucosidase 2	4.03175	0.337289	0.000327
														wh86	NOD-like receptor signaling pathway - Danio rerio (zebrafish)	DRE04621	1.8293	0.0052	0.4603	5499	2300	29	ENSDARG00000071014	s100u	S100 calcium binding protein U	3.98861	0.36867	0.000385
														wh86	NOD-like receptor signaling pathway - Danio rerio (zebrafish)	DRE04621	1.8293	0.0052	0.4603	5499	2440	30	ENSDARG00000010194	eif4bb	eukaryotic translation initiation factor 4Bb	3.83592	0.286614	0.000674
														wh86	NOD-like receptor signaling pathway - Danio rerio (zebrafish)	DRE04621	1.8293	0.0052	0.4603	5499	2473	31	ENSDARG00000103578	gtf2b	general transcription factor IIB	3.80385	0.305085	0.000756
														wh86	NOD-like receptor signaling pathway - Danio rerio (zebrafish)	DRE04621	1.8293	0.0052	0.4603	5499	2556	32	ENSDARG00000018989	hspa4b	heat shock protein 4b	3.71729	0.283779	0.00102711
														wh86	NOD-like receptor signaling pathway - Danio rerio (zebrafish)	DRE04621	1.8293	0.0052	0.4603	5499	2668	33	ENSDARG00000055344	mipepa	mitochondrial intermediate peptidase a	3.59722	0.397119	0.00155015
														wh86	NOD-like receptor signaling pathway - Danio rerio (zebrafish)	DRE04621	1.8293	0.0052	0.4603	5499	2676	34	ENSDARG00000105445	si:ch211-190h11.2	si:ch211-190h11.2	3.58977	0.479072	0.00158914
														wh86	NOD-like receptor signaling pathway - Danio rerio (zebrafish)	DRE04621	1.8293	0.0052	0.4603	5499	2692	35	ENSDARG00000054914	dgat1b	diacylglycerol O-acyltransferase 1b	3.57136	0.497324	0.00169307
														wh86	NOD-like receptor signaling pathway - Danio rerio (zebrafish)	DRE04621	1.8293	0.0052	0.4603	5499	2773	36	ENSDARG00000062532	washc2c	WASH complex subunit 2C	3.50604	0.23703	0.00210285
														wh86	NOD-like receptor signaling pathway - Danio rerio (zebrafish)	DRE04621	1.8293	0.0052	0.4603	5499	2806	37	ENSDARG00000094809	ms4a17a.11	membrane-spanning 4-domains, subfamily A, member 17A.11	3.4763	0.61912	0.00231992
														wh86	NOD-like receptor signaling pathway - Danio rerio (zebrafish)	DRE04621	1.8293	0.0052	0.4603	5499	2868	38	ENSDARG00000006192	gatad2ab	GATA zinc finger domain containing 2Ab	3.42363	0.312137	0.00275331
														wh86	NOD-like receptor signaling pathway - Danio rerio (zebrafish)	DRE04621	1.8293	0.0052	0.4603	5499	2881	39	ENSDARG00000071465	lrrc39	leucine rich repeat containing 39	3.41222	0.390696	0.00285627
														wh86	NOD-like receptor signaling pathway - Danio rerio (zebrafish)	DRE04621	1.8293	0.0052	0.4603	5499	2988	40	ENSDARG00000052244	kiaa0232	KIAA0232	3.33603	0.306547	0.00362978
														wh86	NOD-like receptor signaling pathway - Danio rerio (zebrafish)	DRE04621	1.8293	0.0052	0.4603	5499	3107	41	ENSDARG00000023989	pef1	penta-EF-hand domain containing 1	3.23018	0.278018	0.0050493
														wh86	NOD-like receptor signaling pathway - Danio rerio (zebrafish)	DRE04621	1.8293	0.0052	0.4603	5499	3175	42	ENSDARG00000056075	rca2.1	regulator of complement activation group 2 gene 1	3.16368	0.223204	0.0061864
														wh86	NOD-like receptor signaling pathway - Danio rerio (zebrafish)	DRE04621	1.8293	0.0052	0.4603	5499	3330	43	ENSDARG00000004889	aga	aspartylglucosaminidase	3.05395	0.367938	0.00851631
														wh86	NOD-like receptor signaling pathway - Danio rerio (zebrafish)	DRE04621	1.8293	0.0052	0.4603	5499	3334	44	ENSDARG00000029885	rab41	RAB41, member RAS oncogene family	3.05142	0.2016	0.0085801
														wh86	NOD-like receptor signaling pathway - Danio rerio (zebrafish)	DRE04621	1.8293	0.0052	0.4603	5499	3563	45	ENSDARG00000030775	sybl1	synaptobrevin-like 1	2.87261	0.270884	0.0141529
														wh86	NOD-like receptor signaling pathway - Danio rerio (zebrafish)	DRE04621	1.8293	0.0052	0.4603	5499	3934	46	ENSDARG00000015722	kctd5a	potassium channel tetramerization domain containing 5a	2.61824	0.24416	0.0273346
														wh86	NOD-like receptor signaling pathway - Danio rerio (zebrafish)	DRE04621	1.8293	0.0052	0.4603	5499	3972	47	ENSDARG00000005356	tyro3	TYRO3 protein tyrosine kinase	2.5931	0.391625	0.0291201
														wh86	NOD-like receptor signaling pathway - Danio rerio (zebrafish)	DRE04621	1.8293	0.0052	0.4603	5499	3981	48	ENSDARG00000077057	esco1	establishment of sister chromatid cohesion N-acetyltransferase 1	2.58848	0.279415	0.0294238
														wh86	NOD-like receptor signaling pathway - Danio rerio (zebrafish)	DRE04621	1.8293	0.0052	0.4603	5499	4019	49	ENSDARG00000015998	wdhd1	WD repeat and HMG-box DNA binding protein 1	2.56289	0.305884	0.0313587
														wh86	NOD-like receptor signaling pathway - Danio rerio (zebrafish)	DRE04621	1.8293	0.0052	0.4603	5499	4039	50	ENSDARG00000008395	snupn	snurportin 1	2.55181	0.27831	0.0322275
														wh86	NOD-like receptor signaling pathway - Danio rerio (zebrafish)	DRE04621	1.8293	0.0052	0.4603	5499	4061	51	ENSDARG00000036993	erbb3b	erb-b2 receptor tyrosine kinase 3b	2.53825	0.267943	0.0332951
														wh86	NOD-like receptor signaling pathway - Danio rerio (zebrafish)	DRE04621	1.8293	0.0052	0.4603	5499	4247	52	ENSDARG00000076448	serpinf2a	serpin peptidase inhibitor, clade F (alpha-2 antiplasmin, pigment epithelium derived factor), member 2a	2.43179	0.209795	0.0426537
														wh86	NOD-like receptor signaling pathway - Danio rerio (zebrafish)	DRE04621	1.8293	0.0052	0.4603	5499	4259	53	ENSDARG00000075331	golga4	golgin A4	2.42572	0.21511	0.0432781
														wh86	NOD-like receptor signaling pathway - Danio rerio (zebrafish)	DRE04621	1.8293	0.0052	0.4603	5499	4267	54	ENSDARG00000012818	csnk2a2a	casein kinase 2, alpha prime polypeptide a	2.4164	0.212343	0.0442854
														wh86	NOD-like receptor signaling pathway - Danio rerio (zebrafish)	DRE04621	1.8293	0.0052	0.4603	5499	4526	55	ENSDARG00000069090	atp6v0d1	ATPase H+ transporting V0 subunit d1	2.2659	0.134338	0.0621831
														wh86	NOD-like receptor signaling pathway - Danio rerio (zebrafish)	DRE04621	1.8293	0.0052	0.4603	5499	4575	56	ENSDARG00000087346	rap1ab	RAP1A, member of RAS oncogene family b	2.23317	0.250063	0.0668228
														wh86	NOD-like receptor signaling pathway - Danio rerio (zebrafish)	DRE04621	1.8293	0.0052	0.4603	5499	4618	57	ENSDARG00000089159	acot14	acyl-CoA thioesterase 14	2.21208	0.349995	0.0699033
														wh86	NOD-like receptor signaling pathway - Danio rerio (zebrafish)	DRE04621	1.8293	0.0052	0.4603	5499	4621	58	ENSDARG00000019998	slc30a7	solute carrier family 30 member 7	2.21119	0.249403	0.0700251
														wh86	NOD-like receptor signaling pathway - Danio rerio (zebrafish)	DRE04621	1.8293	0.0052	0.4603	5499	4627	59	ENSDARG00000037628	trpt1	tRNA phosphotransferase 1	2.20877	0.260338	0.070366
														wh86	NOD-like receptor signaling pathway - Danio rerio (zebrafish)	DRE04621	1.8293	0.0052	0.4603	5499	4688	60	ENSDARG00000069171	gramd4a	GRAM domain containing 4a	2.17447	0.219348	0.0756782
														wh86	NOD-like receptor signaling pathway - Danio rerio (zebrafish)	DRE04621	1.8293	0.0052	0.4603	5499	4724	61	ENSDARG00000079216	dpep2	dipeptidase 2	2.1569	0.299913	0.0785486
														wh86	NOD-like receptor signaling pathway - Danio rerio (zebrafish)	DRE04621	1.8293	0.0052	0.4603	5499	5056	62	ENSDARG00000028401	rhogc	ras homolog gene family, member Gc	1.9933	0.181454	0.1085
														wh86	NOD-like receptor signaling pathway - Danio rerio (zebrafish)	DRE04621	1.8293	0.0052	0.4603	5499	5063	63	ENSDARG00000103615	si:dkey-31j3.11	si:dkey-31j3.11	1.99173	0.447936	0.108804
														wh86	NOD-like receptor signaling pathway - Danio rerio (zebrafish)	DRE04621	1.8293	0.0052	0.4603	5499	5180	64	ENSDARG00000011473	calcrla	calcitonin receptor-like a	1.93458	0.24588	0.121395
														wh86	NOD-like receptor signaling pathway - Danio rerio (zebrafish)	DRE04621	1.8293	0.0052	0.4603	5499	5253	65	ENSDARG00000101627	ssr1	signal sequence receptor, alpha	1.9034	0.149141	0.128539
														wh86	NOD-like receptor signaling pathway - Danio rerio (zebrafish)	DRE04621	1.8293	0.0052	0.4603	5499	5279	66	ENSDARG00000021827	katna1	katanin p60 (ATPase containing) subunit A 1	1.89043	0.258303	0.131681
														wh86	NOD-like receptor signaling pathway - Danio rerio (zebrafish)	DRE04621	1.8293	0.0052	0.4603	5499	5291	67	ENSDARG00000035914	tmem167a	transmembrane protein 167A	1.8844	0.18022	0.133125
														wh86	NOD-like receptor signaling pathway - Danio rerio (zebrafish)	DRE04621	1.8293	0.0052	0.4603	5499	5311	68	ENSDARG00000116511	npas4l	neuronal PAS domain protein 4 like	1.87403	0.365624	0.135698
														wh86	NOD-like receptor signaling pathway - Danio rerio (zebrafish)	DRE04621	1.8293	0.0052	0.4603	5499	5320	69	ENSDARG00000020278	si:dkeyp-120h9.1	si:dkeyp-120h9.1	1.86849	0.312696	0.137169
														wh86	NOD-like receptor signaling pathway - Danio rerio (zebrafish)	DRE04621	1.8293	0.0052	0.4603	5499	5447	70	ENSDARG00000098152	si:ch211-194i8.3	si:ch211-194i8.3	1.80849	0.144143	NA
														wh86	NOD-like receptor signaling pathway - Danio rerio (zebrafish)	DRE04621	1.8293	0.0052	0.4603	5499	5499	71	ENSDARG00000099241	ppp2cb	protein phosphatase 2, catalytic subunit, beta isozyme	1.78317	0.108544	0.159653
														wh86	Oocyte meiosis - Danio rerio (zebrafish)	DRE04114	-1.85	0.0047	-0.435	21374	21375	1	ENSDARG00000071251	ppp1r18	protein phosphatase 1, regulatory subunit 18	-2.84328	-0.490216	0.0153453
														wh86	Oocyte meiosis - Danio rerio (zebrafish)	DRE04114	-1.85	0.0047	-0.435	21374	21404	2	ENSDARG00000038508	chrnb3b	cholinergic receptor nicotinic beta 3 subunit b	-2.86188	-0.570185	0.0145579
														wh86	Oocyte meiosis - Danio rerio (zebrafish)	DRE04114	-1.85	0.0047	-0.435	21374	21462	3	ENSDARG00000026796	grm1a	glutamate receptor, metabotropic 1a	-2.89905	-0.327646	0.0131495
														wh86	Oocyte meiosis - Danio rerio (zebrafish)	DRE04114	-1.85	0.0047	-0.435	21374	21468	4	ENSDARG00000057365	elovl8b	ELOVL fatty acid elongase 8b	-2.90206	-0.457618	0.0130434
														wh86	Oocyte meiosis - Danio rerio (zebrafish)	DRE04114	-1.85	0.0047	-0.435	21374	21513	5	ENSDARG00000008861	tfap2e	transcription factor AP-2 epsilon	-2.93115	-0.429888	0.0120435
														wh86	Oocyte meiosis - Danio rerio (zebrafish)	DRE04114	-1.85	0.0047	-0.435	21374	21769	6	ENSDARG00000070431	fip1l1b	FIP1 like 1b (S. cerevisiae)	-3.09437	-0.221245	0.00758704
														wh86	Oocyte meiosis - Danio rerio (zebrafish)	DRE04114	-1.85	0.0047	-0.435	21374	21770	7	ENSDARG00000033437	rps6ka1	ribosomal protein S6 kinase a, polypeptide 1	-3.09596	-0.291784	0.00754784
														wh86	Oocyte meiosis - Danio rerio (zebrafish)	DRE04114	-1.85	0.0047	-0.435	21374	21862	8	ENSDARG00000099927	dpf1	double PHD fingers 1	-3.15797	-0.563551	0.00629406
														wh86	Oocyte meiosis - Danio rerio (zebrafish)	DRE04114	-1.85	0.0047	-0.435	21374	22034	9	ENSDARG00000060601	rgs7bpa	regulator of G protein signaling 7 binding protein a	-3.28999	-0.38417	0.00419009
														wh86	Oocyte meiosis - Danio rerio (zebrafish)	DRE04114	-1.85	0.0047	-0.435	21374	22140	10	ENSDARG00000037350	rpl9	ribosomal protein L9	-3.38702	-0.220071	0.00308529
														wh86	Oocyte meiosis - Danio rerio (zebrafish)	DRE04114	-1.85	0.0047	-0.435	21374	22331	11	ENSDARG00000052520	sgms2a	sphingomyelin synthase 2a	-3.54962	-0.968853	0.00182055
														wh86	Oocyte meiosis - Danio rerio (zebrafish)	DRE04114	-1.85	0.0047	-0.435	21374	22453	12	ENSDARG00000060753	pear1	platelet endothelial aggregation receptor 1	-3.6406	-0.463871	0.00134061
														wh86	Oocyte meiosis - Danio rerio (zebrafish)	DRE04114	-1.85	0.0047	-0.435	21374	22486	13	ENSDARG00000035871	rpl30	ribosomal protein L30	-3.66658	-0.264447	0.00122541
														wh86	Oocyte meiosis - Danio rerio (zebrafish)	DRE04114	-1.85	0.0047	-0.435	21374	22506	14	ENSDARG00000095897	atp5f1e	ATP synthase F1 subunit epsilon	-3.69306	-0.273692	0.00111516
														wh86	Oocyte meiosis - Danio rerio (zebrafish)	DRE04114	-1.85	0.0047	-0.435	21374	22565	15	ENSDARG00000045411	acad11	acyl-CoA dehydrogenase family, member 11	-3.73964	-0.570031	0.00095
														wh86	Oocyte meiosis - Danio rerio (zebrafish)	DRE04114	-1.85	0.0047	-0.435	21374	22664	16	ENSDARG00000042000	si:ch211-63o20.7	si:ch211-63o20.7	-3.83252	-1.20689	0.000683
														wh86	Oocyte meiosis - Danio rerio (zebrafish)	DRE04114	-1.85	0.0047	-0.435	21374	22674	17	ENSDARG00000035634	rfc5	replication factor C (activator 1) 5	-3.84017	-0.501174	0.000664
														wh86	Oocyte meiosis - Danio rerio (zebrafish)	DRE04114	-1.85	0.0047	-0.435	21374	22710	18	ENSDARG00000012355	galnt8a.1	polypeptide N-acetylgalactosaminyltransferase 8a, tandem duplicate 1	-3.87597	-1.33611	0.000584
														wh86	Oocyte meiosis - Danio rerio (zebrafish)	DRE04114	-1.85	0.0047	-0.435	21374	22737	19	ENSDARG00000026764	ahsg1	alpha-2-HS-glycoprotein 1	-3.90349	-1.30909	0.000528
														wh86	Oocyte meiosis - Danio rerio (zebrafish)	DRE04114	-1.85	0.0047	-0.435	21374	22798	20	ENSDARG00000092517	gpsm1a	G protein signaling modulator 1a	-3.96188	-0.407001	0.000426
														wh86	Oocyte meiosis - Danio rerio (zebrafish)	DRE04114	-1.85	0.0047	-0.435	21374	22812	21	ENSDARG00000012078	meis1b	Meis homeobox 1 b	-3.97941	-0.251091	0.000398
														wh86	Oocyte meiosis - Danio rerio (zebrafish)	DRE04114	-1.85	0.0047	-0.435	21374	22983	22	ENSDARG00000036375	cyfip2	cytoplasmic FMR1 interacting protein 2	-4.16799	-0.240647	0.000193
														wh86	Oocyte meiosis - Danio rerio (zebrafish)	DRE04114	-1.85	0.0047	-0.435	21374	23016	23	ENSDARG00000055656	nherf4b	NHERF family PDZ scaffold protein 4b	-4.21644	-0.965824	0.000159
														wh86	Oocyte meiosis - Danio rerio (zebrafish)	DRE04114	-1.85	0.0047	-0.435	21374	23036	24	ENSDARG00000095930	myha	myosin, heavy chain a	-4.24861	-0.297093	0.000139
														wh86	Oocyte meiosis - Danio rerio (zebrafish)	DRE04114	-1.85	0.0047	-0.435	21374	23084	25	ENSDARG00000063407	NA	NA	-4.29656	-0.586965	0.000115
														wh86	Oocyte meiosis - Danio rerio (zebrafish)	DRE04114	-1.85	0.0047	-0.435	21374	23104	26	ENSDARG00000008494	myl6	myosin, light chain 6, alkali, smooth muscle and non-muscle	-4.31883	-0.367331	0.000105
														wh86	Oocyte meiosis - Danio rerio (zebrafish)	DRE04114	-1.85	0.0047	-0.435	21374	23148	27	ENSDARG00000030307	hspa12b	heat shock protein 12B	-4.36888	-0.598733	8.61e-05
														wh86	Oocyte meiosis - Danio rerio (zebrafish)	DRE04114	-1.85	0.0047	-0.435	21374	23291	28	ENSDARG00000016651	znf106a	zinc finger protein 106a	-4.58788	-0.486867	3.4e-05
														wh86	Oocyte meiosis - Danio rerio (zebrafish)	DRE04114	-1.85	0.0047	-0.435	21374	23367	29	ENSDARG00000061272	slc41a3	solute carrier family 41 member 3	-4.72344	-0.492989	1.87e-05
														wh86	Oocyte meiosis - Danio rerio (zebrafish)	DRE04114	-1.85	0.0047	-0.435	21374	23531	30	ENSDARG00000099185	chia.2	chitinase, acidic.2	-5.01717	-0.492031	4.85e-06
														wh86	Oocyte meiosis - Danio rerio (zebrafish)	DRE04114	-1.85	0.0047	-0.435	21374	23538	31	ENSDARG00000020258	ewsr1a	EWS RNA-binding protein 1a	-5.02696	-0.434769	4.63e-06
														wh86	Oocyte meiosis - Danio rerio (zebrafish)	DRE04114	-1.85	0.0047	-0.435	21374	23607	32	ENSDARG00000099447	pcdh1g18	protocadherin 1 gamma 18	-5.15057	-0.30787	2.55e-06
														wh86	Oocyte meiosis - Danio rerio (zebrafish)	DRE04114	-1.85	0.0047	-0.435	21374	23790	33	ENSDARG00000005841	tnni2a.2	troponin I type 2a (skeletal, fast), tandem duplicate 2	-5.51617	-0.571223	4.06e-07
														wh86	Oocyte meiosis - Danio rerio (zebrafish)	DRE04114	-1.85	0.0047	-0.435	21374	23860	34	ENSDARG00000034668	celf3a	cugbp, Elav-like family member 3a	-5.70402	-0.433794	1.5e-07
														wh86	Oocyte meiosis - Danio rerio (zebrafish)	DRE04114	-1.85	0.0047	-0.435	21374	23931	35	ENSDARG00000045262	gsnb	gelsolin b	-5.95175	-0.816844	3.77e-08
														wh86	Oocyte meiosis - Danio rerio (zebrafish)	DRE04114	-1.85	0.0047	-0.435	21374	23950	36	ENSDARG00000104204	slc1a8a	solute carrier family 1 member 8a	-6.00024	-1.25209	2.86e-08
														wh86	Oocyte meiosis - Danio rerio (zebrafish)	DRE04114	-1.85	0.0047	-0.435	21374	24026	37	ENSDARG00000054645	si:ch211-51c14.1	si:ch211-51c14.1	-6.25795	-1.03536	6.28e-09
														wh86	Oocyte meiosis - Danio rerio (zebrafish)	DRE04114	-1.85	0.0047	-0.435	21374	24041	38	ENSDARG00000007655	crybb1l3	crystallin, beta B1, like 3	-6.31037	-1.83188	4.6e-09
														wh86	Oocyte meiosis - Danio rerio (zebrafish)	DRE04114	-1.85	0.0047	-0.435	21374	24101	39	ENSDARG00000087897	macroh2a2	macroH2A.2 histone	-6.52863	-0.444336	1.22e-09
														wh86	Oocyte meiosis - Danio rerio (zebrafish)	DRE04114	-1.85	0.0047	-0.435	21374	24158	40	ENSDARG00000070050	sfrp2	secreted frizzled-related protein 2	-6.82646	-0.986137	1.82e-10
														wh86	Oocyte meiosis - Danio rerio (zebrafish)	DRE04114	-1.85	0.0047	-0.435	21374	24159	41	ENSDARG00000051923	ccnb1	cyclin B1	-6.82809	-1.35657	1.81e-10
														wh86	Oocyte meiosis - Danio rerio (zebrafish)	DRE04114	-1.85	0.0047	-0.435	21374	24163	42	ENSDARG00000002696	gnb3b	guanine nucleotide binding protein (G protein), beta polypeptide 3b	-6.85349	-1.2642	1.53e-10
														wh86	Oocyte meiosis - Danio rerio (zebrafish)	DRE04114	-1.85	0.0047	-0.435	21374	24349	43	ENSDARG00000061810	mbd3b	methyl-CpG binding domain protein 3b	-7.99133	-0.77019	5.12e-14
														wh86	Oxidative phosphorylation - Danio rerio (zebrafish)	DRE00190	-1.6108	0.0335	-0.3694	18430	18431	1	ENSDARG00000006279	rragd	ras-related GTP binding D	-1.54697	-0.233812	0.23396
														wh86	Oxidative phosphorylation - Danio rerio (zebrafish)	DRE00190	-1.6108	0.0335	-0.3694	18430	18499	2	ENSDARG00000074746	kcnd1	potassium voltage-gated channel, Shal-related subfamily, member 1	-1.56792	-0.27014	0.226431
														wh86	Oxidative phosphorylation - Danio rerio (zebrafish)	DRE00190	-1.6108	0.0335	-0.3694	18430	18506	3	ENSDARG00000070867	smx5	smx5	-1.56902	-0.177915	0.226124
														wh86	Oxidative phosphorylation - Danio rerio (zebrafish)	DRE00190	-1.6108	0.0335	-0.3694	18430	18628	4	ENSDARG00000001971	cthrc1b	collagen triple helix repeat containing 1b	-1.60849	-0.279744	0.212717
														wh86	Oxidative phosphorylation - Danio rerio (zebrafish)	DRE00190	-1.6108	0.0335	-0.3694	18430	18774	5	ENSDARG00000074335	boc	BOC cell adhesion associated, oncogene regulated	-1.65166	-0.13628	0.198748
														wh86	Oxidative phosphorylation - Danio rerio (zebrafish)	DRE00190	-1.6108	0.0335	-0.3694	18430	18790	6	ENSDARG00000023914	mark4a	MAP/microtubule affinity-regulating kinase 4a	-1.65712	-0.232802	0.197029
														wh86	Oxidative phosphorylation - Danio rerio (zebrafish)	DRE00190	-1.6108	0.0335	-0.3694	18430	18821	7	ENSDARG00000043482	b3gnt3.1	UDP-GlcNAc:betaGal beta-1,3-N-acetylglucosaminyltransferase 3, tandem duplicate 1	-1.66838	-0.296847	0.193491
														wh86	Oxidative phosphorylation - Danio rerio (zebrafish)	DRE00190	-1.6108	0.0335	-0.3694	18430	18823	8	ENSDARG00000062134	kcnab2b	potassium voltage-gated channel subfamily A regulatory beta subunit 2b	-1.67028	-0.239385	0.192846
														wh86	Oxidative phosphorylation - Danio rerio (zebrafish)	DRE00190	-1.6108	0.0335	-0.3694	18430	18833	9	ENSDARG00000003970	trim35-13	tripartite motif containing 35-13	-1.67191	-0.279507	0.192461
														wh86	Oxidative phosphorylation - Danio rerio (zebrafish)	DRE00190	-1.6108	0.0335	-0.3694	18430	18920	10	ENSDARG00000102963	sirt6	sirtuin 6	-1.69905	-0.21645	0.184131
														wh86	Oxidative phosphorylation - Danio rerio (zebrafish)	DRE00190	-1.6108	0.0335	-0.3694	18430	19019	11	ENSDARG00000041910	znf512	zinc finger protein 512	-1.73448	-0.314542	0.173648
														wh86	Oxidative phosphorylation - Danio rerio (zebrafish)	DRE00190	-1.6108	0.0335	-0.3694	18430	19056	12	ENSDARG00000095521	znf1090	zinc finger protein 1090	-1.74921	-0.354129	0.169195
														wh86	Oxidative phosphorylation - Danio rerio (zebrafish)	DRE00190	-1.6108	0.0335	-0.3694	18430	19064	13	ENSDARG00000075754	mri1	methylthioribose-1-phosphate isomerase 1	-1.75216	-0.268183	0.168336
														wh86	Oxidative phosphorylation - Danio rerio (zebrafish)	DRE00190	-1.6108	0.0335	-0.3694	18430	19358	14	ENSDARG00000018382	prkcha	protein kinase C, eta, a	-1.85797	-0.361513	0.139798
														wh86	Oxidative phosphorylation - Danio rerio (zebrafish)	DRE00190	-1.6108	0.0335	-0.3694	18430	19433	15	ENSDARG00000002174	itfg2	integrin alpha FG-GAP repeat containing 2	-1.88795	-0.253203	0.132247
														wh86	Oxidative phosphorylation - Danio rerio (zebrafish)	DRE00190	-1.6108	0.0335	-0.3694	18430	19544	16	ENSDARG00000074921	fam117ba	family with sequence similarity 117 member Ba	-1.93286	-0.189213	0.121747
														wh86	Oxidative phosphorylation - Danio rerio (zebrafish)	DRE00190	-1.6108	0.0335	-0.3694	18430	19548	17	ENSDARG00000063049	thtpa	thiamine triphosphatase	-1.93381	-0.332552	0.121573
														wh86	Oxidative phosphorylation - Danio rerio (zebrafish)	DRE00190	-1.6108	0.0335	-0.3694	18430	19627	18	ENSDARG00000103743	si:dkeyp-72e1.9	si:dkeyp-72e1.9	-1.96799	-0.273244	0.113997
														wh86	Oxidative phosphorylation - Danio rerio (zebrafish)	DRE00190	-1.6108	0.0335	-0.3694	18430	19647	19	ENSDARG00000011463	zmp:0000001329	protein C (inactivator of coagulation factors Va and VIIIa), b	-1.97728	-0.383359	0.111887
														wh86	Oxidative phosphorylation - Danio rerio (zebrafish)	DRE00190	-1.6108	0.0335	-0.3694	18430	19715	20	ENSDARG00000019782	impg2a	interphotoreceptor matrix proteoglycan 2a	-2.00905	-0.385653	0.105226
														wh86	Oxidative phosphorylation - Danio rerio (zebrafish)	DRE00190	-1.6108	0.0335	-0.3694	18430	20004	21	ENSDARG00000102419	azi2	5-azacytidine induced 2	-2.11933	-0.250893	0.0848119
														wh86	Oxidative phosphorylation - Danio rerio (zebrafish)	DRE00190	-1.6108	0.0335	-0.3694	18430	20072	22	ENSDARG00000017429	sphkap	SPHK1 interactor, AKAP domain containing	-2.15099	-0.22073	0.0794439
														wh86	Oxidative phosphorylation - Danio rerio (zebrafish)	DRE00190	-1.6108	0.0335	-0.3694	18430	20135	23	ENSDARG00000089871	jcada	junctional cadherin 5 associated a	-2.18357	-0.208069	0.074241
														wh86	Oxidative phosphorylation - Danio rerio (zebrafish)	DRE00190	-1.6108	0.0335	-0.3694	18430	20275	24	ENSDARG00000055271	nkd2a	NKD inhibitor of WNT signaling pathway 2a	-2.25362	-0.42427	0.063918
														wh86	Oxidative phosphorylation - Danio rerio (zebrafish)	DRE00190	-1.6108	0.0335	-0.3694	18430	20437	25	ENSDARG00000025089	loxl4	lysyl oxidase-like 4	-2.33448	-0.344824	0.0533551
														wh86	Oxidative phosphorylation - Danio rerio (zebrafish)	DRE00190	-1.6108	0.0335	-0.3694	18430	20785	26	ENSDARG00000075334	arhgap32a	Rho GTPase activating protein 32a	-2.51816	-0.235606	0.0348996
														wh86	Oxidative phosphorylation - Danio rerio (zebrafish)	DRE00190	-1.6108	0.0335	-0.3694	18430	20793	27	ENSDARG00000074328	apba1b	amyloid beta (A4) precursor protein-binding, family A, member 1b	-2.52297	-0.222069	0.0344831
														wh86	Oxidative phosphorylation - Danio rerio (zebrafish)	DRE00190	-1.6108	0.0335	-0.3694	18430	20963	28	ENSDARG00000088390	nme4	NME/NM23 nucleoside diphosphate kinase 4	-2.61688	-0.511616	0.0274256
														wh86	Oxidative phosphorylation - Danio rerio (zebrafish)	DRE00190	-1.6108	0.0335	-0.3694	18430	20972	29	ENSDARG00000053884	med13a	mediator complex subunit 13a	-2.62221	-0.207379	0.0270769
														wh86	Oxidative phosphorylation - Danio rerio (zebrafish)	DRE00190	-1.6108	0.0335	-0.3694	18430	20996	30	ENSDARG00000086458	hdac10	histone deacetylase 10	-2.63578	-0.44305	0.026164
														wh86	Oxidative phosphorylation - Danio rerio (zebrafish)	DRE00190	-1.6108	0.0335	-0.3694	18430	21048	31	ENSDARG00000010767	epha4l	eph receptor A4, like	-2.66312	-0.410679	0.0244119
														wh86	Oxidative phosphorylation - Danio rerio (zebrafish)	DRE00190	-1.6108	0.0335	-0.3694	18430	21081	32	ENSDARG00000097285	anpepb.2	alanyl (membrane) aminopeptidase b, tandem duplicate 2	-2.68565	-0.328573	0.0230711
														wh86	Oxidative phosphorylation - Danio rerio (zebrafish)	DRE00190	-1.6108	0.0335	-0.3694	18430	21256	33	ENSDARG00000061587	ctdspl2a	CTD (carboxy-terminal domain, RNA polymerase II, polypeptide A) small phosphatase like 2a	-2.77778	-0.212015	0.0182314
														wh86	Oxidative phosphorylation - Danio rerio (zebrafish)	DRE00190	-1.6108	0.0335	-0.3694	18430	21291	34	ENSDARG00000078785	tmem258	transmembrane protein 258	-2.79486	-0.253694	0.0174545
														wh86	Oxidative phosphorylation - Danio rerio (zebrafish)	DRE00190	-1.6108	0.0335	-0.3694	18430	21310	35	ENSDARG00000035697	spinb	spindlin b	-2.80966	-0.689693	0.0167594
														wh86	Oxidative phosphorylation - Danio rerio (zebrafish)	DRE00190	-1.6108	0.0335	-0.3694	18430	21326	36	ENSDARG00000007654	nsfa	N-ethylmaleimide-sensitive factor a	-2.81795	-0.270021	0.0164027
														wh86	Oxidative phosphorylation - Danio rerio (zebrafish)	DRE00190	-1.6108	0.0335	-0.3694	18430	21472	37	ENSDARG00000012138	sgce	sarcoglycan, epsilon	-2.9041	-0.250386	0.0129683
														wh86	Oxidative phosphorylation - Danio rerio (zebrafish)	DRE00190	-1.6108	0.0335	-0.3694	18430	21506	38	ENSDARG00000100805	si:ch1073-209e23.1	si:ch1073-209e23.1	-2.92708	-0.530401	0.0121856
														wh86	Oxidative phosphorylation - Danio rerio (zebrafish)	DRE00190	-1.6108	0.0335	-0.3694	18430	21516	39	ENSDARG00000062087	nceh1b.1	neutral cholesterol ester hydrolase 1b, tandem duplicate 1	-2.93333	-0.491367	0.0119667
														wh86	Oxidative phosphorylation - Danio rerio (zebrafish)	DRE00190	-1.6108	0.0335	-0.3694	18430	21642	40	ENSDARG00000060661	klf8	Kruppel like factor 8	-3.00635	-0.337537	0.00977846
														wh86	Oxidative phosphorylation - Danio rerio (zebrafish)	DRE00190	-1.6108	0.0335	-0.3694	18430	21793	41	ENSDARG00000011171	tenm2b	teneurin transmembrane protein 2b	-3.11355	-0.310418	0.00716454
														wh86	Oxidative phosphorylation - Danio rerio (zebrafish)	DRE00190	-1.6108	0.0335	-0.3694	18430	21803	42	ENSDARG00000112234	endouc	endonuclease, polyU-specific C	-3.12129	-0.247891	0.00700353
														wh86	Oxidative phosphorylation - Danio rerio (zebrafish)	DRE00190	-1.6108	0.0335	-0.3694	18430	22207	43	ENSDARG00000027009	zgc:85777	zgc:85777	-3.43357	-0.241893	0.00266717
														wh86	Oxidative phosphorylation - Danio rerio (zebrafish)	DRE00190	-1.6108	0.0335	-0.3694	18430	22287	44	ENSDARG00000017739	ak5l	adenylate kinase 5, like	-3.506	-0.510098	0.00210285
														wh86	Oxidative phosphorylation - Danio rerio (zebrafish)	DRE00190	-1.6108	0.0335	-0.3694	18430	22288	45	ENSDARG00000115557	cox7b	cytochrome c oxidase subunit 7B	-3.50679	-0.225544	0.0020983
														wh86	Oxidative phosphorylation - Danio rerio (zebrafish)	DRE00190	-1.6108	0.0335	-0.3694	18430	22310	46	ENSDARG00000077606	arsia	arylsulfatase family, member Ia	-3.52867	-0.766887	0.00195218
														wh86	Oxidative phosphorylation - Danio rerio (zebrafish)	DRE00190	-1.6108	0.0335	-0.3694	18430	22505	47	ENSDARG00000045087	cdk5r1b	cyclin dependent kinase 5, regulatory subunit 1b (p35)	-3.69249	-0.29253	0.00111717
														wh86	Oxidative phosphorylation - Danio rerio (zebrafish)	DRE00190	-1.6108	0.0335	-0.3694	18430	22562	48	ENSDARG00000098051	opn6b	opsin 6, group member b	-3.73664	-0.915404	0.00096
														wh86	Oxidative phosphorylation - Danio rerio (zebrafish)	DRE00190	-1.6108	0.0335	-0.3694	18430	22653	49	ENSDARG00000100494	pbx1a	pre-B-cell leukemia homeobox 1a	-3.82234	-0.264447	0.000708
														wh86	Oxidative phosphorylation - Danio rerio (zebrafish)	DRE00190	-1.6108	0.0335	-0.3694	18430	22723	50	ENSDARG00000045574	lrmp	lymphoid-restricted membrane protein	-3.88724	-0.449943	0.00056
														wh86	Oxidative phosphorylation - Danio rerio (zebrafish)	DRE00190	-1.6108	0.0335	-0.3694	18430	22921	51	ENSDARG00000016871	smarce1	SWI/SNF related BAF chromatin remodeling complex subunit E1	-4.10401	-0.288798	0.000247
														wh86	Oxidative phosphorylation - Danio rerio (zebrafish)	DRE00190	-1.6108	0.0335	-0.3694	18430	22987	52	ENSDARG00000045877	ube2nb	ubiquitin-conjugating enzyme E2Nb	-4.17525	-0.304116	0.000187
														wh86	Oxidative phosphorylation - Danio rerio (zebrafish)	DRE00190	-1.6108	0.0335	-0.3694	18430	23031	53	ENSDARG00000016676	gnao1a	guanine nucleotide binding protein (G protein), alpha activating activity polypeptide O, a	-4.24027	-0.364851	0.000144
														wh86	Oxidative phosphorylation - Danio rerio (zebrafish)	DRE00190	-1.6108	0.0335	-0.3694	18430	23061	54	ENSDARG00000035735	gsx1	GS homeobox 1	-4.27359	-0.747226	0.000126
														wh86	Oxidative phosphorylation - Danio rerio (zebrafish)	DRE00190	-1.6108	0.0335	-0.3694	18430	23096	55	ENSDARG00000096804	si:dkey-219e21.4	si:dkey-219e21.4	-4.31514	-2.56445	0.000107
														wh86	Oxidative phosphorylation - Danio rerio (zebrafish)	DRE00190	-1.6108	0.0335	-0.3694	18430	23208	56	ENSDARG00000092155	apoc2	apolipoprotein C-II	-4.46853	-0.356131	5.64e-05
														wh86	Oxidative phosphorylation - Danio rerio (zebrafish)	DRE00190	-1.6108	0.0335	-0.3694	18430	23221	57	ENSDARG00000059163	rbp3	retinol binding protein 3	-4.48352	-0.810135	5.3e-05
														wh86	Oxidative phosphorylation - Danio rerio (zebrafish)	DRE00190	-1.6108	0.0335	-0.3694	18430	23250	58	ENSDARG00000039949	fibina	fin bud initiation factor a	-4.51867	-0.53525	4.59e-05
														wh86	Oxidative phosphorylation - Danio rerio (zebrafish)	DRE00190	-1.6108	0.0335	-0.3694	18430	23316	59	ENSDARG00000105568	si:ch211-194p6.10	si:ch211-194p6.10	-4.63522	-0.85546	2.76e-05
														wh86	Oxidative phosphorylation - Danio rerio (zebrafish)	DRE00190	-1.6108	0.0335	-0.3694	18430	23323	60	ENSDARG00000055331	aldh9a1a.2	aldehyde dehydrogenase 9 family, member A1a, tandem duplicate 2	-4.64587	-0.56245	2.64e-05
														wh86	Oxidative phosphorylation - Danio rerio (zebrafish)	DRE00190	-1.6108	0.0335	-0.3694	18430	23432	61	ENSDARG00000101726	ces2b	carboxylesterase 2b	-4.84387	-1.07075	1.08e-05
														wh86	Oxidative phosphorylation - Danio rerio (zebrafish)	DRE00190	-1.6108	0.0335	-0.3694	18430	23446	62	ENSDARG00000045893	kctd15a	potassium channel tetramerization domain containing 15a	-4.86441	-0.531776	9.84e-06
														wh86	Oxidative phosphorylation - Danio rerio (zebrafish)	DRE00190	-1.6108	0.0335	-0.3694	18430	23581	63	ENSDARG00000001993	myhb	myosin, heavy chain b	-5.09627	-0.420137	3.32e-06
														wh86	Oxidative phosphorylation - Danio rerio (zebrafish)	DRE00190	-1.6108	0.0335	-0.3694	18430	23660	64	ENSDARG00000038066	kpna2	karyopherin alpha 2 (RAG cohort 1, importin alpha 1)	-5.25924	-0.883233	1.49e-06
														wh86	Oxidative phosphorylation - Danio rerio (zebrafish)	DRE00190	-1.6108	0.0335	-0.3694	18430	24231	65	ENSDARG00000095633	smim24	small integral membrane protein 24	-7.178	-0.625461	1.78e-11
														wh86	Oxidative phosphorylation - Danio rerio (zebrafish)	DRE00190	-1.6108	0.0335	-0.3694	18430	24371	66	ENSDARG00000045843	apex1	APEX nuclease (multifunctional DNA repair enzyme) 1	-8.19717	-0.766619	1.06e-14
														wh86	Oxidative phosphorylation - Danio rerio (zebrafish)	DRE00190	-1.6108	0.0335	-0.3694	18430	24387	67	ENSDARG00000036457	cacng6a	calcium channel, voltage-dependent, gamma subunit 6a	-8.46334	-1.17249	1.26e-15
														wh86	Pentose and glucuronate interconversions - Danio rerio (zebrafish)	DRE00040	-2.1634	0	-0.6336	20965	20966	1	ENSDARG00000075156	tbc1d4	TBC1 domain family, member 4	-2.61838	-0.277902	0.0273307
														wh86	Pentose and glucuronate interconversions - Danio rerio (zebrafish)	DRE00040	-2.1634	0	-0.6336	20965	21263	2	ENSDARG00000028053	bmp1b	bone morphogenetic protein 1b	-2.78165	-0.425251	0.0180518
														wh86	Pentose and glucuronate interconversions - Danio rerio (zebrafish)	DRE00040	-2.1634	0	-0.6336	20965	21348	3	ENSDARG00000017299	fabp4a	fatty acid binding protein 4a	-2.82884	-0.222757	0.0159299
														wh86	Pentose and glucuronate interconversions - Danio rerio (zebrafish)	DRE00040	-2.1634	0	-0.6336	20965	21393	4	ENSDARG00000020164	efnb2a	ephrin-B2a	-2.85443	-0.19735	0.014866
														wh86	Pentose and glucuronate interconversions - Danio rerio (zebrafish)	DRE00040	-2.1634	0	-0.6336	20965	21586	5	ENSDARG00000097549	si:ch211-158e19.2	NA	-2.96462	-0.744429	0.0110172
														wh86	Pentose and glucuronate interconversions - Danio rerio (zebrafish)	DRE00040	-2.1634	0	-0.6336	20965	21779	6	ENSDARG00000035470	sh3glb2b	SH3-domain GRB2-like endophilin B2b	-3.10352	-0.30743	0.00738238
														wh86	Pentose and glucuronate interconversions - Danio rerio (zebrafish)	DRE00040	-2.1634	0	-0.6336	20965	22346	7	ENSDARG00000095462	cela1.2	chymotrypsin like elastase family member 1, tandem duplicate 2	-3.56143	-0.550576	0.00175095
														wh86	Pentose and glucuronate interconversions - Danio rerio (zebrafish)	DRE00040	-2.1634	0	-0.6336	20965	22347	8	ENSDARG00000019838	ugdh	UDP-glucose 6-dehydrogenase	-3.5617	-0.536318	0.00174987
														wh86	Pentose and glucuronate interconversions - Danio rerio (zebrafish)	DRE00040	-2.1634	0	-0.6336	20965	22491	9	ENSDARG00000075545	si:dkey-89b17.4	si:dkey-89b17.4	-3.67052	-0.230563	0.00120905
														wh86	Pentose and glucuronate interconversions - Danio rerio (zebrafish)	DRE00040	-2.1634	0	-0.6336	20965	22775	10	ENSDARG00000074319	sall1a	spalt-like transcription factor 1a	-3.93806	-0.377287	0.000465
														wh86	Pentose and glucuronate interconversions - Danio rerio (zebrafish)	DRE00040	-2.1634	0	-0.6336	20965	23218	11	ENSDARG00000105009	ddah2	DDAH family member 2, ADMA-independent	-4.47981	-0.384304	5.39e-05
														wh86	Pentose and glucuronate interconversions - Danio rerio (zebrafish)	DRE00040	-2.1634	0	-0.6336	20965	23273	12	ENSDARG00000023174	fez1	fasciculation and elongation protein zeta 1 (zygin I)	-4.54735	-0.345066	4.07e-05
														wh86	Pentose and glucuronate interconversions - Danio rerio (zebrafish)	DRE00040	-2.1634	0	-0.6336	20965	23389	13	ENSDARG00000110528	sypa	synaptophysin a	-4.77303	-0.264511	1.49e-05
														wh86	Pentose and glucuronate interconversions - Danio rerio (zebrafish)	DRE00040	-2.1634	0	-0.6336	20965	23840	14	ENSDARG00000078917	zgc:195245	zgc:195245	-5.64841	-1.66247	2.03e-07
														wh86	Pentose and glucuronate interconversions - Danio rerio (zebrafish)	DRE00040	-2.1634	0	-0.6336	20965	23867	15	ENSDARG00000062510	bcl11ba	BCL11 transcription factor B a	-5.72889	-0.461458	1.31e-07
														wh86	Pentose and glucuronate interconversions - Danio rerio (zebrafish)	DRE00040	-2.1634	0	-0.6336	20965	23914	16	ENSDARG00000075083	prkdc	protein kinase, DNA-activated, catalytic subunit	-5.91729	-0.639472	4.56e-08
														wh86	Pentose and glucuronate interconversions - Danio rerio (zebrafish)	DRE00040	-2.1634	0	-0.6336	20965	23974	17	ENSDARG00000053130	pcp4a	Purkinje cell protein 4a	-6.08528	-0.559781	1.74e-08
														wh86	Pentose and glucuronate interconversions - Danio rerio (zebrafish)	DRE00040	-2.1634	0	-0.6336	20965	24199	18	ENSDARG00000013430	bhmt	betaine-homocysteine methyltransferase	-7.07288	-0.526307	3.55e-11
														wh86	Pentose and glucuronate interconversions - Danio rerio (zebrafish)	DRE00040	-2.1634	0	-0.6336	20965	24234	19	ENSDARG00000010791	dla	deltaA	-7.18794	-0.752063	1.67e-11
														wh86	Pentose and glucuronate interconversions - Danio rerio (zebrafish)	DRE00040	-2.1634	0	-0.6336	20965	24238	20	ENSDARG00000009637	rcvrn3	recoverin 3	-7.24484	-0.653114	1.12e-11
														wh86	Pentose and glucuronate interconversions - Danio rerio (zebrafish)	DRE00040	-2.1634	0	-0.6336	20965	24259	21	ENSDARG00000024503	c6ast3	six-cysteine containing astacin protease 3	-7.35197	-1.05961	5.33e-12
														wh86	Pentose and glucuronate interconversions - Danio rerio (zebrafish)	DRE00040	-2.1634	0	-0.6336	20965	24401	22	ENSDARG00000037278	lrata	lecithin retinol acyltransferase a	-8.65783	-3.3505	2.57e-16
														wh86	Pentose and glucuronate interconversions - Danio rerio (zebrafish)	DRE00040	-2.1634	0	-0.6336	20965	24457	23	ENSDARG00000112419	col6a4b	collagen, type VI, alpha 4b	-9.79635	-1.25771	1.07e-20
														wh86	Pentose phosphate pathway - Danio rerio (zebrafish)	DRE00030	-1.6102	0.0329	-0.4849	20858	20859	1	ENSDARG00000096867	clmna	calmin a	-2.55389	-0.316239	0.0320608
														wh86	Pentose phosphate pathway - Danio rerio (zebrafish)	DRE00030	-1.6102	0.0329	-0.4849	20858	21363	2	ENSDARG00000052131	gli3	GLI family zinc finger 3	-2.83685	-0.367114	0.0156092
														wh86	Pentose phosphate pathway - Danio rerio (zebrafish)	DRE00030	-1.6102	0.0329	-0.4849	20858	21900	3	ENSDARG00000026882	palm1a	paralemmin 1a	-3.18713	-0.31291	0.00576783
														wh86	Pentose phosphate pathway - Danio rerio (zebrafish)	DRE00030	-1.6102	0.0329	-0.4849	20858	22014	4	ENSDARG00000053586	creb1a	cAMP responsive element binding protein 1a	-3.26885	-0.250334	0.00448112
														wh86	Pentose phosphate pathway - Danio rerio (zebrafish)	DRE00030	-1.6102	0.0329	-0.4849	20858	22061	5	ENSDARG00000061728	acot13	acyl-CoA thioesterase 13	-3.31285	-0.441323	0.0039054
														wh86	Pentose phosphate pathway - Danio rerio (zebrafish)	DRE00030	-1.6102	0.0329	-0.4849	20858	22136	6	ENSDARG00000102184	mib1	MIB E3 ubiquitin protein ligase 1	-3.38467	-0.263952	0.00310642
														wh86	Pentose phosphate pathway - Danio rerio (zebrafish)	DRE00030	-1.6102	0.0329	-0.4849	20858	22383	7	ENSDARG00000043257	ckbb	creatine kinase, brain b	-3.59544	-0.268685	0.00155868
														wh86	Pentose phosphate pathway - Danio rerio (zebrafish)	DRE00030	-1.6102	0.0329	-0.4849	20858	22970	8	ENSDARG00000103802	btbd8	BTB domain containing 8	-4.15247	-0.296081	0.000205
														wh86	Pentose phosphate pathway - Danio rerio (zebrafish)	DRE00030	-1.6102	0.0329	-0.4849	20858	23704	9	ENSDARG00000044954	slit1a	slit homolog 1a (Drosophila)	-5.32211	-0.641238	1.09e-06
														wh86	Pentose phosphate pathway - Danio rerio (zebrafish)	DRE00030	-1.6102	0.0329	-0.4849	20858	23925	10	ENSDARG00000068493	si:zfos-411a11.2	si:zfos-411a11.2	-5.92997	-1.85241	4.27e-08
														wh86	Pentose phosphate pathway - Danio rerio (zebrafish)	DRE00030	-1.6102	0.0329	-0.4849	20858	24288	11	ENSDARG00000030479	hmgb1b	high mobility group box 1b	-7.50807	-0.457435	1.76e-12
														wh86	Pentose phosphate pathway - Danio rerio (zebrafish)	DRE00030	-1.6102	0.0329	-0.4849	20858	24321	12	ENSDARG00000003835	stom	stomatin	-7.74021	-0.531368	3.3e-13
														wh86	Pentose phosphate pathway - Danio rerio (zebrafish)	DRE00030	-1.6102	0.0329	-0.4849	20858	24360	13	ENSDARG00000038658	cavin4a	caveolae associated protein 4a	-8.06736	-0.81302	2.89e-14
														wh86	Pentose phosphate pathway - Danio rerio (zebrafish)	DRE00030	-1.6102	0.0329	-0.4849	20858	24466	14	ENSDARG00000104829	zgc:112146	zgc:112146	-10.1102	-2.43377	5.22e-22
														wh86	Peroxisome - Danio rerio (zebrafish)	DRE04146	-1.7894	0.0096	-0.4325	20473	20474	1	ENSDARG00000028148	pax2a	paired box 2a	-2.35239	-0.234707	0.051248
														wh86	Peroxisome - Danio rerio (zebrafish)	DRE04146	-1.7894	0.0096	-0.4325	20473	20520	2	ENSDARG00000095777	si:ch211-218h8.3	si:ch211-218h8.3	-2.37836	-0.55835	0.0483065
														wh86	Peroxisome - Danio rerio (zebrafish)	DRE04146	-1.7894	0.0096	-0.4325	20473	20825	3	ENSDARG00000062323	adam23a	ADAM metallopeptidase domain 23a	-2.53526	-0.192397	0.033522
														wh86	Peroxisome - Danio rerio (zebrafish)	DRE04146	-1.7894	0.0096	-0.4325	20473	20938	4	ENSDARG00000026784	robo1	roundabout, axon guidance receptor, homolog 1 (Drosophila)	-2.59776	-0.327028	0.0287963
														wh86	Peroxisome - Danio rerio (zebrafish)	DRE04146	-1.7894	0.0096	-0.4325	20473	20957	5	ENSDARG00000035891	acana	aggrecan a	-2.61227	-0.245062	0.0277576
														wh86	Peroxisome - Danio rerio (zebrafish)	DRE04146	-1.7894	0.0096	-0.4325	20473	20964	6	ENSDARG00000057055	ndufs8b	NADH:ubiquinone oxidoreductase core subunit S8b	-2.61792	-1.03692	0.0273569
														wh86	Peroxisome - Danio rerio (zebrafish)	DRE04146	-1.7894	0.0096	-0.4325	20473	21114	7	ENSDARG00000076306	loxl3a	lysyl oxidase-like 3a	-2.70457	-0.718545	0.0219704
														wh86	Peroxisome - Danio rerio (zebrafish)	DRE04146	-1.7894	0.0096	-0.4325	20473	21284	8	ENSDARG00000068140	si:dkey-24l11.2	si:dkey-24l11.2	-2.78961	-0.24376	0.0176932
														wh86	Peroxisome - Danio rerio (zebrafish)	DRE04146	-1.7894	0.0096	-0.4325	20473	21433	9	ENSDARG00000013842	tbc1d19	TBC1 domain family, member 19	-2.87913	-0.467045	0.0138972
														wh86	Peroxisome - Danio rerio (zebrafish)	DRE04146	-1.7894	0.0096	-0.4325	20473	21489	10	ENSDARG00000061131	kif21a	kinesin family member 21A	-2.9154	-0.338729	0.0125676
														wh86	Peroxisome - Danio rerio (zebrafish)	DRE04146	-1.7894	0.0096	-0.4325	20473	21981	11	ENSDARG00000053254	mylpfa	myosin light chain, phosphorylatable, fast skeletal muscle a	-3.24694	-0.240391	0.00479506
														wh86	Peroxisome - Danio rerio (zebrafish)	DRE04146	-1.7894	0.0096	-0.4325	20473	22038	12	ENSDARG00000069817	crygm2d17	crystallin, gamma M2d17	-3.29199	-0.330586	0.00416716
														wh86	Peroxisome - Danio rerio (zebrafish)	DRE04146	-1.7894	0.0096	-0.4325	20473	22154	13	ENSDARG00000058105	rpl36a	ribosomal protein L36A	-3.39362	-0.211661	0.00302606
														wh86	Peroxisome - Danio rerio (zebrafish)	DRE04146	-1.7894	0.0096	-0.4325	20473	22261	14	ENSDARG00000070929	sox14	SRY-box transcription factor 14	-3.48128	-0.400916	0.00228443
														wh86	Peroxisome - Danio rerio (zebrafish)	DRE04146	-1.7894	0.0096	-0.4325	20473	22412	15	ENSDARG00000062661	abca4b	ATP-binding cassette, sub-family A (ABC1), member 4b	-3.61555	-0.337528	0.00145849
														wh86	Peroxisome - Danio rerio (zebrafish)	DRE04146	-1.7894	0.0096	-0.4325	20473	22457	16	ENSDARG00000058962	txnl4b	thioredoxin-like 4B	-3.6426	-0.510505	0.00133196
														wh86	Peroxisome - Danio rerio (zebrafish)	DRE04146	-1.7894	0.0096	-0.4325	20473	22931	17	ENSDARG00000034624	nuf2	UF2 component of NDC80 kinetochore complex	-4.11336	-0.771415	0.000239
														wh86	Peroxisome - Danio rerio (zebrafish)	DRE04146	-1.7894	0.0096	-0.4325	20473	23078	18	ENSDARG00000076299	NA	elastin microfibril interfacer 3b	-4.28912	-0.616951	0.000119
														wh86	Peroxisome - Danio rerio (zebrafish)	DRE04146	-1.7894	0.0096	-0.4325	20473	23266	19	ENSDARG00000017036	svilc	supervillin c	-4.53635	-0.450234	4.26e-05
														wh86	Peroxisome - Danio rerio (zebrafish)	DRE04146	-1.7894	0.0096	-0.4325	20473	23342	20	ENSDARG00000078546	cars2	cysteinyl-tRNA synthetase 2, mitochondrial	-4.68388	-0.749031	2.23e-05
														wh86	Peroxisome - Danio rerio (zebrafish)	DRE04146	-1.7894	0.0096	-0.4325	20473	23394	21	ENSDARG00000087599	TENM3	si:dkey-237h12.3	-4.77466	-0.487678	1.48e-05
														wh86	Peroxisome - Danio rerio (zebrafish)	DRE04146	-1.7894	0.0096	-0.4325	20473	23536	22	ENSDARG00000052898	kcnk3b	potassium channel, subfamily K, member 3b	-5.02507	-1.26596	4.67e-06
														wh86	Peroxisome - Danio rerio (zebrafish)	DRE04146	-1.7894	0.0096	-0.4325	20473	23677	23	ENSDARG00000010862	amt	aminomethyltransferase	-5.27499	-0.529694	1.38e-06
														wh86	Peroxisome - Danio rerio (zebrafish)	DRE04146	-1.7894	0.0096	-0.4325	20473	23687	24	ENSDARG00000041735	tmem237a	transmembrane protein 237a	-5.29262	-0.60743	1.27e-06
														wh86	Peroxisome - Danio rerio (zebrafish)	DRE04146	-1.7894	0.0096	-0.4325	20473	23728	25	ENSDARG00000016704	pbld	phenazine biosynthesis like protein domain containing	-5.36266	-1.3308	8.98e-07
														wh86	Peroxisome - Danio rerio (zebrafish)	DRE04146	-1.7894	0.0096	-0.4325	20473	24118	26	ENSDARG00000056483	ssbp4	single stranded DNA binding protein 4	-6.62307	-0.44032	6.72e-10
														wh86	Peroxisome - Danio rerio (zebrafish)	DRE04146	-1.7894	0.0096	-0.4325	20473	24227	27	ENSDARG00000078654	tpx2	TPX2 microtubule nucleation factor	-7.17302	-1.31879	1.84e-11
														wh86	Peroxisome - Danio rerio (zebrafish)	DRE04146	-1.7894	0.0096	-0.4325	20473	24291	28	ENSDARG00000089302	hnrnpa0a	heterogeneous nuclear ribonucleoprotein A0a	-7.5396	-0.460319	1.4e-12
														wh86	Peroxisome - Danio rerio (zebrafish)	DRE04146	-1.7894	0.0096	-0.4325	20473	24304	29	ENSDARG00000009978	icn	ictacalcin	-7.59775	-0.693416	9.3e-13
														wh86	Peroxisome - Danio rerio (zebrafish)	DRE04146	-1.7894	0.0096	-0.4325	20473	24325	30	ENSDARG00000074908	col6a1	collagen, type VI, alpha 1	-7.75552	-0.860201	2.95e-13
														wh86	Peroxisome - Danio rerio (zebrafish)	DRE04146	-1.7894	0.0096	-0.4325	20473	24343	31	ENSDARG00000052061	col4a6	collagen, type IV, alpha 6	-7.9464	-1.09683	7.14e-14
														wh86	Peroxisome - Danio rerio (zebrafish)	DRE04146	-1.7894	0.0096	-0.4325	20473	24458	32	ENSDARG00000091916	ugt5b4	UDP glucuronosyltransferase 5 family, polypeptide B4	-9.86764	-1.14609	5.42e-21
														wh86	Phototransduction - Danio rerio (zebrafish)	DRE04744	-2.3507	0	-0.6706	19514	19515	1	ENSDARG00000027689	pold1	polymerase (DNA directed), delta 1, catalytic subunit	-1.92022	-0.215605	0.124646
														wh86	Phototransduction - Danio rerio (zebrafish)	DRE04744	-2.3507	0	-0.6706	19514	19621	2	ENSDARG00000117419	NA	NA	-1.96629	-0.330651	0.114327
														wh86	Phototransduction - Danio rerio (zebrafish)	DRE04744	-2.3507	0	-0.6706	19514	19637	3	ENSDARG00000055080	rbm4.2	RNA binding motif protein 4.2	-1.97168	-0.174371	0.113165
														wh86	Phototransduction - Danio rerio (zebrafish)	DRE04744	-2.3507	0	-0.6706	19514	19798	4	ENSDARG00000013076	bmi1b	BMI1 proto-oncogene, polycomb ring finger b	-2.04368	-0.249227	0.0983474
														wh86	Phototransduction - Danio rerio (zebrafish)	DRE04744	-2.3507	0	-0.6706	19514	19887	5	ENSDARG00000093079	proca	protein C (inactivator of coagulation factors Va and VIIIa), a	-2.07722	-0.235622	0.0921021
														wh86	Phototransduction - Danio rerio (zebrafish)	DRE04744	-2.3507	0	-0.6706	19514	20209	6	ENSDARG00000075619	cenpo	centromere protein O	-2.22286	-0.521813	0.0682257
														wh86	Phototransduction - Danio rerio (zebrafish)	DRE04744	-2.3507	0	-0.6706	19514	20262	7	ENSDARG00000114237	bcl2l16	BCL2 like 16	-2.2473	-0.334827	0.0648273
														wh86	Phototransduction - Danio rerio (zebrafish)	DRE04744	-2.3507	0	-0.6706	19514	20379	8	ENSDARG00000099524	gbe1b	glucan (1,4-alpha-), branching enzyme 1b	-2.30578	-0.323405	0.0569761
														wh86	Phototransduction - Danio rerio (zebrafish)	DRE04744	-2.3507	0	-0.6706	19514	20715	9	ENSDARG00000063646	NA	NA	-2.48394	-0.381994	0.0378291
														wh86	Phototransduction - Danio rerio (zebrafish)	DRE04744	-2.3507	0	-0.6706	19514	21331	10	ENSDARG00000096502	si:ch211-278f21.5	NA	-2.82039	-0.836557	0.0162998
														wh86	Phototransduction - Danio rerio (zebrafish)	DRE04744	-2.3507	0	-0.6706	19514	21481	11	ENSDARG00000032206	cthl	cystathionase (cystathionine gamma-lyase), like	-2.90975	-0.627344	0.0127657
														wh86	Phototransduction - Danio rerio (zebrafish)	DRE04744	-2.3507	0	-0.6706	19514	21727	12	ENSDARG00000051981	stx3a	syntaxin 3a	-3.06418	-0.470791	0.00827371
														wh86	Phototransduction - Danio rerio (zebrafish)	DRE04744	-2.3507	0	-0.6706	19514	21757	13	ENSDARG00000039272	pls1	plastin 1 (I isoform)	-3.08529	-0.430999	0.00778107
														wh86	Phototransduction - Danio rerio (zebrafish)	DRE04744	-2.3507	0	-0.6706	19514	22402	14	ENSDARG00000024548	cryba4	crystallin, beta A4	-3.60976	-0.318415	0.00148543
														wh86	Phototransduction - Danio rerio (zebrafish)	DRE04744	-2.3507	0	-0.6706	19514	22666	15	ENSDARG00000021351	nefma	neurofilament medium chain a	-3.83339	-0.380253	0.000681
														wh86	Phototransduction - Danio rerio (zebrafish)	DRE04744	-2.3507	0	-0.6706	19514	22674	16	ENSDARG00000035634	rfc5	replication factor C (activator 1) 5	-3.84017	-0.501174	0.000664
														wh86	Phototransduction - Danio rerio (zebrafish)	DRE04744	-2.3507	0	-0.6706	19514	22746	17	ENSDARG00000070849	rps15	ribosomal protein S15	-3.90926	-0.266302	0.000517
														wh86	Phototransduction - Danio rerio (zebrafish)	DRE04744	-2.3507	0	-0.6706	19514	22798	18	ENSDARG00000092517	gpsm1a	G protein signaling modulator 1a	-3.96188	-0.407001	0.000426
														wh86	Phototransduction - Danio rerio (zebrafish)	DRE04744	-2.3507	0	-0.6706	19514	22815	19	ENSDARG00000055046	ponzr5	plac8 onzin related protein 5	-3.98281	-0.469679	0.000393
														wh86	Phototransduction - Danio rerio (zebrafish)	DRE04744	-2.3507	0	-0.6706	19514	23016	20	ENSDARG00000055656	nherf4b	NHERF family PDZ scaffold protein 4b	-4.21644	-0.965824	0.000159
														wh86	Phototransduction - Danio rerio (zebrafish)	DRE04744	-2.3507	0	-0.6706	19514	23899	21	ENSDARG00000020387	nipsnap3a	nipsnap homolog 3A (C. elegans)	-5.85307	-0.659903	6.57e-08
														wh86	Phototransduction - Danio rerio (zebrafish)	DRE04744	-2.3507	0	-0.6706	19514	23931	22	ENSDARG00000045262	gsnb	gelsolin b	-5.95175	-0.816844	3.77e-08
														wh86	Phototransduction - Danio rerio (zebrafish)	DRE04744	-2.3507	0	-0.6706	19514	23953	23	ENSDARG00000056873	and3	actinodin3	-6.00677	-1.43076	2.75e-08
														wh86	Phototransduction - Danio rerio (zebrafish)	DRE04744	-2.3507	0	-0.6706	19514	24058	24	ENSDARG00000043457	gapdh	glyceraldehyde-3-phosphate dehydrogenase	-6.362	-0.409511	3.39e-09
														wh86	Phototransduction - Danio rerio (zebrafish)	DRE04744	-2.3507	0	-0.6706	19514	24065	25	ENSDARG00000027734	srsf5b	serine and arginine rich splicing factor 5b	-6.38725	-0.327547	2.91e-09
														wh86	Phototransduction - Danio rerio (zebrafish)	DRE04744	-2.3507	0	-0.6706	19514	24101	26	ENSDARG00000087897	macroh2a2	macroH2A.2 histone	-6.52863	-0.444336	1.22e-09
														wh86	Phototransduction - Danio rerio (zebrafish)	DRE04744	-2.3507	0	-0.6706	19514	24159	27	ENSDARG00000051923	ccnb1	cyclin B1	-6.82809	-1.35657	1.81e-10
														wh86	Phototransduction - Danio rerio (zebrafish)	DRE04744	-2.3507	0	-0.6706	19514	24237	28	ENSDARG00000096843	zgc:193593	zgc:193593	-7.24431	-0.56493	1.12e-11
														wh86	Phototransduction - Danio rerio (zebrafish)	DRE04744	-2.3507	0	-0.6706	19514	24452	29	ENSDARG00000091792	akap12a	A kinase (PRKA) anchor protein 12a	-9.59953	-1.33263	6.64e-20
														wh86	Phototransduction - Danio rerio (zebrafish)	DRE04744	-2.3507	0	-0.6706	19514	24477	30	ENSDARG00000087636	hmgn6	high mobility group nucleosome binding domain 6	-10.4917	-0.758569	1.18e-23
														wh86	Phototransduction - Danio rerio (zebrafish)	DRE04744	-2.3507	0	-0.6706	19514	24497	31	ENSDARG00000098475	arr3b	arrestin 3b, retinal (X-arrestin)	-11.529	-1.06043	1.94e-28
														wh86	Proteasome - Danio rerio (zebrafish)	DRE03050	2.7591	0	0.8307	2539	57	1	ENSDARG00000075261	timp2b	TIMP metallopeptidase inhibitor 2b	12.8152	2.80112	4.86e-35
														wh86	Proteasome - Danio rerio (zebrafish)	DRE03050	2.7591	0	0.8307	2539	241	2	ENSDARG00000100872	otud1	OTU deubiquitinase 1	9.37902	1.5028	4.97e-19
														wh86	Proteasome - Danio rerio (zebrafish)	DRE03050	2.7591	0	0.8307	2539	392	3	ENSDARG00000078789	tmem184c	transmembrane protein 184C	8.2032	0.686744	1.02e-14
														wh86	Proteasome - Danio rerio (zebrafish)	DRE03050	2.7591	0	0.8307	2539	429	4	ENSDARG00000008275	klhl24b	kelch-like family member 24b	8.02032	0.768663	4.13e-14
														wh86	Proteasome - Danio rerio (zebrafish)	DRE03050	2.7591	0	0.8307	2539	504	5	ENSDARG00000070454	pla2g12a	phospholipase A2, group XIIA	7.74459	1.17902	3.2e-13
														wh86	Proteasome - Danio rerio (zebrafish)	DRE03050	2.7591	0	0.8307	2539	511	6	ENSDARG00000023963	tpm4a	tropomyosin 4a	7.6914	0.66811	4.76e-13
														wh86	Proteasome - Danio rerio (zebrafish)	DRE03050	2.7591	0	0.8307	2539	516	7	ENSDARG00000102474	dusp16	dual specificity phosphatase 16	7.66504	0.825291	5.79e-13
														wh86	Proteasome - Danio rerio (zebrafish)	DRE03050	2.7591	0	0.8307	2539	634	8	ENSDARG00000055365	si:dkey-25e12.3	si:dkey-25e12.3	7.18769	1.26409	1.67e-11
														wh86	Proteasome - Danio rerio (zebrafish)	DRE03050	2.7591	0	0.8307	2539	639	9	ENSDARG00000025889	usp14	ubiquitin specific peptidase 14 (tRNA-guanine transglycosylase)	7.16965	0.886329	1.88e-11
														wh86	Proteasome - Danio rerio (zebrafish)	DRE03050	2.7591	0	0.8307	2539	650	10	ENSDARG00000092806	mfap4.7	microfibril associated protein 4, tandem duplicate 7	7.14165	2.04283	2.24e-11
														wh86	Proteasome - Danio rerio (zebrafish)	DRE03050	2.7591	0	0.8307	2539	730	11	ENSDARG00000028517	hbp1	HMG-box transcription factor 1	6.89114	0.630394	1.19e-10
														wh86	Proteasome - Danio rerio (zebrafish)	DRE03050	2.7591	0	0.8307	2539	759	12	ENSDARG00000070448	grk4	G protein-coupled receptor kinase 4	6.79696	0.545781	2.21e-10
														wh86	Proteasome - Danio rerio (zebrafish)	DRE03050	2.7591	0	0.8307	2539	795	13	ENSDARG00000117211	NA	NA	6.70725	1.72306	3.91e-10
[truncated: 5,115 more rows]

## Sheet: Table 2
Cell Type Proportions																																										Cell Type Statistics
[truncated: 57 more rows]
[truncated: 1 more columns]

## Sheet: Table 3
Motif Enrichment Statistics																						Motifs in DEGs
[truncated: 391,261+ more rows]

[truncated: 1 more sheets: Table 4]
