# Supplementary material for: Aip mutation leads to significant alterations in gene expression, altered sensitivity to Ahr ligands, and early lethality in zebrafish
Source: Front Toxicol. 2026 Jul 6;8:1875384. doi: 10.3389/ftox.2026.1875384 (PMC13381021; doi:10.3389/ftox.2026.1875384)
Supplement: Supplementary file 5 [file DataSheet2.xlsx]

## Sheet: Table 1
Data Set	plate.id	well	Genotype	Conc	date	MORT	CRAN	AXIS	EDEM	MUSC	LTRK	BRN	SKIN	NC	TCHR	DNC	ANY	L1	D1	L2	D2	L3	D3	total.dist	LSR.tot.dist
5NAN	30428	A01	-/-	0	20250122	0	0	0	0	0	0	0	0	0	0	0	0	3.0947	5.1753	4.40445	7.9392	4.6321	5.3274	471.63	0.268731
5NAN	30429	A01	-/-	0	20250122	0	0	0	0	0	0	0	0	0	0	0	0	0.76615	13.4814	1.7762	1.7602	0.3466	1.8273	205.214	0.0069785
5NAN	30430	A01	-/-	0	20250122	0	0	0	0	0	0	0	0	0	0	0	0	0.1565	0.0382	0.60675	0.75815	2.4142	1.31115	99.096	0.0877742
5NAN	30431	A01	+/+	0	20250122	0	0	0	0	0	0	0	0	0	0	0	0	0	3.44725	0.79555	0.1265	0.1213	1.3403	58.309	0
5NAN	30432	A01	+/-	0	20250122	0	0	0	0	0	0	0	0	0	0	0	0	0.0243	6.9549	0.3493	4.52755	3.18255	4.6405	239.723	0.0229785
5NAN	30433	A01	UNK	0	20250122	1	NA	NA	NA	NA	NA	NA	NA	NA	NA	0	1	0	0	0	0	0	0	0	NA
5NAN	30428	A02	-/-	0	20250122	0	0	0	0	0	0	0	0	0	0	0	0	2.7591	3.6091	2.11835	2.28105	1.8512	3.35625	245.814	0.0625914
5NAN	30429	A02	+/-	0	20250122	0	0	0	0	0	0	0	0	0	0	0	0	0.2588	25.9403	8.8258	33.1465	8.0186	25.1076	1424.57	0.600882
5NAN	30430	A02	+/+	0	20250122	0	0	0	0	0	0	0	0	0	0	0	0	0.37245	9.77555	0.99225	20.4759	4.39065	26.1189	747.865	0.0789677
5NAN	30431	A02	+/-	0	20250122	0	0	0	0	0	0	0	0	0	0	0	0	45.7381	7.1878	6.1047	15.6117	0.64765	1.0284	1048.23	0.0174409
5NAN	30432	A02	+/-	0	20250122	0	0	0	0	0	0	0	0	0	0	0	0	1.1098	38.5654	9.4134	36.3968	0.6489	20.4665	1439.97	0.478796
5NAN	30433	A02	-/-	0	20250122	0	0	0	0	0	0	0	0	0	0	0	0	0.51035	2.5361	0.37455	0.0278	0.4904	5.5117	127.223	0.0269032
5NAN	30428	A03	+/+	0	20250122	0	0	0	0	0	0	0	0	0	0	0	0	0	0.1426	0.5009	27.0919	0.80645	24.335	532.087	0.00239785
5NAN	30429	A03	+/+	0	20250122	0	0	0	0	0	0	0	0	0	0	0	0	3.2374	39.7801	2.76625	9.34375	9.00465	10.6071	1130.11	1.88116
5NAN	30430	A03	+/-	0	20250122	0	0	0	0	0	0	0	0	0	0	0	0	0.12075	12.2708	1.3388	22.4085	2.3388	36.2793	1033.71	0.109742
5NAN	30431	A03	+/+	0	20250122	0	0	0	0	0	0	0	0	0	0	0	0	9.63235	9.99525	0.7067	8.2312	0.35765	13.0345	479.154	0.211151
5NAN	30432	A03	-/-	0	20250122	0	0	0	0	0	0	0	0	0	0	0	0	6.36585	18.9403	7.07145	21.6123	7.8086	22.3226	1006.52	0.287849
5NAN	30433	A03	+/-	0	20250122	0	0	0	0	0	0	0	0	0	0	0	0	0.88735	21.5083	1.70085	20.6381	0.3598	21.5015	878.542	0.152785
5NAN	30428	A04	+/+	0	20250122	0	0	0	0	0	0	0	0	0	0	0	0	1.486	8.7404	2.3332	28.3002	4.36205	5.7161	594.956	0.00568817
5NAN	30429	A04	-/-	0	20250122	0	0	0	0	0	0	0	0	0	0	0	0	10.8739	13.181	2.45915	34.8805	2.7236	39.9069	1156.69	0.0160323
5NAN	30430	A04	-/-	0	20250122	0	0	0	0	0	0	0	0	0	0	0	0	0.3552	6.30595	0.1363	5.01205	0.3782	16.1925	302.597	0.0103871
5NAN	30431	A04	-/-	0	20250122	0	0	0	0	0	0	0	0	0	0	0	0	3.17715	0.91345	2.81425	1.78625	2.79305	1.99345	199.077	0.204032
5NAN	30432	A04	+/+	0	20250122	0	0	0	0	0	0	0	0	0	0	0	0	12.8268	33.8849	2.05245	20.9446	9.4381	19.0798	1311.66	1.99394
5NAN	30433	A04	+/-	0	20250122	0	0	0	0	0	0	0	0	0	0	0	0	0.4794	6.801	0.3268	7.62305	0.68905	6.61885	285.774	0.0841828
5NAN	30428	A05	+/-	0	20250122	0	0	0	0	0	0	0	0	0	0	0	0	0.13135	0.6375	0.4866	1.2251	0.3519	0.9021	54.188	0.0296022
5NAN	30429	A05	+/-	0	20250122	0	0	0	0	0	0	0	0	0	0	0	0	1.1701	27.6666	0	22.7893	1.6027	38.3791	1030.64	0
5NAN	30430	A05	-/-	0	20250122	0	0	0	0	0	0	0	0	0	0	0	0	0.6069	0.66495	0.49915	0.0735	1.7616	2.59	90.137	0.153022
5NAN	30431	A05	+/-	0	20250122	0	0	0	0	0	0	0	0	0	0	0	0	0.5432	16.1128	0.8563	14.2371	1.4869	13.9625	656.921	0.0122151
5NAN	30432	A05	+/+	0	20250122	0	0	0	0	0	0	0	0	0	0	0	0	1.1139	1.05115	4.3252	0.9328	0.87235	2.21735	127.774	0.0222796
5NAN	30433	A05	+/+	0	20250122	0	0	0	0	0	0	0	0	0	0	0	0	0.077	0.9858	0.2511	1.94	0.067	1.0455	50.612	0
5NAN	30428	A06	+/-	0	20250122	0	0	0	0	0	0	0	0	0	0	0	0	1.65815	22.9638	4.23145	21.6587	0.69935	20.4505	957.652	0.000935484
5NAN	30429	A06	-/-	0	20250122	0	0	0	0	0	0	0	0	0	0	0	0	0.1289	0.082	1.378	2.5416	0.1647	0.1148	44.459	0.0145914
5NAN	30430	A06	+/+	0	20250122	0	0	0	0	0	0	0	0	0	0	0	0	1.087	10.7942	1.9475	11.7933	13.2135	19.5581	719.461	0.0802903
5NAN	30431	A06	+/-	0	20250122	0	0	0	0	0	0	0	0	0	0	0	0	0.0424	3.5279	0.7219	8.71655	4.5901	20.0386	417.196	0.0787527
5NAN	30432	A06	+/-	0	20250122	0	0	0	0	0	0	0	0	0	0	0	0	0	0	0	0	0	0	0	0
5NAN	30433	A06	+/-	0	20250122	0	0	0	0	0	0	0	0	0	0	0	0	0.09535	3.98665	0.9928	31.2605	3.79105	8.0214	539.354	0.00213978
5NAN	30428	A07	+/-	11	20250122	0	1	0	1	0	0	0	0	0	1	0	1	0	0	0	0	0	0	0	NA
5NAN	30429	A07	-/-	11	20250122	0	0	0	0	0	0	0	0	0	0	0	0	1.4274	8.7154	0.4961	1.0208	1.43315	2.1705	179.936	0.0520323
5NAN	30430	A07	+/-	11	20250122	1	NA	NA	NA	NA	NA	NA	NA	NA	NA	0	1	0	0	0	0	0	0	0	NA
5NAN	30431	A07	-/-	11	20250122	0	0	0	0	0	0	0	0	0	0	0	0	0.0245	0.398	1.83485	1.24495	0.2281	11.6654	330.339	0.00295699
5NAN	30432	A07	+/+	11	20250122	0	0	0	0	0	0	0	0	0	0	0	0	0.7375	2.5138	0	3.6473	0	1.57665	91.728	0.0988387
5NAN	30433	A07	+/-	11	20250122	0	0	0	0	0	0	0	0	0	0	0	0	0.2584	1.5768	0.8816	2.1933	0.7655	3.928	147.879	0.0800538
5NAN	30428	A08	+/+	11	20250122	0	0	0	0	0	0	0	0	0	0	0	0	0.0145	0	0.9868	0.431	1.7874	0.0795	39.532	0.00664516
5NAN	30429	A08	+/-	11	20250122	0	0	0	0	0	0	0	0	0	0	0	0	1.1537	1.3801	1.35265	1.48315	1.4889	3.0086	167.608	0.0633871
5NAN	30430	A08	+/-	11	20250122	0	1	0	1	0	0	0	0	0	0	0	1	0	0	0	0	0	0	0	NA
5NAN	30431	A08	+/+	11	20250122	0	1	0	1	0	0	0	0	0	0	0	1	0	0	0	0	0	0	0	NA
5NAN	30432	A08	-/-	11	20250122	0	1	1	1	0	0	0	0	0	0	0	1	0	0	0	0	0	0	0	NA
5NAN	30433	A08	+/-	11	20250122	0	0	0	0	0	0	0	0	0	0	0	0	1.1978	2.7289	0.3708	19.4143	3.7173	13.2983	535.166	0
5NAN	30428	A09	+/-	11	20250122	0	0	0	1	0	0	0	0	0	0	0	1	0	0	0	0	0	0	0	NA
5NAN	30429	A09	+/+	11	20250122	0	1	0	1	0	0	0	0	0	0	0	1	0	0	0	0	0	0	0	NA
5NAN	30430	A09	+/-	11	20250122	0	0	0	0	0	0	0	0	0	0	0	0	2.78605	0.5246	9.4051	2.4362	1.7867	0.83405	192.7	0.0796559
5NAN	30431	A09	-/-	11	20250122	0	0	0	0	0	0	0	0	0	0	0	0	4.13565	0.9669	3.3787	5.6239	5.6881	6.33365	322.57	0.346108
5NAN	30432	A09	-/-	11	20250122	0	1	1	1	0	0	0	0	0	0	0	1	0	0	0	0	0	0	0	NA
5NAN	30433	A09	-/-	11	20250122	0	1	0	1	0	0	0	0	0	1	0	1	0	0	0	0	0	0	0	NA
5NAN	30428	A10	+/+	11	20250122	0	1	0	1	0	0	0	0	0	0	0	1	0	0	0	0	0	0	0	NA
5NAN	30429	A10	-/-	11	20250122	0	0	0	0	0	0	0	0	0	0	0	0	8.81705	7.03445	23.1221	3.0103	2.9973	5.4039	589.328	0.132075
5NAN	30430	A10	+/+	11	20250122	0	1	0	1	0	0	0	0	0	0	0	1	0	0	0	0	0	0	0	NA
5NAN	30431	A10	+/-	11	20250122	0	0	0	0	0	0	0	0	0	0	0	0	3.81495	6.20025	2.5353	5.0181	7.89265	5.90805	398.023	0.115495
5NAN	30432	A10	+/-	11	20250122	1	NA	NA	NA	NA	NA	NA	NA	NA	NA	0	1	0	0	0	0	0	0	0	NA
5NAN	30433	A10	+/-	11	20250122	0	0	0	0	0	0	0	0	0	0	0	0	0.68135	3.9289	2.2536	2.71765	1.73895	1.51895	136.653	0.00417204
5NAN	30428	A11	+/-	11	20250122	0	1	0	1	0	0	1	0	0	1	0	1	0	0	0	0	0	0	0	NA
5NAN	30429	A11	+/-	11	20250122	0	1	0	1	0	0	1	0	0	1	0	1	0	0	0	0	0	0	0	NA
5NAN	30430	A11	+/-	11	20250122	0	0	0	1	0	0	0	0	0	0	0	1	0	0	0	0	0	0	0	NA
5NAN	30431	A11	+/-	11	20250122	0	0	0	0	0	0	0	0	0	0	0	0	0.407	0.1331	1.09475	0.44165	0.3969	5.147	112.999	0
5NAN	30432	A11	+/+	11	20250122	0	0	0	0	0	0	0	0	0	0	0	0	0.7112	1.7381	0.1552	1.9819	1.4461	2.6781	122.58	0.0335269
5NAN	30433	A11	+/-	11	20250122	0	1	1	1	0	0	0	0	0	0	0	1	0	0	0	0	0	0	0	NA
5NAN	30428	A12	UNK	11	20250122	0	1	0	1	0	0	0	0	0	0	0	1	0	0	0	0	0	0	0	NA
5NAN	30429	A12	+/+	11	20250122	0	1	0	1	0	0	0	0	0	0	0	1	0	0	0	0	0	0	0	NA
5NAN	30430	A12	+/+	11	20250122	0	0	0	1	0	0	0	0	0	0	0	1	0	0	0	0	0	0	0	NA
5NAN	30431	A12	+/-	11	20250122	1	NA	NA	NA	NA	NA	NA	NA	NA	NA	0	1	0	0	0	0	0	0	0	NA
5NAN	30432	A12	-/-	11	20250122	0	1	0	1	0	0	0	0	0	1	0	1	0	0	0	0	0	0	0	NA
5NAN	30433	A12	+/-	11	20250122	0	0	0	0	0	0	0	0	0	0	0	0	0.6502	3.4779	1.4735	1.96765	2.64425	2.9655	166.835	0.0666237
5NAN	30428	B01	+/-	0	20250122	0	0	0	0	0	0	0	0	0	0	0	0	1.65655	14.7528	1.07775	13.8925	30.7005	5.8217	938.699	0
5NAN	30429	B01	+/+	0	20250122	0	0	0	0	0	0	0	0	0	0	0	0	7.1609	16.2699	3.95025	13.3898	9.915	10.8362	737.566	0.443398
5NAN	30430	B01	+/-	0	20250122	0	0	0	0	0	0	0	0	0	0	0	0	0.1497	25.8748	1.8925	13.1165	4.3853	17.8974	780.506	0.106129
5NAN	30431	B01	+/+	0	20250122	0	0	0	0	0	0	0	0	0	0	0	0	0.57505	3.7451	1.7039	8.14995	6.46955	2.0705	243.139	0.0202473
5NAN	30432	B01	-/-	0	20250122	0	0	0	0	0	0	0	0	0	0	0	0	5.0865	1.19835	5.85275	4.9207	6.6319	6.1402	374.712	0.328828
5NAN	30433	B01	-/-	0	20250122	0	0	0	0	0	0	0	0	0	0	0	0	4.00725	1.5058	1.984	1.0074	1.6004	1.8851	149.009	0.0677312
5NAN	30428	B02	+/+	0	20250122	0	0	0	0	0	0	0	0	0	0	0	0	2.57525	13.8481	4.64255	31.9067	10.3472	4.30765	728.587	0.145333
5NAN	30429	B02	+/-	0	20250122	0	0	0	0	0	0	0	0	0	0	0	0	9.4205	6.4278	0.0447	0.9625	0.1237	6.9712	360.021	0.0184409
5NAN	30430	B02	+/-	0	20250122	0	0	0	0	0	0	0	0	0	0	0	0	2.4261	11.0712	2.39035	12.217	5.9101	9.18045	679.935	0.291441
5NAN	30431	B02	+/-	0	20250122	0	0	0	0	0	0	0	0	0	0	0	0	2.45375	5.64485	4.80755	38.0226	7.4459	38.3322	1010.08	0.185538
5NAN	30432	B02	-/-	0	20250122	0	0	0	0	0	0	0	0	0	0	0	0	2.86515	16.9083	2.63765	19.8981	12.9035	13.1794	852.887	1.27654
5NAN	30433	B02	+/-	0	20250122	0	0	0	0	0	0	0	0	0	0	0	0	0.43525	5.27995	3.20425	0.959	1.25525	0.67495	227.778	0.0455269
5NAN	30428	B03	+/-	0	20250122	0	0	0	0	0	0	0	0	0	0	0	0	4.6231	17.053	2.47065	21.0304	0.9627	16.4333	828.631	0.0691505
5NAN	30429	B03	+/+	0	20250122	0	0	0	0	0	0	0	0	0	0	0	0	0.035	0.3267	0.1121	0.6001	0.04735	0.81455	19.358	0.0465914
5NAN	30430	B03	-/-	0	20250122	0	0	0	0	0	0	0	0	0	0	0	0	1.3509	17.6716	4.67915	6.571	2.27755	3.00485	494.047	0.102355
5NAN	30431	B03	+/-	0	20250122	0	0	0	0	0	0	0	0	0	0	0	0	2.67745	32.4881	2.08785	25.6373	3.95585	32.2334	1392.19	0.164419
5NAN	30432	B03	+/-	0	20250122	0	0	0	0	0	0	0	0	0	0	0	0	0.09885	8.1797	0.9395	2.4894	0.9238	0.9531	336.643	0.0748495
5NAN	30433	B03	+/-	0	20250122	0	0	0	0	0	0	0	0	0	0	0	0	2.08115	5.0228	7.4188	1.72295	0.7943	8.27595	303.083	0.888796
5NAN	30428	B04	+/+	0	20250122	0	0	0	0	0	0	0	0	0	0	0	0	0.3865	1.2092	0.0816	6.16775	0.14545	0.9547	402.071	0
5NAN	30429	B04	+/-	0	20250122	0	0	0	0	0	0	0	0	0	0	0	0	1.67435	14.6133	0.7307	13.5408	1.7678	7.4168	592.85	0.0209032
5NAN	30430	B04	+/-	0	20250122	0	0	0	0	0	0	0	0	0	0	0	0	0.02875	16.2896	1.19205	20.795	3.6709	15.588	763.615	0.0256989
5NAN	30431	B04	+/-	0	20250122	0	0	0	0	0	0	0	0	0	0	0	0	0.60745	4.8277	0.3222	2.0848	2.2189	9.5335	316.076	0.0336344
5NAN	30432	B04	+/-	0	20250122	0	0	0	0	0	0	0	0	0	0	0	0	5.50145	7.37705	1.63375	6.3738	1.02545	3.0662	437.193	0.0411075
5NAN	30433	B04	+/+	0	20250122	0	0	0	0	0	0	0	0	0	0	0	0	0.2711	2.4995	5.7437	4.30665	11.321	13.4362	400.462	0.299591
5NAN	30428	B05	+/-	0	20250122	0	0	0	0	0	0	0	0	0	0	0	0	0.03125	3.01615	0.4629	7.15645	0.35835	2.9487	187.365	0
5NAN	30429	B05	UNK	0	20250122	1	NA	NA	NA	NA	NA	NA	NA	NA	NA	0	1	0	0	0	0	0	0	0	NA
5NAN	30430	B05	-/-	0	20250122	0	0	0	0	0	0	0	0	0	0	0	0	2.83565	3.29215	7.82365	3.1908	4.42765	4.97755	342.86	0.244667
5NAN	30431	B05	+/+	0	20250122	0	0	0	0	0	0	0	0	0	0	0	0	0.08095	2.2994	3.3546	3.6687	0.6095	1.5574	129.059	0.208462
5NAN	30432	B05	+/-	0	20250122	0	0	0	0	0	0	0	0	0	0	0	0	1.3644	8.6695	15.0662	28.8922	3.0979	30.2955	884.786	0.446538
5NAN	30433	B05	+/+	0	20250122	0	0	0	0	0	0	0	0	0	0	0	0	1.51225	3.3179	3.62755	6.30885	0.6452	5.5374	276.798	0.17686
5NAN	30428	B06	+/-	0	20250122	0	0	0	0	0	0	0	0	0	0	0	0	0.21665	6.5398	2.2694	45.405	11.1741	41.8584	1127.51	0.319957
5NAN	30429	B06	-/-	0	20250122	0	0	0	0	0	0	0	0	0	0	0	0	0.4379	0.2503	0.0922	0.3667	0.1987	0.52955	30.344	0.00390323
5NAN	30430	B06	+/+	0	20250122	0	0	0	0	0	0	0	0	0	0	0	0	0.4127	24.3628	0.62065	26.4517	2.16335	18.6021	850.437	0.013172
5NAN	30431	B06	+/-	0	20250122	0	0	0	0	0	0	0	0	0	0	0	0	0.3703	16.6934	3.4342	17.3147	0.72895	12.0663	672.63	0.579903
5NAN	30432	B06	-/-	0	20250122	0	0	0	0	0	0	0	0	0	0	0	0	0.27255	0.87195	0.194	1.719	0.5018	0.7707	420.164	0.0454731
5NAN	30433	B06	+/-	0	20250122	0	0	0	0	0	0	0	0	0	0	0	0	8.0219	4.91355	4.5937	2.39305	4.62695	2.9783	398.085	0.376204
5NAN	30428	B07	+/-	11	20250122	0	0	0	0	0	0	0	0	0	0	0	0	0.9278	1.2412	1.0664	1.1619	1.2321	1.0612	88.518	0.106452
5NAN	30429	B07	+/-	11	20250122	0	0	0	0	0	0	0	0	0	0	0	0	1.067	2.1053	1.89425	2.26045	1.60695	2.04375	144.51	0.0539032
5NAN	30430	B07	+/-	11	20250122	1	NA	NA	NA	NA	NA	NA	NA	NA	NA	0	1	0	0	0	0	0	0	0	NA
5NAN	30431	B07	+/-	11	20250122	1	NA	NA	NA	NA	NA	NA	NA	NA	NA	0	1	0	0	0	0	0	0	0	NA
5NAN	30432	B07	+/-	11	20250122	0	1	0	1	0	0	0	0	0	1	0	1	0	0	0	0	0	0	0	NA
5NAN	30433	B07	+/+	11	20250122	0	1	0	1	0	0	0	0	0	0	0	1	0	0	0	0	0	0	0	NA
5NAN	30428	B08	+/-	11	20250122	0	0	0	0	0	0	0	0	0	0	0	0	0.267	3.3296	0.2201	1.98835	3.31765	0.2356	136.206	0.104054
5NAN	30429	B08	+/-	11	20250122	0	1	1	1	0	0	0	0	0	0	0	1	0	0	0	0	0	0	0	NA
5NAN	30430	B08	+/-	11	20250122	0	1	0	1	0	0	1	0	0	1	0	1	0	0	0	0	0	0	0	NA
5NAN	30431	B08	+/+	11	20250122	0	1	0	1	0	0	0	0	0	0	0	1	0	0	0	0	0	0	0	NA
5NAN	30432	B08	-/-	11	20250122	0	1	0	1	0	0	1	0	0	1	0	1	0	0	0	0	0	0	0	NA
5NAN	30433	B08	+/+	11	20250122	0	0	0	0	0	0	0	0	0	0	0	0	3.5944	2.2246	1.892	1.0932	2.3561	3.3491	184.131	0.0723978
5NAN	30428	B09	-/-	11	20250122	0	0	0	0	0	0	0	0	0	0	0	0	0.0158	0.0331	0.027	0.1409	0.017	0.4914	19.62	0
5NAN	30429	B09	+/+	11	20250122	0	0	0	1	0	0	0	0	0	0	0	1	0	0	0	0	0	0	0	NA
5NAN	30430	B09	+/-	11	20250122	0	0	0	1	0	0	0	0	0	0	0	1	0	0	0	0	0	0	0	NA
5NAN	30431	B09	-/-	11	20250122	0	1	1	1	0	0	0	0	0	0	0	1	0	0	0	0	0	0	0	NA
5NAN	30432	B09	UNK	11	20250122	0	0	0	0	0	0	0	0	0	0	0	0	0	0	0	0	0	0	0	0
5NAN	30433	B09	+/-	11	20250122	0	1	0	1	0	0	0	0	0	0	0	1	0	0	0	0	0	0	0	NA
5NAN	30428	B10	UNK	11	20250122	1	NA	NA	NA	NA	NA	NA	NA	NA	NA	0	1	0	0	0	0	0	0	0	NA
5NAN	30429	B10	-/-	11	20250122	0	1	0	1	0	0	0	0	0	0	0	1	0	0	0	0	0	0	0	NA
5NAN	30430	B10	-/-	11	20250122	0	0	0	0	0	0	0	0	0	0	0	0	1.69075	0.91225	2.5719	0.5821	1.07455	0.58405	114.832	0.0470753
5NAN	30431	B10	-/-	11	20250122	0	0	0	0	0	0	0	0	0	0	0	0	1.3117	3.8402	2.27995	3.4078	3.6332	5.69735	303.828	0.140828
5NAN	30432	B10	-/-	11	20250122	0	0	0	0	0	0	0	0	0	0	0	0	0.6004	0.7189	0.6733	1.0391	1.1198	0.9913	57.053	0.152817
5NAN	30433	B10	+/-	11	20250122	0	1	1	1	0	0	0	0	0	0	0	1	0	0	0	0	0	0	0	NA
5NAN	30428	B11	-/-	11	20250122	0	0	0	0	0	0	0	0	0	0	0	0	2.65825	4.1619	1.96735	24.3708	1.4998	22.7776	630.722	0.00374194
5NAN	30429	B11	+/+	11	20250122	0	0	0	0	0	0	0	0	0	0	0	0	0.0098	0.4838	0.9749	1.1175	2.538	0.5136	77.273	0
5NAN	30430	B11	-/-	11	20250122	0	0	0	0	0	0	0	0	0	0	0	0	0.73035	1.52515	1.5935	1.5529	1.48225	1.49965	108.923	0.0712258
5NAN	30431	B11	-/-	11	20250122	0	0	0	0	0	0	0	0	0	0	0	0	0.324	1.3455	1.1331	0.0778	0.0112	0.562	44.222	0.025914
5NAN	30432	B11	+/-	11	20250122	0	0	0	0	0	0	0	0	0	0	0	0	1.06285	22.5778	1.931	15.2815	0.0969	12.7178	698.638	0
5NAN	30433	B11	+/-	11	20250122	0	0	0	0	0	0	0	0	0	0	0	0	10.0022	7.1464	6.73875	6.62585	8.5829	10.0189	638.063	1.09694
5NAN	30428	B12	+/+	11	20250122	0	1	0	1	0	0	0	0	0	0	0	1	0	0	0	0	0	0	0	NA
5NAN	30429	B12	+/-	11	20250122	0	1	0	1	0	0	1	0	0	1	0	1	0	0	0	0	0	0	0	NA
5NAN	30430	B12	-/-	11	20250122	0	1	0	1	0	0	0	0	0	0	0	1	0	0	0	0	0	0	0	NA
5NAN	30431	B12	-/-	11	20250122	0	1	0	1	0	0	0	0	0	1	0	1	0	0	0	0	0	0	0	NA
5NAN	30432	B12	-/-	11	20250122	0	0	0	0	0	0	0	0	0	0	0	0	4.5411	8.5962	2.27375	14.5989	3.0204	7.142	474.657	0.0859247
5NAN	30433	B12	+/+	11	20250122	0	1	0	1	0	0	1	0	0	1	0	1	0	0	0	0	0	0	0	NA
5NAN	30428	C01	+/-	0	20250122	0	0	0	0	0	0	0	0	0	0	0	0	2.74955	0.93195	2.7431	0.7448	1.91165	0.05175	124.749	0.0466452
5NAN	30429	C01	+/-	0	20250122	0	0	0	0	0	0	0	0	0	0	0	0	2.1234	13.7984	4.03075	10.4886	13.8526	4.32015	538.514	0.00110753
5NAN	30430	C01	+/-	0	20250122	0	0	0	0	0	0	0	0	0	0	0	0	0.77665	4.0013	1.0618	4.5703	1.00225	9.7262	599.157	0.0168817
5NAN	30431	C01	+/+	0	20250122	0	0	0	0	0	0	0	0	0	0	0	0	0.18705	14.4235	2.4887	11.0404	3.3093	8.88175	621.812	0.127011
5NAN	30432	C01	+/+	0	20250122	0	0	0	0	0	0	0	0	0	0	0	0	0.0568	2.6023	0.7901	6.93875	4.8349	1.7583	171.959	0.00491398
5NAN	30433	C01	+/+	0	20250122	0	0	0	0	0	0	0	0	0	0	0	0	0.9096	3.9032	3.9038	1.3689	1.2361	5.0144	183.093	0.00523656
5NAN	30428	C02	-/-	0	20250122	0	0	0	0	0	0	0	0	0	0	0	0	0.51535	1.3845	0.6098	1.1863	0.5485	1.7396	152.689	0.0270215
5NAN	30429	C02	+/-	0	20250122	0	0	0	0	0	0	0	0	0	0	0	0	1.72665	16.5173	7.1715	18.9201	4.7996	14.5498	801.749	0.515817
5NAN	30430	C02	+/-	0	20250122	0	0	0	0	0	0	0	0	0	0	0	0	6.928	6.31175	0.14125	7.61115	1.90175	4.9728	350.915	0.00932258
5NAN	30431	C02	+/-	0	20250122	0	0	0	0	0	0	0	0	0	0	0	0	1.4182	21.3999	12.8741	5.53715	0.2577	24.6812	861.054	0.71286
5NAN	30432	C02	+/+	0	20250122	0	0	0	0	0	0	0	0	0	0	0	0	0.7793	3.3389	10.1545	7.38915	0.86735	30.9884	612.554	0.0515269
5NAN	30433	C02	+/+	0	20250122	0	0	0	0	0	0	0	0	0	0	0	0	4.96535	15.0417	9.59145	16.6255	1.90475	14.1215	884.851	0.0431613
5NAN	30428	C03	+/-	0	20250122	0	0	0	0	0	0	0	0	0	0	0	0	3.95	9.3843	11.9834	2.564	0.0102	8.74085	486.599	0.016172
5NAN	30429	C03	+/-	0	20250122	0	0	0	0	0	0	0	0	0	0	0	0	2.6211	12.5082	0.87565	6.0407	6.5492	6.1693	513.853	0.118656
5NAN	30430	C03	+/-	0	20250122	0	0	0	0	0	0	0	0	0	0	0	0	1.73775	24.3499	4.90165	8.45025	4.31805	48.4029	970.301	0.111677
5NAN	30431	C03	+/+	0	20250122	0	0	0	0	0	0	0	0	0	0	0	0	0.3353	1.575	0.6856	11.1596	3.35515	5.7804	275.452	0.00627957
5NAN	30432	C03	-/-	0	20250122	0	0	0	0	0	0	0	0	0	0	0	0	0.6557	5.7862	5.3645	7.6808	7.7496	1.73345	491.431	0.0398495
5NAN	30433	C03	+/-	0	20250122	0	0	0	0	0	0	0	0	0	0	0	0	0.98295	17.6675	0.2795	19.2673	4.26465	16.3888	1043.57	0.00110753
5NAN	30428	C04	-/-	0	20250122	0	0	0	0	0	0	0	0	0	0	0	0	0.6524	9.1595	2.32065	11.2678	5.01645	6.17875	472.006	0.120075
5NAN	30429	C04	+/-	0	20250122	0	0	0	0	0	0	0	0	0	0	0	0	2.7134	4.118	0.0205	2.48665	0.20195	1.9898	261.434	0.0260108
5NAN	30430	C04	+/-	0	20250122	0	0	0	0	0	0	0	0	0	0	0	0	9.3393	28.1062	0.21505	20.3771	2.34435	29.9718	1179.74	0.216613
5NAN	30431	C04	UNK	0	20250122	1	NA	NA	NA	NA	NA	NA	NA	NA	NA	0	1	0	0	0	0	0	0	0	NA
5NAN	30432	C04	+/-	0	20250122	0	0	0	0	0	0	0	0	0	0	0	0	0.6742	17.5111	10.9408	24.2906	1.8922	22.0408	835.398	0.251409
5NAN	30433	C04	+/-	0	20250122	0	0	0	0	0	0	0	0	0	0	0	0	1.6625	2.16015	0.38275	5.4109	2.1614	52.2365	674.114	0.085871
5NAN	30428	C05	+/+	0	20250122	0	0	0	0	0	0	0	0	0	0	0	0	0.7939	9.76875	8.33825	1.28165	0.02335	0.0338	210.922	0.0284409
5NAN	30429	C05	+/-	0	20250122	0	0	0	0	0	0	0	0	0	0	0	0	5.43965	21.6098	8.6093	16.7993	5.16165	13.7529	953.895	0
5NAN	30430	C05	+/+	0	20250122	0	0	0	0	0	0	0	0	0	0	0	0	1.70345	7.29685	2.19715	14.4552	4.0964	4.3136	599.545	0.818452
5NAN	30431	C05	-/-	0	20250122	0	0	0	0	0	0	0	0	0	0	0	0	0.702	23.0667	1.0889	22.3124	2.57465	20.6742	992.796	0.0339892
5NAN	30432	C05	+/-	0	20250122	0	0	0	0	0	0	0	0	0	0	0	0	13.3202	29.7045	4.7043	29.4605	4.66785	33.6501	1477.61	0.0183333
5NAN	30433	C05	-/-	0	20250122	0	0	0	0	0	0	0	0	0	0	0	0	16.6138	29.2635	13.3135	17.3519	10.5623	31.3543	1609.93	0.82114
5NAN	30428	C06	+/-	0	20250122	0	0	0	0	0	0	0	0	0	0	0	0	0.6801	29.391	5.46565	24.22	2.3657	21.3961	1137.08	0
5NAN	30429	C06	UNK	0	20250122	1	NA	NA	NA	NA	NA	NA	NA	NA	NA	0	1	0	0	0	0	0	0	0	NA
5NAN	30430	C06	+/-	0	20250122	0	0	0	0	0	0	0	0	0	0	0	0	0.4856	15.9122	1.4015	10.1594	0.2799	19.0929	737.855	0
5NAN	30431	C06	UNK	0	20250122	1	NA	NA	NA	NA	NA	NA	NA	NA	NA	0	1	0	0	0	0	0	0	0	NA
5NAN	30432	C06	+/-	0	20250122	0	0	0	0	0	0	0	0	0	0	0	0	10.5943	21.186	0.5723	4.38315	2.2137	0.85115	456.578	0.00124731
5NAN	30433	C06	+/-	0	20250122	0	0	0	0	0	0	0	0	0	0	0	0	4.49385	18.032	7.3078	16.723	3.4411	21.2142	968.968	0.112871
5NAN	30428	C07	+/+	11	20250122	0	1	0	1	0	0	1	0	0	1	0	1	0	0	0	0	0	0	0	NA
5NAN	30429	C07	-/-	11	20250122	0	1	0	1	0	0	0	0	0	0	0	1	0	0	0	0	0	0	0	NA
5NAN	30430	C07	+/-	11	20250122	0	1	0	1	0	0	1	0	0	1	0	1	0	0	0	0	0	0	0	NA
5NAN	30431	C07	+/-	11	20250122	0	0	0	0	0	0	0	0	0	0	0	0	0.96155	0.83205	0	0.8128	0.1165	0	30.549	0
5NAN	30432	C07	+/+	11	20250122	0	1	0	1	0	0	0	0	0	1	0	1	0	0	0	0	0	0	0	NA
5NAN	30433	C07	+/-	11	20250122	1	NA	NA	NA	NA	NA	NA	NA	NA	NA	0	1	0	0	0	0	0	0	0	NA
5NAN	30428	C08	+/+	11	20250122	0	0	0	0	0	0	0	0	0	0	0	0	0	0.1331	0.1481	0	0.0436	0	4.628	0
5NAN	30429	C08	+/+	11	20250122	0	0	0	0	0	0	0	0	0	0	0	0	0	0.87365	0.09875	4.70545	0.44145	0.3067	64.26	0.114892
5NAN	30430	C08	-/-	11	20250122	0	0	0	0	0	0	0	0	0	0	0	0	1.55305	0.6522	1.5671	9.6091	3.4903	2.4824	317.915	0.0987312
5NAN	30431	C08	-/-	11	20250122	0	0	0	0	0	0	0	0	0	0	0	0	1.9293	5.06375	3.87355	1.05845	0.82415	6.4779	195.589	0.0149677
5NAN	30432	C08	+/-	11	20250122	0	1	0	1	0	0	0	0	0	0	0	1	0	0	0	0	0	0	0	NA
5NAN	30433	C08	+/+	11	20250122	0	0	0	0	0	0	0	0	0	0	0	0	0.579	8.9553	4.52965	10.5885	5.8542	10.2045	460.02	0.045957
5NAN	30428	C09	+/-	11	20250122	0	0	0	0	0	0	0	0	0	0	0	0	0	2.2099	0.6875	2.2768	3.48345	1.40285	152.895	0.00856989
5NAN	30429	C09	+/-	11	20250122	0	0	0	0	0	0	0	0	0	0	0	0	0.33475	0.3344	0	0.1981	0.1208	0	46.412	0.00689247
5NAN	30430	C09	+/-	11	20250122	0	0	0	0	0	0	0	0	0	0	0	0	0.391	1.4978	0.8759	1.2679	0.6812	0.7114	177.718	0.0505484
5NAN	30431	C09	-/-	11	20250122	0	1	1	1	0	0	0	0	0	1	0	1	0	0	0	0	0	0	0	NA
5NAN	30432	C09	-/-	11	20250122	0	0	0	0	0	0	0	0	0	0	0	0	1.2792	8.033	3.0161	16.7439	1.1297	3.38975	496.389	0.0153763
5NAN	30433	C09	+/-	11	20250122	0	0	0	0	0	0	0	0	0	0	0	0	0	0.61835	0.68785	3.184	0.10855	0.17585	56.714	0.00190323
5NAN	30428	C10	+/-	11	20250122	0	1	0	1	0	0	0	0	0	0	0	1	0	0	0	0	0	0	0	NA
5NAN	30429	C10	+/-	11	20250122	0	1	0	1	0	0	0	0	0	0	0	1	0	0	0	0	0	0	0	NA
5NAN	30430	C10	+/+	11	20250122	0	0	0	0	0	0	0	0	0	0	0	0	2.4783	2.24505	0.49245	9.1344	4.89745	6.50055	291.942	0.232097
5NAN	30431	C10	-/-	11	20250122	0	0	0	0	0	0	0	0	0	0	0	0	1.08095	0.7565	0.6166	1.3416	0.0967	1.6685	120.271	0.0324194
5NAN	30432	C10	+/+	11	20250122	0	1	1	1	0	0	1	0	0	1	0	1	0	0	0	0	0	0	0	NA
5NAN	30433	C10	+/+	11	20250122	0	0	0	0	0	0	0	0	0	0	0	0	2.3694	6.2487	3.04785	15.5743	3.77495	14.7436	562.452	0.093
5NAN	30428	C11	+/-	11	20250122	0	0	0	0	0	0	0	0	0	0	0	0	0.9752	0.7562	0.954	1.163	0.4312	1.1714	64.001	0.0476667
5NAN	30429	C11	+/-	11	20250122	0	0	0	0	0	0	0	0	0	0	0	0	3.463	2.8355	4.6003	2.831	3.6457	3.07255	299.913	0.143441
5NAN	30430	C11	+/-	11	20250122	0	1	0	1	0	0	1	0	0	1	0	1	0	0	0	0	0	0	0	NA
5NAN	30431	C11	+/+	11	20250122	0	0	0	0	0	0	0	0	0	0	0	0	0.2205	0.9914	0.96445	2.00445	1.1022	0.4458	85.784	0.0306667
5NAN	30432	C11	+/-	11	20250122	0	0	0	0	0	0	0	0	0	0	0	0	0.5909	1.50235	1.29675	1.02815	0.70195	1.3363	80.767	0.0737957
5NAN	30433	C11	-/-	11	20250122	0	0	0	0	0	0	0	0	0	0	0	0	0.82935	1.1392	3.2977	6.181	6.1098	4.5304	285.638	0.181688
5NAN	30428	C12	+/-	11	20250122	0	0	0	0	0	0	0	0	0	0	0	0	0.3314	0.6881	0.3258	0.2485	0.2803	2.5269	48.161	0.400118
5NAN	30429	C12	-/-	11	20250122	0	1	0	1	0	0	0	0	0	0	0	1	0	0	0	0	0	0	0	NA
5NAN	30430	C12	+/+	11	20250122	0	1	0	1	0	0	1	0	0	1	0	1	0	0	0	0	0	0	0	NA
5NAN	30431	C12	+/-	11	20250122	0	0	0	0	0	0	0	0	0	0	0	0	0	0.2693	1.13315	11.1291	7.55485	0.2267	203.344	0.0466989
5NAN	30432	C12	+/-	11	20250122	0	0	0	0	0	0	0	0	0	0	0	0	1.09185	0.5164	1.7279	0.6838	3.34	3.0911	118.699	0.016129
5NAN	30433	C12	-/-	11	20250122	0	0	0	0	0	0	0	0	0	0	0	0	7.50645	13.7214	6.2506	7.5276	7.0424	9.5809	706.254	0.604086
5NAN	30428	D01	+/-	0	20250122	0	0	0	0	0	0	0	0	0	0	0	0	0	0	4.26365	13.4382	3.2416	1.37025	223.137	0
5NAN	30429	D01	+/-	0	20250122	0	0	0	0	0	0	0	0	0	0	0	0	0.1001	20.3301	1.58115	16.1568	4.03335	16.0404	732.44	0.200462
5NAN	30430	D01	+/-	0	20250122	0	0	0	0	0	0	0	0	0	0	0	0	6.7907	37.2177	9.4031	28.6438	10.1874	28.6893	1457.21	0.157581
5NAN	30431	D01	+/+	0	20250122	0	0	0	0	0	0	0	0	0	0	0	0	5.9879	1.3235	5.5445	2.7675	3.0166	10.2193	370.945	0.0486667
5NAN	30432	D01	+/+	0	20250122	0	0	0	0	0	0	0	0	0	0	0	0	1.80625	9.71095	1.8873	5.2488	1.41345	0.1863	271.548	0.649366
5NAN	30433	D01	-/-	0	20250122	0	0	0	0	0	0	0	0	0	0	0	0	3.55885	1.51485	1.0856	8.37355	1.1723	1.7631	250.047	0.320785
5NAN	30428	D02	+/-	0	20250122	0	0	0	0	0	0	0	0	0	0	0	0	0.2346	22.9191	0.951	4.8752	6.4468	3.28685	472.896	0.128978
5NAN	30429	D02	+/-	0	20250122	0	0	0	0	0	0	0	0	0	0	0	0	2.5255	29.0203	13.2323	5.89865	0.0051	1.3082	690.395	0
5NAN	30430	D02	+/-	0	20250122	0	0	0	0	0	0	0	0	0	0	0	0	0.56385	2.1606	0.1809	3.0809	2.6614	2.20325	132.705	0.0860538
5NAN	30431	D02	+/-	0	20250122	0	0	0	0	0	0	0	0	0	0	0	0	0.171	14.369	6.80715	17.969	5.7679	20.1017	897.201	0
5NAN	30432	D02	+/-	0	20250122	0	0	0	0	0	0	0	0	0	0	0	0	0	6.5311	0.7931	7.80835	0.37375	1.5468	479.521	0.0311613
5NAN	30433	D02	+/-	0	20250122	0	0	0	0	0	0	0	0	0	0	0	0	0.3558	0.2302	0.0387	4.3817	0.2089	5.6378	221.151	0.0732796
5NAN	30428	D03	-/-	0	20250122	0	0	0	0	0	0	0	0	0	0	0	0	0.41705	3.7295	0.1523	11.9781	0.2335	1.3622	461.376	0.00789247
5NAN	30429	D03	-/-	0	20250122	0	0	0	0	0	0	0	0	0	0	0	0	3.6223	37.9997	9.73585	37.2197	1.77605	37.9083	1620.14	0.060871
5NAN	30430	D03	+/-	0	20250122	0	0	0	0	0	0	0	0	0	0	0	0	2.4658	23.3333	1.9286	24.7731	3.11445	26.4024	1104.38	0.260387
5NAN	30431	D03	+/-	0	20250122	0	0	0	0	0	0	0	0	0	0	0	0	3.4239	15.5596	7.21115	13.5817	4.08565	14.4879	723.848	0.329882
5NAN	30432	D03	UNK	0	20250122	1	NA	NA	NA	NA	NA	NA	NA	NA	NA	0	1	0	0	0	0	0	0	0	NA
5NAN	30433	D03	UNK	0	20250122	1	NA	NA	NA	NA	NA	NA	NA	NA	NA	0	1	0	0	0	0	0	0	0	NA
5NAN	30428	D04	+/-	0	20250122	0	0	0	0	0	0	0	0	0	0	0	0	1.4895	10.3965	6.37415	16.0626	3.0382	11.7405	591.917	0.133817
5NAN	30429	D04	+/+	0	20250122	0	0	0	0	0	0	0	0	0	0	0	0	2.63525	3.00065	0.1607	3.0169	0.0975	2.8191	166.993	0.767323
5NAN	30430	D04	-/-	0	20250122	0	0	0	0	0	0	0	0	0	0	0	0	0.4545	0.45405	0.041	0.027	0.3832	0.2684	26.774	0.016828
5NAN	30431	D04	+/-	0	20250122	0	0	0	0	0	0	0	0	0	0	0	0	0.51095	8.3299	0.67565	6.20105	1.30525	6.72555	388.434	0.100677
5NAN	30432	D04	+/-	0	20250122	0	0	0	0	0	0	0	0	0	0	0	0	2.2687	6.86485	5.66355	4.5679	0.1715	0.6116	671.177	0.0101505
5NAN	30433	D04	+/-	0	20250122	0	0	0	0	0	0	0	0	0	0	0	0	0.2091	10.5296	0.2613	7.5597	0.4347	5.4803	462.773	0.0663548
5NAN	30428	D05	+/-	0	20250122	0	0	0	0	0	0	0	0	0	0	0	0	1.7763	29.7145	3.7181	15.1051	0.04875	13.3693	894.266	0.388462
5NAN	30429	D05	+/+	0	20250122	0	0	0	0	0	0	0	0	0	0	0	0	1.0273	17.0303	2.15995	25.851	1.9358	24.9477	1094.99	0.029172
5NAN	30430	D05	+/-	0	20250122	0	0	0	0	0	0	0	0	0	0	0	0	1.1469	30.7413	8.3056	16.7439	0.57825	13.2059	819.376	0.807731
5NAN	30431	D05	-/-	0	20250122	0	0	0	0	0	0	0	0	0	0	0	0	0.2527	3.6024	0.6759	0.5107	1.1945	0.08405	66.981	0.0696129
5NAN	30432	D05	+/+	0	20250122	0	0	0	0	0	0	0	0	0	0	0	0	0.20715	7.0723	0.173	1.222	0.0328	10.1587	326.554	0.00569892
5NAN	30433	D05	+/+	0	20250122	0	0	0	0	0	0	0	0	0	0	0	0	13.6021	8.22385	0.3489	4.1961	0.81935	21.23	547.34	0.289226
5NAN	30428	D06	+/-	0	20250122	0	0	0	0	0	0	0	0	0	0	0	0	0.6503	15.6728	0.1083	17.9089	3.83515	9.2172	675.316	0.00245161
5NAN	30429	D06	+/-	0	20250122	0	0	0	0	0	0	0	0	0	0	0	0	0.16825	37.2675	1.0194	0	0	0.0205	695.327	0
5NAN	30430	D06	-/-	0	20250122	0	0	0	0	0	0	0	0	0	0	0	0	1.29275	52.4044	3.17665	3.284	3.79095	4.73735	1301.95	0.174774
5NAN	30431	D06	+/+	0	20250122	0	0	0	0	0	0	0	0	0	0	0	0	0.161	0.55425	2.46885	1.9366	0.4294	1.0062	77.531	0
5NAN	30432	D06	-/-	0	20250122	0	0	0	0	0	0	0	0	0	0	0	0	2.8652	4.757	2.74035	1.98415	2.4754	2.1463	263.921	0.273495
5NAN	30433	D06	+/+	0	20250122	0	0	0	0	0	0	0	0	0	0	0	0	3.74305	8.43175	2.2117	4.3202	2.1406	5.79015	426.614	0.359742
5NAN	30428	D07	+/-	11	20250122	0	0	0	0	0	0	0	0	0	0	0	0	2.6761	7.1542	2.9606	5.72895	0.75645	5.78	331.956	0.241011
5NAN	30429	D07	-/-	11	20250122	0	0	0	0	0	0	0	0	0	0	0	0	0	0	0	0	0	0	0	0
5NAN	30430	D07	-/-	11	20250122	0	1	0	1	0	0	1	0	0	1	0	1	0	0	0	0	0	0	0	NA
5NAN	30431	D07	-/-	11	20250122	0	1	1	1	0	0	0	0	0	0	0	1	0	0	0	0	0	0	0	NA
5NAN	30432	D07	-/-	11	20250122	0	1	0	1	0	0	0	0	0	0	0	1	0	0	0	0	0	0	0	NA
5NAN	30433	D07	-/-	11	20250122	0	0	0	0	0	0	0	0	0	0	0	0	1.5	2.1242	2.52025	2.00045	1.4805	2.20145	151.488	0.234624
5NAN	30428	D08	+/-	11	20250122	0	1	0	1	0	0	0	0	0	1	0	1	0	0	0	0	0	0	0	NA
5NAN	30429	D08	+/+	11	20250122	0	1	1	1	0	0	0	0	0	1	0	1	0	0	0	0	0	0	0	NA
5NAN	30430	D08	+/-	11	20250122	0	1	0	1	0	0	0	0	0	0	0	1	0	0	0	0	0	0	0	NA
5NAN	30431	D08	+/+	11	20250122	0	1	0	1	0	0	1	0	0	1	0	1	0	0	0	0	0	0	0	NA
5NAN	30432	D08	+/+	11	20250122	0	1	0	1	0	0	0	0	0	1	0	1	0	0	0	0	0	0	0	NA
5NAN	30433	D08	+/-	11	20250122	0	0	0	0	0	0	0	0	0	0	0	0	0	3.05735	0.47555	0.1713	0.098	0.4238	171.674	0
5NAN	30428	D09	+/-	11	20250122	0	1	0	1	0	0	1	0	0	1	0	1	0	0	0	0	0	0	0	NA
5NAN	30429	D09	+/-	11	20250122	0	0	0	0	0	0	0	0	0	0	0	0	1.07635	1.1842	1.31885	2.0857	1.23315	1.7821	102.338	0.105129
5NAN	30430	D09	-/-	11	20250122	0	0	0	0	0	0	0	0	0	0	0	0	0.51015	6.92675	0.28345	9.15575	0.6259	1.8447	245.038	0.378753
5NAN	30431	D09	+/+	11	20250122	0	0	0	0	0	0	0	0	0	0	0	0	3.2322	0.99205	2.7776	1.4129	1.31455	0.17535	113.551	1.71198
5NAN	30432	D09	-/-	11	20250122	0	1	0	1	0	0	1	0	0	1	0	1	0	0	0	0	0	0	0	NA
5NAN	30433	D09	+/-	11	20250122	0	1	0	1	0	0	1	0	0	1	0	1	0	0	0	0	0	0	0	NA
5NAN	30428	D10	-/-	11	20250122	0	0	0	0	0	0	0	0	0	0	0	0	2.13195	2.78915	1.4567	4.2694	2.1904	6.13045	239.308	0.180559
5NAN	30429	D10	+/+	11	20250122	0	0	0	0	0	0	0	0	0	0	0	0	0.518	0.9109	0.1199	0.5709	0.5683	0.8899	41.383	0.0572581
5NAN	30430	D10	-/-	11	20250122	0	0	0	0	0	0	0	0	0	0	0	0	0.17595	0.6846	0.90235	0.46415	1.04235	1.7127	111.819	0.0725591
5NAN	30431	D10	-/-	11	20250122	0	0	0	0	0	0	0	0	0	0	0	0	0.2163	0.0045	2.3576	0.3124	0.1237	0.7612	38.657	0
5NAN	30432	D10	+/-	11	20250122	0	0	0	0	0	0	0	0	0	0	0	0	0.10445	9.00085	0.64865	8.77895	1.3141	5.04235	416.601	0
5NAN	30433	D10	-/-	11	20250122	0	0	0	0	0	0	0	0	0	0	0	0	1.2881	1.7876	3.36825	1.40365	3.6162	1.7671	150.48	0.206656
5NAN	30428	D11	-/-	11	20250122	0	1	0	1	0	0	0	0	0	0	0	1	0	0	0	0	0	0	0	NA
5NAN	30429	D11	-/-	11	20250122	0	0	0	0	0	0	0	0	0	0	0	0	0.7041	2.23955	2.2201	5.7062	1.93425	12.3292	365.833	0.187495
5NAN	30430	D11	+/-	11	20250122	0	0	0	0	0	0	0	0	0	0	0	0	0.0093	0.7763	0.6545	5.1583	2.0017	10.5672	200.666	0.0155161
5NAN	30431	D11	-/-	11	20250122	0	0	0	0	0	0	0	0	0	0	0	0	0.61095	0.73095	0.9903	0.7404	0.29	0.64425	54.156	0.0177742
5NAN	30432	D11	+/+	11	20250122	0	1	0	1	0	0	1	0	0	1	0	1	0	0	0	0	0	0	0	NA
5NAN	30433	D11	+/+	11	20250122	1	NA	NA	NA	NA	NA	NA	NA	NA	NA	0	1	0	0	0	0	0	0	0	NA
5NAN	30428	D12	+/+	11	20250122	0	1	0	1	0	0	1	0	0	1	0	1	0	0	0	0	0	0	0	NA
5NAN	30429	D12	-/-	11	20250122	0	1	0	1	0	0	1	0	0	1	0	1	0	0	0	0	0	0	0	NA
5NAN	30430	D12	+/+	11	20250122	0	0	0	0	0	0	0	0	0	0	0	0	1.4481	0.9627	1.2523	1.3102	1.50005	1.16145	99.957	0.0448387
5NAN	30431	D12	+/-	11	20250122	0	0	0	0	0	0	0	0	0	0	0	0	1.6916	1.0833	0.6954	3.58275	2.92965	0.5554	107.676	0.00703226
5NAN	30432	D12	-/-	11	20250122	0	1	0	1	0	0	0	0	0	0	0	1	0	0	0	0	0	0	0	NA
5NAN	30433	D12	-/-	11	20250122	0	1	1	1	0	0	0	0	0	0	0	1	0	0	0	0	0	0	0	NA
5NAN	30428	E01	+/+	0	20250122	0	0	0	0	0	0	0	0	0	0	0	0	1.34825	6.71135	5.5191	10.2023	1.90875	7.02065	371.35	0.00651613
5NAN	30429	E01	+/-	0	20250122	0	0	0	0	0	0	0	0	0	0	0	0	11.2267	6.1264	2.76985	5.34635	2.4642	1.6602	520.31	0.0192043
5NAN	30430	E01	+/+	0	20250122	0	0	0	0	0	0	0	0	0	0	0	0	0.31415	5.2252	0.65885	0.38905	1.33535	1.45385	106.263	0.0579355
5NAN	30431	E01	+/+	0	20250122	0	0	0	0	0	0	0	0	0	0	0	0	0.63975	1.02455	4.15845	1.7105	2.7104	12.7944	239.931	0.522495
5NAN	30432	E01	+/-	0	20250122	0	0	0	0	0	0	0	0	0	0	0	0	2.6515	7.1271	0.255	1.3439	0.0708	6.1237	278.263	0.291505
5NAN	30433	E01	+/-	0	20250122	0	0	0	0	0	0	0	0	0	0	0	0	0.51075	13.76	1.03875	7.15405	0.68945	10.1837	509.223	0.0137742
5NAN	30428	E02	-/-	0	20250122	0	0	0	0	0	0	0	0	0	0	0	0	0	0.1483	0.8803	0.2733	0.1579	1.1873	44.519	0.00925806
5NAN	30429	E02	-/-	0	20250122	0	0	0	0	0	0	0	0	0	0	0	0	0.3352	1.04405	0.10955	0.0147	2.90655	0.84255	54.787	0.0456882
5NAN	30430	E02	-/-	0	20250122	0	0	0	0	0	0	0	0	0	0	0	0	1.1681	0.75945	0.56135	0.45805	0.427	0.7148	348.075	0.099129
5NAN	30431	E02	-/-	0	20250122	0	0	0	0	0	0	0	0	0	0	0	0	0.70645	0.8333	0.21815	1.587	0.87235	2.22635	68.869	0.102495
5NAN	30432	E02	UNK	0	20250122	1	NA	NA	NA	NA	NA	NA	NA	NA	NA	0	1	0	0	0	0	0	0	0	NA
5NAN	30433	E02	+/-	0	20250122	0	0	0	0	0	0	0	0	0	0	0	0	0.73535	0.1871	1.9203	1.6057	1.4003	4.26035	136.606	0.733806
5NAN	30428	E03	-/-	0	20250122	0	0	0	0	0	0	0	0	0	0	0	0	0.68925	38.4726	0.63845	61.9361	3.6351	42.4888	1756.1	0.0972903
5NAN	30429	E03	-/-	0	20250122	0	0	0	0	0	0	0	0	0	0	0	0	1.3689	2.9077	0.3675	1.8574	0.8265	3.91305	121.596	0.019957
5NAN	30430	E03	+/+	0	20250122	0	0	0	0	0	0	0	0	0	0	0	0	1.4779	12.1853	19.5883	13.5891	10.3722	6.5119	689.855	0
5NAN	30431	E03	-/-	0	20250122	0	0	0	0	0	0	0	0	0	0	0	0	2.03305	39.2381	3.04855	33.4071	1.2987	37.3833	1521.26	0.0248387
5NAN	30432	E03	+/+	0	20250122	0	0	0	0	0	0	0	0	0	0	0	0	0.35205	0.224	16.7175	14.6644	0.62465	9.7844	760.619	0.00158065
5NAN	30433	E03	+/+	0	20250122	0	0	0	0	0	0	0	0	0	0	0	0	4.0968	3.3224	0.1122	1.9128	0.0993	12.6159	460.371	0
5NAN	30428	E04	-/-	0	20250122	0	0	0	0	0	0	0	0	0	0	0	0	2.0605	20.2743	3.96545	18.6883	3.5629	18.6609	890.037	0.0864194
5NAN	30429	E04	+/+	0	20250122	0	0	0	0	0	0	0	0	0	0	0	0	17.6948	9.65155	3.20515	6.50395	8.44865	4.87805	579.05	0.0120538
5NAN	30430	E04	+/-	0	20250122	0	0	0	0	0	0	0	0	0	0	0	0	1.1651	5.2332	9.1147	5.7976	6.3504	9.2899	502.765	0.0129032
5NAN	30431	E04	+/+	0	20250122	0	0	0	0	0	0	0	0	0	0	0	0	0.28555	4.5853	7.1398	1.172	0.8523	6.08085	212.617	0.0431505
5NAN	30432	E04	-/-	0	20250122	0	0	0	0	0	0	0	0	0	0	0	0	1.0413	24.0388	3.4536	27.2699	4.70305	12.758	1001.92	0.102204
5NAN	30433	E04	+/-	0	20250122	0	0	0	0	0	0	0	0	0	0	0	0	0.0493	6.46035	1.40875	6.3881	0.7401	6.9866	277.875	0.00297849
5NAN	30428	E05	+/-	0	20250122	0	0	0	0	0	0	0	0	0	0	0	0	0.71255	21.6757	1.02285	26.2199	2.34535	19.6763	950.158	0.0265269
5NAN	30429	E05	+/+	0	20250122	0	0	0	0	0	0	0	0	0	0	0	0	2.86045	25.323	4.5324	35.6675	4.69705	2.79205	991.359	0
5NAN	30430	E05	+/+	0	20250122	0	0	0	0	0	0	0	0	0	0	0	0	2.1356	10.2177	0.10905	15.7757	0.4781	14.8804	628.561	0.0369355
5NAN	30431	E05	+/-	0	20250122	0	0	0	0	0	0	0	0	0	0	0	0	0.23995	13.5122	1.37965	5.12325	0.76855	3.4149	442.987	0.0016129
5NAN	30432	E05	-/-	0	20250122	0	0	0	0	0	0	0	0	0	0	0	0	14.8415	21.5257	1.80335	26.3169	1.0626	23.9207	1052.06	0.0552796
5NAN	30433	E05	+/-	0	20250122	0	0	0	0	0	0	0	0	0	0	0	0	0.40075	27.5274	5.83825	30.5063	2.5344	17.7838	1023.74	0.0403226
5NAN	30428	E06	+/-	0	20250122	0	0	0	0	0	0	0	0	0	0	0	0	2.1563	16.0919	0.7591	13.9312	3.33765	15.3298	813.411	0.00177419
5NAN	30429	E06	UNK	0	20250122	1	NA	NA	NA	NA	NA	NA	NA	NA	NA	0	1	0	0	0	0	0	0	0	NA
5NAN	30430	E06	-/-	0	20250122	0	0	0	0	0	0	0	0	0	0	0	0	9.5152	5.24815	7.0187	3.55035	4.8071	1.93095	428.396	0.0712043
5NAN	30431	E06	+/-	0	20250122	0	0	0	0	0	0	0	0	0	0	0	0	0.86755	24.6135	0.3522	11.8009	2.75515	5.0448	862.92	0.0587419
5NAN	30432	E06	+/-	0	20250122	0	0	0	0	0	0	0	0	0	0	0	0	8.23025	15.8621	2.7747	9.95125	4.55725	11.0996	625.915	0.0172903
5NAN	30433	E06	+/-	0	20250122	0	0	0	0	0	0	0	0	0	0	0	0	2.4994	11.8497	6.32955	16.0618	2.2641	20.9182	735.974	0.521602
5NAN	30428	E07	+/-	11	20250122	0	1	0	1	0	0	0	0	0	0	0	1	0	0	0	0	0	0	0	NA
5NAN	30429	E07	+/-	11	20250122	0	0	0	1	0	0	0	0	0	0	0	1	0	0	0	0	0	0	0	NA
5NAN	30430	E07	+/-	11	20250122	1	NA	NA	NA	NA	NA	NA	NA	NA	NA	0	1	0	0	0	0	0	0	0	NA
5NAN	30431	E07	-/-	11	20250122	0	0	0	0	0	0	0	0	0	0	0	0	0.3301	0.07695	0.5138	0.4581	0.11875	0.5142	36.339	0.0214409
5NAN	30432	E07	-/-	11	20250122	0	1	0	1	0	0	0	0	0	1	0	1	0	0	0	0	0	0	0	NA
5NAN	30433	E07	+/-	11	20250122	0	1	0	1	0	0	0	0	0	1	0	1	0	0	0	0	0	0	0	NA
5NAN	30428	E08	+/+	11	20250122	0	0	0	0	0	0	0	0	0	0	0	0	0.1511	0.05265	0.36175	0.4586	0.3269	0.777	23.48	0.042871
5NAN	30429	E08	+/-	11	20250122	0	0	0	0	0	0	0	0	0	0	0	0	0.6772	18.3203	0.98235	17.7776	0.5476	9.3588	638.764	0.00777419
5NAN	30430	E08	-/-	11	20250122	0	0	0	0	0	0	0	0	0	0	0	0	26.4576	38.8003	35.5926	33.7866	27.6524	24.2706	2538.84	1.33326
5NAN	30431	E08	+/-	11	20250122	0	0	0	0	0	0	0	0	0	0	0	0	0.61495	0.2984	0.6086	0.7037	2.4311	2.0962	189.124	0.111699
5NAN	30432	E08	+/-	11	20250122	0	0	0	0	0	0	0	0	0	0	0	0	0.059	8.19865	0.82195	7.47625	2.50025	3.7048	251.961	0
5NAN	30433	E08	+/-	11	20250122	0	0	0	0	0	0	0	0	0	0	0	0	1.7465	2.173	0.64495	2.0642	1.02695	2.0221	127.845	0.0435699
5NAN	30428	E09	-/-	11	20250122	0	0	0	0	0	0	0	0	0	0	0	0	0.5221	2.0172	2.7749	1.6367	1.71635	0.6404	209.798	0.490849
5NAN	30429	E09	+/-	11	20250122	0	0	0	0	0	0	0	0	0	0	0	0	0.1656	4.3669	0.0714	13.5393	0.6358	6.98815	398.736	0.00649462
5NAN	30430	E09	+/-	11	20250122	1	NA	NA	NA	NA	NA	NA	NA	NA	NA	0	1	0	0	0	0	0	0	0	NA
5NAN	30431	E09	+/-	11	20250122	0	1	0	1	0	0	0	0	0	0	0	1	0	0	0	0	0	0	0	NA
5NAN	30432	E09	-/-	11	20250122	0	0	0	0	0	0	0	0	0	0	0	0	6.1896	9.5352	1.10325	4.5034	13.0502	1.5485	365.641	0.0936882
5NAN	30433	E09	+/-	11	20250122	0	1	0	1	0	0	1	0	0	1	0	1	0	0	0	0	0	0	0	NA
5NAN	30428	E10	+/-	11	20250122	0	1	0	1	0	0	0	0	0	0	0	1	0	0	0	0	0	0	0	NA
5NAN	30429	E10	+/-	11	20250122	0	1	1	1	0	0	1	0	0	1	0	1	0	0	0	0	0	0	0	NA
5NAN	30430	E10	+/-	11	20250122	0	0	0	0	0	0	0	0	0	0	0	0	1.1831	2.2267	1.9451	1.6502	2.0103	2.2126	138.212	0.124043
5NAN	30431	E10	+/+	11	20250122	0	0	0	0	0	0	0	0	0	0	0	0	3.35025	14.1239	2.95805	3.6587	1.54985	41.8492	936.805	0.42671
5NAN	30432	E10	+/+	11	20250122	0	0	0	0	0	0	0	0	0	0	0	0	0.33015	0.1242	0.1768	1.0094	1.1216	2.24635	56.895	0.119634
5NAN	30433	E10	+/+	11	20250122	0	0	0	0	0	0	0	0	0	0	0	0	0.2095	0.1996	0.0923	0.5442	0.2756	0.0317	15.317	0.0240645
5NAN	30428	E11	-/-	11	20250122	0	0	0	0	0	0	0	0	0	0	0	0	0.4066	5.6244	0.7817	7.6246	0	10.0877	272.68	0
5NAN	30429	E11	+/+	11	20250122	1	NA	NA	NA	NA	NA	NA	NA	NA	NA	0	1	0	0	0	0	0	0	0	NA
5NAN	30430	E11	+/-	11	20250122	0	0	0	0	0	0	0	0	0	0	0	0	0.27095	0.48885	0.8954	4.4825	2.607	0.3005	102.556	0.00655914
5NAN	30431	E11	+/-	11	20250122	0	0	0	0	0	0	0	0	0	0	0	0	0.56425	1.8211	0.39245	10.1811	2.77285	2.028	179.577	0.0192796
5NAN	30432	E11	+/+	11	20250122	0	0	0	0	0	0	0	0	0	0	0	0	0.5716	0.698	5.6948	1.6138	0.77725	1.58735	114.935	0.089957
5NAN	30433	E11	+/+	11	20250122	0	1	0	1	0	0	1	0	0	1	0	1	0	0	0	0	0	0	0	NA
5NAN	30428	E12	+/+	11	20250122	0	0	0	0	0	0	0	0	0	0	0	0	0	1.9894	1.202	3.5667	0.3139	10.0542	171.262	0.0954946
5NAN	30429	E12	+/+	11	20250122	0	1	0	1	0	0	1	0	0	1	0	1	0	0	0	0	0	0	0	NA
5NAN	30430	E12	+/+	11	20250122	0	1	0	1	0	0	1	0	0	1	0	1	0	0	0	0	0	0	0	NA
5NAN	30431	E12	+/+	11	20250122	0	0	0	0	0	0	0	0	0	0	0	0	0.2139	1.6532	1.4346	0.5508	1.1031	1.0344	66.845	0.0415699
5NAN	30432	E12	+/-	11	20250122	0	0	0	0	0	0	0	0	0	0	0	0	0.055	1.37465	0.88565	3.4412	1.5856	0.3012	93.007	0.00346237
5NAN	30433	E12	-/-	11	20250122	0	0	0	0	0	0	0	0	0	0	0	0	5.1562	4.3239	1.0893	4.0491	1.1601	1.4996	282.32	0.0442796
5NAN	30428	F01	+/-	0	20250122	0	0	0	0	0	0	0	0	0	0	0	0	0.0034	4.4092	0.82805	0.51975	0.8458	1.0097	87.271	0.0135806
5NAN	30429	F01	+/+	0	20250122	0	0	0	0	0	0	0	0	0	0	0	0	0.4176	2.5375	0	14.9054	1.9576	12.2725	368.911	0.334387
5NAN	30430	F01	-/-	0	20250122	0	0	0	0	0	0	0	0	0	0	0	0	29.0846	11.7331	0.09685	9.8954	9.5293	8.01275	886.453	0.0177312
5NAN	30431	F01	+/-	0	20250122	0	0	0	0	0	0	0	0	0	0	0	0	2.13515	8.7402	3.837	13.4302	4.02745	8.5035	433.823	0.0979247
5NAN	30432	F01	+/-	0	20250122	0	0	0	0	0	0	0	0	0	0	0	0	16.714	4.7966	0.0953	3.7809	0.2553	1.1634	443.633	0.00167742
5NAN	30433	F01	-/-	0	20250122	0	0	0	0	0	0	0	0	0	0	0	0	17.4504	16.876	12.6848	14.3377	14.7852	15.5499	1179.42	0.594731
5NAN	30428	F02	-/-	0	20250122	0	0	0	0	0	0	0	0	0	0	0	0	1.01135	5.56495	1.7983	0.9987	2.506	3.9686	319.821	0.0515161
5NAN	30429	F02	UNK	0	20250122	1	NA	NA	NA	NA	NA	NA	NA	NA	NA	0	1	0	0	0	0	0	0	0	NA
5NAN	30430	F02	-/-	0	20250122	0	0	0	0	0	0	0	0	0	0	0	0	0.51795	0.33805	3.85865	2.37665	0.8004	0.4632	104.218	0
5NAN	30431	F02	+/-	0	20250122	0	0	0	0	0	0	0	0	0	0	0	0	0.8521	0.0245	0.99795	3.06555	0.7968	4.1303	102.729	0.0439355
5NAN	30432	F02	+/-	0	20250122	0	0	0	0	0	0	0	0	0	0	0	0	3.9671	3.95785	2.93635	8.37115	19.5089	11.703	565.981	0.211151
5NAN	30433	F02	+/+	0	20250122	0	0	0	0	0	0	0	0	0	0	0	0	1.1704	22.8571	7.3396	22.8719	4.86325	22.534	1093.24	0.208
5NAN	30428	F03	+/-	0	20250122	0	0	0	0	0	0	0	0	0	0	0	0	2.0011	19.7585	3.55455	17.7732	13.7397	16.7516	991.713	1.489
5NAN	30429	F03	+/+	0	20250122	0	0	0	0	0	0	0	0	0	0	0	0	0	0.07635	0.28695	0.3199	6.34575	0.9842	80.157	0.0204516
5NAN	30430	F03	+/-	0	20250122	0	0	0	0	0	0	0	0	0	0	0	0	2.01515	11.4222	2.01675	10.0219	4.89315	3.2394	467.952	0.0324946
5NAN	30431	F03	-/-	0	20250122	0	0	0	0	0	0	0	0	0	0	0	0	1.3799	1.0364	2.10635	0.10485	2.2918	0.27045	129.031	0.292828
5NAN	30432	F03	+/-	0	20250122	0	0	0	0	0	0	0	0	0	0	0	0	0.8565	0.2981	0.2768	0.0794	0.3317	8.8466	156.059	0.398097
5NAN	30433	F03	-/-	0	20250122	0	0	0	0	0	0	0	0	0	0	0	0	1.60665	0.9924	0.1374	0.2736	1.1579	0.2543	75.32	0.0176344
5NAN	30428	F04	+/-	0	20250122	0	0	0	0	0	0	0	0	0	0	0	0	0.1146	23.5469	2.80105	29.1076	1.70445	31.1189	964.96	0.0035914
5NAN	30429	F04	+/-	0	20250122	0	0	0	0	0	0	0	0	0	0	0	0	2.72545	25.116	0.93635	25.8688	0.86185	18.1193	1013.12	0.00750538
5NAN	30430	F04	+/-	0	20250122	0	0	0	0	0	0	0	0	0	0	0	0	1.5038	10.253	0.2732	7.90965	1.45275	9.3745	447.723	0.00405376
5NAN	30431	F04	+/+	0	20250122	0	0	0	0	0	0	0	0	0	0	0	0	0.9686	3.88115	1.49155	6.54815	2.86515	2.738	223.319	0.258419
5NAN	30432	F04	+/-	0	20250122	1	NA	NA	NA	NA	NA	NA	NA	NA	NA	0	1	0	0	0	0	0	0	0	NA
5NAN	30433	F04	+/+	0	20250122	0	0	0	0	0	0	0	0	0	0	0	0	0.0954	0.6404	0.0444	0.553	0.2935	0.7674	41.98	0.0925054
5NAN	30428	F05	+/+	0	20250122	0	0	0	0	0	0	0	0	0	0	0	0	0	1.3423	1.16805	2.1445	1.19905	6.0212	119.319	0.462172
5NAN	30429	F05	+/-	0	20250122	0	0	0	0	0	0	0	0	0	0	0	0	0.1365	30.4327	1.4135	1.3088	0	17.2336	650.774	0.00923656
5NAN	30430	F05	+/+	0	20250122	0	0	0	0	0	0	0	0	0	0	0	0	0.15555	3.16285	1.43915	2.0833	1.0577	8.2566	174.048	0
5NAN	30431	F05	+/-	0	20250122	0	0	0	0	0	0	0	0	0	0	0	0	2.57405	4.55735	5.61445	11.5006	3.6115	9.8574	466.051	0.622323
5NAN	30432	F05	-/-	0	20250122	0	0	0	0	0	0	0	0	0	0	0	0	2.63835	3.2608	0.1856	2.48085	10.0393	2.27745	297.356	0.0106989
5NAN	30433	F05	+/-	0	20250122	0	0	0	0	0	0	0	0	0	0	0	0	0.1935	0.9763	1.1061	1.3913	1.62255	2.02465	93.43	0.135419
5NAN	30428	F06	+/-	0	20250122	0	0	0	0	0	0	0	0	0	0	0	0	2.176	30.6859	2.2217	16.0265	0.30095	18.7864	1244.41	0
5NAN	30429	F06	+/-	0	20250122	0	0	0	0	0	0	0	0	0	0	0	0	0.1039	35.2669	0.68955	37.0218	1.3198	25.5053	1419.66	0.0198602
5NAN	30430	F06	+/-	0	20250122	0	0	0	0	0	0	0	0	0	0	0	0	0.6884	16.4422	4.9991	28.9182	1.51605	30.9006	1007.39	0.433161
5NAN	30431	F06	-/-	0	20250122	0	0	0	0	0	0	0	0	0	0	0	0	1.5405	1.48	2.0427	1.9932	1.8098	0.97585	130.006	0.0881828
5NAN	30432	F06	+/-	0	20250122	0	0	0	0	0	0	0	0	0	0	0	0	19.5677	24.6572	9.28155	27.0884	7.36085	21.8031	1463.91	1.97573
5NAN	30433	F06	+/-	0	20250122	0	0	0	0	0	0	0	0	0	0	0	0	2.81225	40.757	19.5107	35.0453	8.03125	42.595	1808.29	0.31771
5NAN	30428	F07	+/-	11	20250122	0	1	0	1	0	0	1	0	0	1	0	1	0	0	0	0	0	0	0	NA
5NAN	30429	F07	-/-	11	20250122	0	1	0	1	0	0	0	0	0	0	0	1	0	0	0	0	0	0	0	NA
5NAN	30430	F07	-/-	11	20250122	0	0	0	0	0	0	0	0	0	0	0	0	48.5639	56.2004	59.1319	53.8013	50.4983	52.6408	4097.74	2.89154
5NAN	30431	F07	+/+	11	20250122	0	1	0	1	0	0	1	0	0	1	0	1	0	0	0	0	0	0	0	NA
5NAN	30432	F07	-/-	11	20250122	0	0	0	0	0	0	0	0	0	0	0	0	2.5534	1.4247	14.9412	1.17835	17.4671	1.2797	449.127	0.961989
5NAN	30433	F07	+/+	11	20250122	0	0	0	0	0	0	0	0	0	0	0	0	0.7758	1.9137	0.533	0.71985	2.73035	1.5215	88.413	0.0412903
5NAN	30428	F08	+/-	11	20250122	0	1	1	1	0	0	0	0	0	0	0	1	0	0	0	0	0	0	0	NA
5NAN	30429	F08	+/-	11	20250122	0	1	0	1	0	0	0	0	0	1	0	1	0	0	0	0	0	0	0	NA
5NAN	30430	F08	+/-	11	20250122	0	1	0	1	0	0	0	0	0	0	0	1	0	0	0	0	0	0	0	NA
5NAN	30431	F08	+/-	11	20250122	0	1	1	1	0	0	1	0	0	1	0	1	0	0	0	0	0	0	0	NA
5NAN	30432	F08	-/-	11	20250122	0	0	0	0	0	0	0	0	0	0	0	0	0.9564	1.57535	0.4065	0.5202	0.4624	0.6681	56.349	0.0465161
5NAN	30433	F08	+/-	11	20250122	0	1	1	1	0	0	1	0	0	1	0	1	0	0	0	0	0	0	0	NA
5NAN	30428	F09	-/-	11	20250122	0	1	0	1	0	0	0	0	0	0	0	1	0	0	0	0	0	0	0	NA
5NAN	30429	F09	-/-	11	20250122	0	0	0	0	0	0	0	0	0	0	0	0	1.3113	1.7464	1.43675	3.77855	1.9562	0.7302	132.229	0.142731
5NAN	30430	F09	+/-	11	20250122	0	1	0	1	0	0	0	0	0	1	0	1	0	0	0	0	0	0	0	NA
5NAN	30431	F09	+/-	11	20250122	0	0	0	0	0	0	0	0	0	0	0	0	0.0095	0.0138	0	0.2029	0.0258	0.0299	3.424	0.00248387
5NAN	30432	F09	-/-	11	20250122	0	1	0	1	0	0	0	0	0	0	0	1	0	0	0	0	0	0	0	NA
5NAN	30433	F09	+/+	11	20250122	0	1	0	1	0	0	1	0	0	1	0	1	0	0	0	0	0	0	0	NA
5NAN	30428	F10	+/+	11	20250122	0	0	0	0	0	0	0	0	0	0	0	0	4.0012	8.4828	7.8368	5.96005	6.7661	3.6207	389.984	0.0885699
5NAN	30429	F10	+/+	11	20250122	0	0	0	0	0	0	0	0	0	0	0	0	0.18145	1.1575	0.52605	0.6621	0.7992	2.5262	70.569	0.068043
5NAN	30430	F10	+/-	11	20250122	0	0	0	0	0	0	0	0	0	0	0	0	1.416	6.7569	5.67265	3.31465	4.44925	6.23115	348.264	0.25728
5NAN	30431	F10	-/-	11	20250122	0	1	1	1	0	0	0	0	0	0	0	1	0	0	0	0	0	0	0	NA
5NAN	30432	F10	+/-	11	20250122	0	0	0	0	0	0	0	0	0	0	0	0	0	0	0	0.1457	0	0	1.457	0
5NAN	30433	F10	+/+	11	20250122	0	0	0	0	0	0	0	0	0	0	0	0	0.11765	0.766	2.9952	0.3211	0	0.045	43.385	0.00383871
5NAN	30428	F11	+/-	11	20250122	0	1	0	1	0	0	1	0	0	1	0	1	0	0	0	0	0	0	0	NA
5NAN	30429	F11	+/-	11	20250122	0	1	0	1	0	0	1	0	0	1	0	1	0	0	0	0	0	0	0	NA
5NAN	30430	F11	-/-	11	20250122	0	0	0	0	0	0	0	0	0	0	0	0	2.5188	0.4879	0.3704	2.9676	0.8739	9.8653	213.645	0.121763
5NAN	30431	F11	+/-	11	20250122	0	1	0	1	0	0	0	0	0	0	0	1	0	0	0	0	0	0	0	NA
5NAN	30432	F11	+/-	11	20250122	0	0	0	0	0	0	0	0	0	0	0	0	0.37535	2.4167	2.138	1.5979	1.62765	1.34945	147.342	0.00737634
5NAN	30433	F11	+/-	11	20250122	0	0	0	0	0	0	0	0	0	0	0	0	1.09705	3.65785	1.93915	3.23915	1.5799	8.2747	229.141	0.139075
5NAN	30428	F12	-/-	11	20250122	0	0	0	0	0	0	0	0	0	0	0	0	1.85915	1.21535	2.78925	2.76555	4.2112	0.81335	210.716	0.155559
5NAN	30429	F12	+/-	11	20250122	0	1	0	1	0	0	0	0	0	0	0	1	0	0	0	0	0	0	0	NA
5NAN	30430	F12	+/-	11	20250122	0	1	0	1	0	1	0	0	0	1	0	1	0	0	0	0	0	0	0	NA
5NAN	30431	F12	+/-	11	20250122	0	1	0	1	0	0	0	0	0	0	0	1	0	0	0	0	0	0	0	NA
5NAN	30432	F12	+/-	11	20250122	0	1	1	1	0	0	1	0	0	1	0	1	0	0	0	0	0	0	0	NA
5NAN	30433	F12	+/+	11	20250122	0	1	0	1	0	1	1	0	0	1	0	1	0	0	0	0	0	0	0	NA
5NAN	30428	G01	-/-	0	20250122	0	0	0	0	0	0	0	0	0	0	0	0	0.0354	0.2049	0.0522	0.0709	0.0472	0.2165	28.58	0.348398
5NAN	30429	G01	+/-	0	20250122	0	0	0	0	0	0	0	0	0	0	0	0	2.9296	29.6117	3.44535	28.5238	1.13295	25.4947	1263.72	0.206366
5NAN	30430	G01	-/-	0	20250122	0	0	0	0	0	0	0	0	0	0	0	0	2.05075	21.721	4.78425	18.3508	5.44025	23.5149	1144.51	0.140602
5NAN	30431	G01	+/-	0	20250122	0	0	0	0	0	0	0	0	0	0	0	0	3.9835	6.1517	2.87445	19.9254	3.71715	16.5598	879.618	0.188215
5NAN	30432	G01	+/-	0	20250122	0	0	0	0	0	0	0	0	0	0	0	0	2.3552	13.4271	18.8376	10.8605	2.31645	10.5384	677.806	0.663484
5NAN	30433	G01	+/+	0	20250122	0	0	0	0	0	0	0	0	0	0	0	0	0.03835	3.54925	0.1862	14.5363	1.46735	20.8476	431.789	0.0760538
5NAN	30428	G02	-/-	0	20250122	0	0	0	0	0	0	0	0	0	0	0	0	0.2504	10.5767	1.35885	4.0193	4.4137	14.5954	421.83	0.0243011
5NAN	30429	G02	+/-	0	20250122	0	0	0	0	0	0	0	0	0	0	0	0	5.62595	12.6605	6.91945	12.0058	5.4605	8.83965	741.849	0.744989
5NAN	30430	G02	+/-	0	20250122	0	0	0	0	0	0	0	0	0	0	0	0	2.1933	9.60305	1.83505	9.4623	2.1214	12.3838	453.543	0.262194
5NAN	30431	G02	-/-	0	20250122	0	0	0	0	0	0	0	0	0	0	0	0	2.02955	1.17655	1.1956	1.75895	2.11465	1.3221	127.029	0.0796989
5NAN	30432	G02	-/-	0	20250122	0	0	0	0	0	0	0	0	0	0	0	0	1.048	14.8916	1.4153	9.8057	1.656	11.627	525.439	0.00205376
5NAN	30433	G02	-/-	0	20250122	0	0	0	0	0	0	0	0	0	0	0	0	0.1617	16.8851	1.24625	15.52	3.0564	20.7457	705.471	0.167
5NAN	30428	G03	+/-	0	20250122	0	0	0	0	0	0	0	0	0	0	0	0	8.41095	18.1106	16.6296	16.7459	19.0472	25.7054	1205.89	0.828215
5NAN	30429	G03	-/-	0	20250122	0	0	0	0	0	0	0	0	0	0	0	0	2.5212	9.86345	4.74445	25.5527	0.9722	35.5185	832.865	0.0533441
5NAN	30430	G03	+/-	0	20250122	0	0	0	0	0	0	0	0	0	0	0	0	1.1367	20.7418	1.1447	14.8415	0.8992	13.4177	676.181	0.16029
5NAN	30431	G03	+/+	0	20250122	0	0	0	0	0	0	0	0	0	0	0	0	2.0884	3.6305	7.7061	17.3038	5.3026	5.65225	559.882	0.0305269
5NAN	30432	G03	-/-	0	20250122	0	0	0	0	0	0	0	0	0	0	0	0	1.8385	5.1902	1.11085	5.0617	0.6178	8.9979	237.337	0.201032
5NAN	30433	G03	+/-	0	20250122	0	0	0	0	0	0	0	0	0	0	0	0	0.0309	0.33225	0.08435	1.4514	0.0415	0.01035	32.171	0.00125
5NAN	30428	G04	+/-	0	20250122	0	0	0	0	0	0	0	0	0	0	0	0	0.5712	14.3797	0.48765	18.4719	2.0079	6.418	484.685	0.000806452
5NAN	30429	G04	+/-	0	20250122	0	0	0	0	0	0	0	0	0	0	0	0	0.2963	2.0761	0.75475	7.53735	0.6976	3.8203	442.989	0.00623656
5NAN	30430	G04	-/-	0	20250122	0	0	0	0	0	0	0	0	0	0	0	0	7.67855	12.047	8.8481	15.5541	10.5172	14.8817	886.764	0.159806
5NAN	30431	G04	UNK	0	20250122	1	NA	NA	NA	NA	NA	NA	NA	NA	NA	0	1	0	0	0	0	0	0	0	NA
5NAN	30432	G04	+/-	0	20250122	0	0	0	0	0	0	0	0	0	0	0	0	1.3332	4.577	2.1972	34.8305	1.0391	29.5971	1052.73	0.00715054
5NAN	30433	G04	+/+	0	20250122	0	0	0	0	0	0	0	0	0	0	0	0	0.56345	20.2371	1.2482	24.8766	2.93315	17.4318	1070.03	0.050129
5NAN	30428	G05	+/-	0	20250122	0	0	0	0	0	0	0	0	0	0	0	0	0.4475	0.4724	0.6344	0.03455	0.4	2.37125	59.878	0.0230645
5NAN	30429	G05	+/+	0	20250122	0	0	0	0	0	0	0	0	0	0	0	0	0.0214	2.9924	0.0901	4.4681	0.1246	2.1239	225.681	0.0027957
5NAN	30430	G05	+/-	0	20250122	0	0	0	0	0	0	0	0	0	0	0	0	0	3.1643	0.086	0.0031	0.1567	0.0548	43.89	0
5NAN	30431	G05	+/+	0	20250122	0	0	0	0	0	0	0	0	0	0	0	0	0.7123	26.9053	1.34075	20.5792	1.15355	26.3112	901.086	0.152097
5NAN	30432	G05	-/-	0	20250122	0	0	0	0	0	0	0	0	0	0	0	0	2.5961	7.60455	1.49275	5.4743	6.0331	4.45975	414.415	0.0084086
5NAN	30433	G05	-/-	0	20250122	0	0	0	0	0	0	0	0	0	0	0	0	0.75585	5.20185	1.8021	5.3275	2.3088	4.135	258.633	0.141849
5NAN	30428	G06	+/-	0	20250122	0	0	0	0	0	0	0	0	0	0	0	0	3.7804	28.3728	2.85555	6.1844	2.1314	5.3179	651.256	0.394796
5NAN	30429	G06	+/-	0	20250122	0	0	0	0	0	0	0	0	0	0	0	0	5.03655	19.977	1.09625	20.0562	1.22835	12.1913	845.858	0.0168387
5NAN	30430	G06	+/-	0	20250122	0	0	0	0	0	0	0	0	0	0	0	0	0	0	0	0.1267	0.0841	0.0038	2.146	0
5NAN	30431	G06	+/-	0	20250122	0	0	0	0	0	0	0	0	0	0	0	0	3.80835	3.11345	1.5475	5.519	1.6452	8.09385	380.769	0.162161
5NAN	30432	G06	+/-	0	20250122	0	0	0	0	0	0	0	0	0	0	0	0	7.31875	11.2703	25.8783	24.5167	26.3424	28.5064	1317.75	1.30183
5NAN	30433	G06	+/-	0	20250122	0	0	0	0	0	0	0	0	0	0	0	0	0.12895	2.95235	3.8418	6.68745	2.45895	6.90085	414.366	0.0777957
5NAN	30428	G07	+/-	11	20250122	0	1	0	1	0	1	0	0	0	1	0	1	0	0	0	0	0	0	0	NA
5NAN	30429	G07	+/-	11	20250122	0	1	0	1	0	0	1	0	0	1	0	1	0	0	0	0	0	0	0	NA
5NAN	30430	G07	-/-	11	20250122	0	1	0	1	0	1	0	0	0	1	0	1	0	0	0	0	0	0	0	NA
5NAN	30431	G07	-/-	11	20250122	0	0	0	0	0	0	0	0	0	0	0	0	5.0539	4.33035	5.20935	2.44435	4.22805	3.3234	275.449	0.346957
5NAN	30432	G07	+/-	11	20250122	0	1	0	1	0	0	0	0	0	1	0	1	0	0	0	0	0	0	0	NA
5NAN	30433	G07	+/-	11	20250122	0	0	0	0	0	0	0	0	0	0	0	0	0.819	2.1644	0.59	6.02955	0.9957	2.4595	155.731	0.0136989
5NAN	30428	G08	+/+	11	20250122	0	0	0	0	0	0	0	0	0	0	0	0	0	0	0	0.04205	0.04205	0	0.841	0.00072043
5NAN	30429	G08	+/-	11	20250122	0	0	0	0	0	0	0	0	0	0	0	0	0.7707	0.5771	0.649	0.8243	0.8231	0.5112	46.122	0.0537527
5NAN	30430	G08	+/-	11	20250122	0	1	0	1	0	0	0	0	0	0	0	1	0	0	0	0	0	0	0	NA
5NAN	30431	G08	+/-	11	20250122	0	0	0	0	0	0	0	0	0	0	0	0	0.0269	3.6527	0.542	0.0064	0	0	170.661	0
5NAN	30432	G08	-/-	11	20250122	0	1	0	1	0	0	0	0	0	1	0	1	0	0	0	0	0	0	0	NA
5NAN	30433	G08	+/+	11	20250122	0	1	0	1	0	0	0	0	0	0	0	1	0	0	0	0	0	0	0	NA
5NAN	30428	G09	+/-	11	20250122	0	1	0	1	0	0	1	0	0	1	0	1	0	0	0	0	0	0	0	NA
5NAN	30429	G09	+/-	11	20250122	0	0	0	0	0	0	0	0	0	0	0	0	1.74365	1.6593	13.1324	6.7211	16.3903	15.0243	676.619	0.145022
5NAN	30430	G09	+/+	11	20250122	0	1	0	1	0	1	0	0	0	1	0	1	0	0	0	0	0	0	0	NA
5NAN	30431	G09	+/-	11	20250122	0	1	0	0	0	0	0	0	0	0	0	1	0	0	0	0	0	0	0	NA
5NAN	30432	G09	-/-	11	20250122	0	0	0	0	0	0	0	0	0	0	0	0	0.041	0.026	0.2521	0.1727	0.1252	0.0177	6.549	0.0526022
5NAN	30433	G09	-/-	11	20250122	0	0	0	0	0	0	0	0	0	0	0	0	4.30815	6.22925	7.2584	5.61395	4.7091	9.5385	500.107	0.331774
5NAN	30428	G10	+/+	11	20250122	0	0	0	0	0	0	0	0	0	0	0	0	0.9825	2.3214	1.7727	2.5456	1.8522	2.0082	140.337	0.210634
5NAN	30429	G10	+/-	11	20250122	0	1	1	1	0	0	0	0	0	1	0	1	0	0	0	0	0	0	0	NA
5NAN	30430	G10	+/+	11	20250122	0	0	0	0	0	0	0	0	0	0	0	0	1.9435	5.6552	2.2753	5.01625	2.1411	5.5108	305.589	0.123817
5NAN	30431	G10	+/-	11	20250122	1	NA	NA	NA	NA	NA	NA	NA	NA	NA	0	1	0	0	0	0	0	0	0	NA
5NAN	30432	G10	+/-	11	20250122	0	0	0	0	0	0	0	0	0	0	0	0	0.10175	4.14675	1.8464	3.4002	4.419	5.82785	324.966	0.161839
5NAN	30433	G10	-/-	11	20250122	0	0	0	0	0	0	0	0	0	0	0	0	1.2408	0.65415	0.68195	0.4816	0.2416	0.9899	67.224	0.0109032
5NAN	30428	G11	+/-	11	20250122	0	0	0	0	0	0	0	0	0	0	0	0	0.7379	2.4094	1.2048	2.07295	0.86625	2.0879	115.755	0.0925806
5NAN	30429	G11	+/-	11	20250122	0	0	0	0	0	0	0	0	0	0	0	0	0.6414	0.9326	0.5623	3.1465	1.4053	1.39675	103.735	0.0415806
5NAN	30430	G11	+/-	11	20250122	0	0	0	0	0	0	0	0	0	0	0	0	0.7577	3.4266	0.506	0.5723	0.334	0.901	80.177	0.0163011
5NAN	30431	G11	-/-	11	20250122	0	1	0	1	0	1	1	0	0	1	0	1	0	0	0	0	0	0	0	NA
5NAN	30432	G11	+/+	11	20250122	0	0	0	0	0	0	0	0	0	0	0	0	0.2165	8.3171	0.3987	15.7659	1.3366	6.04835	320.832	0.106441
5NAN	30433	G11	-/-	11	20250122	0	1	1	1	0	0	0	0	0	0	0	1	0	0	0	0	0	0	0	NA
5NAN	30428	G12	+/-	11	20250122	0	0	0	0	0	0	0	0	0	0	0	0	0.1804	0.383	1.2961	0.427	0.3045	0.2303	33.752	0.00313978
5NAN	30429	G12	+/-	11	20250122	0	0	0	0	0	0	0	0	0	0	0	0	1.7485	1.2745	1.2251	4.5258	2.17655	1.3192	150.451	0.0692043
5NAN	30430	G12	-/-	11	20250122	0	1	1	1	0	0	0	0	0	0	0	1	0	0	0	0	0	0	0	NA
5NAN	30431	G12	-/-	11	20250122	0	0	0	0	0	0	0	0	0	0	0	0	2.378	0.933	0.8639	1.373	1.3687	0.29745	147.864	0.0575376
5NAN	30432	G12	-/-	11	20250122	0	0	0	0	0	0	0	0	0	0	0	0	0	0.0449	0.1938	0.0348	0.0754	0	8.08	0.107882
5NAN	30433	G12	+/-	11	20250122	0	0	0	0	0	0	0	0	0	0	0	0	0.2004	1.5826	0.4542	4.082	1.2176	1.0022	88.723	0.149237
5NAN	30428	H01	+/+	0	20250122	0	0	0	0	0	0	0	0	0	0	0	0	0.1622	24.632	0.15195	21.03	2.2782	36.8166	1170.52	0.00891398
5NAN	30429	H01	+/-	0	20250122	0	0	0	0	0	0	0	0	0	0	0	0	0.16165	37.7064	1.5486	26.7838	8.02965	29.4176	1322.8	0.17514
5NAN	30430	H01	+/-	0	20250122	0	0	0	0	0	0	0	0	0	0	0	0	0.59815	8.1198	0.12315	0.37895	0.83405	0.1224	1177.41	0
5NAN	30431	H01	-/-	0	20250122	0	0	0	0	0	0	0	0	0	0	0	0	4.7704	0.2673	0.0961	0.0134	0.09055	0.48845	60.27	0.0537204
5NAN	30432	H01	+/-	0	20250122	0	0	0	0	0	0	0	0	0	0	0	0	0.31265	1.0981	0.0549	1.7131	0.9687	1.1612	104.991	0.00207527
5NAN	30433	H01	+/+	0	20250122	0	0	0	0	0	0	0	0	0	0	0	0	2.73135	2.51545	3.16415	5.35195	5.69815	0.39665	225.704	0.0660968
5NAN	30428	H02	+/+	0	20250122	0	0	0	0	0	0	0	0	0	0	0	0	1.2383	13.4802	0	26.6062	0.6632	31.0631	952.401	0.197796
5NAN	30429	H02	+/+	0	20250122	0	0	0	0	0	0	0	0	0	0	0	0	7.72595	1.42205	3.9055	1.66145	0	3.4186	283.37	0.00105376
5NAN	30430	H02	+/+	0	20250122	0	0	0	0	0	0	0	0	0	0	0	0	3.10665	15.9503	9.2565	23.3547	15.6725	18.5623	923.137	0.123839
5NAN	30431	H02	-/-	0	20250122	0	0	0	0	0	0	0	0	0	0	0	0	8.9482	72.1033	8.4264	0.3274	3.6297	0.458	993.849	0.390957
5NAN	30432	H02	+/+	0	20250122	0	0	0	0	0	0	0	0	0	0	0	0	0.5056	8.4234	1.63585	14.7884	26.6627	81.4778	1364.98	0.278828
5NAN	30433	H02	-/-	0	20250122	0	0	0	0	0	0	0	0	0	0	0	0	0.29975	0.2525	2.60435	1.14085	0.9238	21.5555	279.719	0
5NAN	30428	H03	+/-	0	20250122	0	0	0	0	0	0	0	0	0	0	0	0	40.8298	20.9243	2.8431	10.6626	0.21755	14.3217	1069.65	0.0594301
5NAN	30429	H03	-/-	0	20250122	0	0	0	0	0	0	0	0	0	0	0	0	0.28225	20.6271	0.5851	0.1082	0.8637	1.9972	330.391	0.00727957
5NAN	30430	H03	+/+	0	20250122	0	0	0	0	0	0	0	0	0	0	0	0	1.1788	0.3201	0.0903	1.59625	0.64255	0.1371	71.854	0.174344
5NAN	30431	H03	+/-	0	20250122	0	0	0	0	0	0	0	0	0	0	0	0	0.8084	14.3551	2.42225	16.0236	9.7251	22.5425	934.54	0.177118
5NAN	30432	H03	+/-	0	20250122	0	0	0	0	0	0	0	0	0	0	0	0	3.40135	9.3563	0.9474	14.9238	2.38445	10.4781	496.725	0.0212151
5NAN	30433	H03	+/+	0	20250122	0	0	0	0	0	0	0	0	0	0	0	0	0.2817	1.4702	0.2479	4.7522	0.3092	2.5933	133.67	0.137247
5NAN	30428	H04	+/-	0	20250122	0	0	0	0	0	0	0	0	0	0	0	0	0.52935	3.91675	0.1156	8.53315	5.1564	22.0974	520.031	0.169656
5NAN	30429	H04	+/-	0	20250122	0	0	0	0	0	0	0	0	0	0	0	0	6.4224	12.0676	7.13805	10.6655	0.1055	5.4098	491.727	0
5NAN	30430	H04	-/-	0	20250122	0	0	0	0	0	0	0	0	0	0	0	0	11.4298	38.7363	6.9217	37.9301	14.7981	37.7937	2000.36	0.55772
5NAN	30431	H04	-/-	0	20250122	0	0	0	0	0	0	0	0	0	0	0	0	0.21725	0.096	1.1597	0.6327	0.4809	0.66285	54.928	0.014086
5NAN	30432	H04	+/-	0	20250122	0	0	0	0	0	0	0	0	0	0	0	0	3.935	8.0084	5.18005	25.2519	49.1511	17.8067	1139.76	0.63657
5NAN	30433	H04	+/-	0	20250122	0	0	0	0	0	0	0	0	0	0	0	0	1.00135	16.4895	1.99535	23.5522	15.2592	23.8339	1087.74	0.104978
5NAN	30428	H05	+/-	0	20250122	0	0	0	0	0	0	0	0	0	0	0	0	2.0494	8.61335	3.2724	3.44695	1.0432	9.86165	369.221	0.00537634
5NAN	30429	H05	-/-	0	20250122	0	0	0	0	0	0	0	0	0	0	0	0	7.0632	16.3749	4.53065	22.3201	0.8861	21.0668	907.875	0.102301
5NAN	30430	H05	+/+	0	20250122	0	0	0	0	0	0	0	0	0	0	0	0	3.6296	1.6783	25.5289	8.64245	1.1198	10.0968	520.263	0.00158065
5NAN	30431	H05	UNK	0	20250122	1	NA	NA	NA	NA	NA	NA	NA	NA	NA	0	1	0	0	0	0	0	0	0	NA
5NAN	30432	H05	UNK	0	20250122	1	NA	NA	NA	NA	NA	NA	NA	NA	NA	0	1	0	0	0	0	0	0	0	NA
5NAN	30433	H05	-/-	0	20250122	0	0	0	0	0	0	0	0	0	0	0	0	3.79195	21.9665	0.93625	16.9278	4.3488	18.8569	835.821	0.263538
5NAN	30428	H06	+/-	0	20250122	0	0	0	0	0	0	0	0	0	0	0	0	0.49545	0.54955	0.65185	4.71365	12.656	40.0377	722.963	0.230688
5NAN	30429	H06	+/+	0	20250122	0	0	0	0	0	0	0	0	0	0	0	0	12.0871	14.2333	0.27775	10.0836	0.5163	16.3502	727.297	0.00110753
5NAN	30430	H06	UNK	0	20250122	1	NA	NA	NA	NA	NA	NA	NA	NA	NA	0	1	0	0	0	0	0	0	0	NA
5NAN	30431	H06	-/-	0	20250122	0	0	0	0	0	0	0	0	0	0	0	0	1.0045	0.57865	1.1963	3.38485	1.348	3.12915	130.661	0.0370645
5NAN	30432	H06	-/-	0	20250122	0	0	0	0	0	0	0	0	0	0	0	0	16.676	9.0723	23.611	8.79815	17.4313	8.97115	1095.66	1.50928
5NAN	30433	H06	+/+	0	20250122	0	0	0	0	0	0	0	0	0	0	0	0	0.53825	6.8218	0.7253	2.84935	2.1159	2.60595	347.31	0.0723118
5NAN	30428	H07	-/-	11	20250122	1	NA	NA	NA	NA	NA	NA	NA	NA	NA	0	1	0	0	0	0	0	0	0	NA
5NAN	30429	H07	-/-	11	20250122	0	0	0	0	0	0	0	0	0	0	0	0	0	0.3662	0.0166	0.1752	0.2289	0	8.292	0.0044086
5NAN	30430	H07	+/-	11	20250122	0	0	0	0	0	0	0	0	0	0	0	0	3.17135	2.60065	2.5253	10.9986	3.4221	2.2425	288.587	0.136022
5NAN	30431	H07	-/-	11	20250122	0	1	0	1	0	0	0	0	0	1	0	1	0	0	0	0	0	0	0	NA
5NAN	30432	H07	+/+	11	20250122	1	NA	NA	NA	NA	NA	NA	NA	NA	NA	0	1	0	0	0	0	0	0	0	NA
5NAN	30433	H07	+/+	11	20250122	1	NA	NA	NA	NA	NA	NA	NA	NA	NA	0	1	0	0	0	0	0	0	0	NA
5NAN	30428	H08	+/-	11	20250122	0	1	0	1	0	0	0	0	0	1	0	1	0	0	0	0	0	0	0	NA
5NAN	30429	H08	-/-	11	20250122	0	1	0	1	0	0	0	0	0	1	0	1	0	0	0	0	0	0	0	NA
5NAN	30430	H08	-/-	11	20250122	0	0	0	0	0	0	0	0	0	0	0	0	1.0642	2.98625	1.6189	2.8934	1.31275	1.7123	172.649	0.117731
5NAN	30431	H08	+/+	11	20250122	0	0	0	1	0	0	0	0	0	0	0	1	0	0	0	0	0	0	0	NA
5NAN	30432	H08	+/-	11	20250122	0	1	0	1	0	0	0	0	0	0	0	1	0	0	0	0	0	0	0	NA
5NAN	30433	H08	+/+	11	20250122	0	1	0	1	0	0	1	0	0	1	0	1	0	0	0	0	0	0	0	NA
5NAN	30428	H09	+/+	11	20250122	0	1	0	1	0	0	0	0	0	0	0	1	0	0	0	0	0	0	0	NA
5NAN	30429	H09	+/-	11	20250122	0	0	0	0	0	0	0	0	0	0	0	0	0.15085	0.02775	0.13935	0.648	0.2697	0.3003	18.163	0
5NAN	30430	H09	+/-	11	20250122	0	1	0	1	0	0	0	0	0	1	0	1	0	0	0	0	0	0	0	NA
5NAN	30431	H09	+/+	11	20250122	1	NA	NA	NA	NA	NA	NA	NA	NA	NA	0	1	0	0	0	0	0	0	0	NA
5NAN	30432	H09	+/-	11	20250122	0	0	0	0	0	0	0	0	0	0	0	0	0.0104	0.2668	1.1349	1.4622	2.6661	0.4599	62.612	0
5NAN	30433	H09	+/+	11	20250122	0	0	0	1	0	0	0	0	0	0	0	1	0	0	0	0	0	0	0	NA
5NAN	30428	H10	+/-	11	20250122	0	1	0	1	0	0	0	0	0	0	0	1	0	0	0	0	0	0	0	NA
5NAN	30429	H10	+/-	11	20250122	0	1	0	1	0	0	0	0	0	0	0	1	0	0	0	0	0	0	0	NA
5NAN	30430	H10	+/-	11	20250122	0	0	0	0	0	0	0	0	0	0	0	0	0.63385	1.1522	0.7211	1.18025	1.44445	1.4053	83.697	0.0308817
5NAN	30431	H10	+/-	11	20250122	0	0	0	0	0	0	0	0	0	0	0	0	1.5235	0.1012	0.7305	1.0631	1.0568	1.07155	66.381	0.0664624
5NAN	30432	H10	-/-	11	20250122	0	1	1	1	0	0	0	0	0	0	0	1	0	0	0	0	0	0	0	NA
5NAN	30433	H10	-/-	11	20250122	0	1	0	1	0	1	0	0	0	0	0	1	0	0	0	0	0	0	0	NA
5NAN	30428	H11	+/+	11	20250122	1	NA	NA	NA	NA	NA	NA	NA	NA	NA	0	1	0	0	0	0	0	0	0	NA
5NAN	30429	H11	-/-	11	20250122	0	1	0	1	0	0	0	0	0	0	0	1	0	0	0	0	0	0	0	NA
5NAN	30430	H11	+/-	11	20250122	0	0	0	0	0	0	0	0	0	0	0	0	0.5824	4.7602	1.5891	14.4009	13.0219	4.5616	443.405	0.0441075
5NAN	30431	H11	+/-	11	20250122	0	1	0	1	0	0	0	0	0	0	0	1	0	0	0	0	0	0	0	NA
5NAN	30432	H11	+/-	11	20250122	0	1	0	1	0	0	0	0	0	0	0	1	0	0	0	0	0	0	0	NA
5NAN	30433	H11	+/+	11	20250122	0	1	0	1	0	0	1	0	0	1	0	1	0	0	0	0	0	0	0	NA
5NAN	30428	H12	+/+	11	20250122	0	0	0	0	0	0	0	0	0	0	0	0	0.3645	0.75825	2.18695	2.0643	3.2775	1.0152	109.78	0.0383011
5NAN	30429	H12	+/-	11	20250122	0	1	0	1	0	0	1	0	0	1	0	1	0	0	0	0	0	0	0	NA
5NAN	30430	H12	+/-	11	20250122	0	0	0	1	0	0	0	0	0	0	0	1	0	0	0	0	0	0	0	NA
5NAN	30431	H12	-/-	11	20250122	0	0	0	0	0	0	0	0	0	0	0	0	1.0998	2.1132	1.0116	1.6982	2.099	6.5194	162.021	0.022043
5NAN	30432	H12	+/-	11	20250122	0	0	0	0	0	0	0	0	0	0	0	0	2.012	4.348	2.1331	9.52475	1.34375	1.3028	282.081	0.0587419
5NAN	30433	H12	+/-	11	20250122	0	1	0	1	0	0	1	0	0	1	0	1	0	0	0	0	0	0	0	NA
BkF	32570	A01	+/-	0	20251024	0	0	0	0	0	0	0	0	0	0	0	0	1.76295	19.1012	5.6532	0.5709	0.5172	0.67295	757.199	0.0770426
BkF	32571	A01	-/-	0	20251024	0	0	0	0	0	0	0	0	0	0	0	0	2.3859	7.48095	5.654	5.869	7.46255	9.13075	558.248	1.23729
BkF	32572	A01	+/-	0	20251024	0	0	0	0	0	0	0	0	0	0	0	0	6.21205	30.9619	28.9134	36.7407	23.8825	33.8869	1950.98	3.05697
BkF	32573	A01	-/-	0	20251024	0	0	0	0	0	0	0	0	0	0	0	0	18.9535	55.4002	47.5168	52.0961	23.0325	16.1957	2880.83	0.0478617
BkF	32574	A01	-/-	0	20251024	0	0	0	0	0	0	0	0	0	0	0	0	54.3207	34.0436	29.7511	43.3586	28.9476	35.7752	3390.86	0.14517
BkF	32575	A01	+/+	0	20251024	0	0	0	0	0	0	0	0	0	0	0	0	1.975	8.2081	3.9993	6.6766	1.7108	2.1826	580.14	0.28233
BkF	32570	A02	+/+	0	20251024	0	0	0	0	0	0	0	0	0	0	0	0	2.1089	42.5446	7.91765	6.32025	5.93865	7.25905	1243.81	0.5125
BkF	32571	A02	+/-	0	20251024	0	0	0	0	0	0	0	0	0	0	0	0	9.9928	22.2474	3.61715	14.8617	6.6792	14.3169	1135.57	3.41217
BkF	32572	A02	+/+	0	20251024	0	0	0	0	0	0	0	0	0	0	0	0	0.1214	12.245	9.70075	22.7684	5.5452	22.9397	1015.71	1.50183
BkF	32573	A02	+/-	0	20251024	0	0	0	0	0	0	0	0	0	0	0	0	11.9538	25.0496	10.0191	27.1398	19.498	37.944	1636.44	0.0998085
BkF	32574	A02	+/-	0	20251024	0	0	0	0	0	0	0	0	0	0	0	0	14.5208	24.602	29.6991	18.9632	1.97065	21.418	1584.4	0.065617
BkF	32575	A02	+/-	0	20251024	0	0	0	0	0	0	0	0	0	0	0	0	0.38085	8.8944	0.3207	4.5898	0.132	4.4906	428.297	0.00602128
BkF	32570	A03	+/-	0	20251024	0	0	0	0	0	0	0	0	0	0	0	0	0.4636	15.2864	3.84395	50.5289	47.0432	50.3042	1836.64	2.61021
BkF	32571	A03	+/-	0	20251024	0	0	0	0	0	0	0	0	0	0	0	0	1.0964	26.0948	15.7092	36.3676	3.9025	27.0062	1400.47	3.92207
BkF	32572	A03	+/-	0	20251024	0	0	0	0	0	0	0	0	0	0	0	0	4.7058	11.5824	3.72265	5.65135	3.3453	3.839	528.142	1.0242
BkF	32573	A03	+/-	0	20251024	0	0	0	0	0	0	0	0	0	0	0	0	18.4725	28.3766	19.0231	25.4417	8.15345	19.0573	1952.83	0.0983617
BkF	32574	A03	-/-	0	20251024	0	0	0	0	0	0	0	0	0	0	0	0	9.13585	8.3981	2.3687	4.1859	9.9508	7.3002	595.027	0.0584255
BkF	32575	A03	+/+	0	20251024	0	0	0	0	0	0	0	0	0	0	0	0	4.05745	6.02135	3.6494	0.148	1.57	11.9294	330.39	0
BkF	32570	A04	-/-	0	20251024	0	0	0	0	0	0	0	0	0	0	0	0	3.8685	6.50945	7.83315	26.0335	23.5371	23.6188	986.497	2.06515
BkF	32571	A04	+/-	0	20251024	0	0	0	0	0	0	0	0	0	0	0	0	1.2918	16.228	8.36835	15.837	11.1705	11.7596	866.871	9.15084
BkF	32572	A04	-/-	0	20251024	0	1	1	1	0	0	1	0	0	1	0	1	0	0	0	0	0	0	0	NA
BkF	32573	A04	+/+	0	20251024	0	0	0	0	0	0	0	0	0	0	0	0	1.7699	19.0606	3.2809	21.7861	7.24995	25.9022	1078.59	0.0979787
BkF	32574	A04	+/+	0	20251024	0	0	0	0	0	0	0	0	0	0	0	0	0.9587	4.1451	0.4354	3.9395	2.6443	0.5559	359.052	0.164106
BkF	32575	A04	-/-	0	20251024	0	0	0	0	0	0	0	0	0	0	0	0	0.8519	0.88035	1.2302	2.0765	3.76495	24.7213	369.774	0
BkF	32570	A05	+/+	0	20251024	0	0	0	0	0	0	0	0	0	0	0	0	11.1713	19.7658	4.50575	31.5289	28.276	32.3968	1673.22	1.23679
BkF	32571	A05	+/-	0	20251024	0	0	0	0	0	0	0	0	0	0	0	0	3.23525	28.0293	8.2279	35.7851	2.21375	30.3649	1474.2	2.59199
BkF	32572	A05	+/-	0	20251024	0	0	0	0	0	0	0	0	0	0	0	0	5.7782	7.8472	6.69965	5.32725	5.6511	3.1392	562.644	0.657585
BkF	32573	A05	+/+	0	20251024	0	0	0	0	0	0	0	0	0	0	0	0	10.0601	35.74	8.31455	35.0391	13.2753	30.3377	1839.72	0.147723
BkF	32574	A05	+/-	0	20251024	0	0	0	0	0	0	0	0	0	0	0	0	0.5305	16.2785	0.78345	13.296	2.8392	4.9789	615.904	0.345117
BkF	32575	A05	+/-	0	20251024	0	0	0	0	0	0	0	0	0	0	0	0	7.5154	11.2957	1.2223	10.4526	2.31205	4.13045	618.586	0.0855106
BkF	32570	A06	+/-	0	20251024	0	0	0	0	0	0	0	0	0	0	0	0	1.6891	10.442	7.21255	69.1796	57.9387	75.8772	2408.28	4.56395
BkF	32571	A06	+/-	0	20251024	0	0	0	0	0	0	0	0	0	0	0	0	13.5892	22.818	12.5421	15.4906	12.7615	10.3243	1253.46	10.4731
BkF	32572	A06	+/-	0	20251024	0	0	0	0	0	0	0	0	0	0	0	0	1.285	5.7645	1.128	4.9169	2.523	1.1337	210.093	0.942745
BkF	32573	A06	+/-	0	20251024	0	0	0	0	0	0	0	0	0	0	0	0	6.76495	18.9419	4.5608	20.6788	1.55825	23.5149	1125.1	0.16217
BkF	32574	A06	+/+	0	20251024	0	0	0	0	0	0	0	0	0	0	1	1	75.6155	99.3977	74.8877	54.0753	41.9636	36.5458	5089.4	0.645277
BkF	32575	A06	-/-	0	20251024	0	0	0	0	0	0	0	0	0	0	0	0	3.01015	1.65535	2.2209	1.8314	1.8433	1.5806	147.005	0.127021
BkF	32570	A07	-/-	40	20251024	0	0	0	0	0	0	0	0	0	0	0	0	4.0999	1.90775	4.3292	11.8182	11.545	10.9918	464.544	1.36628
BkF	32571	A07	+/-	40	20251024	0	0	0	0	0	0	0	0	0	0	0	0	15.1944	9.58705	14.7539	7.4255	15.6685	1.37315	801.882	2.7225
BkF	32572	A07	+/+	40	20251024	0	0	0	1	0	0	0	0	0	0	0	1	0	0	0	0	0	0	0	NA
BkF	32573	A07	-/-	40	20251024	0	0	0	0	0	0	0	0	1	0	0	1	0	0	0	0	0	0	0	NA
BkF	32574	A07	+/+	40	20251024	0	0	0	0	0	0	0	0	1	0	0	1	0	0	0	0	0	0	0	NA
BkF	32575	A07	+/-	40	20251024	0	0	0	0	0	0	0	0	0	0	0	0	2.74285	16.4714	5.53655	6.4986	1.91935	15.2368	786.351	0.0923085
BkF	32570	A08	+/-	40	20251024	1	NA	NA	NA	NA	NA	NA	NA	NA	NA	0	1	0	0	0	0	0	0	0	NA
BkF	32571	A08	+/-	40	20251024	0	0	0	0	0	0	0	0	1	0	0	1	0	0	0	0	0	0	0	NA
BkF	32572	A08	+/-	40	20251024	0	0	0	0	0	0	0	0	0	0	0	0	2.54585	13.1096	1.968	9.694	1.97065	11.5165	585.458	0.280596
BkF	32573	A08	+/-	40	20251024	0	0	0	0	0	0	0	0	1	0	0	1	0	0	0	0	0	0	0	NA
BkF	32574	A08	+/+	40	20251024	0	0	0	0	0	0	0	0	1	0	0	1	0	0	0	0	0	0	0	NA
BkF	32575	A08	-/-	40	20251024	0	0	0	0	0	0	0	0	0	0	0	0	5.06255	18.1238	12.9744	2.1967	17.9628	14.7035	803.718	0.647713
BkF	32570	A09	+/-	40	20251024	0	0	0	0	0	0	0	0	1	0	0	1	0	0	0	0	0	0	0	NA
BkF	32571	A09	+/-	40	20251024	0	1	0	1	0	0	0	0	0	0	0	1	0	0	0	0	0	0	0	NA
BkF	32572	A09	+/+	40	20251024	0	0	0	0	0	0	0	0	0	0	0	0	1.79885	0.6278	2.3748	0	1.1516	0	188.855	0.127128
BkF	32573	A09	+/+	40	20251024	0	0	0	0	0	0	0	0	1	0	0	1	0	0	0	0	0	0	0	NA
BkF	32574	A09	+/+	40	20251024	0	0	0	1	0	0	0	0	0	0	0	1	0	0	0	0	0	0	0	NA
BkF	32575	A09	+/+	40	20251024	0	0	0	0	0	0	0	0	1	0	0	1	0	0	0	0	0	0	0	NA
BkF	32570	A10	-/-	40	20251024	1	NA	NA	NA	NA	NA	NA	NA	NA	NA	0	1	0	0	0	0	0	0	0	NA
BkF	32571	A10	+/+	40	20251024	1	NA	NA	NA	NA	NA	NA	NA	NA	NA	0	1	0	0	0	0	0	0	0	NA
BkF	32572	A10	+/-	40	20251024	0	0	0	0	0	0	0	0	0	0	0	0	10.2686	34.7887	5.61955	39.505	11.3835	26.0597	1878.9	3.05248
BkF	32573	A10	-/-	40	20251024	0	1	1	0	0	0	0	0	0	0	0	1	0	0	0	0	0	0	0	NA
BkF	32574	A10	+/-	40	20251024	0	0	0	1	0	0	0	0	1	0	0	1	0	0	0	0	0	0	0	NA
BkF	32575	A10	+/+	40	20251024	0	1	0	1	0	0	0	0	0	0	0	1	0	0	0	0	0	0	0	NA
BkF	32570	A11	-/-	40	20251024	1	NA	NA	NA	NA	NA	NA	NA	NA	NA	0	1	0	0	0	0	0	0	0	NA
BkF	32571	A11	-/-	40	20251024	1	NA	NA	NA	NA	NA	NA	NA	NA	NA	0	1	0	0	0	0	0	0	0	NA
BkF	32572	A11	+/-	40	20251024	0	0	0	0	0	0	0	0	0	0	0	0	0.4845	0.0218	0.6045	0.1568	6.215	1.6673	100.604	0.193617
BkF	32573	A11	+/-	40	20251024	0	0	0	0	0	0	0	0	1	0	0	1	0	0	0	0	0	0	0	NA
BkF	32574	A11	+/+	40	20251024	0	0	0	0	0	0	0	0	1	0	0	1	0	0	0	0	0	0	0	NA
BkF	32575	A11	+/-	40	20251024	0	0	0	0	0	0	0	0	0	0	0	0	1.4076	1.2129	0.5869	0.9959	0.5285	0.9008	190.709	0.0140426
BkF	32570	A12	UNK	40	20251024	1	NA	NA	NA	NA	NA	NA	NA	NA	NA	0	1	0	0	0	0	0	0	0	NA
BkF	32571	A12	+/-	40	20251024	1	NA	NA	NA	NA	NA	NA	NA	NA	NA	0	1	0	0	0	0	0	0	0	NA
BkF	32572	A12	-/-	40	20251024	1	NA	NA	NA	NA	NA	NA	NA	NA	NA	0	1	0	0	0	0	0	0	0	NA
BkF	32573	A12	+/-	40	20251024	0	0	0	0	0	0	0	0	0	0	0	0	7.17545	40.1749	10.7246	19.5922	2.21675	21.3772	1127.16	17.8981
BkF	32574	A12	+/-	40	20251024	1	NA	NA	NA	NA	NA	NA	NA	NA	NA	0	1	0	0	0	0	0	0	0	NA
BkF	32575	A12	-/-	40	20251024	0	1	1	1	0	0	1	0	0	1	0	1	0	0	0	0	0	0	0	NA
BkF	32570	B01	+/+	0	20251024	0	0	0	0	0	0	0	0	0	0	0	0	6.42015	10.9681	10.276	20.1395	22.1271	22.8698	1094.28	1.63085
BkF	32571	B01	+/-	0	20251024	0	0	0	0	0	0	0	0	0	0	0	0	6.94215	21.3684	4.0098	19.7121	8.3762	23.1032	1205.24	4.41464
BkF	32572	B01	+/-	0	20251024	0	0	0	0	0	0	0	0	0	0	0	0	12.9892	23.8604	8.5214	10.4475	5.86255	16.6839	1078.98	4.20936
BkF	32573	B01	+/-	0	20251024	0	0	0	0	0	0	0	0	0	0	0	0	1.8783	12.7377	1.8857	9.6859	15.2399	21.6486	890.647	0.0339787
BkF	32574	B01	+/-	0	20251024	0	0	0	0	0	0	0	0	0	0	0	0	1.43475	28.6132	2.01575	29.6131	1.3903	20.3837	1345.32	0.0972553
BkF	32575	B01	-/-	0	20251024	0	0	0	0	0	0	0	0	0	0	0	0	8.41635	19.8381	10.9004	19.0009	9.51875	18.8479	1062.2	0.427457
BkF	32570	B02	+/-	0	20251024	0	0	0	0	0	0	0	0	0	0	0	0	6.83775	14.2866	17.1313	21.1267	20.2923	22.1441	1372.92	1.38754
BkF	32571	B02	+/-	0	20251024	0	0	0	0	0	0	0	0	0	0	0	0	5.8912	5.07335	8.8575	7.6266	13.5754	4.00905	592.917	5.41141
BkF	32572	B02	-/-	0	20251024	0	0	0	0	0	0	0	0	0	0	0	0	3.00775	8.38285	2.7025	7.7137	3.0023	8.1107	525.512	2.1263
BkF	32573	B02	-/-	0	20251024	0	0	0	0	0	0	0	0	0	0	0	0	7.4106	5.1802	7.96405	4.47865	6.9652	6.2487	511.098	0.0334362
BkF	32574	B02	-/-	0	20251024	0	0	0	0	0	0	0	0	0	0	0	0	51.8077	43.3506	37.5283	38.4912	45.7782	41.6061	4214.47	0.265128
BkF	32575	B02	-/-	0	20251024	0	0	0	0	0	0	0	0	0	0	0	0	1.34715	5.00595	0.1267	10.2618	8.28815	10.9934	414.518	0.333585
BkF	32570	B03	-/-	0	20251024	0	0	0	0	0	0	0	0	0	0	0	0	25.9242	30.3992	31.2305	22.9176	21.4031	23.4459	2136.59	1.57395
BkF	32571	B03	+/-	0	20251024	0	0	0	0	0	0	0	0	0	0	0	0	21.7027	22.5215	2.0833	24.2654	12.5551	8.29115	1370.76	6.98863
BkF	32572	B03	+/-	0	20251024	0	0	0	0	0	0	0	0	0	0	0	0	9.4703	6.0551	0.8348	11.7016	1.15205	17.4265	771.507	1.64196
BkF	32573	B03	-/-	0	20251024	0	0	0	0	0	0	0	0	0	0	0	0	9.3939	33.2954	4.4159	4.58585	5.50305	7.3744	1131.98	0.130979
BkF	32574	B03	+/-	0	20251024	0	0	0	0	0	0	0	0	0	0	0	0	0	0.3255	0.0269	1.5292	0	1.5603	75.855	0.0893298
BkF	32575	B03	+/-	0	20251024	0	0	0	0	0	0	0	0	0	0	0	0	0.5748	0	0	0	0	0	9.505	0.0239362
BkF	32570	B04	-/-	0	20251024	0	0	0	0	0	0	0	0	0	0	0	0	3.8362	16.9789	13.65	15.3514	12.8851	13.2324	955.7	1.29393
BkF	32571	B04	+/-	0	20251024	0	0	0	0	0	0	0	0	0	0	0	0	4.7221	14.0085	4.2397	5.70105	0.86605	7.29135	612.398	3.57476
BkF	32572	B04	+/-	0	20251024	0	0	0	0	0	0	0	0	0	0	0	0	5.2585	6.81355	2.09805	6.82625	0.35635	5.50175	464.813	0.317585
BkF	32573	B04	+/-	0	20251024	0	0	0	0	0	0	0	0	0	0	0	0	4.7389	11.2815	8.1604	13.5951	10.8888	1.80145	675.292	0.103862
BkF	32574	B04	-/-	0	20251024	0	0	0	0	0	0	0	0	0	0	0	0	11.2847	37.4329	43.9784	36.6284	34.0616	25.8814	2259.74	0.306085
BkF	32575	B04	-/-	0	20251024	0	0	0	0	0	0	0	0	0	0	0	0	2.5529	18.3266	7.13645	25.1089	23.2207	13.8975	1106.87	0
BkF	32570	B05	+/+	0	20251024	0	0	0	0	0	0	0	0	0	0	0	0	0.96545	30.8881	18.0851	33.2759	28.8531	36.5701	1804.14	3.64139
BkF	32571	B05	-/-	0	20251024	0	0	0	0	0	0	0	0	0	0	0	0	0.9738	0.6094	3.5399	7.6234	1.9248	8.9921	240.979	5.26646
BkF	32572	B05	+/-	0	20251024	0	0	0	0	0	0	0	0	0	0	0	0	4.21975	2.0974	0.4221	0	0	0	144.913	0.703851
BkF	32573	B05	+/-	0	20251024	0	0	0	0	0	0	0	0	0	0	0	0	3.77045	14.2129	9.71075	11.1408	10.6465	2.90265	776.86	0.225915
BkF	32574	B05	+/-	0	20251024	0	0	0	0	0	0	0	0	0	0	0	0	1.86955	17.9231	0.63435	12.0951	0.4128	12.8561	604.118	0.369851
BkF	32575	B05	+/+	0	20251024	0	0	0	0	0	0	0	0	0	0	0	0	2.0171	1.1176	1.1741	2.6064	1.1282	4.19185	169.39	0.072
BkF	32570	B06	+/-	0	20251024	0	0	0	0	0	0	0	0	0	0	0	0	9.4814	19.6356	14.9093	12.9565	18.7584	15.1952	1172.26	1.50459
BkF	32571	B06	+/-	0	20251024	0	0	0	0	0	0	0	0	0	0	0	0	7.66755	9.36405	2.7253	5.32115	2.94005	6.12415	632.317	3.12364
BkF	32572	B06	+/+	0	20251024	0	0	0	0	0	0	0	0	0	0	0	0	3.4135	1.8647	0.1517	0.4556	0.1621	0	149.585	0.495564
BkF	32573	B06	-/-	0	20251024	0	0	0	0	0	0	0	0	0	0	0	0	6.58395	18.5653	3.9167	17.6199	5.6053	17.6553	1026.52	0.298138
BkF	32574	B06	+/+	0	20251024	0	0	0	0	0	0	0	0	0	0	0	0	0	0.4123	0	0	0	0	12.345	0.467617
BkF	32575	B06	-/-	0	20251024	0	0	0	0	0	0	0	0	0	0	0	0	6.7555	22.1387	27.6751	21.0598	25.5789	19.1429	1439.37	1.11624
BkF	32570	B07	+/-	40	20251024	0	0	0	0	0	0	0	0	0	0	0	0	0.0362	6.0831	16.1467	28.568	28.2671	26.0802	1058.61	3.05102
BkF	32571	B07	+/-	40	20251024	0	0	0	0	0	0	0	0	1	0	0	1	0	0	0	0	0	0	0	NA
BkF	32572	B07	+/+	40	20251024	0	0	0	0	0	0	0	0	0	0	0	0	1.2468	7.7847	1.2404	5.626	1.5989	3.0675	303.203	0.107372
BkF	32573	B07	+/-	40	20251024	0	0	0	0	0	0	0	0	1	0	0	1	0	0	0	0	0	0	0	NA
BkF	32574	B07	+/-	40	20251024	0	0	0	0	0	0	0	0	1	0	0	1	0	0	0	0	0	0	0	NA
BkF	32575	B07	+/+	40	20251024	0	0	0	1	0	0	0	0	0	0	0	1	0	0	0	0	0	0	0	NA
BkF	32570	B08	+/+	40	20251024	0	0	0	0	0	0	0	0	1	0	0	1	0	0	0	0	0	0	0	NA
BkF	32571	B08	+/+	40	20251024	0	0	0	0	0	0	0	0	0	0	0	0	0.1086	0.0144	0.1108	0.1243	0	0.8362	14.651	0.0418723
BkF	32572	B08	-/-	40	20251024	0	0	0	0	0	0	0	0	0	0	0	0	12.2627	6.1384	12.1056	3.29245	2.37055	2.56155	772.749	0.360032
BkF	32573	B08	+/+	40	20251024	0	1	0	1	0	0	0	0	1	0	0	1	0	0	0	0	0	0	0	NA
BkF	32574	B08	-/-	40	20251024	0	0	0	0	0	0	0	0	0	0	0	0	2.8387	3.58985	1.83455	11.4748	1.748	24.9408	574.757	1.42846
BkF	32575	B08	-/-	40	20251024	0	0	0	0	0	0	0	0	0	0	0	0	26.2086	9.06485	18.6939	5.02695	24.4936	1.7403	1128.58	0.0495106
BkF	32570	B09	-/-	40	20251024	1	NA	NA	NA	NA	NA	NA	NA	NA	NA	0	1	0	0	0	0	0	0	0	NA
BkF	32571	B09	+/-	40	20251024	0	0	0	0	0	0	0	0	1	0	0	1	0	0	0	0	0	0	0	NA
BkF	32572	B09	-/-	40	20251024	0	0	0	0	0	0	0	0	0	0	0	0	2.28765	20.8448	2.99895	30.9076	3.34885	34.8479	1176.94	0.811979
BkF	32573	B09	+/-	40	20251024	0	0	0	0	0	0	0	0	1	0	0	1	0	0	0	0	0	0	0	NA
BkF	32574	B09	-/-	40	20251024	1	NA	NA	NA	NA	NA	NA	NA	NA	NA	0	1	0	0	0	0	0	0	0	NA
BkF	32575	B09	+/-	40	20251024	0	0	0	0	0	0	0	0	0	0	0	0	4.41635	10.1587	0.709	6.3402	1.3831	3.8716	355.74	0
BkF	32570	B10	UNK	40	20251024	1	NA	NA	NA	NA	NA	NA	NA	NA	NA	0	1	0	0	0	0	0	0	0	NA
BkF	32571	B10	+/-	40	20251024	0	0	0	0	0	0	0	0	0	0	0	0	0	0	0.0102	0.0051	0.0342	0	6.256	0.0468085
BkF	32572	B10	+/-	40	20251024	0	0	0	0	0	0	0	0	1	0	0	1	0	0	0	0	0	0	0	NA
BkF	32573	B10	-/-	40	20251024	0	0	0	0	0	0	0	0	0	0	0	0	7.0988	2.4355	2.04885	25.916	7.0343	8.78765	761.29	5.06969
BkF	32574	B10	-/-	40	20251024	0	0	0	0	0	0	0	0	0	0	0	0	5.14995	10.2263	4.34025	5.348	3.74705	3.23515	562.182	0.400745
BkF	32575	B10	+/+	40	20251024	0	0	0	0	0	0	0	0	0	0	0	0	1.182	9.8696	0.7986	11.426	0.6264	9.2925	486.509	0
BkF	32570	B11	+/+	40	20251024	0	0	0	0	0	0	0	0	0	0	0	0	3.78305	3.1706	3.80555	38.3839	42.1174	38.0012	1318.3	3.64664
BkF	32571	B11	-/-	40	20251024	0	0	0	0	0	0	0	0	0	0	0	0	11.4653	12.6314	11.8362	13.6959	15.5091	11.8843	955.832	0.832457
BkF	32572	B11	+/-	40	20251024	0	0	0	0	0	0	0	0	0	0	0	0	0	0.0103	1.0745	1.10635	1.70875	1.1296	57.979	0.131564
BkF	32573	B11	+/-	40	20251024	0	0	0	0	0	0	0	0	1	0	0	1	0	0	0	0	0	0	0	NA
BkF	32574	B11	+/+	40	20251024	0	0	0	0	0	0	0	0	0	0	0	0	2.35345	7.0116	4.5819	3.0502	6.67195	10.525	493.04	0.333479
BkF	32575	B11	+/-	40	20251024	0	0	0	0	0	0	0	0	0	0	0	0	2.0098	19.9169	3.3408	13.5572	0.1975	10.5947	761.972	0
BkF	32570	B12	+/-	40	20251024	1	NA	NA	NA	NA	NA	NA	NA	NA	NA	0	1	0	0	0	0	0	0	0	NA
BkF	32571	B12	UNK	40	20251024	1	NA	NA	NA	NA	NA	NA	NA	NA	NA	0	1	0	0	0	0	0	0	0	NA
BkF	32572	B12	+/+	40	20251024	0	0	0	0	0	0	0	0	0	0	0	0	7.43225	5.36905	3.4193	3.7508	1.3895	0	410.689	0.741447
BkF	32573	B12	+/-	40	20251024	0	0	0	0	0	0	0	0	1	0	0	1	0	0	0	0	0	0	0	NA
BkF	32574	B12	+/+	40	20251024	0	1	0	0	0	0	0	0	0	0	0	1	0	0	0	0	0	0	0	NA
BkF	32575	B12	-/-	40	20251024	0	0	0	0	0	0	0	0	0	0	0	0	42.7573	53.9504	48.551	53.1495	53.316	42.0944	3508.14	2.15517
BkF	32570	C01	+/+	0	20251024	0	0	0	0	0	0	0	0	0	0	0	0	13.8562	53.5791	8.9824	15.1079	13.7954	16.2892	1520.48	1.00607
BkF	32571	C01	+/-	0	20251024	0	0	0	0	0	0	0	0	0	0	0	0	8.5769	24.2958	12.7099	24.7805	16.5977	15.9266	1522.26	1.77274
BkF	32572	C01	+/-	0	20251024	0	0	0	0	0	0	0	0	0	0	0	0	13.0232	13.078	6.4865	10.3457	8.46875	10.415	800.458	3.66459
BkF	32573	C01	+/-	0	20251024	0	0	0	0	0	0	0	0	0	0	0	0	21.1509	22.808	8.56785	19.793	7.2439	37.5524	1583.25	0.0346915
BkF	32574	C01	+/-	0	20251024	0	0	0	0	0	0	0	0	0	0	0	0	0.5872	4.3126	0	4.2313	4.03375	3.44815	196.72	0.0281915
BkF	32575	C01	-/-	0	20251024	0	0	0	0	0	0	0	0	0	0	0	0	2.1905	1.6073	0.4094	0.2468	0.5004	0.9966	65.806	0.115181
BkF	32570	C02	+/-	0	20251024	0	0	0	0	0	0	0	0	0	0	0	0	9.5063	20.1032	8.52805	11.8485	8.48565	12.4027	1018.35	1.17645
BkF	32571	C02	+/+	0	20251024	0	0	0	0	0	0	0	0	0	0	0	0	12.9737	23.9969	15.2978	13.5251	18.9555	13.5012	1328.58	1.57619
BkF	32572	C02	+/-	0	20251024	0	0	0	0	0	0	0	0	0	0	0	0	0.8065	1.5228	0.80455	1.36555	0.2465	0.9974	68.165	1.04087
BkF	32573	C02	+/+	0	20251024	0	0	0	0	0	0	0	0	0	0	0	0	4.55395	1.9895	8.32975	4.9416	3.98285	24.6911	751.388	0.0265532
BkF	32574	C02	+/+	0	20251024	0	0	0	0	0	0	0	0	0	0	0	0	1.4291	25.9112	0.5651	23.648	0.7754	18.4907	1008.03	0.0806489
BkF	32575	C02	-/-	0	20251024	0	0	0	0	0	0	0	0	0	0	0	0	35.0584	33.8416	20.8344	33.9691	31.0514	27.7908	2548.05	1.4078
BkF	32570	C03	-/-	0	20251024	0	0	0	0	0	0	0	0	0	0	0	0	9.34845	18.0893	20.0212	31.1938	28.0227	21.8529	1779.84	2.20383
BkF	32571	C03	+/-	0	20251024	0	0	0	0	0	0	0	0	0	0	0	0	7.16745	15.4748	2.91805	15.0094	0.2537	15.9739	872.094	3.88136
BkF	32572	C03	-/-	0	20251024	0	0	0	0	0	0	0	0	0	0	0	0	12.7792	19.1441	10.8175	11.7802	14.2597	10.0199	954.027	1.36594
BkF	32573	C03	+/-	0	20251024	0	0	0	0	0	0	0	0	0	0	0	0	1.3772	16.1452	3.63385	10.3803	0.5162	7.2357	626.761	0.099
BkF	32574	C03	+/-	0	20251024	0	0	0	0	0	0	0	0	0	0	0	0	0.42465	0.8636	0	0.4743	0	1.1501	83.445	0.0526809
BkF	32575	C03	-/-	0	20251024	0	0	0	0	0	0	0	0	0	0	0	0	2.5848	1.4166	2.18105	2.58175	3.7308	1.9293	199.075	0.14933
BkF	32570	C04	+/+	0	20251024	0	0	0	0	0	0	0	0	0	0	0	0	2.42415	1.5333	7.5153	118.929	127.114	125.506	3906.79	6.8635
BkF	32571	C04	-/-	0	20251024	0	0	0	0	0	0	0	0	0	0	0	0	0.938	1.76035	5.42205	3.2939	1.9612	23.1967	447.251	3.10372
BkF	32572	C04	+/+	0	20251024	0	0	0	0	0	0	0	0	0	0	0	0	0.6547	3.5068	2.40005	5.49615	1.0194	6.22095	262.657	0.248681
BkF	32573	C04	+/-	0	20251024	0	0	0	0	0	0	0	0	0	0	0	0	1.8181	16.0924	1.2003	5.9678	14.6128	3.65285	643.819	0.114213
BkF	32574	C04	+/-	0	20251024	0	0	0	0	0	0	0	0	0	0	0	0	0.0565	4.9352	0.1431	2.436	0.341	2.1442	277.963	0.0939574
BkF	32575	C04	-/-	0	20251024	0	0	0	0	0	0	0	0	0	0	0	0	0.7332	4.8822	0.0404	2.7991	0.305	6.9155	240.168	0.0466596
BkF	32570	C05	+/-	0	20251024	0	0	0	0	0	0	0	0	0	0	0	0	4.3302	12.6744	5.5709	57.3836	53.458	55.4057	2022.16	3.85115
BkF	32571	C05	-/-	0	20251024	0	0	0	0	0	0	0	0	0	0	0	0	6.23805	2.3612	2.15475	3.6729	18.7113	2.29075	527.961	3.38434
BkF	32572	C05	+/-	0	20251024	0	0	0	0	0	0	0	0	0	0	0	0	0.3055	0.7875	2.2358	0.101	0.6476	0.396	70.02	0.440128
BkF	32573	C05	+/-	0	20251024	0	0	0	0	0	0	0	0	0	0	0	0	6.79605	26.4048	7.35465	24.6004	10.878	18.0084	1220.74	0.553021
BkF	32574	C05	+/-	0	20251024	0	0	0	0	0	0	0	0	0	0	0	0	4.25375	6.51025	1.82285	3.53845	1.7629	1.7153	313.151	0.133277
BkF	32575	C05	+/+	0	20251024	0	0	0	0	0	0	0	0	0	0	0	0	1.9936	2.8349	0.2087	1.3342	0	1.2837	174.369	0
BkF	32570	C06	+/-	0	20251024	0	0	0	0	0	0	0	0	0	0	0	0	10.3786	21.3448	7.17445	72.3238	72.1263	69.5536	2952.48	4.83441
BkF	32571	C06	-/-	0	20251024	0	0	0	0	0	0	0	0	0	0	0	0	15.6367	43.6089	24.1396	30.2399	18.3037	21.5119	1980.04	2.10049
BkF	32572	C06	+/-	0	20251024	0	0	0	0	0	0	0	0	0	0	0	0	0.4346	3.1565	0.2498	1.5614	0	0.3005	120.489	0.0600426
BkF	32573	C06	+/-	0	20251024	0	0	0	0	0	0	0	0	0	0	0	0	9.90115	9.1518	13.9582	6.0962	6.9131	8.6367	809.337	0.274798
BkF	32574	C06	+/-	0	20251024	0	0	0	0	0	0	0	0	0	0	0	0	0.1843	7.3564	0.045	4.9819	0.2742	7.33985	271.64	0.2025
BkF	32575	C06	+/-	0	20251024	0	0	0	0	0	0	0	0	0	0	0	0	0.1422	1.3054	0.1397	3.6247	0.4012	4.16	134.263	0.0372234
BkF	32570	C07	+/-	40	20251024	0	0	0	0	0	0	0	0	0	0	0	0	2.19705	5.7052	2.93875	28.0103	25.5229	26.89	1132.7	1.92451
BkF	32571	C07	+/-	40	20251024	0	0	0	0	0	0	0	0	1	0	0	1	0	0	0	0	0	0	0	NA
BkF	32572	C07	+/-	40	20251024	0	0	0	0	0	0	0	0	1	0	0	1	0	0	0	0	0	0	0	NA
BkF	32573	C07	+/-	40	20251024	0	0	0	0	0	0	0	0	0	0	0	0	3.7165	43.6873	7.114	35.9932	3.5499	27.2878	1536.27	0.874096
BkF	32574	C07	+/+	40	20251024	0	0	0	0	0	0	0	0	1	0	0	1	0	0	0	0	0	0	0	NA
BkF	32575	C07	+/-	40	20251024	0	0	0	0	0	0	0	0	0	0	0	0	4.33325	7.7485	1.6992	3.6884	2.0181	4.699	377.648	0.108447
BkF	32570	C08	-/-	40	20251024	1	NA	NA	NA	NA	NA	NA	NA	NA	NA	0	1	0	0	0	0	0	0	0	NA
BkF	32571	C08	+/-	40	20251024	0	0	0	0	0	0	0	0	0	0	0	0	1.0727	4.0351	0.5299	0	0.9593	21.1889	297.938	3.45182
BkF	32572	C08	+/-	40	20251024	0	0	0	0	0	0	0	0	0	0	0	0	1.4987	10.4891	0.7226	10.8215	0.80055	9.3867	479.197	0.117191
BkF	32573	C08	-/-	40	20251024	0	0	0	0	0	0	0	0	0	0	0	0	31.5859	44.9049	45.4578	39.4645	10.7096	9.05745	2502.29	2.43563
BkF	32574	C08	+/-	40	20251024	0	0	0	0	0	0	0	0	0	0	0	0	2.55445	9.3778	0.4239	0.1377	2.4422	8.6462	395.481	0.735309
BkF	32575	C08	+/+	40	20251024	0	0	0	0	0	0	0	0	0	0	0	0	10.9655	35.1591	49.4316	33.6695	42.6044	8.8261	2008.76	2.63109
BkF	32570	C09	+/-	40	20251024	1	NA	NA	NA	NA	NA	NA	NA	NA	NA	0	1	0	0	0	0	0	0	0	NA
BkF	32571	C09	+/-	40	20251024	0	0	0	0	0	0	0	0	0	0	0	0	0.62755	0.401	0.8932	0.1798	0.1714	0.0558	32.393	0.0294149
BkF	32572	C09	+/-	40	20251024	0	0	0	0	0	0	0	0	0	0	0	0	6.0459	7.016	5.2858	10.8371	6.5277	4.7206	601.263	1.49345
BkF	32573	C09	+/-	40	20251024	0	0	0	0	0	0	0	0	0	0	0	0	18.0204	13.1876	14.1631	10.2953	10.1935	10.8818	902.004	2.53013
BkF	32574	C09	-/-	40	20251024	0	0	0	0	0	0	0	0	0	0	0	0	3.0076	10.5906	0.9058	2.9897	0.8113	1.1659	420.494	0.698447
BkF	32575	C09	+/+	40	20251024	0	0	0	0	0	0	0	0	0	0	0	0	2.00495	17.4504	1.6724	18.9885	1.7282	4.8938	657.366	0.0736064
BkF	32570	C10	-/-	40	20251024	1	NA	NA	NA	NA	NA	NA	NA	NA	NA	0	1	0	0	0	0	0	0	0	NA
BkF	32571	C10	+/-	40	20251024	0	0	0	0	0	0	0	0	0	0	0	0	4.146	10.235	6.53245	4.96515	0.24325	0.0114	313.638	5.01953
BkF	32572	C10	-/-	40	20251024	0	0	0	0	0	0	0	0	1	0	0	1	0	0	0	0	0	0	0	NA
BkF	32573	C10	+/-	40	20251024	0	0	0	0	0	0	0	0	0	0	0	0	14.9852	38.708	10.443	36.6959	8.6584	32.1036	1862.3	6.0055
BkF	32574	C10	-/-	40	20251024	0	0	0	0	0	0	0	0	0	0	0	0	5.14915	35.4818	18.6164	5.9248	26.8616	5.34195	1082.67	0.120926
BkF	32575	C10	+/-	40	20251024	0	0	0	0	0	0	0	0	1	0	0	1	0	0	0	0	0	0	0	NA
BkF	32570	C11	+/-	40	20251024	1	NA	NA	NA	NA	NA	NA	NA	NA	NA	0	1	0	0	0	0	0	0	0	NA
BkF	32571	C11	+/-	40	20251024	0	0	0	0	0	0	0	0	0	0	0	0	0	0	0	0	0	0	13.236	0.289138
BkF	32572	C11	+/-	40	20251024	0	0	0	0	0	0	0	0	0	0	0	0	0.9415	0.352	0.0892	0.3518	0.7807	1.4035	81.122	1.25603
BkF	32573	C11	+/-	40	20251024	0	0	0	0	0	0	0	0	1	1	0	1	0	0	0	0	0	0	0	NA
BkF	32574	C11	+/-	40	20251024	0	0	0	0	0	0	0	0	1	0	0	1	0	0	0	0	0	0	0	NA
BkF	32575	C11	+/-	40	20251024	0	1	0	1	0	0	1	0	0	1	0	1	0	0	0	0	0	0	0	NA
BkF	32570	C12	UNK	40	20251024	1	NA	NA	NA	NA	NA	NA	NA	NA	NA	0	1	0	0	0	0	0	0	0	NA
BkF	32571	C12	+/-	40	20251024	1	NA	NA	NA	NA	NA	NA	NA	NA	NA	0	1	0	0	0	0	0	0	0	NA
BkF	32572	C12	-/-	40	20251024	0	0	0	0	0	0	0	0	0	0	0	0	13.5462	6.79305	14.6924	41.3044	22.4273	41.996	1686.56	5.13064
BkF	32573	C12	-/-	40	20251024	0	0	0	0	0	0	0	0	0	0	0	0	1.1424	0.8824	3.1618	1.2309	12.6398	2.4508	259.475	2.63105
BkF	32574	C12	+/+	40	20251024	0	0	0	0	0	0	0	0	0	0	0	0	10.5968	13.0971	19.5473	12.0584	11.2736	13.3742	1146.8	0.180213
BkF	32575	C12	-/-	40	20251024	0	0	0	1	0	0	0	0	0	0	0	1	0	0	0	0	0	0	0	NA
BkF	32570	D01	+/-	0	20251024	0	0	0	0	0	0	0	0	0	0	0	0	8.60215	23.6346	16.4741	4.32555	5.0508	5.3768	983.259	0.745628
BkF	32571	D01	+/-	0	20251024	0	0	0	0	0	0	0	0	0	0	0	0	3.8171	22.8373	3.64065	19.9098	1.2584	13.4359	994.788	2.83261
BkF	32572	D01	UNK	0	20251024	1	NA	NA	NA	NA	NA	NA	NA	NA	NA	0	1	0	0	0	0	0	0	0	NA
BkF	32573	D01	+/-	0	20251024	0	0	0	0	0	0	0	0	0	0	0	0	23.1371	48.7535	31.4973	44.9128	24.3848	50.8895	2953.71	0.0365
BkF	32574	D01	+/-	0	20251024	0	0	0	0	0	0	0	0	0	0	0	0	4.0086	20.7521	0.4614	15.3001	1.5097	15.9237	829.094	0.0549149
BkF	32575	D01	+/+	0	20251024	0	1	0	1	0	0	0	0	0	0	0	1	0	0	0	0	0	0	0	NA
BkF	32570	D02	+/-	0	20251024	0	0	0	0	0	0	0	0	0	0	1	1	7.94095	8.4435	14.2114	19.0323	17.9904	19.6475	1016.41	1.29234
BkF	32571	D02	-/-	0	20251024	0	0	0	0	0	0	0	0	0	0	0	0	11.8906	22.9351	25.8825	22.8953	24.3609	14.0079	1444.87	6.04643
BkF	32572	D02	-/-	0	20251024	0	0	0	0	0	0	0	0	0	0	0	0	2.574	4.227	8.454	4.046	2.54985	5.06455	481.658	1.11856
BkF	32573	D02	+/+	0	20251024	0	0	0	0	0	0	0	0	0	0	0	0	2.12535	19.5369	13.0527	14.4628	0.3185	16.801	1032.86	0.0925745
BkF	32574	D02	+/-	0	20251024	0	0	0	0	0	0	0	0	0	0	0	0	0.0761	7.5209	3.7084	1.9551	0.0158	3.0016	269.682	0.0746277
BkF	32575	D02	+/-	0	20251024	0	0	0	0	0	0	0	0	0	0	0	0	1.50075	12.3876	1.35295	6.50555	0.38825	1.77415	440.261	0.0214574
BkF	32570	D03	-/-	0	20251024	0	0	0	0	0	0	0	0	0	0	0	0	21.5401	5.22545	32.2171	29.405	30.9047	33.2647	1960.64	1.9594
BkF	32571	D03	-/-	0	20251024	0	0	0	0	0	0	0	0	0	0	0	0	4.04115	10.6359	8.35075	8.5907	8.80205	15.3837	731.575	10.5857
BkF	32572	D03	+/-	0	20251024	0	0	0	0	0	0	0	0	0	0	0	0	1.8302	0.6233	0.309	0.9634	0	0.9787	68.396	0.00454255
BkF	32573	D03	-/-	0	20251024	0	0	0	0	0	0	0	0	0	0	0	0	32.7279	38.7152	43.3978	34.6541	3.3465	0.4562	1840.21	0.0380319
BkF	32574	D03	+/-	0	20251024	0	0	0	0	0	0	0	0	0	0	0	0	0	1.0718	0	0.2861	0	0.305	40.317	0.0964894
BkF	32575	D03	+/-	0	20251024	0	0	0	0	0	0	0	0	0	0	0	0	0	0.329	0	0	0	0.0567	8.634	0.0265957
BkF	32570	D04	-/-	0	20251024	0	0	0	0	0	0	0	0	0	0	0	0	3.82065	1.92785	8.0489	17.8378	19.5206	15.2456	972.153	1.59739
BkF	32571	D04	+/+	0	20251024	0	0	0	0	0	0	0	0	0	0	0	0	2.126	8.22695	0.20175	2.831	0.419	4.0099	302.98	3.51414
BkF	32572	D04	+/+	0	20251024	0	0	0	0	0	0	0	0	0	0	0	0	1.4603	1.5976	0.8616	1.9283	2.3876	2.6217	137.938	0.0638404
BkF	32573	D04	+/-	0	20251024	0	0	0	0	0	0	0	0	0	0	0	0	7.25105	4.54275	5.72465	0.1144	1.5812	9.3376	556.728	0.124809
BkF	32574	D04	+/-	0	20251024	0	0	0	0	0	0	0	0	0	0	0	0	0	2.1999	0	0.2747	0	0.5219	30.945	0.126638
BkF	32575	D04	UNK	0	20251024	1	NA	NA	NA	NA	NA	NA	NA	NA	NA	1	1	0	0	0	0	0	0	0	NA
BkF	32570	D05	-/-	0	20251024	0	0	0	0	0	0	0	0	0	0	1	1	12.5825	39.9443	45.5116	23.9061	25.7469	20.5164	2111.33	1.75501
BkF	32571	D05	-/-	0	20251024	0	0	0	0	0	0	0	0	0	0	0	0	7.93175	4.5964	7.43005	0.6957	11.1695	1.26935	369.141	1.64828
BkF	32572	D05	+/-	0	20251024	0	0	0	0	0	0	0	0	0	0	0	0	0.3858	1.20315	1.19395	1.6561	0.1563	0.6494	68.648	0.0811277
BkF	32573	D05	+/+	0	20251024	0	0	0	0	0	0	0	0	0	0	0	0	9.8232	13.0327	9.2654	8.2505	0.9683	3.6413	646.977	0.0958298
BkF	32574	D05	+/+	0	20251024	0	0	0	0	0	0	0	0	0	0	0	0	0.5803	0.1822	0.4581	1.6954	0.2571	0.1671	44.802	0.278223
BkF	32575	D05	+/-	0	20251024	0	0	0	0	0	0	0	0	0	0	0	0	0.6632	1.0799	0	0	0.1114	0.1095	41.051	0
BkF	32570	D06	+/-	0	20251024	0	0	0	0	0	0	0	0	0	0	1	1	0.0485	0.1526	2.2092	36.1473	40.2773	37.6234	1252.26	2.25577
BkF	32571	D06	-/-	0	20251024	0	0	0	0	0	0	0	0	0	0	0	0	5.08055	27.9949	33.0581	28.077	29.5147	28.8039	2099.07	2.08186
BkF	32572	D06	+/-	0	20251024	0	0	0	0	0	0	0	0	0	0	0	0	0.7239	1.1269	3.2344	4.0176	0.7718	1.4213	197.187	0.139819
BkF	32573	D06	+/+	0	20251024	0	0	0	0	0	0	0	0	0	0	0	0	7.0263	22.9502	11.8783	23.802	8.6833	23.6707	1152.4	0.227362
BkF	32574	D06	+/-	0	20251024	0	0	0	0	0	0	0	0	0	0	0	0	0.4752	4.5445	0.0583	1.1222	0.2553	0.4204	171.892	0.23784
BkF	32575	D06	+/+	0	20251024	0	0	0	0	0	0	0	0	0	0	0	0	0.1421	0.50445	0.29095	0	1.9147	0	50.111	0
BkF	32570	D07	+/-	40	20251024	0	0	0	0	0	0	0	0	0	0	0	0	0.7816	7.8749	6.6928	43.2247	40.4697	43.0637	1428.93	2.24153
BkF	32571	D07	-/-	40	20251024	0	0	0	0	0	0	0	0	0	0	0	0	7.42335	24.9831	1.895	13.0091	20.8753	2.083	1000.91	0.529553
BkF	32572	D07	+/-	40	20251024	0	0	0	0	0	0	0	0	0	0	0	0	2.37735	20.734	3.14505	17.5916	6.03745	13.5296	890.271	0.154074
BkF	32573	D07	-/-	40	20251024	0	0	0	0	0	0	0	0	0	0	0	0	39.7863	35.1579	54.27	37.5082	57.6116	35.26	3443.41	1.38413
BkF	32574	D07	+/-	40	20251024	0	0	0	0	0	0	0	0	0	0	0	0	95.5924	40.7102	11.3124	16.7431	3.62785	13.9148	2253.2	0.331351
BkF	32575	D07	-/-	40	20251024	0	0	0	1	0	0	0	0	0	0	0	1	0	0	0	0	0	0	0	NA
BkF	32570	D08	+/-	40	20251024	0	0	0	0	0	0	0	0	1	0	0	1	0	0	0	0	0	0	0	NA
BkF	32571	D08	+/+	40	20251024	0	1	0	1	0	0	0	0	0	0	0	1	0	0	0	0	0	0	0	NA
BkF	32572	D08	+/+	40	20251024	0	0	0	0	0	0	0	0	1	0	0	1	0	0	0	0	0	0	0	NA
BkF	32573	D08	+/-	40	20251024	0	0	0	1	0	0	0	0	0	0	0	1	0	0	0	0	0	0	0	NA
BkF	32574	D08	+/+	40	20251024	0	0	0	0	0	0	0	0	0	0	0	0	1.71705	0.76355	1.01435	0	0.3223	0.0112	106.607	0.45684
BkF	32575	D08	-/-	40	20251024	0	0	0	0	0	0	0	0	1	0	0	1	0	0	0	0	0	0	0	NA
BkF	32570	D09	+/+	40	20251024	0	0	0	0	0	0	0	0	0	0	0	0	7.08895	8.775	7.82775	32.6965	27.0616	35.1018	1345.74	2.79249
BkF	32571	D09	+/-	40	20251024	0	0	0	0	0	0	0	0	0	0	0	0	10.587	12.7757	2.9164	1.1673	1.2709	0.3224	420.864	3.16069
BkF	32572	D09	+/-	40	20251024	0	0	0	0	0	0	0	0	0	0	0	0	14.2036	6.0978	16.3225	1.56815	14.5463	1.71125	752.345	0.835096
BkF	32573	D09	+/-	40	20251024	0	0	0	0	0	0	0	0	1	0	0	1	0	0	0	0	0	0	0	NA
BkF	32574	D09	-/-	40	20251024	0	0	0	0	0	0	0	0	0	0	0	0	51.0297	36.4773	24.9222	1.0113	20.3506	3.70645	2381.08	0.374223
BkF	32575	D09	+/+	40	20251024	0	0	0	0	0	0	0	0	1	0	0	1	0	0	0	0	0	0	0	NA
BkF	32570	D10	+/-	40	20251024	0	0	0	0	0	0	0	0	0	0	0	0	0.3977	0.1062	5.78805	48.5348	50.0852	56.0059	1629.18	4.01509
BkF	32571	D10	+/-	40	20251024	0	0	0	0	0	0	0	0	0	0	0	0	7.12635	9.06515	15.9248	0.8976	9.1906	7.746	883.868	0.916457
BkF	32572	D10	+/-	40	20251024	0	0	0	1	0	0	0	0	1	0	0	1	0	0	0	0	0	0	0	NA
BkF	32573	D10	-/-	40	20251024	0	0	0	0	0	0	0	0	0	0	0	0	57.6048	59.0575	75.4844	63.582	69.7201	49.9141	4962.44	6.47784
BkF	32574	D10	+/-	40	20251024	0	0	0	0	0	0	0	0	1	0	0	1	0	0	0	0	0	0	0	NA
BkF	32575	D10	+/-	40	20251024	0	0	0	0	0	0	0	0	0	0	0	0	3.5127	11.9078	2.7724	0.3467	1.2229	0.9057	462.023	0.0254681
BkF	32570	D11	+/-	40	20251024	0	0	0	0	0	0	0	0	1	0	0	1	0	0	0	0	0	0	0	NA
BkF	32571	D11	+/-	40	20251024	0	0	0	0	0	0	0	0	1	0	0	1	0	0	0	0	0	0	0	NA
BkF	32572	D11	+/+	40	20251024	0	0	0	1	0	0	0	0	1	0	0	1	0	0	0	0	0	0	0	NA
BkF	32573	D11	+/-	40	20251024	0	0	0	0	0	0	0	0	0	0	0	0	2.31555	43.6646	10.5826	44.7864	16.0232	49.017	2121.91	10.1273
BkF	32574	D11	+/+	40	20251024	0	0	0	1	0	0	0	0	0	0	0	1	0	0	0	0	0	0	0	NA
BkF	32575	D11	+/-	40	20251024	0	0	0	0	0	0	0	0	1	0	0	1	0	0	0	0	0	0	0	NA
BkF	32570	D12	UNK	40	20251024	1	NA	NA	NA	NA	NA	NA	NA	NA	NA	0	1	0	0	0	0	0	0	0	NA
BkF	32571	D12	+/-	40	20251024	0	0	0	0	0	0	0	0	0	0	0	0	2.75985	10.2863	5.2767	3.4188	0	2.0098	483.843	0.210032
BkF	32572	D12	+/+	40	20251024	1	NA	NA	NA	NA	NA	NA	NA	NA	NA	0	1	0	0	0	0	0	0	0	NA
BkF	32573	D12	+/-	40	20251024	0	0	0	0	0	0	0	0	0	0	0	0	11.2967	2.2559	5.70705	1.89015	5.4896	0.9066	442.947	5.76284
BkF	32574	D12	+/-	40	20251024	1	NA	NA	NA	NA	NA	NA	NA	NA	NA	0	1	0	0	0	0	0	0	0	NA
BkF	32575	D12	+/+	40	20251024	0	0	0	0	0	0	0	0	1	0	0	1	0	0	0	0	0	0	0	NA
BkF	32570	E01	+/-	0	20251024	0	0	0	0	0	0	0	0	0	0	0	0	4.07605	23.8525	11.5588	13.64	15.0341	13.6844	1234.31	0.741734
BkF	32571	E01	+/-	0	20251024	0	0	0	0	0	0	0	0	0	0	0	0	4.9474	10.6245	3.9214	33.8757	3.06135	3.18375	715.886	4.12011
BkF	32572	E01	-/-	0	20251024	0	0	0	0	0	0	0	0	0	0	0	0	4.6381	25.8352	16.3724	35.0542	37.8718	34.565	1663.14	4.99262
BkF	32573	E01	+/+	0	20251024	0	0	0	0	0	0	0	0	0	0	0	0	5.30695	28.7047	13.3864	22.7403	14.2563	31.0286	1494.14	0.0265532
BkF	32574	E01	-/-	0	20251024	0	0	0	0	0	0	0	0	0	0	0	0	9.958	16.741	18.8005	26.5235	4.6933	22.469	1195.04	0.126787
BkF	32575	E01	+/-	0	20251024	0	0	0	0	0	0	0	0	0	0	0	0	0.1601	6.2526	0.1275	0.043	0.0513	0.2967	196.13	0.00107447
BkF	32570	E02	+/-	0	20251024	0	0	0	0	0	0	0	0	0	0	0	0	24.3482	20.2219	5.96635	14.1371	14.7946	13.9693	1186.34	1.03765
BkF	32571	E02	+/-	0	20251024	0	0	0	0	0	0	0	0	0	0	0	0	1.386	10.2933	6.2237	5.03655	3.1834	2.08365	307.292	5.8306
BkF	32572	E02	+/-	0	20251024	0	0	0	0	0	0	0	0	0	0	0	0	0.3494	4.8	1.5417	1.0673	0	0	184.724	0.0685426
BkF	32573	E02	+/-	0	20251024	0	0	0	0	0	0	0	0	0	0	0	0	3.3296	15.7096	7.34005	10.2533	8.6068	16.7746	944.186	0.0538511
BkF	32574	E02	-/-	0	20251024	0	0	0	0	0	0	0	0	0	0	0	0	2.0334	18.5048	29.2055	20.3545	25.3469	25.7992	1366.11	0.173851
BkF	32575	E02	+/-	0	20251024	0	0	0	0	0	0	0	0	0	0	0	0	0	0	0	0.2185	0.15155	0.21495	8.113	0.0224894
BkF	32570	E03	+/-	0	20251024	0	0	0	0	0	0	0	0	0	0	0	0	0.2152	5.2195	1.52065	8.7398	10.1641	9.4675	637.022	1.12522
BkF	32571	E03	+/-	0	20251024	0	0	0	0	0	0	0	0	0	0	0	0	1.6316	42.2287	4.15795	26.5175	22.8736	30.2494	1745.79	11.0384
BkF	32572	E03	-/-	0	20251024	0	0	0	0	0	0	0	0	0	0	0	0	4.58145	2.1626	0.256	1.4799	3.33705	1.04095	341.826	0.74367
BkF	32573	E03	+/-	0	20251024	0	0	0	0	0	0	0	0	0	0	0	0	13.7561	12.8883	3.11205	24.0188	1.4743	20.2634	841.276	0.0717766
BkF	32574	E03	+/-	0	20251024	0	0	0	0	0	0	0	0	0	0	0	0	0	1.5394	0	0.7463	0	0	34.186	0.0596383
BkF	32575	E03	+/-	0	20251024	0	0	0	0	0	0	0	0	0	0	0	0	0	1.4832	0	1.5161	0.4081	2.7271	102.992	0
BkF	32570	E04	+/-	0	20251024	0	0	0	0	0	0	0	0	0	0	0	0	5.56145	18.2813	15.7906	40.2833	37.3069	43.2749	1880.08	2.19064
BkF	32571	E04	+/-	0	20251024	0	0	0	0	0	0	0	0	0	0	0	0	0.50715	9.0234	5.6706	3.0129	0.0665	2.5537	416.136	6.50942
BkF	32572	E04	+/+	0	20251024	0	0	0	0	0	0	0	0	0	0	0	0	0.1349	0.1838	0.5319	0	0	0.3031	29.797	0.144138
BkF	32573	E04	-/-	0	20251024	0	0	0	0	0	0	0	0	0	0	0	0	2.9205	8.1108	4.3479	1.5579	4.73735	9.3318	368.525	0.061
BkF	32574	E04	+/+	0	20251024	0	0	0	0	0	0	0	0	0	0	0	0	0	0	0	0	0	0	15.813	0.0596702
BkF	32575	E04	+/+	0	20251024	0	0	0	0	0	0	0	0	0	0	0	0	0.382	0	0	0.2472	0	0	13.547	0
BkF	32570	E05	+/-	0	20251024	0	0	0	0	0	0	0	0	0	0	0	0	1.1001	9.7513	2.70775	46.1951	47.5559	51.8457	1737.78	3.23327
BkF	32571	E05	+/-	0	20251024	0	0	0	0	0	0	0	0	0	0	0	0	0.12645	1.3262	0.1584	0.30435	0.02985	0.2552	70.271	3.05183
BkF	32572	E05	+/-	0	20251024	0	0	0	0	0	0	0	0	0	0	0	0	0	0.3918	0	0	0.1552	0.1741	16.984	0
BkF	32573	E05	-/-	0	20251024	0	0	0	0	0	0	0	0	0	0	0	0	14.8868	40.8106	10.623	2.3113	5.93905	2.5473	1553.03	0.395117
BkF	32574	E05	+/-	0	20251024	0	0	0	0	0	0	0	0	0	0	0	0	0.0933	2.4641	0.3449	1.764	0.0403	0.7373	138.887	0.148809
BkF	32575	E05	-/-	0	20251024	0	0	0	0	0	0	0	0	0	0	0	0	10.2498	26.5148	14.5342	26.2518	10.4934	22.3837	1470.6	0.517468
BkF	32570	E06	UNK	0	20251024	1	NA	NA	NA	NA	NA	NA	NA	NA	NA	1	1	0	0	0	0	0	0	0	NA
BkF	32571	E06	+/+	0	20251024	0	0	0	0	0	0	0	0	0	0	0	0	0.2475	5.381	0.9282	0	0	2.9409	386.013	2.19583
BkF	32572	E06	+/+	0	20251024	0	0	0	0	0	0	0	0	0	0	0	0	0	0.5953	0.4149	2.956	0.4172	4.5986	174.592	0.0305638
BkF	32573	E06	+/-	0	20251024	0	0	0	0	0	0	0	0	0	0	0	0	12.2084	8.58135	6.3331	8.14205	0.6041	8.5857	516.267	0.364819
BkF	32574	E06	-/-	0	20251024	0	0	0	0	0	0	0	0	0	0	0	0	0.5629	1.1284	1.0312	0.3516	1.1242	1.3447	82.788	0.22916
BkF	32575	E06	+/+	0	20251024	0	0	0	0	0	0	0	0	0	0	0	0	0.1465	0.3463	0	0.2805	0	0	24.437	0
BkF	32570	E07	+/-	40	20251024	0	0	0	0	0	0	0	0	0	0	1	1	3.52435	0.0583	2.8566	19.6733	20.7951	28.4287	929.51	1.9537
BkF	32571	E07	-/-	40	20251024	0	0	0	0	0	0	0	0	0	0	0	0	7.3692	5.7487	7.25	6.57925	2.69325	8.27165	510.215	9.34252
BkF	32572	E07	+/+	40	20251024	0	0	0	0	0	0	0	0	0	0	0	0	0.67335	1.7469	1.2204	0.3094	0	0.1466	159.382	0
BkF	32573	E07	+/+	40	20251024	0	0	0	0	0	0	0	0	0	0	0	0	12.2691	7.79565	8.50765	5.04495	7.64205	4.0321	920.706	0.353287
BkF	32574	E07	+/-	40	20251024	0	0	0	0	0	0	0	0	1	0	0	1	0	0	0	0	0	0	0	NA
BkF	32575	E07	+/+	40	20251024	0	0	0	0	0	0	0	0	0	0	0	0	0.2164	6.1804	0	3.9684	0.1377	5.86405	195.697	0
BkF	32570	E08	+/-	40	20251024	0	0	0	0	0	0	0	0	1	0	0	1	0	0	0	0	0	0	0	NA
BkF	32571	E08	+/-	40	20251024	0	0	0	0	0	0	0	0	1	0	0	1	0	0	0	0	0	0	0	NA
BkF	32572	E08	+/+	40	20251024	0	0	0	0	0	0	0	0	1	0	0	1	0	0	0	0	0	0	0	NA
BkF	32573	E08	+/-	40	20251024	0	1	0	1	0	0	0	0	1	0	0	1	0	0	0	0	0	0	0	NA
BkF	32574	E08	+/-	40	20251024	0	0	0	0	0	0	0	0	0	0	0	0	2.42705	0	1.4869	1.5826	0.919	0.8609	113.985	0.165479
BkF	32575	E08	+/+	40	20251024	0	0	0	0	0	0	0	0	0	0	0	0	1.74675	11.0208	2.50215	0.0933	3.361	0.0101	420.408	0.126649
BkF	32570	E09	-/-	40	20251024	1	NA	NA	NA	NA	NA	NA	NA	NA	NA	0	1	0	0	0	0	0	0	0	NA
BkF	32571	E09	+/-	40	20251024	0	1	0	0	0	0	0	0	0	0	0	1	0	0	0	0	0	0	0	NA
BkF	32572	E09	+/+	40	20251024	0	0	0	0	0	0	0	0	0	0	0	0	1.56965	0.9378	0.921	2.4641	0.51525	2.563	345.49	0.284585
BkF	32573	E09	+/-	40	20251024	0	0	0	0	0	0	0	0	0	0	0	0	21.6415	46.0978	3.91375	48.6758	8.4597	7.4797	2046.95	3.88214
BkF	32574	E09	-/-	40	20251024	1	NA	NA	NA	NA	NA	NA	NA	NA	NA	0	1	0	0	0	0	0	0	0	NA
BkF	32575	E09	+/-	40	20251024	0	0	0	0	0	0	0	0	0	0	0	0	1.74755	2.16845	1.22005	5.2098	0	1.2902	149.468	0
BkF	32570	E10	+/-	40	20251024	0	0	0	0	0	0	0	0	0	0	1	1	3.90115	3.74695	5.8279	37.2158	36.5079	38.3774	1344.82	3.10882
BkF	32571	E10	+/-	40	20251024	0	0	0	0	0	0	0	0	1	0	0	1	0	0	0	0	0	0	0	NA
BkF	32572	E10	-/-	40	20251024	0	0	0	0	0	0	0	0	0	0	0	0	0.5496	6.85335	1.01435	5.9365	5.80185	1.92225	279.688	0.490426
BkF	32573	E10	-/-	40	20251024	0	0	0	0	0	0	0	0	0	0	0	0	19.9384	38.0479	33.9943	31.2242	14.2294	8.09225	2036.47	4.18466
BkF	32574	E10	-/-	40	20251024	0	0	0	0	0	0	0	0	1	0	0	1	0	0	0	0	0	0	0	NA
BkF	32575	E10	-/-	40	20251024	0	1	0	1	0	0	1	0	0	0	0	1	0	0	0	0	0	0	0	NA
BkF	32570	E11	+/-	40	20251024	0	1	0	1	0	0	0	0	0	0	0	1	0	0	0	0	0	0	0	NA
BkF	32571	E11	+/+	40	20251024	0	0	0	0	0	0	0	0	1	0	0	1	0	0	0	0	0	0	0	NA
BkF	32572	E11	-/-	40	20251024	0	0	0	0	0	0	0	0	0	0	0	0	1.5438	0.4317	1.062	0.8231	1.9257	30.4313	438.817	1.6366
BkF	32573	E11	+/+	40	20251024	0	0	0	0	0	0	0	0	0	0	0	0	7.2405	19.3008	2.4527	8.9201	2.47165	2.44095	880.623	12.1011
BkF	32574	E11	+/-	40	20251024	0	0	0	0	0	0	0	0	0	0	0	0	7.0812	7.5483	4.058	7.14175	3.71075	4.1156	506.487	0.0655319
BkF	32575	E11	+/+	40	20251024	0	1	0	1	0	0	0	0	0	0	0	1	0	0	0	0	0	0	0	NA
BkF	32570	E12	UNK	40	20251024	1	NA	NA	NA	NA	NA	NA	NA	NA	NA	0	1	0	0	0	0	0	0	0	NA
BkF	32571	E12	+/-	40	20251024	1	NA	NA	NA	NA	NA	NA	NA	NA	NA	0	1	0	0	0	0	0	0	0	NA
BkF	32572	E12	+/+	40	20251024	0	0	0	0	0	0	0	0	0	0	0	0	13.7413	0.9055	6.3193	6.2418	13.3167	6.37375	735.865	2.43184
BkF	32573	E12	-/-	40	20251024	0	0	0	0	0	0	0	0	0	0	0	0	2.63945	33.0756	14.98	33.41	6.53285	30.4951	1537.93	5.82018
BkF	32574	E12	UNK	40	20251024	1	NA	NA	NA	NA	NA	NA	NA	NA	NA	0	1	0	0	0	0	0	0	0	NA
BkF	32575	E12	-/-	40	20251024	0	0	0	0	0	0	0	0	0	0	0	0	1.2592	0.7721	1.7942	2.88095	2.3364	2.16495	119.959	0.253011
BkF	32570	F01	+/-	0	20251024	0	0	0	0	0	0	0	0	0	0	0	0	9.74565	15.949	10.2267	20.7857	19.509	22.0799	1328.45	0.898596
BkF	32571	F01	+/-	0	20251024	0	0	0	0	0	0	0	0	0	0	0	0	0.16995	15.842	27.064	24.2827	7.1721	18.7513	1198.07	3.82128
BkF	32572	F01	+/+	0	20251024	0	0	0	0	0	0	0	0	0	0	0	0	17.7288	11.3192	11.7147	4.0056	2.0707	4.5418	719.779	2.06711
BkF	32573	F01	-/-	0	20251024	0	0	0	0	0	0	0	0	0	0	0	0	10.3269	10.4183	1.788	11.0116	4.87505	6.7553	755.207	0.0491702
BkF	32574	F01	+/-	0	20251024	0	0	0	0	0	0	0	0	0	0	0	0	2.2186	20.2242	2.8824	14.3358	1.255	17.0173	819.06	0.102106
BkF	32575	F01	-/-	0	20251024	0	0	0	0	0	0	0	0	0	0	0	0	1.3902	0.8857	0.7796	10.2862	0.3534	2.4254	170.471	0.0334362
BkF	32570	F02	+/-	0	20251024	0	0	0	0	0	0	0	0	0	0	0	0	15.3289	13.0507	2.3878	4.7764	5.2987	3.75335	834.473	0.559149
BkF	32571	F02	+/-	0	20251024	0	0	0	0	0	0	0	0	0	0	0	0	15.3235	22.3932	1.73035	10.1861	1.6631	14.0746	1074.79	4.44136
BkF	32572	F02	-/-	0	20251024	0	0	0	0	0	0	0	0	0	0	0	0	1.3961	0.4201	0.9366	1.8926	2.55755	0.30125	117.37	1.31132
BkF	32573	F02	+/-	0	20251024	0	0	0	0	0	0	0	0	0	0	0	0	17.2261	11.8564	7.20985	10.1655	3.629	18.9802	1111.98	0.0821383
BkF	32574	F02	+/-	0	20251024	0	0	0	0	0	0	0	0	0	0	0	0	0.1486	2.5039	0	0.4608	0.166	0.7897	130.194	0.0205426
BkF	32575	F02	+/-	0	20251024	0	0	0	0	0	0	0	0	0	0	0	0	0.8266	0.6668	0.2017	0.568	0	0.1647	142.735	0.017766
BkF	32570	F03	+/-	0	20251024	0	0	0	0	0	0	0	0	0	0	0	0	12.5993	27.5102	9.45695	33.9634	32.1045	33.0058	1941.81	2.31732
BkF	32571	F03	-/-	0	20251024	0	0	0	0	0	0	0	0	0	0	0	0	1.6091	9.1161	23.2526	0.27465	0.051	0.0144	447.743	11.6013
BkF	32572	F03	+/+	0	20251024	0	0	0	0	0	0	0	0	0	0	0	0	3.1522	1.7879	0.3612	0.7439	0.3747	0.9155	169.723	0.946777
BkF	32573	F03	-/-	0	20251024	0	0	0	0	0	0	0	0	0	0	0	0	23.5745	38.6006	43.0418	43.3175	42.2165	45.6455	2739.25	0.141255
BkF	32574	F03	-/-	0	20251024	0	0	0	0	0	0	0	0	0	0	0	0	0	0.2702	0	0	0.1327	0.6626	11.028	0.10567
BkF	32575	F03	+/-	0	20251024	0	0	0	0	0	0	0	0	0	0	0	0	1.6995	6.5944	2.5618	9.51835	2.99565	4.6232	412.899	0.325457
BkF	32570	F04	+/+	0	20251024	0	0	0	0	0	0	0	0	0	0	1	1	2.48785	22.6507	0.5466	13.8799	10.1037	11.5292	956.075	1.41
BkF	32571	F04	+/-	0	20251024	0	0	0	0	0	0	0	0	0	0	0	0	0.3558	0.0408	0.2125	0.16145	0.22635	0	37.784	9.5836
BkF	32572	F04	+/+	0	20251024	0	0	0	0	0	0	0	0	0	0	0	0	1.0315	3.3915	2.6279	6.27895	3.47805	12.6997	358.235	0.027734
BkF	32573	F04	+/+	0	20251024	0	0	0	0	0	0	0	0	0	0	0	0	5.50435	25.0342	6.2891	10.8272	3.73165	19.2112	1106.67	0.0756702
BkF	32574	F04	+/-	0	20251024	0	0	0	0	0	0	0	0	0	0	0	0	0	1.0576	0	0	0	0.0618	25.191	0.164319
BkF	32575	F04	-/-	0	20251024	0	0	0	0	0	0	0	0	0	0	0	0	0.49195	12.5603	22.2596	7.6432	0.7088	8.72245	640.584	0.496798
BkF	32570	F05	+/-	0	20251024	0	0	0	0	0	0	0	0	0	0	0	0	0.5415	13.6015	6.30615	19.9104	23.5753	20.7398	895.901	1.48733
BkF	32571	F05	+/-	0	20251024	0	0	0	0	0	0	0	0	0	0	0	0	3.29005	23.0665	2.331	20.4186	1.16755	12.3406	947.48	4.28904
BkF	32572	F05	-/-	0	20251024	0	0	0	0	0	0	0	0	0	0	0	0	5.01435	4.63135	4.71325	5.8612	4.649	9.9579	478.019	0.204596
BkF	32573	F05	+/+	0	20251024	0	0	0	0	0	0	0	0	0	0	0	0	1.82385	10.8735	0.50915	6.13435	0.1449	1.0914	499.119	0.153574
BkF	32574	F05	+/-	0	20251024	0	0	0	0	0	0	0	0	0	0	0	0	0.2158	1.8619	0.6614	0.8025	0	0.628	49.153	0.0631383
BkF	32575	F05	+/-	0	20251024	0	0	0	0	0	0	0	0	0	0	0	0	0	0.2813	0	0.0417	0	0.42225	20.678	0
BkF	32570	F06	+/-	0	20251024	0	0	0	0	0	0	0	0	0	0	0	0	12.2869	24.0193	14.499	12.2214	13.6329	13.3112	1279.6	1.80799
BkF	32571	F06	-/-	0	20251024	0	0	0	0	0	0	0	0	0	0	0	0	30.5602	1.8344	1.7722	0.7143	2.3311	2.83835	845.949	2.81252
BkF	32572	F06	-/-	0	20251024	0	0	0	0	0	0	0	0	0	0	0	0	16.6929	5.1122	14.0886	8.6845	13.0537	1.6625	721.044	0.0557979
BkF	32573	F06	+/-	0	20251024	0	0	0	0	0	0	0	0	0	0	0	0	1.4024	4.80215	1.672	0.09325	2.62095	6.3814	222.884	0.261532
BkF	32574	F06	+/-	0	20251024	0	0	0	0	0	0	0	0	0	0	0	0	0	1.5494	0	1.7334	0.4925	1.855	102.932	0.0961064
BkF	32575	F06	+/-	0	20251024	0	0	0	0	0	0	0	0	0	0	0	0	0.4226	0	0	0	0.3246	0	12.948	0
BkF	32570	F07	+/+	40	20251024	0	0	0	0	0	0	0	0	0	0	0	0	9.109	3.187	3.63285	27.1669	28.6185	30.5923	1036.51	2.50967
BkF	32571	F07	+/+	40	20251024	0	0	0	0	0	0	0	0	1	0	0	1	0	0	0	0	0	0	0	NA
BkF	32572	F07	+/+	40	20251024	0	0	0	0	0	0	0	0	1	0	0	1	0	0	0	0	0	0	0	NA
BkF	32573	F07	+/-	40	20251024	0	0	0	0	0	0	0	0	1	0	0	1	0	0	0	0	0	0	0	NA
BkF	32574	F07	+/-	40	20251024	0	0	0	0	0	0	0	0	0	0	0	0	3.4628	23.4516	2.21145	12.9001	1.8721	12.7241	644.001	0.107181
BkF	32575	F07	+/-	40	20251024	0	0	0	0	0	0	0	0	1	0	0	1	0	0	0	0	0	0	0	NA
BkF	32570	F08	+/-	40	20251024	0	0	0	1	0	0	0	0	0	0	0	1	0	0	0	0	0	0	0	NA
BkF	32571	F08	+/-	40	20251024	0	1	0	1	0	0	0	0	1	0	0	1	0	0	0	0	0	0	0	NA
BkF	32572	F08	+/-	40	20251024	0	0	0	0	0	0	0	0	1	0	0	1	0	0	0	0	0	0	0	NA
BkF	32573	F08	-/-	40	20251024	0	0	0	0	0	0	0	0	1	0	0	1	0	0	0	0	0	0	0	NA
BkF	32574	F08	+/+	40	20251024	0	0	0	0	0	0	0	0	0	0	0	0	0.6987	0.6392	1.0459	0.6489	0.4016	0.2235	55.143	0.0860957
BkF	32575	F08	-/-	40	20251024	0	1	0	1	0	0	1	0	0	1	0	1	0	0	0	0	0	0	0	NA
BkF	32570	F09	+/+	40	20251024	1	NA	NA	NA	NA	NA	NA	NA	NA	NA	0	1	0	0	0	0	0	0	0	NA
BkF	32571	F09	+/+	40	20251024	0	0	0	0	0	0	0	0	0	0	0	0	1.6915	0.09435	3.26055	0.0206	1.40395	0.64275	84.503	1.07504
BkF	32572	F09	+/+	40	20251024	0	0	0	0	0	0	0	0	0	0	0	0	6.9841	0.9341	1.256	7.80015	5.50255	4.9774	362.756	1.52951
BkF	32573	F09	+/-	40	20251024	0	0	0	0	0	0	0	0	1	0	0	1	0	0	0	0	0	0	0	NA
BkF	32574	F09	UNK	40	20251024	0	0	0	0	0	0	0	0	0	0	0	0	8.3036	22.8764	6.85875	20.6238	12.2862	17.9811	1258.79	0.11884
BkF	32575	F09	+/-	40	20251024	0	1	0	1	0	0	0	0	1	0	0	1	0	0	0	0	0	0	0	NA
BkF	32570	F10	+/+	40	20251024	0	0	0	0	0	0	0	0	0	0	0	0	0.0102	0.2322	2.593	36.6189	31.3959	32.4845	1063.97	2.21232
BkF	32571	F10	-/-	40	20251024	0	0	0	0	0	0	0	0	0	0	0	0	35.702	12.513	5.5243	0.9694	1.59935	4.00985	1069.99	1.23371
BkF	32572	F10	+/+	40	20251024	0	0	0	0	0	0	0	0	0	0	0	0	0.8412	0.5621	0.4232	3.30435	0.75825	2.75605	114.572	1.11798
BkF	32573	F10	+/+	40	20251024	0	0	0	0	0	0	0	0	0	0	0	0	2.7693	51.8152	12.6267	43.6963	3.61885	32.6629	2179.22	3.51965
BkF	32574	F10	+/-	40	20251024	0	0	0	0	0	0	0	0	1	0	0	1	0	0	0	0	0	0	0	NA
BkF	32575	F10	-/-	40	20251024	0	0	0	0	0	0	0	0	0	0	0	0	7.27825	22.5053	22.1149	2.9332	4.53695	2.46915	891.422	0.38966
BkF	32570	F11	+/-	40	20251024	0	0	0	0	0	0	0	0	0	0	0	0	1.2216	1.3023	9.26915	61.1928	79.4714	75.7915	2310.14	4.46582
BkF	32571	F11	+/-	40	20251024	0	0	0	0	0	0	0	0	0	0	0	0	0.0501	0.0144	0.057	0	0	0	9.037	0.00108511
BkF	32572	F11	+/-	40	20251024	0	1	0	1	0	0	0	0	0	0	0	1	0	0	0	0	0	0	0	NA
BkF	32573	F11	+/+	40	20251024	0	0	0	0	0	0	0	0	0	0	0	0	11.7465	36.2518	11.473	37.6447	13.5464	34.4292	1870.82	6.06013
BkF	32574	F11	-/-	40	20251024	0	0	0	0	0	0	0	0	0	0	0	0	19.8843	21.0805	6.3395	25.1948	9.94535	2.88445	1244.59	0.0536596
BkF	32575	F11	-/-	40	20251024	0	0	0	0	0	0	0	0	0	0	0	0	25.9991	3.1158	2.1104	5.0745	2.7712	5.3645	1120.08	0.634234
BkF	32570	F12	UNK	40	20251024	1	NA	NA	NA	NA	NA	NA	NA	NA	NA	0	1	0	0	0	0	0	0	0	NA
BkF	32571	F12	-/-	40	20251024	0	0	0	0	0	0	0	0	0	0	0	0	2.4501	3.21075	7.0153	6.1507	4.96315	8.8081	381.038	0.979021
BkF	32572	F12	-/-	40	20251024	1	NA	NA	NA	NA	NA	NA	NA	NA	NA	0	1	0	0	0	0	0	0	0	NA
BkF	32573	F12	+/-	40	20251024	0	0	0	0	0	0	0	0	0	0	0	0	4.71645	26.1824	8.8453	18.1977	9.50975	16.3423	986.539	7.4114
BkF	32574	F12	+/-	40	20251024	0	0	0	0	0	0	0	0	1	0	0	1	0	0	0	0	0	0	0	NA
BkF	32575	F12	+/-	40	20251024	0	0	0	0	0	0	0	0	0	0	0	0	1.6799	26.7746	1.80725	17.697	0.6392	1.435	815.024	0.0689043
BkF	32570	G01	+/+	0	20251024	0	0	0	0	0	0	0	0	0	0	0	0	5.6291	32.031	8.6825	3.07205	3.82905	3.5377	852.988	0.319734
BkF	32571	G01	+/-	0	20251024	0	0	0	0	0	0	0	0	0	0	0	0	13.4615	25.8883	12.6923	17.6778	12.1433	8.93455	1204.63	4.80138
BkF	32572	G01	+/+	0	20251024	0	0	0	0	0	0	0	0	0	0	0	0	2.47835	2.79405	45.7425	8.77025	1.2562	10.9844	889.549	5.39044
BkF	32573	G01	+/-	0	20251024	0	0	0	0	0	0	0	0	0	0	0	0	4.9999	24.6716	2.7981	4.6374	0.4923	28.7052	1131.76	0.0640106
BkF	32574	G01	-/-	0	20251024	0	0	0	0	0	0	0	0	0	0	0	0	4.63605	24.0669	20.9326	22.9095	10.0959	2.454	1174.74	0.0547872
BkF	32575	G01	+/-	0	20251024	0	0	0	0	0	0	0	0	0	0	0	0	0.7025	0.0851	1.0209	0.6494	0.2756	0.2114	91.042	0.0141789
BkF	32570	G02	+/-	0	20251024	0	0	0	0	0	0	0	0	0	0	0	0	4.6759	11.936	4.7306	15.5813	15.4912	14.7335	1054.76	0.846234
BkF	32571	G02	+/-	0	20251024	0	0	0	0	0	0	0	0	0	0	0	0	13.2043	14.7918	3.7851	14.5165	1.92975	11.6975	1033.41	6.75277
BkF	32572	G02	-/-	0	20251024	0	0	0	0	0	0	0	0	0	0	0	0	9.7042	10.7468	3.0395	7.4476	1.52525	6.3093	560.336	2.43822
BkF	32573	G02	+/+	0	20251024	0	0	0	0	0	0	0	0	0	0	0	0	18.9951	15.7524	16.3076	12.226	5.74635	13.943	1045.78	0.0494468
BkF	32574	G02	+/-	0	20251024	0	0	0	0	0	0	0	0	0	0	0	0	0	0	0.2655	0.46705	0.61725	0.3476	60.445	0.0274468
BkF	32575	G02	+/+	0	20251024	0	0	0	0	0	0	0	0	0	0	0	0	1.0655	1.5506	0.5387	0.8948	0.4699	0.692	170.846	0.0110421
BkF	32570	G03	+/-	0	20251024	0	0	0	0	0	0	0	0	0	0	0	0	2.2428	20.6571	6.5709	11.1273	10.2921	10.6324	894.579	0.441617
BkF	32571	G03	+/-	0	20251024	0	0	0	0	0	0	0	0	0	0	0	0	1.5964	19.633	8.76425	23.264	10.6613	26.2296	1050.23	1.04468
BkF	32572	G03	+/-	0	20251024	0	0	0	0	0	0	0	0	0	0	0	0	0.3797	0.2661	0.8641	3.0795	0.3644	0.9089	63.499	0.561532
BkF	32573	G03	+/-	0	20251024	0	0	0	0	0	0	0	0	0	0	0	0	8.7624	23.2169	9.63535	22.318	13.7316	23.1423	1351.63	0.117511
BkF	32574	G03	-/-	0	20251024	0	0	0	0	0	0	0	0	0	0	0	0	0.71455	1.8521	0.704	2.3297	0.7793	1.3034	183.266	0.0832872
BkF	32575	G03	+/+	0	20251024	0	0	0	0	0	0	0	0	0	0	0	0	0	2.2409	0	0.2957	0.2189	0.6419	64.008	0.0829158
BkF	32570	G04	+/-	0	20251024	0	0	0	0	0	0	0	0	0	0	1	1	0.47115	14.531	2.00325	18.0063	15.5279	20.7871	897.868	1.26582
BkF	32571	G04	+/-	0	20251024	0	0	0	0	0	0	0	0	0	0	0	0	0.22705	5.18185	0.29155	0.6386	0.61845	0.70895	391.281	1.40837
BkF	32572	G04	+/+	0	20251024	0	0	0	0	0	0	0	0	0	0	0	0	2.4057	4.21425	0.72815	1.2795	0.4073	2.0059	251.764	0.196511
BkF	32573	G04	+/+	0	20251024	0	0	0	0	0	0	0	0	0	0	0	0	22.6381	16.2286	10.8176	10.673	5.5615	17.743	1043.44	0.083734
BkF	32574	G04	+/-	0	20251024	0	0	0	0	0	0	0	0	0	0	0	0	0.3436	3.1626	1.2629	1.4652	0.0412	0.591	137.853	0.0608085
BkF	32575	G04	+/-	0	20251024	0	0	0	0	0	0	0	0	0	0	0	0	0	0.173	0	0.064	0	0	3.254	0
BkF	32570	G05	+/+	0	20251024	0	0	0	0	0	0	0	0	0	0	0	0	0.44945	7.3342	16.1873	55.7526	57.7916	54.4194	2217.11	3.59538
BkF	32571	G05	+/-	0	20251024	0	0	0	0	0	0	0	0	0	0	0	0	3.3195	8.01035	5.31975	14.1249	21.3667	22.3464	936.563	2.68126
BkF	32572	G05	+/+	0	20251024	0	0	0	0	0	0	0	0	0	0	0	0	1.0789	6.76735	0.71925	6.161	0.5892	6.57635	322.325	0.529766
BkF	32573	G05	+/-	0	20251024	0	0	0	0	0	0	0	0	0	0	0	0	14.9698	11.8529	7.078	10.7189	0.9103	9.5101	893.501	0.0795638
BkF	32574	G05	+/+	0	20251024	0	0	0	0	0	0	0	0	0	0	0	0	0.0491	0.2534	0.1834	0.0316	0	0	67.044	0.0253723
BkF	32575	G05	+/-	0	20251024	0	0	0	0	0	0	0	0	0	0	0	0	2.5327	0.956	0	0.1816	0.1258	1.5361	97.723	0
BkF	32570	G06	+/-	0	20251024	0	0	0	0	0	0	0	0	0	0	0	0	0.2787	6.0055	6.5919	21.7521	17.2714	18.6577	812.511	1.34728
BkF	32571	G06	+/-	0	20251024	0	0	0	0	0	0	0	0	0	0	0	0	1.84345	25.612	2.50215	19.626	5.1675	26.6963	1147.09	3.5324
BkF	32572	G06	-/-	0	20251024	0	0	0	0	0	0	0	0	0	0	0	0	2.246	1.108	1.105	3.78085	2.5645	5.9448	223.23	0.290606
BkF	32573	G06	+/+	0	20251024	0	0	0	0	0	0	0	0	0	0	0	0	12.1429	22.4793	2.7681	3.7603	2.6712	4.419	881.636	0.167681
BkF	32574	G06	+/+	0	20251024	0	0	0	0	0	0	0	0	0	0	0	0	0.1361	1.9578	0	0.3341	0.1532	0	37.398	0.053234
BkF	32575	G06	-/-	0	20251024	0	0	0	0	0	0	0	0	0	0	0	0	8.19425	2.96185	9.10045	9.0438	15.1563	10.7451	576.743	0.8992
BkF	32570	G07	+/+	40	20251024	0	0	0	0	0	0	0	0	1	0	0	1	0	0	0	0	0	0	0	NA
BkF	32571	G07	+/-	40	20251024	0	0	0	0	0	0	0	0	0	0	0	0	8.0025	31.0761	1.53645	29.6092	3.64565	21.5793	1431.97	6.5716
BkF	32572	G07	-/-	40	20251024	0	0	0	0	0	0	0	0	1	0	0	1	0	0	0	0	0	0	0	NA
BkF	32573	G07	+/-	40	20251024	0	0	0	0	0	0	0	0	1	0	0	1	0	0	0	0	0	0	0	NA
BkF	32574	G07	+/-	40	20251024	0	0	0	0	0	0	0	0	0	0	0	0	1.666	7.5852	1.6568	4.9944	0.6968	0.6194	279.419	0.108394
BkF	32575	G07	+/+	40	20251024	0	0	0	0	0	0	0	0	0	0	0	0	0.18365	0.6316	0.831	1.1938	0.8815	0.2026	53.28	0
BkF	32570	G08	-/-	40	20251024	0	0	0	0	0	0	0	0	0	0	0	0	7.0155	15.0192	14.3804	25.7919	19.4306	24.1202	1505.11	2.15326
BkF	32571	G08	+/-	40	20251024	0	0	0	0	0	0	0	0	0	0	0	0	2.20325	5.36015	3.0119	11.3114	0.4374	0.0408	462.622	4.80637
BkF	32572	G08	+/-	40	20251024	0	0	0	0	0	0	0	0	0	0	0	0	4.8697	0.7861	3.44515	9.08555	4.8179	3.1578	564.807	0.41867
BkF	32573	G08	+/-	40	20251024	0	0	0	0	0	0	0	0	0	0	0	0	11.7553	13.7151	12.8892	9.3464	10.8209	8.37025	919.954	0.657245
BkF	32574	G08	+/-	40	20251024	0	1	0	1	0	0	0	0	0	0	0	1	0	0	0	0	0	0	0	NA
BkF	32575	G08	+/-	40	20251024	0	0	0	0	0	0	0	0	1	0	0	1	0	0	0	0	0	0	0	NA
BkF	32570	G09	+/+	40	20251024	0	0	0	0	0	0	0	0	0	0	1	1	0	0.4511	3.49705	23.2117	19.6009	20.575	906.283	2.49795
BkF	32571	G09	-/-	40	20251024	0	0	0	0	0	0	0	0	0	0	0	0	13.0766	0.0293	7.2843	8.75545	13.0954	6.80225	1082.65	6.59434
BkF	32572	G09	+/-	40	20251024	0	0	0	0	0	0	0	0	1	0	0	1	0	0	0	0	0	0	0	NA
BkF	32573	G09	-/-	40	20251024	0	0	0	0	0	0	0	0	0	0	0	0	2.78315	32.4464	1.57855	31.4781	2.2747	31.6268	1327.64	0.80167
BkF	32574	G09	-/-	40	20251024	0	0	0	0	0	0	0	0	0	0	0	0	8.40995	32.8356	4.6938	7.6	9.3245	2.6471	1102.95	0.11766
BkF	32575	G09	-/-	40	20251024	0	0	0	1	0	0	0	0	1	0	0	1	0	0	0	0	0	0	0	NA
BkF	32570	G10	+/-	40	20251024	1	NA	NA	NA	NA	NA	NA	NA	NA	NA	0	1	0	0	0	0	0	0	0	NA
BkF	32571	G10	UNK	40	20251024	1	NA	NA	NA	NA	NA	NA	NA	NA	NA	0	1	0	0	0	0	0	0	0	NA
BkF	32572	G10	+/-	40	20251024	0	0	0	0	0	0	0	0	1	0	0	1	0	0	0	0	0	0	0	NA
BkF	32573	G10	+/-	40	20251024	0	0	0	0	0	0	0	0	1	0	0	1	0	0	0	0	0	0	0	NA
BkF	32574	G10	+/-	40	20251024	0	0	0	0	0	0	0	0	0	0	0	0	2.11785	20.8083	4.77255	24.915	5.50645	17.4361	1219.3	0.058
BkF	32575	G10	+/+	40	20251024	0	1	0	1	0	0	1	0	1	1	0	1	0	0	0	0	0	0	0	NA
BkF	32570	G11	+/-	40	20251024	1	NA	NA	NA	NA	NA	NA	NA	NA	NA	0	1	0	0	0	0	0	0	0	NA
BkF	32571	G11	+/-	40	20251024	0	0	0	0	0	0	0	0	0	0	0	0	0.0777	0	0	0.0408	0.0433	0	80.608	0.347287
BkF	32572	G11	-/-	40	20251024	1	NA	NA	NA	NA	NA	NA	NA	NA	NA	0	1	0	0	0	0	0	0	0	NA
BkF	32573	G11	+/-	40	20251024	0	0	0	0	0	0	0	0	0	0	0	0	39.1147	15.5573	37.6091	32.8253	49.941	40.2835	2551.11	8.17905
BkF	32574	G11	+/-	40	20251024	0	0	0	0	0	0	0	0	0	0	0	0	3.68315	15.7295	3.1834	13.9037	5.04375	9.4569	684.842	0.0915213
BkF	32575	G11	+/+	40	20251024	0	0	0	0	0	0	0	0	1	0	0	1	0	0	0	0	0	0	0	NA
BkF	32570	G12	+/+	40	20251024	1	NA	NA	NA	NA	NA	NA	NA	NA	NA	0	1	0	0	0	0	0	0	0	NA
BkF	32571	G12	+/+	40	20251024	1	NA	NA	NA	NA	NA	NA	NA	NA	NA	0	1	0	0	0	0	0	0	0	NA
BkF	32572	G12	+/-	40	20251024	0	0	0	1	0	0	0	0	0	0	0	1	0	0	0	0	0	0	0	NA
BkF	32573	G12	-/-	40	20251024	0	0	0	1	0	0	0	0	0	0	0	1	0	0	0	0	0	0	0	NA
BkF	32574	G12	+/-	40	20251024	0	0	0	0	0	0	0	0	1	0	0	1	0	0	0	0	0	0	0	NA
BkF	32575	G12	-/-	40	20251024	0	0	0	0	0	0	0	0	0	0	0	0	1.5934	21.3171	10.4795	32.6846	1.47215	22.6469	1045.68	0.153116
BkF	32570	H01	+/+	0	20251024	0	0	0	0	0	0	0	0	0	0	0	0	10.8526	16.514	5.4543	6.8178	8.8784	6.3061	775.478	0.503213
BkF	32571	H01	+/+	0	20251024	0	0	0	0	0	0	0	0	0	0	0	0	4.1157	14.7901	9.27865	15.3902	4.9558	31.1284	989.846	2.61162
BkF	32572	H01	-/-	0	20251024	0	0	0	0	0	0	0	0	0	0	0	0	25.4853	27.8897	21.4771	24.0049	27.1603	35.6996	1987.46	6.28661
BkF	32573	H01	+/+	0	20251024	0	0	0	0	0	0	0	0	0	0	0	0	16.143	40.717	13.7847	43.328	21.0063	24.1783	2425.05	0.0410106
BkF	32574	H01	-/-	0	20251024	0	0	0	0	0	0	0	0	0	0	0	0	38.2428	60.0669	51.5102	70.9975	57.0366	54.7199	4418.08	0.245223
BkF	32575	H01	+/-	0	20251024	0	0	0	0	0	0	0	0	0	0	0	0	3.6363	19.7338	1.5646	7.24975	3.17205	6.9652	505.508	0.00573684
BkF	32570	H02	+/+	0	20251024	0	0	0	0	0	0	0	0	0	0	0	0	3.83185	15.7182	9.76	26.9624	23.604	28.9634	1172.83	1.307
BkF	32571	H02	+/+	0	20251024	0	0	0	0	0	0	0	0	0	0	0	0	3.23305	20.9997	6.98725	37.7066	1.43765	30.7502	1537.19	4.18071
BkF	32572	H02	+/-	0	20251024	0	0	0	0	0	0	0	0	0	0	0	0	21.111	24.8012	10.5774	26.4836	14.8357	27.8446	1686.81	4.43576
BkF	32573	H02	+/-	0	20251024	0	0	0	0	0	0	0	0	0	0	0	0	3.15945	6.5869	2.8864	2.7856	1.8771	8.50955	294.521	0.0495106
BkF	32574	H02	-/-	0	20251024	0	0	0	0	0	0	0	0	0	0	0	0	23.4493	12.53	37.1926	18.8204	12.6675	23.5814	1462.98	0.0894787
BkF	32575	H02	+/-	0	20251024	0	0	0	0	0	0	0	0	0	0	0	0	5.2838	11.4612	0.497	3.6981	2.5412	4.0028	403.414	0
BkF	32570	H03	+/-	0	20251024	0	0	0	0	0	0	0	0	0	0	0	0	1.5929	6.681	7.2982	8.6279	23.0488	14.817	728.345	1.5822
BkF	32571	H03	-/-	0	20251024	0	0	0	0	0	0	0	0	0	0	0	0	4.914	6.13035	0.62335	2.42895	5.75095	4.4859	405.272	3.10448
BkF	32572	H03	+/+	0	20251024	0	0	0	0	0	0	0	0	0	0	0	0	11.4596	10.7482	8.02405	26.7049	5.36195	1.6653	805.715	2.61888
BkF	32573	H03	+/+	0	20251024	0	0	0	0	0	0	0	0	0	0	0	0	2.0461	24.9846	0.7854	19.315	1.1618	9.27005	684.138	0.10916
BkF	32574	H03	+/-	0	20251024	0	0	0	0	0	0	0	0	0	0	0	0	3.4133	2.9485	0.7381	1.6426	0.0948	1.3038	236.264	0.123457
BkF	32575	H03	+/-	0	20251024	0	0	0	0	0	0	0	0	0	0	0	0	0.26455	0.46735	0.297	0.8765	0.4582	0.6182	82.296	0.0213158
BkF	32570	H04	+/-	0	20251024	0	0	0	0	0	0	0	0	0	0	0	0	1.96805	23.6429	7.8933	18.5661	17.2578	20.2584	1170.73	3.05293
BkF	32571	H04	-/-	0	20251024	0	0	0	0	0	0	0	0	0	0	0	0	18.7743	4.8746	1.5211	2.3589	5.1846	7.8336	442.071	3.72593
BkF	32572	H04	-/-	0	20251024	0	0	0	0	0	0	0	0	0	0	0	0	4.8477	5.22835	4.9245	20.8458	7.19295	1.8479	601.407	2.23914
BkF	32573	H04	-/-	0	20251024	0	0	0	0	0	0	0	0	0	0	0	0	3.4387	2.9448	3.08925	11.3345	4.26855	15.2728	582.682	0.126638
BkF	32574	H04	+/+	0	20251024	0	0	0	0	0	0	0	0	0	0	0	0	163.96	72.2515	35.4816	46.6145	36.8793	47.1901	5130.27	0.106745
BkF	32575	H04	+/-	0	20251024	0	0	0	0	0	0	0	0	0	0	0	0	1.4842	0.2313	0.9323	0.2002	0.7626	0.5577	194.818	0.0339263
BkF	32570	H05	-/-	0	20251024	0	0	0	0	0	0	0	0	0	0	0	0	6.0029	14.4143	12.7472	47.3369	29.8403	33.2363	1715.55	3.01452
BkF	32571	H05	+/+	0	20251024	0	0	0	0	0	0	0	0	0	0	0	0	7.3196	4.20365	10.4756	26.7708	0.068	6.6324	566.524	1.63624
BkF	32572	H05	-/-	0	20251024	0	0	0	0	0	0	0	0	0	0	0	0	7.55455	3.09485	5.9182	25.7054	13.3172	9.70645	898.112	0.67533
BkF	32573	H05	+/-	0	20251024	0	0	0	0	0	0	0	0	0	0	0	0	17.2982	22.5114	9.76765	6.5514	9.84395	22.2746	1219.89	0.194628
BkF	32574	H05	+/-	0	20251024	0	0	0	0	0	0	0	0	0	0	0	0	7.14205	22.4437	6.19125	8.64605	3.992	19.1632	802.152	0.0566489
BkF	32575	H05	+/+	0	20251024	0	0	0	0	0	0	0	0	0	0	0	0	0.37785	15.7585	0.794	20.583	1.0176	19.2658	861.268	0
BkF	32570	H06	+/-	0	20251024	0	0	0	0	0	0	0	0	0	0	0	0	0.1658	18.0807	6.64495	3.82515	4.1643	5.9811	631.561	0.699684
BkF	32571	H06	-/-	0	20251024	0	0	0	0	0	0	0	0	0	0	0	0	9.34865	41.6209	13.8823	37.5796	29.4863	21.995	1763.81	3.93194
BkF	32572	H06	+/-	0	20251024	0	0	0	0	0	0	0	0	0	0	0	0	4.7807	1.72485	0.95485	1.9355	1.0772	1.0473	196.94	0.297128
BkF	32573	H06	+/-	0	20251024	0	0	0	0	0	0	0	0	0	0	0	0	1.93075	36.5385	3.86555	36.7323	1.0173	30.9737	1524.93	0.148138
BkF	32574	H06	-/-	0	20251024	0	0	0	0	0	0	0	0	0	0	0	0	8.15735	26.1893	23.937	21.4996	26.5641	23.139	1561.69	0.10583
BkF	32575	H06	+/+	0	20251024	0	0	0	0	0	0	0	0	0	0	0	0	0.4415	7.3732	0.034	6.87595	0.42985	3.7929	285.852	0
BkF	32570	H07	-/-	40	20251024	0	0	0	0	0	0	0	0	0	0	0	0	3.11435	32.0194	7.8086	3.3498	4.9514	5.5349	628.774	0.447221
BkF	32571	H07	UNK	40	20251024	1	NA	NA	NA	NA	NA	NA	NA	NA	NA	0	1	0	0	0	0	0	0	0	NA
BkF	32572	H07	+/-	40	20251024	0	0	0	0	0	0	0	0	1	0	0	1	0	0	0	0	0	0	0	NA
BkF	32573	H07	+/-	40	20251024	0	0	0	0	0	0	0	0	1	0	0	1	0	0	0	0	0	0	0	NA
BkF	32574	H07	+/-	40	20251024	0	0	0	0	0	0	0	0	1	0	0	1	0	0	0	0	0	0	0	NA
BkF	32575	H07	+/-	40	20251024	0	0	0	0	0	0	0	0	1	0	0	1	0	0	0	0	0	0	0	NA
BkF	32570	H08	+/-	40	20251024	0	0	0	0	0	0	0	0	1	0	0	1	0	0	0	0	0	0	0	NA
BkF	32571	H08	+/-	40	20251024	0	0	0	0	0	0	0	0	1	0	0	1	0	0	0	0	0	0	0	NA
BkF	32572	H08	+/-	40	20251024	0	1	0	1	0	0	0	0	1	0	0	1	0	0	0	0	0	0	0	NA
BkF	32573	H08	+/+	40	20251024	0	0	0	0	0	0	0	0	0	0	0	0	7.94945	38.9679	10.5051	36.0083	5.22965	34.5188	1738.33	0.509191
BkF	32574	H08	+/-	40	20251024	0	1	0	0	0	0	0	0	1	0	0	1	0	0	0	0	0	0	0	NA
BkF	32575	H08	+/-	40	20251024	0	0	0	0	0	0	0	0	0	0	0	0	0.97185	3.4117	1.68385	7.8902	1.3826	11.81	324.087	0.0285158
BkF	32570	H09	-/-	40	20251024	1	NA	NA	NA	NA	NA	NA	NA	NA	NA	0	1	0	0	0	0	0	0	0	NA
BkF	32571	H09	+/-	40	20251024	0	0	0	0	0	0	0	0	0	0	0	0	10.1433	32.741	8.1572	27.3451	6.0172	34.9932	1446.94	5.71327
BkF	32572	H09	+/-	40	20251024	0	0	0	0	0	0	0	0	1	0	0	1	0	0	0	0	0	0	0	NA
BkF	32573	H09	-/-	40	20251024	0	0	0	0	0	0	0	0	0	0	0	0	19.5231	36.7417	1.06355	41.4326	2.91805	22.5995	1932.34	1.82757
BkF	32574	H09	+/-	40	20251024	0	0	0	0	0	0	0	0	0	0	0	0	4.27775	7.66295	6.17865	7.75725	5.4019	16.5936	772.216	0.0349255
BkF	32575	H09	+/-	40	20251024	0	0	0	0	0	0	0	0	1	0	0	1	0	0	0	0	0	0	0	NA
BkF	32570	H10	+/+	40	20251024	0	0	0	0	0	0	0	0	0	0	0	0	1.24595	2.1323	4.97245	77.9668	74.7712	78.5947	2423.9	4.66664
BkF	32571	H10	+/-	40	20251024	0	0	0	1	0	0	0	0	0	0	0	1	0	0	0	0	0	0	0	NA
BkF	32572	H10	+/-	40	20251024	0	0	0	0	0	0	0	0	0	0	0	0	2.7268	0.7914	1.21185	3.56975	2.3971	3.3543	182.702	0.538915
BkF	32573	H10	+/-	40	20251024	0	0	0	0	0	0	0	0	1	0	0	1	0	0	0	0	0	0	0	NA
BkF	32574	H10	+/+	40	20251024	0	0	0	0	0	0	0	0	0	0	0	0	2.54555	2.9472	3.4393	1.4242	3.2539	2.3998	249.428	0.048883
BkF	32575	H10	+/-	40	20251024	0	0	0	0	0	0	0	0	0	0	0	0	0.9425	20.4444	2.98405	16.8751	2.05205	9.2317	803.597	0.0644632
BkF	32570	H11	-/-	40	20251024	1	NA	NA	NA	NA	NA	NA	NA	NA	NA	0	1	0	0	0	0	0	0	0	NA
BkF	32571	H11	+/-	40	20251024	0	0	0	0	0	0	0	0	1	0	0	1	0	0	0	0	0	0	0	NA
BkF	32572	H11	+/+	40	20251024	0	0	0	0	0	0	0	0	1	0	0	1	0	0	0	0	0	0	0	NA
BkF	32573	H11	+/-	40	20251024	0	0	0	0	0	0	0	0	0	0	0	0	2.17335	9.0087	1.7519	1.9936	1.3235	24.125	739.724	4.24884
BkF	32574	H11	+/+	40	20251024	0	0	0	0	0	0	0	0	0	0	0	0	0.3692	1.2515	0.8228	2.3737	2.7441	8.0091	307.502	0.062266
BkF	32575	H11	+/+	40	20251024	0	0	0	0	0	0	0	0	1	0	0	1	0	0	0	0	0	0	0	NA
BkF	32570	H12	+/-	40	20251024	1	NA	NA	NA	NA	NA	NA	NA	NA	NA	0	1	0	0	0	0	0	0	0	NA
BkF	32571	H12	+/-	40	20251024	0	0	0	0	0	0	0	0	0	0	0	0	7.2992	15.8072	8.4943	10.8194	11.4752	12.2126	780.801	5.8366
BkF	32572	H12	UNK	40	20251024	0	0	0	0	0	0	0	0	0	0	0	0	175.583	109.978	135.568	156.455	127.084	179.098	11837.5	6.47049
BkF	32573	H12	+/-	40	20251024	0	0	0	0	0	0	0	0	0	0	0	0	3.8102	37.2955	22.4703	9.21275	11.7943	6.88935	1326.76	15.0781
BkF	32574	H12	+/+	40	20251024	0	0	0	1	0	0	0	0	0	0	0	1	0	0	0	0	0	0	0	NA
BkF	32575	H12	-/-	40	20251024	0	0	0	0	0	0	0	0	0	0	0	0	1.93445	13.8304	8.4361	23.723	16.7488	16.8918	936.964	0.327726
Leflunomide	32710	A01	+/-	0	20251112	0	0	0	0	0	0	0	0	0	0	0	0	0.496	9.0444	1.1412	6.8268	0.578	6.32905	369.334	2.03482
Leflunomide	32711	A01	+/-	0	20251112	0	0	0	0	0	0	0	0	0	0	0	0	1.87645	25.018	5.09355	31.2269	1.2135	26.7822	1234.21	2.699
Leflunomide	32712	A01	UNK	0	20251112	0	0	0	0	0	0	0	0	0	0	0	0	0.92285	15.3114	2.3115	12.9174	1.2066	15.7345	698.608	4.9901
Leflunomide	32713	A01	+/-	0	20251112	0	0	0	0	0	0	0	0	0	0	0	0	2.58025	37.8103	7.3254	39.0519	6.6135	31.8827	1810.12	0.126043
Leflunomide	32714	A01	+/-	0	20251112	0	0	0	0	0	0	0	0	0	0	0	0	10.0987	33.7602	18.2495	32.7465	16.002	32.605	1938.29	0.213033
Leflunomide	32715	A01	-/-	0	20251112	0	0	0	0	0	0	0	0	0	0	0	0	17.6442	56.0284	42.5352	50.1826	37.6976	39.9501	3371.1	1.28117
Leflunomide	32710	A02	-/-	0	20251112	0	0	0	0	0	0	1	0	0	1	0	1	0	0	0	0	0	0	0	NA
Leflunomide	32711	A02	+/+	0	20251112	0	0	0	0	0	0	0	0	0	0	0	0	10.2421	58.056	14.6382	52.4869	8.7665	58.0263	2647.68	1.70774
Leflunomide	32712	A02	-/-	0	20251112	0	0	0	0	0	0	0	0	0	0	0	0	25.208	27.1659	32.974	30.4166	28.7589	29.8265	2463.41	2.62563
Leflunomide	32713	A02	+/-	0	20251112	0	0	0	0	0	0	0	0	0	0	0	0	11.1199	34.4653	3.0167	28.0881	3.30915	24.4573	1503.04	2.9185
Leflunomide	32714	A02	-/-	0	20251112	0	0	0	0	0	0	0	0	0	0	0	0	8.473	23.5116	23.7678	29.7133	30.4184	30.4651	1697.03	0.256011
Leflunomide	32715	A02	-/-	0	20251112	0	0	0	0	0	0	0	0	0	0	0	0	18.0069	38.0718	24.7576	35.6935	27.8575	31.3499	2367.17	1.38187
Leflunomide	32710	A03	+/-	0	20251112	0	0	0	0	0	0	0	0	0	0	0	0	20.3244	90.9545	9.2443	45.0517	14.2039	32.5983	2375.25	0.869022
Leflunomide	32711	A03	+/-	0	20251112	0	0	0	0	0	0	0	0	0	0	0	0	6.3	26.3874	6.23705	26.4988	7.14255	25.1982	1282.4	0.671337
Leflunomide	32712	A03	+/-	0	20251112	0	0	0	0	0	0	0	0	0	0	0	0	5.16965	29.7701	8.5628	29.398	13.5973	28.7415	1463.95	5.88924
Leflunomide	32713	A03	+/-	0	20251112	0	0	0	0	0	0	0	0	0	0	0	0	1.2627	3.8266	0	6.2214	0.3006	5.3627	243.559	2.87117
Leflunomide	32714	A03	+/+	0	20251112	0	0	0	0	0	0	0	0	0	0	0	0	12.1569	34.858	18.6906	42.9149	19.9732	46.1455	2167.86	0.20213
Leflunomide	32715	A03	+/-	0	20251112	0	0	0	0	0	0	0	0	0	0	0	0	10.0962	29.2847	7.6782	33.185	7.61435	27.8728	1531.27	2.26782
Leflunomide	32710	A04	UNK	0	20251112	0	0	0	0	0	0	0	0	0	0	0	0	12.4932	27.775	4.85555	22.2902	16.0715	23.2543	1418.58	1.42002
Leflunomide	32711	A04	+/-	0	20251112	0	0	0	0	0	0	0	0	0	0	0	0	0.278	3.01025	1.8273	3.15255	0.38325	0.27245	157.746	0.14212
Leflunomide	32712	A04	-/-	0	20251112	0	0	0	0	0	0	0	0	0	0	0	0	3.6587	19.3331	7.4944	20.5058	25.201	20.3831	1263.04	3.89458
Leflunomide	32713	A04	+/-	0	20251112	0	0	0	0	0	0	0	0	0	0	0	0	0.7354	12.3711	0.76825	9.46535	3.77775	8.23375	481.192	0.602283
Leflunomide	32714	A04	-/-	0	20251112	0	0	0	0	0	0	0	0	0	0	0	0	27.2191	41.949	38.7145	30.3403	22.757	32.4586	2506.02	0.255696
Leflunomide	32715	A04	-/-	0	20251112	0	0	0	0	0	0	0	0	0	0	0	0	8.31845	19.7025	9.61	16.7439	13.1384	15.7764	1292.4	1.51524
Leflunomide	32710	A05	+/-	0	20251112	0	0	0	0	0	0	0	0	0	0	0	0	1.879	14.924	8.84565	12.8946	8.6598	15.1174	875.187	0.502228
Leflunomide	32711	A05	+/+	0	20251112	0	0	0	0	0	0	0	0	0	0	0	0	18.3314	37.463	10.5242	42.7596	17.9315	49.5661	2168.17	0.501641
Leflunomide	32712	A05	+/-	0	20251112	0	0	0	0	0	0	0	0	0	0	0	0	2.30685	24.749	4.04175	25.2182	0.086	19.3605	1122.03	1.59093
Leflunomide	32713	A05	+/-	0	20251112	0	0	0	0	0	0	0	0	0	0	0	0	4.6728	14.8307	2.686	18.1477	1.1623	17.289	776.078	2.13757
Leflunomide	32714	A05	-/-	0	20251112	0	0	0	0	0	0	0	0	0	0	0	0	3.4197	34.0967	5.84785	38.194	14.6085	40.4341	1786.64	0.198587
Leflunomide	32715	A05	-/-	0	20251112	1	NA	NA	NA	NA	NA	NA	NA	NA	NA	0	1	0	0	0	0	0	0	0	NA
Leflunomide	32710	A06	+/+	0	20251112	0	0	0	0	0	0	0	0	0	0	0	0	6.88065	22.0345	5.74025	21.2392	6.53245	23.1046	1081.39	0.54112
Leflunomide	32711	A06	+/+	0	20251112	0	0	0	0	0	0	0	0	0	0	0	0	0.5111	15.6216	0.77215	17.0796	0.75505	2.43595	490.037	0.0944783
Leflunomide	32712	A06	+/-	0	20251112	0	0	0	0	0	0	0	0	0	0	0	0	5.01735	20.3482	10.5371	13.7927	8.14045	15.1862	1092.63	1.76053
Leflunomide	32713	A06	+/-	0	20251112	0	0	0	0	0	0	0	0	0	0	0	0	2.93105	16.2333	4.8494	12.5701	3.3804	8.4081	670.851	2.19647
Leflunomide	32714	A06	+/-	0	20251112	0	0	0	0	0	0	0	0	0	0	0	0	11.0579	26.083	6.09545	22.4643	18.7929	30.8431	1461.48	0.295261
Leflunomide	32715	A06	+/-	0	20251112	0	0	0	0	0	0	0	0	0	0	0	0	1.7691	15.2256	5.37965	11.964	0.15355	6.0992	588.591	1.92764
Leflunomide	32710	A07	+/+	0.75	20251112	0	0	0	0	0	0	0	0	0	0	0	0	3.07385	23.1948	7.4894	20.1117	7.6195	20.0409	1032.96	0.420793
Leflunomide	32711	A07	+/-	0.75	20251112	0	0	0	0	0	0	0	0	0	0	0	0	4.65415	11.9304	3.7292	15.2119	6.74705	6.3713	506.768	0.687272
Leflunomide	32712	A07	+/-	0.75	20251112	0	0	0	0	0	0	0	0	0	0	0	0	4.3704	3.1709	2.4651	3.0393	2.0485	5.4902	253.328	1.19441
Leflunomide	32713	A07	-/-	0.75	20251112	0	1	0	1	0	0	0	0	0	0	0	1	0	0	0	0	0	0	0	NA
Leflunomide	32714	A07	+/-	0.75	20251112	1	NA	NA	NA	NA	NA	NA	NA	NA	NA	0	1	0	0	0	0	0	0	0	NA
Leflunomide	32715	A07	+/-	0.75	20251112	0	0	0	0	0	0	0	0	0	0	0	0	4.95275	26.8132	12.1203	20.0097	5.28025	18.8624	1199.59	4.57455
Leflunomide	32710	A08	+/+	0.75	20251112	0	0	0	0	0	0	0	0	0	0	0	0	0.73805	20.4617	1.90435	2.85935	1.83025	2.81495	643.649	0.202304
Leflunomide	32711	A08	+/+	0.75	20251112	0	1	0	1	0	0	1	0	0	1	0	1	0	0	0	0	0	0	0	NA
Leflunomide	32712	A08	+/-	0.75	20251112	0	1	0	1	0	0	0	0	0	0	0	1	0	0	0	0	0	0	0	NA
Leflunomide	32713	A08	+/-	0.75	20251112	0	1	0	1	0	0	1	0	0	1	0	1	0	0	0	0	0	0	0	NA
Leflunomide	32714	A08	+/-	0.75	20251112	0	0	0	0	0	0	0	0	0	0	0	0	1.70205	12.6572	1.4541	11.3537	0.46315	12.3431	506.477	2.12214
Leflunomide	32715	A08	-/-	0.75	20251112	0	1	0	1	0	0	1	0	0	1	0	1	0	0	0	0	0	0	0	NA
Leflunomide	32710	A09	+/+	0.75	20251112	0	0	0	1	0	0	0	0	0	0	0	1	0	0	0	0	0	0	0	NA
Leflunomide	32711	A09	+/-	0.75	20251112	1	NA	NA	NA	NA	NA	NA	NA	NA	NA	0	1	0	0	0	0	0	0	0	NA
Leflunomide	32712	A09	UNK	0.75	20251112	1	NA	NA	NA	NA	NA	NA	NA	NA	NA	0	1	0	0	0	0	0	0	0	NA
Leflunomide	32713	A09	+/-	0.75	20251112	0	0	0	0	0	0	0	0	0	0	0	0	0.15305	26.8977	1.9475	28.316	1.78925	23.416	844.599	3.34772
Leflunomide	32714	A09	-/-	0.75	20251112	0	0	0	0	0	0	0	0	0	0	0	0	22.0204	50.0195	13.1808	49.439	12.3968	42.7906	2560.9	4.70204
Leflunomide	32715	A09	+/-	0.75	20251112	0	0	0	0	0	0	0	0	0	0	0	0	3.3542	2.628	3.5293	14.9475	3.3286	11.4991	538.542	2.56179
Leflunomide	32710	A10	+/-	0.75	20251112	0	0	0	0	0	0	0	0	0	0	0	0	1.097	4.6795	0.6174	11.5359	0.5602	7.01335	433.493	0.241239
Leflunomide	32711	A10	+/-	0.75	20251112	0	0	0	0	0	0	0	0	0	0	0	0	3.0041	20.8203	2.948	18.6199	1.95275	20.6917	1057.01	0.430011
Leflunomide	32712	A10	+/+	0.75	20251112	0	1	0	1	0	0	1	0	0	0	0	1	0	0	0	0	0	0	0	NA
Leflunomide	32713	A10	+/-	0.75	20251112	0	0	0	0	0	0	0	0	0	0	0	0	6.8469	35.9427	3.2786	25.5238	13.0236	22.9433	1366.76	3.07182
Leflunomide	32714	A10	+/+	0.75	20251112	0	1	0	1	0	0	1	0	0	1	0	1	0	0	0	0	0	0	0	NA
Leflunomide	32715	A10	UNK	0.75	20251112	1	NA	NA	NA	NA	NA	NA	NA	NA	NA	0	1	0	0	0	0	0	0	0	NA
Leflunomide	32710	A11	+/-	0.75	20251112	0	1	0	1	0	0	1	0	0	1	0	1	0	0	0	0	0	0	0	NA
Leflunomide	32711	A11	+/+	0.75	20251112	0	0	0	0	0	0	0	0	0	0	0	0	3.1491	17.0575	10.9175	28.6899	14.2401	24.0899	1418.05	0.588989
Leflunomide	32712	A11	-/-	0.75	20251112	1	NA	NA	NA	NA	NA	NA	NA	NA	NA	0	1	0	0	0	0	0	0	0	NA
Leflunomide	32713	A11	-/-	0.75	20251112	0	1	0	1	0	0	0	0	0	0	0	1	0	0	0	0	0	0	0	NA
Leflunomide	32714	A11	-/-	0.75	20251112	1	NA	NA	NA	NA	NA	NA	NA	NA	NA	0	1	0	0	0	0	0	0	0	NA
Leflunomide	32715	A11	+/-	0.75	20251112	0	1	0	1	0	0	0	0	0	0	0	1	0	0	0	0	0	0	0	NA
Leflunomide	32710	A12	-/-	0.75	20251112	0	0	0	0	0	0	0	0	0	0	0	0	12.6121	8.97225	16.743	3.0829	20.8338	6.3078	937.315	1.05922
Leflunomide	32711	A12	+/-	0.75	20251112	0	1	1	1	0	0	1	0	0	1	0	1	0	0	0	0	0	0	0	NA
Leflunomide	32712	A12	-/-	0.75	20251112	0	1	0	1	0	0	0	0	0	0	0	1	0	0	0	0	0	0	0	NA
Leflunomide	32713	A12	+/-	0.75	20251112	0	0	0	0	0	0	0	0	0	0	0	0	4.22485	36.5032	2.0952	8.3381	1.1452	4.2478	691.199	3.59605
Leflunomide	32714	A12	+/-	0.75	20251112	0	0	0	0	0	0	0	0	0	0	0	0	3.30315	4.4082	12.5553	4.1379	1.5504	8.8659	404.96	2.34471
Leflunomide	32715	A12	+/-	0.75	20251112	0	0	0	0	0	0	0	0	0	0	0	0	33.5344	20.7576	32.7876	35.0104	12.7803	13.2786	1922.15	1.36011
Leflunomide	32710	B01	+/-	0	20251112	0	0	0	0	0	0	0	0	0	0	0	0	0.39335	20.8846	0.4762	19.7432	1.4222	26.419	869.069	0.526924
Leflunomide	32711	B01	+/-	0	20251112	0	0	0	0	0	0	0	0	0	0	0	0	1.27685	18.9709	16.3871	24.6127	3.2554	22.2013	1089.13	1.30263
Leflunomide	32712	B01	+/+	0	20251112	0	0	0	0	0	0	0	0	0	0	0	0	13.2346	18.0844	15.2405	13.5415	10.6531	12.8231	1267.37	5.96235
Leflunomide	32713	B01	+/-	0	20251112	0	0	0	0	0	0	0	0	0	0	0	0	0.4489	32.6084	1.4511	29.8335	1.35385	31.9791	1330.5	1.3647
Leflunomide	32714	B01	+/-	0	20251112	0	0	0	0	0	0	0	0	0	0	0	0	8.52975	25.0089	10.1389	28.3439	11.3876	29.126	1549.74	0.137924
Leflunomide	32715	B01	-/-	0	20251112	0	0	0	0	0	0	0	0	0	0	0	0	10.7548	27.5377	8.73485	31.0658	3.214	20.7184	1303.4	1.18438
Leflunomide	32710	B02	+/+	0	20251112	0	0	0	0	0	0	0	0	0	0	0	0	4.2211	51.4475	13.1988	54.2334	22.1846	53.5308	2696.46	4.52132
Leflunomide	32711	B02	+/-	0	20251112	0	0	0	0	0	0	0	0	0	0	0	0	1.30115	13.2165	0.75695	24.5483	2.35555	27.5401	920.303	4.66357
Leflunomide	32712	B02	+/-	0	20251112	0	0	0	0	0	0	0	0	0	0	0	0	4.72675	25.6799	13.2821	24.7962	6.1053	22.566	1407.27	0.175402
Leflunomide	32713	B02	+/+	0	20251112	0	0	0	0	0	0	0	0	0	0	0	0	4.6714	21.4758	2.6963	25.094	2.2763	21.0804	1073.41	1.79763
Leflunomide	32714	B02	-/-	0	20251112	0	0	0	0	0	0	0	0	0	0	0	0	8.20975	18.4783	7.2385	18.252	8.99545	21.2127	1022.54	0.0784239
Leflunomide	32715	B02	+/-	0	20251112	0	0	0	0	0	0	0	0	0	0	0	0	7.3058	14.5023	0.786	8.3938	8.0114	4.91825	678.91	3.10985
Leflunomide	32710	B03	+/-	0	20251112	0	0	0	0	0	0	0	0	0	0	0	0	77.3649	157.702	90.6575	166.026	116.135	96.1246	8056.62	8.83034
Leflunomide	32711	B03	+/-	0	20251112	0	0	0	0	0	0	0	0	0	0	0	0	2.87525	16.4673	2.098	21.693	1.7533	20.2501	846.155	0.333772
Leflunomide	32712	B03	+/-	0	20251112	0	0	0	0	0	0	0	0	0	0	0	0	8.0062	32.5612	3.4241	29.7083	8.7835	26.675	1565.73	0.410109
Leflunomide	32713	B03	+/+	0	20251112	0	0	0	0	0	0	0	0	0	0	0	0	9.93585	4.99295	4.98705	10.3437	4.112	4.23745	477.229	2.47564
Leflunomide	32714	B03	+/-	0	20251112	0	0	0	0	0	0	0	0	0	0	0	0	17.0182	34.9057	19.3848	36.706	28.3398	38.661	2207.36	0.192696
Leflunomide	32715	B03	-/-	0	20251112	0	0	0	0	0	0	1	0	0	1	0	1	0	0	0	0	0	0	0	NA
Leflunomide	32710	B04	+/+	0	20251112	0	0	0	0	0	0	0	0	0	0	0	0	55.8682	114.689	33.8355	146.742	53.7991	146.74	6832.1	3.11389
Leflunomide	32711	B04	+/-	0	20251112	0	0	0	0	0	0	0	0	0	0	0	0	0.29495	17.3625	4.6808	16.6035	0.38275	13.8009	737.411	0.395554
Leflunomide	32712	B04	+/+	0	20251112	0	0	0	0	0	0	0	0	0	0	0	0	0.30615	10.1289	0.5847	3.88495	2.96095	4.4669	365.835	0.0633696
Leflunomide	32713	B04	-/-	0	20251112	0	0	0	0	0	0	0	0	0	0	0	0	21.7985	25.8428	18.686	19.3562	13.5469	16.3618	1519.48	1.74897
Leflunomide	32714	B04	+/+	0	20251112	0	0	0	0	0	0	0	0	0	0	0	0	9.9849	29.7717	4.08925	32.46	6.5779	27.7683	1443.99	0.446022
Leflunomide	32715	B04	+/-	0	20251112	0	0	0	0	0	0	0	0	0	0	0	0	5.3127	24.6571	2.1828	15.3935	2.1245	19.7378	1077.48	1.97314
Leflunomide	32710	B05	+/-	0	20251112	0	0	0	0	0	0	0	0	0	0	0	0	2.55245	28.2326	7.71825	20.1856	13.0972	22.5323	1275.88	0.8215
Leflunomide	32711	B05	+/+	0	20251112	0	0	0	0	0	0	0	0	0	0	0	0	1.8016	31.9286	9.1602	33.5529	2.4204	26.5651	1338.83	0.339261
Leflunomide	32712	B05	+/-	0	20251112	0	0	0	0	0	0	0	0	0	0	0	0	1.56195	21.5116	3.98155	23.1173	2.81775	19.1587	1077.41	12.6027
Leflunomide	32713	B05	+/-	0	20251112	0	0	0	0	0	0	0	0	0	0	0	0	0.48625	8.0798	9.5727	6.6992	9.5287	4.62855	474.92	3.75661
Leflunomide	32714	B05	+/+	0	20251112	0	0	0	0	0	0	0	0	0	0	0	0	10.9767	27.0261	10.5211	30.837	11.7143	26.8983	1465.6	0.315163
Leflunomide	32715	B05	-/-	0	20251112	0	0	0	0	0	0	0	0	0	0	0	0	10.2241	46.2601	18.731	30.787	14.3299	31.1594	1871.09	2.74746
Leflunomide	32710	B06	-/-	0	20251112	0	0	0	0	0	0	0	0	0	1	0	1	0	0	0	0	0	0	0	NA
Leflunomide	32711	B06	+/-	0	20251112	0	0	0	0	0	0	0	0	0	0	0	0	2.967	35.0906	2.65645	41.4441	6.5582	42.2453	1844.76	0.16175
Leflunomide	32712	B06	+/-	0	20251112	0	0	0	0	0	0	0	0	0	0	0	0	0.5284	19.3115	12.8473	16.6378	11.7305	16.8297	1067.63	0.334098
Leflunomide	32713	B06	+/-	0	20251112	0	0	0	0	0	0	0	0	0	0	0	0	1.78805	39.9743	4.4378	35.2442	1.18625	33.2253	1651.55	3.17388
Leflunomide	32714	B06	+/+	0	20251112	0	0	0	0	0	0	0	0	0	0	0	0	1.8081	23.0508	6.52485	26.7308	6.60435	24.8555	1415.63	0.795033
Leflunomide	32715	B06	+/-	0	20251112	0	0	0	0	0	0	0	0	0	0	0	0	12.34	1.8491	2.2501	1.90915	4.0197	1.9653	251.373	1.64683
Leflunomide	32710	B07	UNK	0.75	20251112	1	NA	NA	NA	NA	NA	NA	NA	NA	NA	0	1	0	0	0	0	0	0	0	NA
Leflunomide	32711	B07	+/-	0.75	20251112	0	1	0	1	0	0	0	0	0	0	0	1	0	0	0	0	0	0	0	NA
Leflunomide	32712	B07	+/-	0.75	20251112	0	1	0	0	0	0	0	0	0	0	0	1	0	0	0	0	0	0	0	NA
Leflunomide	32713	B07	+/-	0.75	20251112	0	1	0	1	0	0	0	0	0	0	0	1	0	0	0	0	0	0	0	NA
Leflunomide	32714	B07	+/+	0.75	20251112	0	0	0	0	0	0	0	0	0	0	0	0	4.28545	29.5678	2.2791	25.8336	7.0682	26.0934	1299.94	2.12809
Leflunomide	32715	B07	+/+	0.75	20251112	0	1	0	1	0	0	0	0	0	0	0	1	0	0	0	0	0	0	0	NA
Leflunomide	32710	B08	+/+	0.75	20251112	0	0	0	0	0	0	0	0	0	0	0	0	99.4847	106.269	45.9856	72.994	43.5288	66.6441	4548.63	1.98425
Leflunomide	32711	B08	+/-	0.75	20251112	0	1	0	0	0	0	1	0	0	1	0	1	0	0	0	0	0	0	0	NA
Leflunomide	32712	B08	UNK	0.75	20251112	1	NA	NA	NA	NA	NA	NA	NA	NA	NA	0	1	0	0	0	0	0	0	0	NA
Leflunomide	32713	B08	+/-	0.75	20251112	0	1	0	1	0	0	1	0	0	1	0	1	0	0	0	0	0	0	0	NA
Leflunomide	32714	B08	-/-	0.75	20251112	0	1	0	1	0	0	0	0	0	0	0	1	0	0	0	0	0	0	0	NA
Leflunomide	32715	B08	+/-	0.75	20251112	0	0	0	0	0	0	0	0	0	0	0	0	2.61715	13.4	0.8463	1.7299	1.6103	1.5947	405.144	2.28789
Leflunomide	32710	B09	-/-	0.75	20251112	0	1	0	1	0	0	0	0	0	0	0	1	0	0	0	0	0	0	0	NA
Leflunomide	32711	B09	+/-	0.75	20251112	0	0	0	0	0	0	0	0	0	0	0	0	2.55435	17.5005	2.1679	16.5977	1.5797	18.279	849.791	0.0063913
Leflunomide	32712	B09	+/-	0.75	20251112	0	0	0	0	0	0	0	0	0	0	0	0	7.6784	24.4658	4.0577	28.3638	1.3785	14.0925	1210.67	1.60143
Leflunomide	32713	B09	+/+	0.75	20251112	0	1	1	1	0	0	1	0	0	1	0	1	0	0	0	0	0	0	0	NA
Leflunomide	32714	B09	+/-	0.75	20251112	0	1	0	1	0	0	1	0	0	0	0	1	0	0	0	0	0	0	0	NA
Leflunomide	32715	B09	+/-	0.75	20251112	0	0	0	0	0	0	0	0	0	0	0	0	11.0669	20.7405	4.1271	19.5424	0.8803	16.9122	1016.66	2.6147
Leflunomide	32710	B10	-/-	0.75	20251112	0	1	0	1	0	0	0	0	0	0	0	1	0	0	0	0	0	0	0	NA
Leflunomide	32711	B10	UNK	0.75	20251112	0	1	0	1	0	0	1	0	0	0	0	1	0	0	0	0	0	0	0	NA
Leflunomide	32712	B10	+/-	0.75	20251112	0	0	0	0	0	0	0	0	0	0	0	0	3.11185	32.8075	5.58	29.1624	11.941	26.5105	1408.11	1.86403
Leflunomide	32713	B10	-/-	0.75	20251112	0	1	0	1	0	0	1	0	0	1	0	1	0	0	0	0	0	0	0	NA
Leflunomide	32714	B10	+/-	0.75	20251112	0	1	0	1	0	0	0	0	0	0	0	1	0	0	0	0	0	0	0	NA
Leflunomide	32715	B10	+/+	0.75	20251112	0	0	0	0	0	0	0	0	0	0	0	0	1.54515	23.692	4.9908	16.0673	4.0345	14.9318	916.94	3.99455
Leflunomide	32710	B11	+/+	0.75	20251112	0	0	0	0	0	0	0	0	0	0	0	0	152.973	119.316	166.651	161.24	190.713	138.187	10562.6	9.17652
Leflunomide	32711	B11	+/-	0.75	20251112	0	0	0	0	0	0	0	0	0	0	0	0	7.1841	13.063	5.86795	17.4975	6.94645	20.4567	1092.95	0.668239
Leflunomide	32712	B11	+/+	0.75	20251112	0	0	0	0	0	0	0	0	0	0	0	0	0.81915	20.8501	2.1852	10.146	0.1045	2.2938	422.597	0.40188
Leflunomide	32713	B11	-/-	0.75	20251112	0	0	0	0	0	0	0	0	0	0	0	0	69.9108	56.4762	70.6244	54.1074	70.6656	49.5669	4874.57	3.91413
Leflunomide	32714	B11	+/+	0.75	20251112	0	1	0	1	0	0	0	0	0	0	0	1	0	0	0	0	0	0	0	NA
Leflunomide	32715	B11	+/-	0.75	20251112	0	0	0	0	0	0	0	0	0	0	0	0	3.9402	23.2043	3.6042	15.1699	1.34385	11.74	855.22	2.25583
Leflunomide	32710	B12	+/-	0.75	20251112	0	0	0	0	0	0	0	0	0	0	0	0	34.6862	54.2504	49.2033	49.2753	93.7344	85.7877	4579.58	1.8191
Leflunomide	32711	B12	UNK	0.75	20251112	1	NA	NA	NA	NA	NA	NA	NA	NA	NA	0	1	0	0	0	0	0	0	0	NA
Leflunomide	32712	B12	+/+	0.75	20251112	0	1	0	1	0	0	0	0	0	0	0	1	0	0	0	0	0	0	0	NA
Leflunomide	32713	B12	UNK	0.75	20251112	1	NA	NA	NA	NA	NA	NA	NA	NA	NA	0	1	0	0	0	0	0	0	0	NA
Leflunomide	32714	B12	-/-	0.75	20251112	0	0	0	0	0	0	0	0	0	0	0	0	3.5527	13.998	4.81195	14.0149	2.4769	8.06935	608.957	2.3978
Leflunomide	32715	B12	-/-	0.75	20251112	1	NA	NA	NA	NA	NA	NA	NA	NA	NA	0	1	0	0	0	0	0	0	0	NA
Leflunomide	32710	C01	+/-	0	20251112	0	0	0	0	0	0	0	0	0	0	0	0	71.79	74.3181	9.05015	42.6886	6.95865	27.8106	3112.94	1.15033
Leflunomide	32711	C01	+/-	0	20251112	0	0	0	0	0	0	0	0	0	0	0	0	7.4255	22.1423	6.85835	19.073	4.03	16.3791	1166.63	1.06864
Leflunomide	32712	C01	-/-	0	20251112	0	0	0	0	0	0	0	0	0	0	0	0	2.24	11.8173	2.6746	11.2858	13.9298	16.9814	740.771	1.13678
Leflunomide	32713	C01	+/-	0	20251112	0	0	0	0	0	0	0	0	0	0	0	0	5.57645	28.0345	3.3375	26.4898	8.9143	24.0707	1247.95	1.75496
Leflunomide	32714	C01	-/-	0	20251112	0	0	0	0	0	0	0	0	0	0	0	0	33.8359	16.2226	32.9323	7.6383	25.4708	6.02615	1899.77	0.0450543
Leflunomide	32715	C01	+/-	0	20251112	0	0	0	0	0	0	0	0	0	0	0	0	7.5512	17.5003	12.1004	22.5489	28.3608	18.3368	1430.53	1.71988
Leflunomide	32710	C02	+/+	0	20251112	0	0	0	0	0	0	0	0	0	0	0	0	45.8761	142.428	97.55	128.447	99.4401	138.36	6882.34	8.5337
Leflunomide	32711	C02	+/+	0	20251112	0	0	0	0	0	0	0	0	0	0	0	0	5.9218	21.6958	0.8654	24.2307	5.5784	19.6906	1081.55	0.769554
Leflunomide	32712	C02	-/-	0	20251112	0	0	0	0	0	0	0	0	0	0	0	0	15.2533	21.9244	21.1411	21.4919	20.5319	12.4311	1626.82	0.883707
Leflunomide	32713	C02	+/+	0	20251112	0	0	0	0	0	0	0	0	0	0	0	0	4.62965	16.1925	4.7044	9.6695	1.3854	7.7948	679.561	3.90096
Leflunomide	32714	C02	+/+	0	20251112	0	0	0	0	0	0	0	0	0	0	0	0	7.36935	25.4518	8.2164	28.1385	9.4207	14.5528	1230.25	0.288804
Leflunomide	32715	C02	+/+	0	20251112	0	0	0	0	0	0	0	0	0	0	0	0	1.6026	19.4876	3.4464	18.3309	3.05045	19.1898	935.562	1.29576
Leflunomide	32710	C03	+/-	0	20251112	0	0	0	0	0	0	0	0	0	0	0	0	0.87715	18.9636	5.93915	19.9031	7.3402	16.9786	918.399	0.750174
Leflunomide	32711	C03	+/-	0	20251112	0	0	0	0	0	0	0	0	0	0	0	0	8.3407	23.906	17.0112	20.7722	7.90935	15.0141	1260.77	0.150457
Leflunomide	32712	C03	-/-	0	20251112	0	0	0	0	0	0	0	0	0	0	0	0	23.1522	23.131	24.7213	20.7931	21.4303	18.3171	1737.56	1.8433
Leflunomide	32713	C03	+/-	0	20251112	0	0	0	0	0	0	0	0	0	0	0	0	10.1355	21.377	12.8951	21.2985	7.09585	19.0076	1336.02	2.69126
Leflunomide	32714	C03	+/-	0	20251112	0	0	0	0	0	0	0	0	0	0	0	0	2.49995	18.7408	8.42335	15.4529	3.9913	20.7711	894.428	0.220457
Leflunomide	32715	C03	+/-	0	20251112	0	0	0	0	0	0	0	0	0	0	0	0	3.1605	34.2894	3.59055	32.9727	13.5223	34.7172	1763.38	4.26091
Leflunomide	32710	C04	+/-	0	20251112	0	0	0	0	0	0	0	0	0	0	0	0	56.9351	145.892	75.9398	123.634	47.8942	118.101	7364.5	4.56343
Leflunomide	32711	C04	+/-	0	20251112	0	0	0	0	0	0	0	0	0	0	0	0	5.4193	12.8549	1.6506	9.53915	4.6494	7.3003	521.026	0.361261
Leflunomide	32712	C04	+/+	0	20251112	0	0	0	0	0	0	0	0	0	0	0	0	13.9269	16.4091	1.43565	11.5407	0.8705	8.03685	891.574	1.21417
Leflunomide	32713	C04	+/+	0	20251112	0	0	0	0	0	0	0	0	0	0	0	0	0.7624	8.2739	1.1533	5.103	3.03315	1.37985	296.402	2.79933
Leflunomide	32714	C04	+/+	0	20251112	0	0	0	0	0	0	0	0	0	0	0	0	1.1192	29.4305	2.78765	27.4346	7.22815	27.5132	1274.6	0.142674
Leflunomide	32715	C04	+/+	0	20251112	0	0	0	0	0	0	0	0	0	0	0	0	1.60955	19.3299	0.81255	13.2707	1.9303	13.7263	660.955	2.45762
Leflunomide	32710	C05	+/+	0	20251112	0	0	0	0	0	0	0	0	0	0	0	0	1.005	18.9475	0.9594	7.2387	3.3482	6.9381	502.167	0.108989
Leflunomide	32711	C05	+/-	0	20251112	0	0	0	0	0	0	0	0	0	0	0	0	6.15965	35.7493	6.2491	31.2533	4.9912	33.0429	1476.73	0.0843587
Leflunomide	32712	C05	+/-	0	20251112	0	0	0	0	0	0	0	0	0	0	0	0	9.78985	11.6954	9.68405	4.10315	1.03555	4.916	738.441	1.45849
Leflunomide	32713	C05	-/-	0	20251112	0	0	0	0	0	0	0	0	0	0	0	0	21.8204	17.516	18.6182	13.5149	20.9478	12.6484	1334.13	3.88565
Leflunomide	32714	C05	+/-	0	20251112	0	0	0	0	0	0	0	0	0	0	0	0	13.0843	49.6839	17.2821	39.7568	8.04085	30.2304	2073.42	1.20364
Leflunomide	32715	C05	+/-	0	20251112	0	0	0	0	0	0	0	0	0	0	0	0	5.14	4.2224	1.5007	3.6895	1.9285	2.2974	268.592	2.82667
Leflunomide	32710	C06	+/-	0	20251112	0	0	0	0	0	0	0	0	0	0	0	0	6.5166	32.6521	6.8442	24.1667	2.87695	11.8756	1422.88	0.25513
Leflunomide	32711	C06	-/-	0	20251112	0	0	0	0	0	0	0	0	0	0	0	0	33.7923	26.4337	34.8244	23.2147	29.8681	30.1546	2296.63	1.97076
Leflunomide	32712	C06	+/+	0	20251112	0	0	0	0	0	0	0	0	0	0	0	0	0.9097	31.9283	4.4834	24.2437	3.2977	8.6768	1438.66	14.013
Leflunomide	32713	C06	+/-	0	20251112	0	0	0	0	0	0	0	0	0	0	0	0	8.37715	37.0767	13.6864	31.5832	11.0258	24.4896	1808.14	4.80661
Leflunomide	32714	C06	+/-	0	20251112	0	0	0	0	0	0	0	0	0	0	0	0	3.89965	28.6327	10.1254	25.64	5.01105	23.8861	1355.24	0.436348
Leflunomide	32715	C06	+/-	0	20251112	0	0	0	0	0	0	0	0	0	0	0	0	0.2993	7.3244	0.2125	2.2635	0.6083	2.7706	214.953	1.76796
Leflunomide	32710	C07	-/-	0.75	20251112	0	1	0	1	0	0	0	0	0	0	0	1	0	0	0	0	0	0	0	NA
Leflunomide	32711	C07	+/+	0.75	20251112	0	0	0	0	0	0	0	0	0	0	0	0	1.2293	11.8064	3.3489	13.2905	2.15645	5.80465	581.776	0.281652
Leflunomide	32712	C07	+/-	0.75	20251112	0	0	0	0	0	0	0	0	0	0	0	0	5.2214	27.4197	9.26675	21.5799	3.3063	17.1468	1252.95	4.62495
Leflunomide	32713	C07	-/-	0.75	20251112	1	NA	NA	NA	NA	NA	NA	NA	NA	NA	0	1	0	0	0	0	0	0	0	NA
Leflunomide	32714	C07	+/-	0.75	20251112	0	1	0	1	0	0	1	0	0	1	0	1	0	0	0	0	0	0	0	NA
Leflunomide	32715	C07	+/-	0.75	20251112	0	0	0	0	0	0	0	0	0	0	0	0	0.714	30.4882	2.22495	23.8504	2.8816	29.0458	1275.03	3.4982
Leflunomide	32710	C08	+/-	0.75	20251112	0	0	0	0	0	0	0	0	0	0	0	0	3.51495	19.4408	3.1207	15.4731	10.8504	19.7563	1053.58	0.395043
Leflunomide	32711	C08	+/-	0.75	20251112	0	0	0	0	0	0	0	0	0	0	0	0	9.481	4.329	5.8876	12.7105	9.81525	14.7565	593.435	0.78287
Leflunomide	32712	C08	+/-	0.75	20251112	0	0	0	0	0	0	0	0	0	0	0	0	2.4272	9.1597	2.81785	10.2568	1.67295	6.84285	488.159	3.47836
Leflunomide	32713	C08	+/-	0.75	20251112	0	0	0	0	0	0	0	0	0	0	0	0	0.2344	15.3414	1.57255	8.80835	1.54275	5.2812	392.186	5.49102
Leflunomide	32714	C08	+/-	0.75	20251112	0	1	0	1	0	0	1	0	0	1	0	1	0	0	0	0	0	0	0	NA
Leflunomide	32715	C08	-/-	0.75	20251112	0	0	0	0	0	0	0	0	0	0	0	0	8.9099	17.9332	4.8612	15.2107	2.03715	8.61455	799.5	2.97441
Leflunomide	32710	C09	+/-	0.75	20251112	0	1	0	1	0	0	0	0	0	0	0	1	0	0	0	0	0	0	0	NA
Leflunomide	32711	C09	+/+	0.75	20251112	0	0	0	0	0	0	0	0	0	0	0	0	11.2677	36.9977	3.05175	31.2918	9.71585	37.4572	1784.09	0.134424
Leflunomide	32712	C09	+/-	0.75	20251112	0	0	0	0	0	0	0	0	0	0	0	0	7.09365	17.3089	11.2718	20.2968	2.0751	11.3362	1028.09	2.18616
Leflunomide	32713	C09	+/-	0.75	20251112	0	0	0	0	0	0	0	0	0	0	0	0	70.349	113.944	72.0894	96.2409	68.0616	101.433	6336.99	4.41772
Leflunomide	32714	C09	+/-	0.75	20251112	0	0	0	1	0	0	0	0	0	0	0	1	0	0	0	0	0	0	0	NA
Leflunomide	32715	C09	-/-	0.75	20251112	0	1	0	1	0	0	0	0	0	0	0	1	0	0	0	0	0	0	0	NA
Leflunomide	32710	C10	-/-	0.75	20251112	1	NA	NA	NA	NA	NA	NA	NA	NA	NA	0	1	0	0	0	0	0	0	0	NA
Leflunomide	32711	C10	+/-	0.75	20251112	0	1	0	0	0	0	0	0	0	0	0	1	0	0	0	0	0	0	0	NA
Leflunomide	32712	C10	+/+	0.75	20251112	0	0	0	0	0	0	0	0	0	0	0	0	5.3049	19.7405	4.183	13.3163	0.94755	16.4569	673.528	1.47326
Leflunomide	32713	C10	+/-	0.75	20251112	0	0	0	0	0	0	0	0	0	0	0	0	1.99045	4.7385	1.3979	3.8379	2.0505	8.553	296.847	5.20217
Leflunomide	32714	C10	UNK	0.75	20251112	1	NA	NA	NA	NA	NA	NA	NA	NA	NA	0	1	0	0	0	0	0	0	0	NA
Leflunomide	32715	C10	-/-	0.75	20251112	0	1	0	1	0	0	0	0	0	0	0	1	0	0	0	0	0	0	0	NA
Leflunomide	32710	C11	+/+	0.75	20251112	0	1	0	1	0	0	0	0	0	0	0	1	0	0	0	0	0	0	0	NA
Leflunomide	32711	C11	-/-	0.75	20251112	0	0	0	0	0	0	0	0	0	0	0	0	50.0833	48.2376	42.5977	74.9087	35.8496	62.1721	3927.27	1.72137
Leflunomide	32712	C11	+/+	0.75	20251112	0	0	0	0	0	0	0	0	0	0	0	0	3.0645	19.2376	16.0663	22.1203	9.18865	22.9584	1163.15	0.388054
Leflunomide	32713	C11	-/-	0.75	20251112	0	1	0	1	0	0	0	0	0	0	0	1	0	0	0	0	0	0	0	NA
Leflunomide	32714	C11	-/-	0.75	20251112	0	0	0	1	0	0	0	0	0	0	0	1	0	0	0	0	0	0	0	NA
Leflunomide	32715	C11	+/+	0.75	20251112	0	0	0	0	0	0	0	0	0	0	0	0	8.7107	26.3965	21.1059	21.3447	13.4279	19.6079	1618.4	3.102
Leflunomide	32710	C12	UNK	0.75	20251112	1	NA	NA	NA	NA	NA	NA	NA	NA	NA	0	1	0	0	0	0	0	0	0	NA
Leflunomide	32711	C12	-/-	0.75	20251112	1	NA	NA	NA	NA	NA	NA	NA	NA	NA	0	1	0	0	0	0	0	0	0	NA
Leflunomide	32712	C12	+/-	0.75	20251112	0	1	0	1	0	0	1	0	0	1	0	1	0	0	0	0	0	0	0	NA
Leflunomide	32713	C12	+/-	0.75	20251112	0	0	0	0	0	0	0	0	0	0	0	0	35.9406	56.0226	70.7403	53.214	37.2749	33.0232	3252.92	2.27105
Leflunomide	32714	C12	+/+	0.75	20251112	0	0	0	0	0	0	0	0	0	0	0	0	3.6709	27.9536	11.2044	49.4023	6.0083	5.43675	1508.88	5.14116
Leflunomide	32715	C12	+/-	0.75	20251112	0	1	0	0	0	0	0	0	0	0	0	1	0	0	0	0	0	0	0	NA
Leflunomide	32710	D01	+/+	0	20251112	0	0	0	0	0	0	0	0	0	0	0	0	19.0838	56.4527	126.296	150.87	149.135	175.081	7046.96	4.01166
Leflunomide	32711	D01	+/-	0	20251112	0	0	0	0	0	0	0	0	0	0	0	0	4.413	20.6505	5.96565	8.8087	0.3132	10.4632	708.818	0.127098
Leflunomide	32712	D01	-/-	0	20251112	0	0	0	0	0	0	0	0	0	0	0	0	34.5085	28.959	32.3447	28.8834	31.9893	21.4849	2655.39	1.67924
Leflunomide	32713	D01	+/-	0	20251112	0	0	0	0	0	0	0	0	0	0	0	0	16.9251	16.9658	16.8323	13.6919	9.95955	13.2397	1282.52	0.791967
Leflunomide	32714	D01	-/-	0	20251112	0	0	0	0	0	0	0	0	0	0	0	0	6.80585	13.378	10.208	14.6475	13.1218	14.2299	961.63	0.0377935
Leflunomide	32715	D01	-/-	0	20251112	0	0	0	0	0	0	0	0	0	0	0	0	29.9967	25.5789	35.3322	34.261	30.348	32.4667	2251.89	1.9077
Leflunomide	32710	D02	+/-	0	20251112	0	0	0	0	0	0	0	0	0	0	0	0	2.6621	31.488	4.8457	26.8433	7.9157	23.2415	1267.52	0.150533
Leflunomide	32711	D02	+/-	0	20251112	0	0	0	0	0	0	0	0	0	0	0	0	1.5111	23.4711	0.87965	22.2952	2.02165	19.4806	990.221	0.1225
Leflunomide	32712	D02	+/-	0	20251112	0	0	0	0	0	0	0	0	0	0	0	0	12.8849	44.0454	7.2275	42.5363	3.4655	40.4529	1857.52	0.250837
Leflunomide	32713	D02	+/-	0	20251112	0	0	0	0	0	0	0	0	0	0	0	0	4.0519	19.8836	3.7862	16.977	2.16265	16.1858	994.121	1.48374
Leflunomide	32714	D02	+/+	0	20251112	0	0	0	0	0	0	0	0	0	0	0	0	5.8191	22.3006	12.2113	20.8985	1.75705	21.34	1188.84	0.0612174
Leflunomide	32715	D02	+/-	0	20251112	0	0	0	0	0	0	0	0	0	0	0	0	5.5382	18.097	6.9254	15.3396	3.44825	13.8553	1009.04	1.6861
Leflunomide	32710	D03	-/-	0	20251112	0	0	0	0	0	0	0	0	0	0	0	0	16.9153	24.3924	16.462	13.105	13.3541	14.8652	1590.71	0.662011
Leflunomide	32711	D03	+/+	0	20251112	0	0	0	0	0	0	0	0	0	0	0	0	13.6375	14.3095	9.56795	16.5815	10.094	17.4683	1165.56	0.0788261
Leflunomide	32712	D03	-/-	0	20251112	0	0	0	1	0	0	0	0	0	0	0	1	0	0	0	0	0	0	0	NA
Leflunomide	32713	D03	+/+	0	20251112	0	0	0	0	0	0	0	0	0	0	0	0	8.80025	4.6434	0	5.451	0.3263	3.9186	386.241	4.4194
Leflunomide	32714	D03	+/-	0	20251112	0	0	0	0	0	0	0	0	0	0	0	0	5.67675	29.1798	7.40925	26.687	3.66335	23.8995	1438.67	0.0639565
Leflunomide	32715	D03	+/-	0	20251112	0	0	0	0	0	0	0	0	0	0	0	0	1.799	1.56605	3.4406	0.23425	2.61765	0.8352	192.308	1.71562
Leflunomide	32710	D04	+/-	0	20251112	0	0	0	0	0	0	0	0	0	0	0	0	2.7971	25.7004	4.8142	25.0346	11.0638	28.6116	1308.23	0.30587
Leflunomide	32711	D04	+/-	0	20251112	0	0	0	0	0	0	0	0	0	0	0	0	3.0817	26.6355	1.56105	24.1221	2.9109	20.0013	1038.81	0.012087
Leflunomide	32712	D04	+/-	0	20251112	0	0	0	0	0	0	0	0	0	0	0	0	0.2974	29.8589	1.0524	22.1243	8.92985	16.5527	1306.53	0.0753696
Leflunomide	32713	D04	-/-	0	20251112	0	0	0	0	0	0	0	0	0	0	0	0	13.1031	24.7975	16.2135	20.5814	11.9875	15.5638	1317.24	4.73976
Leflunomide	32714	D04	-/-	0	20251112	0	0	0	0	0	0	0	0	0	0	0	0	9.0927	22.7971	9.34615	27.4628	13.3422	27.2029	1536.93	0.185152
Leflunomide	32715	D04	+/-	0	20251112	0	0	0	0	0	0	0	0	0	0	0	0	17.1518	8.9304	0.79635	5.6785	1.2452	6.7456	507.427	2.38079
Leflunomide	32710	D05	-/-	0	20251112	0	0	0	0	0	0	0	0	0	0	0	0	3.80445	26.0808	2.56365	22.4089	13.1246	13.7284	1131.41	0.514565
Leflunomide	32711	D05	+/-	0	20251112	0	0	0	0	0	0	0	0	0	0	0	0	1.0965	12.3041	2.0654	15.2231	1.59975	19.4188	730.253	0
Leflunomide	32712	D05	+/-	0	20251112	0	0	0	0	0	0	0	0	0	0	0	0	0.9857	13.3144	1.4825	5.8875	1.28835	6.79025	514.282	0.0698696
Leflunomide	32713	D05	+/-	0	20251112	0	0	0	0	0	0	0	0	0	0	0	0	2.4662	14.0895	5.1518	13.9125	3.288	9.188	661.019	6.62065
Leflunomide	32714	D05	+/-	0	20251112	0	0	0	0	0	0	0	0	0	0	0	0	9.90205	22.0585	6.24035	21.9733	11.3874	18.3762	1249.1	0.412272
Leflunomide	32715	D05	UNK	0	20251112	0	0	0	0	0	0	0	0	0	0	0	0	26.574	10.5691	7.1213	1.7543	4.45345	10.6926	768.679	2.58246
Leflunomide	32710	D06	+/-	0	20251112	0	0	0	0	0	0	0	0	0	0	0	0	5.76835	33.9734	3.6611	25.2787	3.12245	31.991	1653.94	0.093837
Leflunomide	32711	D06	+/-	0	20251112	0	0	0	0	0	0	0	0	0	0	0	0	25.6065	26.5313	18.8027	9.55425	3.6982	17.6497	1392.99	0.227641
Leflunomide	32712	D06	-/-	0	20251112	0	0	0	0	0	0	0	0	0	0	0	0	20.2621	30.8055	22.1577	27.2689	4.70925	1.3709	1678.04	2.1363
Leflunomide	32713	D06	+/-	0	20251112	0	0	0	0	0	0	0	0	0	0	0	0	0.78255	12.8805	3.2744	14.1971	3.48665	15.6814	750.755	5.74243
Leflunomide	32714	D06	-/-	0	20251112	0	0	0	0	0	0	0	0	0	0	0	0	11.051	19.5424	10.2901	21.0685	5.2051	18.9938	1082.69	0.621609
Leflunomide	32715	D06	+/-	0	20251112	0	0	0	0	0	0	0	0	0	0	0	0	1.82885	18.175	5.12315	14.6693	11.5582	13.663	1163.51	2.37663
Leflunomide	32710	D07	+/+	0.75	20251112	0	1	0	1	0	0	1	0	0	1	0	1	0	0	0	0	0	0	0	NA
Leflunomide	32711	D07	-/-	0.75	20251112	0	1	1	1	0	0	1	0	0	1	0	1	0	0	0	0	0	0	0	NA
Leflunomide	32712	D07	+/+	0.75	20251112	0	1	0	1	0	0	0	0	0	0	0	1	0	0	0	0	0	0	0	NA
Leflunomide	32713	D07	+/+	0.75	20251112	0	1	0	1	0	0	0	0	0	0	0	1	0	0	0	0	0	0	0	NA
Leflunomide	32714	D07	+/-	0.75	20251112	0	0	0	1	0	0	0	0	0	0	0	1	0	0	0	0	0	0	0	NA
Leflunomide	32715	D07	+/-	0.75	20251112	0	1	0	1	0	0	1	0	0	1	0	1	0	0	0	0	0	0	0	NA
Leflunomide	32710	D08	+/-	0.75	20251112	0	1	0	1	0	0	0	0	0	0	0	1	0	0	0	0	0	0	0	NA
Leflunomide	32711	D08	+/-	0.75	20251112	0	1	0	1	0	0	1	0	0	1	0	1	0	0	0	0	0	0	0	NA
Leflunomide	32712	D08	-/-	0.75	20251112	0	0	0	0	0	0	0	0	0	0	0	0	8.8629	12.6392	14.5051	14.1323	7.78495	11.0453	1120.74	5.09122
Leflunomide	32713	D08	+/-	0.75	20251112	0	0	0	0	0	0	0	0	0	0	0	0	2.51875	18.6137	2.0856	13.4597	1.9759	4.88905	569.925	2.83088
Leflunomide	32714	D08	+/+	0.75	20251112	0	1	0	1	0	0	0	0	0	0	0	1	0	0	0	0	0	0	0	NA
Leflunomide	32715	D08	+/+	0.75	20251112	0	0	0	0	0	0	0	0	0	0	0	0	2.2733	0.0583	0.3254	0.9161	0.5197	0.7177	109.581	3.81057
Leflunomide	32710	D09	+/-	0.75	20251112	0	1	0	1	0	0	0	0	0	0	0	1	0	0	0	0	0	0	0	NA
Leflunomide	32711	D09	+/-	0.75	20251112	0	0	0	0	0	0	0	0	0	0	0	0	4.1864	11.5756	3.9046	14.3579	2.75035	13.7549	716.08	0.204217
Leflunomide	32712	D09	-/-	0.75	20251112	1	NA	NA	NA	NA	NA	NA	NA	NA	NA	0	1	0	0	0	0	0	0	0	NA
Leflunomide	32713	D09	UNK	0.75	20251112	1	NA	NA	NA	NA	NA	NA	NA	NA	NA	0	1	0	0	0	0	0	0	0	NA
Leflunomide	32714	D09	+/-	0.75	20251112	0	0	0	0	0	0	0	0	0	0	0	0	1.20325	21.1917	2.7688	18.2197	14.1205	15.8843	921.644	8.0114
Leflunomide	32715	D09	+/-	0.75	20251112	0	0	0	0	0	0	0	0	0	0	0	0	1.1846	15.7544	3.0642	12.4763	1.37505	5.5776	556.709	3.04814
Leflunomide	32710	D10	-/-	0.75	20251112	0	1	0	1	0	0	0	0	0	0	0	1	0	0	0	0	0	0	0	NA
Leflunomide	32711	D10	+/+	0.75	20251112	0	1	0	1	0	0	1	0	0	1	0	1	0	0	0	0	0	0	0	NA
Leflunomide	32712	D10	+/-	0.75	20251112	0	0	0	0	0	0	0	0	0	0	0	0	3.1825	10.0265	1.3794	10.7731	7.1405	22.9735	665.627	0.949543
Leflunomide	32713	D10	+/-	0.75	20251112	0	0	0	0	0	0	0	0	0	0	0	0	0.8325	9.3889	0.6482	6.72935	0.6053	3.89515	372.863	4.47411
Leflunomide	32714	D10	+/-	0.75	20251112	0	0	0	0	0	0	0	0	0	0	0	0	10.4279	36.352	2.80315	32.6354	7.33585	34.919	1534.09	4.98549
Leflunomide	32715	D10	-/-	0.75	20251112	0	1	0	1	0	0	0	0	0	0	0	1	0	0	0	0	0	0	0	NA
Leflunomide	32710	D11	+/-	0.75	20251112	0	1	0	1	0	0	1	0	0	1	0	1	0	0	0	0	0	0	0	NA
Leflunomide	32711	D11	UNK	0.75	20251112	1	NA	NA	NA	NA	NA	NA	NA	NA	NA	0	1	0	0	0	0	0	0	0	NA
Leflunomide	32712	D11	+/-	0.75	20251112	0	1	0	1	0	0	1	0	0	1	0	1	0	0	0	0	0	0	0	NA
Leflunomide	32713	D11	-/-	0.75	20251112	0	0	0	0	0	0	0	0	0	0	0	0	8.9116	34.0873	34.6887	34.0202	8.0759	16.0405	1997.83	2.88726
Leflunomide	32714	D11	+/+	0.75	20251112	1	NA	NA	NA	NA	NA	NA	NA	NA	NA	0	1	0	0	0	0	0	0	0	NA
Leflunomide	32715	D11	+/-	0.75	20251112	0	1	0	0	0	0	0	0	0	0	0	1	0	0	0	0	0	0	0	NA
Leflunomide	32710	D12	-/-	0.75	20251112	0	1	0	1	0	0	0	0	0	0	0	1	0	0	0	0	0	0	0	NA
Leflunomide	32711	D12	+/-	0.75	20251112	0	0	0	0	0	0	0	0	0	0	0	0	2.73945	2.1561	3.6394	4.0641	2.881	5.3764	263.934	0.147011
Leflunomide	32712	D12	+/-	0.75	20251112	0	0	0	0	0	0	0	0	0	0	0	0	10.9175	42.8251	4.008	36.1279	10.5427	38.3352	1730.83	0.21162
Leflunomide	32713	D12	+/+	0.75	20251112	0	0	0	0	0	0	0	0	0	0	0	0	21.2377	7.32805	2.9976	5.5274	5.07925	4.22105	513.363	3.07204
Leflunomide	32714	D12	UNK	0.75	20251112	1	NA	NA	NA	NA	NA	NA	NA	NA	NA	0	1	0	0	0	0	0	0	0	NA
Leflunomide	32715	D12	+/-	0.75	20251112	0	0	0	1	0	0	0	0	0	0	0	1	0	0	0	0	0	0	0	NA
Leflunomide	32710	E01	+/+	0	20251112	0	0	0	0	0	0	0	0	0	0	0	0	0.4036	13.5148	0.3638	2.6674	0.3532	16.8913	388.329	0.00246739
Leflunomide	32711	E01	+/+	0	20251112	0	0	0	0	0	0	0	0	0	0	0	0	0.904	18.8738	3.31055	22.5649	3.28045	16.0972	789.615	1.00217
Leflunomide	32712	E01	+/+	0	20251112	0	0	0	0	0	0	0	0	0	0	0	0	3.36685	11.1319	7.40935	16.0183	4.4773	8.0405	713.364	0.0409674
Leflunomide	32713	E01	+/-	0	20251112	0	0	0	0	0	0	0	0	0	0	0	0	4.3534	20.7684	3.9214	23.4379	3.526	11.1552	1000.19	2.05029
Leflunomide	32714	E01	+/+	0	20251112	0	0	0	0	0	0	0	0	0	0	0	0	4.3332	38.3432	7.5988	39.3889	4.99315	29.9446	1989.04	0.0374239
Leflunomide	32715	E01	-/-	0	20251112	0	0	0	0	0	0	0	0	0	0	0	0	0.3573	11.8424	1.56305	10.6136	4.8135	11.0107	653.513	1.77496
Leflunomide	32710	E02	+/+	0	20251112	0	0	0	0	0	0	0	0	0	0	0	0	1.20145	37.3691	1.41075	17.9627	2.646	29.8916	1327.33	0.227554
Leflunomide	32711	E02	-/-	0	20251112	0	0	0	0	0	0	0	0	0	0	0	0	26.0372	29.0699	22.7559	36.525	23.6557	25.8821	2340.51	0.694
Leflunomide	32712	E02	+/+	0	20251112	0	0	0	0	0	0	0	0	0	0	0	0	15.0297	26.1225	13.7496	19.3826	10.3025	16.889	1519.67	0.469152
Leflunomide	32713	E02	-/-	0	20251112	0	0	0	0	0	0	0	0	0	0	0	0	21.7615	1.7789	7.1736	1.6001	5.3792	1.6167	694.502	2.88354
Leflunomide	32714	E02	+/-	0	20251112	0	0	0	0	0	0	0	0	0	0	0	0	3.6366	37.4931	4.6222	32.7131	4.439	31.7556	1608.61	0.0547717
Leflunomide	32715	E02	+/+	0	20251112	0	0	0	0	0	0	0	0	0	0	0	0	1.63525	8.39035	0.3709	8.26645	3.80135	7.2963	456.115	1.87409
Leflunomide	32710	E03	+/-	0	20251112	0	0	0	0	0	0	0	0	0	0	0	0	2.8088	15.1474	16.844	21.201	5.6276	22.5239	979.362	0.112293
Leflunomide	32711	E03	+/-	0	20251112	0	0	0	0	0	0	0	0	0	0	0	0	1.39045	26.81	4.6647	22.1265	6.769	23.9107	1147.73	0.291696
Leflunomide	32712	E03	+/-	0	20251112	0	0	0	0	0	0	0	0	0	0	0	0	1.47375	28.4037	1.2437	23.3261	0.8619	19.4734	1052.8	0.0533261
Leflunomide	32713	E03	+/-	0	20251112	0	0	0	0	0	0	0	0	0	0	0	0	4.47385	13.1509	1.67215	12.8974	0	14.7626	664.054	4.14949
Leflunomide	32714	E03	+/+	0	20251112	0	0	0	0	0	0	0	0	0	0	0	0	1.91475	17.0435	2.5748	15.6889	1.99235	17.8418	785.549	0.0863261
Leflunomide	32715	E03	+/-	0	20251112	0	0	0	0	0	0	0	0	0	0	0	0	2.24745	32.3276	1.8773	24.6763	5.17035	23.0272	1201.91	2.37051
Leflunomide	32710	E04	+/-	0	20251112	0	0	0	0	0	0	0	0	0	0	0	0	1.0272	17.3478	3.27885	17.4017	2.2711	17.4551	809.283	0.297033
Leflunomide	32711	E04	+/-	0	20251112	0	0	0	0	0	0	0	0	0	0	0	0	0.90605	10.1917	14.7968	16.6902	0.45385	7.0928	658.698	0.0111413
Leflunomide	32712	E04	+/-	0	20251112	0	0	0	0	0	0	0	0	0	0	0	0	1.23575	1.0342	1.1532	4.0781	3.60935	1.83235	175.356	0.170424
Leflunomide	32713	E04	+/-	0	20251112	0	0	0	0	0	0	0	0	0	0	0	0	0.4181	12.8418	2.31295	13.929	0.8764	12.4411	579.023	3.95162
Leflunomide	32714	E04	+/+	0	20251112	0	0	0	0	0	0	0	0	0	0	0	0	1.61195	30.3652	0.9212	24.2333	1.4649	6.89765	977.908	0.206609
Leflunomide	32715	E04	+/+	0	20251112	0	0	0	0	0	0	0	0	0	0	0	0	1.6681	12.5452	0.4404	7.44605	7.6321	8.85285	619.63	2.64011
Leflunomide	32710	E05	-/-	0	20251112	0	0	0	0	0	0	0	0	0	0	0	0	1.59745	11.6017	6.49505	5.7088	12.8078	16.0537	605.588	0.976826
Leflunomide	32711	E05	+/-	0	20251112	0	0	0	0	0	0	0	0	0	0	0	0	8.74635	27.9156	11.3294	24.0801	2.21595	20.4027	1219.52	0.417902
Leflunomide	32712	E05	+/-	0	20251112	0	0	0	0	0	0	0	0	0	0	0	0	1.74185	8.5958	3.7757	0.2581	3.0483	10.7249	429.422	0.652457
Leflunomide	32713	E05	+/-	0	20251112	0	0	0	0	0	0	0	0	0	0	0	0	1.00025	5.4477	1.3291	6.92725	0.26445	6.59285	354.027	5.35476
Leflunomide	32714	E05	+/-	0	20251112	0	0	0	0	0	0	0	0	0	0	0	0	17.2337	28.7587	11.9322	19.8173	16.085	20.0026	1647.52	0.527022
Leflunomide	32715	E05	+/-	0	20251112	0	0	0	0	0	0	0	0	0	0	0	0	0.2559	1.6728	0	0.81355	0.12455	2.2897	63.898	1.81012
Leflunomide	32710	E06	+/+	0	20251112	0	0	0	0	0	0	0	0	0	0	0	0	2.1523	35.7009	4.5964	26.4419	4.0881	24.8615	1342.83	0.150685
Leflunomide	32711	E06	+/-	0	20251112	0	0	0	0	0	0	0	0	0	0	0	0	9.92075	29.6962	15.8603	28.8134	20.183	27.3696	1708.45	0.284283
Leflunomide	32712	E06	+/-	0	20251112	0	0	0	0	0	0	0	0	0	0	0	0	5.63115	26.2059	3.36335	19.5347	0.25905	13.3076	1059.67	1.01271
Leflunomide	32713	E06	+/-	0	20251112	0	0	0	0	0	0	0	0	0	0	0	0	0.4683	21.3167	2.1713	12.0954	0.58	11.1689	704.858	5.78164
Leflunomide	32714	E06	+/-	0	20251112	0	0	0	0	0	0	0	0	0	0	0	0	7.5717	26.4425	10.5945	30.0353	5.3789	32.4955	1585.31	0.436826
Leflunomide	32715	E06	-/-	0	20251112	0	0	0	0	0	0	0	0	0	0	0	0	2.3942	15.9936	1.8138	14.2246	6.75885	15.3667	740.535	2.80753
Leflunomide	32710	E07	+/-	0.75	20251112	0	1	0	1	0	0	0	0	0	1	0	1	0	0	0	0	0	0	0	NA
Leflunomide	32711	E07	+/-	0.75	20251112	0	1	0	1	0	0	1	0	0	1	0	1	0	0	0	0	0	0	0	NA
Leflunomide	32712	E07	+/-	0.75	20251112	0	0	0	0	0	0	0	0	0	0	0	0	9.68975	17.9672	5.73375	17.4182	2.0173	15.4461	898.263	8.63996
Leflunomide	32713	E07	+/-	0.75	20251112	0	1	0	1	0	0	0	0	0	0	0	1	0	0	0	0	0	0	0	NA
Leflunomide	32714	E07	+/-	0.75	20251112	0	1	0	1	0	0	0	0	0	0	0	1	0	0	0	0	0	0	0	NA
Leflunomide	32715	E07	+/-	0.75	20251112	0	0	0	0	0	0	0	0	0	0	0	0	0	1.0609	0	1.0103	0.5389	0.9683	58.914	2.09347
Leflunomide	32710	E08	-/-	0.75	20251112	0	0	0	1	0	0	0	0	0	0	0	1	0	0	0	0	0	0	0	NA
Leflunomide	32711	E08	+/-	0.75	20251112	0	0	0	0	0	0	0	0	0	0	0	0	5.7171	9.5155	3.70545	23.5755	2.43345	3.22055	586.849	0.238739
Leflunomide	32712	E08	-/-	0.75	20251112	0	1	0	1	0	0	1	0	0	1	0	1	0	0	0	0	0	0	0	NA
Leflunomide	32713	E08	+/-	0.75	20251112	0	1	0	1	0	0	0	0	0	0	0	1	0	0	0	0	0	0	0	NA
Leflunomide	32714	E08	+/-	0.75	20251112	0	0	0	0	0	0	0	0	0	0	0	0	6.52095	33.7375	4.3697	37.3816	3.28525	32.0264	1684.98	2.14963
Leflunomide	32715	E08	+/-	0.75	20251112	0	0	0	0	0	0	0	0	0	0	0	0	2.81875	30.9177	1.60885	28.7071	1.6578	18.5965	900.282	4.15552
Leflunomide	32710	E09	-/-	0.75	20251112	0	1	0	1	0	0	0	0	0	0	0	1	0	0	0	0	0	0	0	NA
Leflunomide	32711	E09	+/-	0.75	20251112	0	0	0	0	0	0	0	0	0	0	0	0	0.92055	27.9938	5.80315	26.9218	8.64135	17.1426	1209.98	0.12812
Leflunomide	32712	E09	+/+	0.75	20251112	0	0	0	0	0	0	0	0	0	0	0	0	0.21705	22.191	2.01675	22.1583	0.69065	20.9713	876.697	2.63663
Leflunomide	32713	E09	+/-	0.75	20251112	0	0	0	0	0	0	0	0	0	0	0	0	0.474	4.8569	0.4045	1.8588	0.8023	1.4804	149.658	3.03762
Leflunomide	32714	E09	-/-	0.75	20251112	1	NA	NA	NA	NA	NA	NA	NA	NA	NA	0	1	0	0	0	0	0	0	0	NA
Leflunomide	32715	E09	-/-	0.75	20251112	0	1	0	1	0	0	1	0	0	1	0	1	0	0	0	0	0	0	0	NA
Leflunomide	32710	E10	+/-	0.75	20251112	1	NA	NA	NA	NA	NA	NA	NA	NA	NA	0	1	0	0	0	0	0	0	0	NA
Leflunomide	32711	E10	+/+	0.75	20251112	0	0	0	0	0	0	0	0	0	0	0	0	14.1572	13.9558	9.83615	21.002	0.8012	10.8326	790.114	0.530087
Leflunomide	32712	E10	+/-	0.75	20251112	0	0	0	0	0	0	0	0	0	0	0	0	0.9035	8.2969	1.47615	11.4775	1.1892	13.3005	517.484	0.844902
Leflunomide	32713	E10	+/-	0.75	20251112	0	1	0	1	0	0	0	0	0	0	0	1	0	0	0	0	0	0	0	NA
Leflunomide	32714	E10	-/-	0.75	20251112	0	1	0	0	0	0	0	0	0	0	0	1	0	0	0	0	0	0	0	NA
Leflunomide	32715	E10	+/-	0.75	20251112	0	1	0	1	0	0	1	0	0	1	0	1	0	0	0	0	0	0	0	NA
Leflunomide	32710	E11	+/+	0.75	20251112	0	0	0	0	0	0	0	0	0	0	0	0	43.1982	54.6397	51.0057	51.7725	48.8661	45.3576	4209.49	2.51822
Leflunomide	32711	E11	+/-	0.75	20251112	0	0	0	0	0	0	0	0	0	0	0	0	55.6301	45.8382	50.882	36.5168	48.749	34.4529	3900.18	0.206533
Leflunomide	32712	E11	-/-	0.75	20251112	0	0	0	0	0	0	0	0	0	0	0	0	18.0096	37.7922	5.133	28.5916	32.4071	36.4935	2311.88	0.813696
Leflunomide	32713	E11	+/+	0.75	20251112	0	1	0	1	0	0	0	0	0	1	0	1	0	0	0	0	0	0	0	NA
Leflunomide	32714	E11	+/-	0.75	20251112	0	0	0	0	0	0	0	0	0	0	0	0	10.6104	43.5677	21.9307	54.5801	17.69	42.4404	2483.29	9.8026
Leflunomide	32715	E11	-/-	0.75	20251112	0	0	0	0	0	0	0	0	0	0	0	0	12.9754	27.6341	22.2198	22.1114	21.6705	8.4306	1704.12	4.27696
Leflunomide	32710	E12	+/-	0.75	20251112	0	1	0	1	0	0	1	0	0	1	0	1	0	0	0	0	0	0	0	NA
Leflunomide	32711	E12	+/-	0.75	20251112	0	0	0	0	0	0	0	0	0	0	0	0	5.4853	28.9518	22.1054	20.9594	16.3508	17.4054	1509.95	0.332424
Leflunomide	32712	E12	+/-	0.75	20251112	0	0	0	0	0	0	0	0	0	0	0	0	4.8262	12.4135	11.3239	12.0902	9.27535	12.2107	811.54	0.227337
Leflunomide	32713	E12	+/+	0.75	20251112	0	0	0	0	0	0	0	0	0	0	0	0	3.6938	20.6558	1.609	15.6354	1.9545	15.1468	983.479	2.74452
Leflunomide	32714	E12	+/-	0.75	20251112	0	0	0	0	0	0	0	0	0	0	0	0	0.1619	0.1479	0.0203	0.1748	0	0.1692	16.86	4.50168
Leflunomide	32715	E12	-/-	0.75	20251112	1	NA	NA	NA	NA	NA	NA	NA	NA	NA	0	1	0	0	0	0	0	0	0	NA
Leflunomide	32710	F01	-/-	0	20251112	0	0	0	0	0	0	0	0	0	0	0	0	30.1004	26.0254	27.6684	14.8587	15.9413	13.2246	1868.9	6.1811
Leflunomide	32711	F01	-/-	0	20251112	0	0	0	0	0	0	0	0	0	0	0	0	1.5351	22.8368	7.73725	32.0658	2.6887	20.2067	1186.29	2.57416
Leflunomide	32712	F01	-/-	0	20251112	0	0	0	0	0	0	0	0	0	0	0	0	14.6894	21.9575	16.9068	18.8082	18.196	14.391	1435.61	0.850522
Leflunomide	32713	F01	UNK	0	20251112	1	NA	NA	NA	NA	NA	NA	NA	NA	NA	0	1	0	0	0	0	0	0	0	NA
Leflunomide	32714	F01	+/+	0	20251112	0	0	0	0	0	0	0	0	0	0	0	0	1.8267	18.405	3.4309	14.6783	7.16605	15.407	767.399	0.0373152
Leflunomide	32715	F01	+/+	0	20251112	0	0	0	0	0	0	0	0	0	0	0	0	4.86855	37.4455	1.6644	37.8318	3.33735	27.5133	1425.06	0.932924
Leflunomide	32710	F02	+/-	0	20251112	0	0	0	0	0	0	0	0	0	0	0	0	3.70355	21.753	7.7297	27.2478	6.07075	22.2233	1091.06	0.136989
Leflunomide	32711	F02	+/-	0	20251112	0	0	0	0	0	0	0	0	0	0	0	0	1.0172	28.32	4.4031	20.8325	6.3836	30.426	1257.12	0.254848
Leflunomide	32712	F02	-/-	0	20251112	0	0	0	0	0	0	0	0	0	0	0	0	28.3672	36.3081	34.1401	33.0968	34.2845	32.3993	2622.93	1.20303
Leflunomide	32713	F02	+/+	0	20251112	0	0	0	0	0	0	0	0	0	0	0	0	0.43305	6.42455	1.1665	3.92925	0.98025	2.7714	237.102	0.918228
Leflunomide	32714	F02	+/+	0	20251112	0	0	0	0	0	0	0	0	0	0	0	0	4.5497	32.5587	9.9974	26.9399	9.8768	26.3239	1348.91	0.0942609
Leflunomide	32715	F02	+/-	0	20251112	0	0	0	0	0	0	0	0	0	0	0	0	0.52955	4.3114	0.9659	7.032	0.5061	2.66055	216.276	2.01424
Leflunomide	32710	F03	+/-	0	20251112	0	0	0	0	0	0	0	0	0	0	0	0	3.70865	41.4132	9.5766	39.6947	18.4949	34.6351	1874.86	0.372587
Leflunomide	32711	F03	-/-	0	20251112	0	0	0	0	0	0	0	0	0	0	0	0	20.2242	29.2807	22.092	25.9991	16.232	24.2354	1933.08	0.925902
Leflunomide	32712	F03	+/-	0	20251112	0	0	0	0	0	0	0	0	0	0	0	0	1.6363	19.8325	3.16685	28.9414	2.2552	17.5505	1037.55	0.471011
Leflunomide	32713	F03	+/-	0	20251112	1	NA	NA	NA	NA	NA	NA	NA	NA	NA	0	1	0	0	0	0	0	0	0	NA
Leflunomide	32714	F03	+/-	0	20251112	0	0	0	0	0	0	0	0	0	0	0	0	2.9678	31.4866	3.41945	29.9495	8.62255	29.052	1418.5	0.0777283
Leflunomide	32715	F03	+/-	0	20251112	0	0	0	0	0	0	0	0	0	0	0	0	1.4549	14.4895	2.2475	14.8785	1.2905	12.2445	645.723	2.76871
Leflunomide	32710	F04	-/-	0	20251112	0	0	0	0	0	0	0	0	0	0	0	0	18.3226	11.3623	18.1167	3.28215	3.7751	2.99725	981.77	0.520065
Leflunomide	32711	F04	+/-	0	20251112	0	0	0	0	0	0	0	0	0	0	0	0	1.16085	30.5793	9.28015	36.1382	13.7393	27.9496	1666.99	0.155337
Leflunomide	32712	F04	+/+	0	20251112	0	0	0	0	0	0	0	0	0	0	0	0	1.397	13.9924	4.6955	16.8596	2.5805	15.1135	686.794	0.0575435
Leflunomide	32713	F04	-/-	0	20251112	0	0	0	0	0	0	0	0	0	0	0	0	21.1436	21.169	24.356	20.2346	22.18	12.7171	1458.24	2.07992
Leflunomide	32714	F04	+/+	0	20251112	0	0	0	0	0	0	0	0	0	0	0	0	2.5677	26.6521	19.0086	28.4124	3.9124	18.6379	1344.52	0.0783696
Leflunomide	32715	F04	-/-	0	20251112	0	0	0	0	0	0	0	0	0	0	0	0	24.8629	19.7096	23.0285	8.25595	7.1327	11.2024	1097.52	2.60522
Leflunomide	32710	F05	+/-	0	20251112	0	0	0	0	0	0	0	0	0	0	0	0	5.2694	32.6543	10.8833	28.3044	10.6523	21.3991	1514.46	0.651076
Leflunomide	32711	F05	+/+	0	20251112	0	0	0	0	0	0	0	0	0	0	0	0	1.55795	28.4343	6.96345	26.4228	10.6648	32.6033	1404	1.02823
Leflunomide	32712	F05	-/-	0	20251112	0	0	0	0	0	0	0	0	0	0	0	0	8.25245	35.7401	27.3866	27.1279	25.9033	22.5374	2091.1	0.809924
Leflunomide	32713	F05	+/-	0	20251112	0	0	0	0	0	0	0	0	0	0	0	0	0.2336	1.3709	1.3095	0.6122	0.4084	0.8108	87.183	3.43422
Leflunomide	32714	F05	+/-	0	20251112	0	0	0	0	0	0	0	0	0	0	0	0	4.69485	23.5685	1.82565	24.53	11.273	23.0817	1243.56	0.122109
Leflunomide	32715	F05	+/-	0	20251112	0	0	0	0	0	0	0	0	0	0	0	0	2.65275	9.04995	2.2664	7.80925	18.4629	6.4421	717.931	2.91399
Leflunomide	32710	F06	-/-	0	20251112	0	0	0	0	0	0	0	0	0	0	0	0	7.4357	6.7469	12.3547	11.0707	12.1938	15.2631	943.752	0.0734891
Leflunomide	32711	F06	+/+	0	20251112	0	0	0	0	0	0	0	0	0	0	0	0	1.3614	35.908	6.01355	32.8171	4.2739	29.3863	1594.73	0.0115109
Leflunomide	32712	F06	+/-	0	20251112	0	0	0	0	0	0	0	0	0	0	0	0	0.43105	9.08435	1.10275	7.1227	0.2975	5.12455	338.901	0.19525
Leflunomide	32713	F06	-/-	0	20251112	0	0	0	0	0	0	0	0	0	0	0	0	10.4678	2.0511	2.8778	4.4955	2.2457	2.4415	414.26	3.31087
Leflunomide	32714	F06	+/-	0	20251112	0	0	0	0	0	0	0	0	0	0	0	0	1.63705	11.5943	1.85775	14.0532	1.8381	10.4214	589.247	0.323533
Leflunomide	32715	F06	-/-	0	20251112	0	0	0	0	0	0	0	0	0	0	0	0	15.5186	8.83255	15.6625	6.8076	15.7321	4.6957	943.021	3.29909
Leflunomide	32710	F07	-/-	0.75	20251112	0	1	0	1	0	0	0	0	0	0	0	1	0	0	0	0	0	0	0	NA
Leflunomide	32711	F07	-/-	0.75	20251112	0	1	0	1	0	0	0	0	0	0	0	1	0	0	0	0	0	0	0	NA
Leflunomide	32712	F07	-/-	0.75	20251112	0	0	0	1	0	0	0	0	0	0	0	1	0	0	0	0	0	0	0	NA
Leflunomide	32713	F07	+/-	0.75	20251112	0	0	0	0	0	0	0	0	0	0	0	0	0.9674	14.7423	0.68175	14.1449	1.03545	17.132	788.509	3.43688
Leflunomide	32714	F07	+/-	0.75	20251112	0	0	0	0	0	0	0	0	0	0	0	0	3.8852	6.4593	0.2521	12.755	0.6874	32.6067	649.675	0.906565
Leflunomide	32715	F07	+/+	0.75	20251112	0	1	0	1	0	0	1	0	0	1	0	1	0	0	0	0	0	0	0	NA
Leflunomide	32710	F08	-/-	0.75	20251112	1	NA	NA	NA	NA	NA	NA	NA	NA	NA	0	1	0	0	0	0	0	0	0	NA
Leflunomide	32711	F08	+/-	0.75	20251112	0	0	0	0	0	0	0	0	0	0	0	0	0.16145	5.7395	0	11.7355	1.475	4.4349	418.361	0.149652
Leflunomide	32712	F08	+/-	0.75	20251112	0	1	0	1	0	0	1	0	0	1	0	1	0	0	0	0	0	0	0	NA
Leflunomide	32713	F08	UNK	0.75	20251112	1	NA	NA	NA	NA	NA	NA	NA	NA	NA	0	1	0	0	0	0	0	0	0	NA
Leflunomide	32714	F08	+/-	0.75	20251112	0	0	0	0	0	0	0	0	0	0	0	0	3.42075	20.5012	7.75245	13.8231	3.19685	13.4452	930.983	1.65976
Leflunomide	32715	F08	+/-	0.75	20251112	0	0	0	0	0	0	0	0	0	0	0	0	1.3279	11.2921	0.6062	9.11665	1.43695	8.611	457.824	3.70687
Leflunomide	32710	F09	-/-	0.75	20251112	0	0	0	0	0	0	0	0	0	0	0	0	2.9941	8.59455	2.4178	6.46375	1.021	7.63805	581.2	0.9825
Leflunomide	32711	F09	+/-	0.75	20251112	0	0	0	0	0	0	0	0	0	0	0	0	0.64505	11.4398	0.8196	10.39	0.6493	12.1625	573.887	0.137293
Leflunomide	32712	F09	+/+	0.75	20251112	0	0	0	0	0	0	0	0	0	0	0	0	3.36905	30.4371	0.10055	21.6603	1.839	20.4222	1111.1	2.01357
Leflunomide	32713	F09	+/-	0.75	20251112	0	1	0	1	0	0	0	0	0	0	0	1	0	0	0	0	0	0	0	NA
Leflunomide	32714	F09	-/-	0.75	20251112	0	1	0	1	0	0	1	0	0	1	0	1	0	0	0	0	0	0	0	NA
Leflunomide	32715	F09	+/+	0.75	20251112	0	0	0	0	0	0	0	0	0	0	0	0	1.0346	9.9825	2.1422	6.4431	1.1283	5.9102	442.035	4.45074
Leflunomide	32710	F10	+/+	0.75	20251112	0	0	0	0	0	0	0	0	0	0	0	0	6.08685	29.1929	7.2396	22.4328	6.6716	13.4895	1217.61	0.481217
Leflunomide	32711	F10	+/-	0.75	20251112	0	0	0	0	0	0	0	0	0	0	0	0	1.2873	14.0404	3.793	16.5312	4.0419	19.2566	819.787	0
Leflunomide	32712	F10	-/-	0.75	20251112	1	NA	NA	NA	NA	NA	NA	NA	NA	NA	0	1	0	0	0	0	0	0	0	NA
Leflunomide	32713	F10	+/-	0.75	20251112	0	1	0	1	0	0	0	0	0	0	0	1	0	0	0	0	0	0	0	NA
Leflunomide	32714	F10	UNK	0.75	20251112	1	NA	NA	NA	NA	NA	NA	NA	NA	NA	0	1	0	0	0	0	0	0	0	NA
Leflunomide	32715	F10	+/-	0.75	20251112	0	0	0	0	0	0	0	0	0	0	0	0	2.4877	21.1786	1.4681	21.823	1.11155	21.574	950.429	4.90596
Leflunomide	32710	F11	+/-	0.75	20251112	0	1	0	1	0	0	0	0	0	1	0	1	0	0	0	0	0	0	0	NA
Leflunomide	32711	F11	+/+	0.75	20251112	0	1	0	1	0	0	1	0	0	1	0	1	0	0	0	0	0	0	0	NA
Leflunomide	32712	F11	+/-	0.75	20251112	0	0	0	0	0	0	0	0	0	0	0	0	1.3496	5.6384	0.0674	2.0215	1.7561	9.169	358.915	0.771641
Leflunomide	32713	F11	UNK	0.75	20251112	1	NA	NA	NA	NA	NA	NA	NA	NA	NA	0	1	0	0	0	0	0	0	0	NA
Leflunomide	32714	F11	+/-	0.75	20251112	0	0	0	0	0	0	0	0	0	0	0	0	16.4364	28.6181	19.6055	38.3507	18.4541	42.6742	2090.32	3.00155
Leflunomide	32715	F11	+/-	0.75	20251112	0	0	0	0	0	0	0	0	0	0	0	0	1.58575	14.9612	2.6996	10.3579	2.77175	12.7017	647.935	7.25415
Leflunomide	32710	F12	+/-	0.75	20251112	0	0	0	1	0	0	0	0	0	0	0	1	0	0	0	0	0	0	0	NA
Leflunomide	32711	F12	-/-	0.75	20251112	0	0	0	0	0	0	0	0	0	0	0	0	9.41555	23.2995	0.3854	26.8719	14.0136	7.99075	1141.28	1.04189
Leflunomide	32712	F12	+/+	0.75	20251112	0	0	0	0	0	0	0	0	0	0	0	0	1.6559	2.3421	1.19335	11.4894	2.52635	9.43165	494.181	0.519565
Leflunomide	32713	F12	+/-	0.75	20251112	0	1	0	1	0	0	0	0	0	0	0	1	0	0	0	0	0	0	0	NA
Leflunomide	32714	F12	+/-	0.75	20251112	0	0	0	1	0	0	0	0	0	0	0	1	0	0	0	0	0	0	0	NA
Leflunomide	32715	F12	-/-	0.75	20251112	1	NA	NA	NA	NA	NA	NA	NA	NA	NA	0	1	0	0	0	0	0	0	0	NA
Leflunomide	32710	G01	+/-	0	20251112	0	0	0	0	0	0	0	0	0	0	0	0	1.4595	35.2597	18.7266	42.3048	0.8741	33.3927	1589.63	5.18546
Leflunomide	32711	G01	+/-	0	20251112	0	0	0	0	0	0	0	0	0	0	0	0	3.2387	21.8138	4.1264	27.0902	4.71375	22.4428	1143.13	0.800326
Leflunomide	32712	G01	+/-	0	20251112	0	0	0	0	0	0	0	0	0	0	0	0	3.33855	36.6881	5.32725	36.5445	3.47255	31.7385	1626.75	0.146685
Leflunomide	32713	G01	+/-	0	20251112	0	0	0	0	0	0	0	0	0	0	0	0	2.9171	16.1705	6.4708	7.7009	3.955	10.9619	654.064	0.937359
Leflunomide	32714	G01	+/-	0	20251112	0	0	0	0	0	0	0	0	0	0	0	0	1.7945	17.1763	4.5125	15.9953	2.5341	20.5057	897.58	0.0740326
Leflunomide	32715	G01	+/-	0	20251112	0	0	0	0	0	0	0	0	0	0	0	0	5.6434	7.2801	0.1986	15.6253	0.25275	2.2292	465.933	1.17182
Leflunomide	32710	G02	+/-	0	20251112	0	0	0	0	0	0	0	0	0	0	0	0	0.6126	65.9036	166.677	126.727	43.7337	64.1829	4895.85	2.30098
Leflunomide	32711	G02	+/+	0	20251112	0	0	0	0	0	0	0	0	0	0	0	0	9.43755	30.1975	2.53095	28.7814	2.243	25.9527	1350.17	1.3361
Leflunomide	32712	G02	+/+	0	20251112	0	0	0	0	0	0	0	0	0	0	0	0	1.333	39.1553	3.4774	35.8342	0	5.2864	1337.06	0.0235761
Leflunomide	32713	G02	+/-	0	20251112	0	0	0	0	0	0	0	0	0	0	0	0	1.75735	8.5199	1.0929	7.04995	1.0479	4.3047	351.965	4.04824
Leflunomide	32714	G02	+/-	0	20251112	0	0	0	0	0	0	0	0	0	0	0	0	7.4983	20.057	13.4343	22.5714	6.30525	10.432	1201.42	0.0346196
Leflunomide	32715	G02	-/-	0	20251112	0	0	0	0	0	0	0	0	0	0	0	0	6.36665	14.5777	2.8102	24.3192	3.47705	16.8989	809.677	1.84754
Leflunomide	32710	G03	+/+	0	20251112	0	0	0	0	0	0	0	0	0	0	0	0	0.4968	20.4185	1.699	26.1201	11.5026	28.7678	1188.28	0.0235543
Leflunomide	32711	G03	+/-	0	20251112	0	0	0	0	0	0	0	0	0	0	0	0	1.2901	25.2874	1.4095	20.5685	3.2901	22.1372	1103.25	1.27993
Leflunomide	32712	G03	+/-	0	20251112	0	0	0	0	0	0	0	0	0	0	0	0	8.987	34.1929	10.5407	31.3475	5.9223	22.8637	1637.09	0.865424
Leflunomide	32713	G03	+/-	0	20251112	0	0	0	0	0	0	0	0	0	0	0	0	0.0276	4.082	0.4664	2.0247	0.5059	2.26335	150.676	1.97612
Leflunomide	32714	G03	+/+	0	20251112	0	0	0	0	0	0	0	0	0	0	0	0	3.40305	15.5621	1.8519	12.0493	1.47435	6.51925	618.288	0.0682609
Leflunomide	32715	G03	+/+	0	20251112	0	0	0	0	0	0	0	0	0	0	0	0	0.8895	16.2577	0.6245	12.2241	0.8501	9.8178	634.042	3.02121
Leflunomide	32710	G04	+/-	0	20251112	0	0	0	0	0	0	0	0	0	0	0	0	4.9409	43.2432	164.804	129.395	85.5419	131.368	5875	4.6956
Leflunomide	32711	G04	+/-	0	20251112	0	0	0	0	0	0	0	0	0	0	0	0	4.0759	22.3822	5.9551	21.757	22.5722	19.5728	1345.26	0.0603587
Leflunomide	32712	G04	+/-	0	20251112	0	0	0	0	0	0	0	0	0	0	0	0	0.1874	25.4463	2.37365	19.9225	7.68475	19.168	1027.57	0.466967
Leflunomide	32713	G04	+/-	0	20251112	0	0	0	0	0	0	0	0	0	0	0	0	0.0698	4.47195	2.00885	4.85205	0.47825	4.58965	241.124	1.4859
Leflunomide	32714	G04	+/-	0	20251112	0	0	0	0	0	0	0	0	0	0	0	0	6.9661	21.2843	4.2942	17.7528	9.2224	18.7562	1063.04	0.0894239
Leflunomide	32715	G04	+/+	0	20251112	0	0	0	0	0	0	0	0	0	0	0	0	3.2683	10.0375	0.20695	4.8459	2.5974	3.33855	336.952	2.97437
Leflunomide	32710	G05	+/-	0	20251112	0	0	0	0	0	0	0	0	0	0	0	0	5.63665	21.7517	3.34645	20.4266	13.0957	22.7532	1222.24	1.07512
Leflunomide	32711	G05	+/-	0	20251112	0	0	0	0	0	0	0	0	0	0	0	0	11.1932	24.9709	12.2614	22.8781	8.14685	15.3504	1442.22	1.01541
Leflunomide	32712	G05	+/+	0	20251112	0	0	0	0	0	0	0	0	0	0	0	0	6.80065	24.1758	13.5898	24.6084	7.81245	17.2541	1355.71	1.13068
Leflunomide	32713	G05	+/-	0	20251112	0	0	0	0	0	0	0	0	0	0	0	0	0.4412	3.17755	1.01685	3.87445	0.58405	1.7591	231.302	2.42818
Leflunomide	32714	G05	+/-	0	20251112	0	0	0	0	0	0	0	0	0	0	0	0	2.81265	20.7883	4.8065	21.3733	3.7807	14.7395	1014.02	0.109413
Leflunomide	32715	G05	+/-	0	20251112	0	0	0	0	0	0	0	0	0	0	0	0	0.3835	2.3804	0.142	0.3112	0.1868	0	61.28	2.80299
Leflunomide	32710	G06	+/+	0	20251112	0	0	0	0	0	0	0	0	0	0	0	0	3.24075	27.8924	2.45945	28.9438	1.86585	32.5825	1320.82	0.920293
Leflunomide	32711	G06	+/-	0	20251112	0	0	0	0	0	0	0	0	0	0	0	0	7.8824	26.9106	3.18165	25.4723	13.6886	18.3691	1292.04	0
Leflunomide	32712	G06	+/-	0	20251112	0	0	0	0	0	0	0	0	0	0	0	0	9.65805	24.4794	5.66125	22.5596	1.29685	17.92	1255.53	4.40951
Leflunomide	32713	G06	+/-	0	20251112	0	0	0	0	0	0	0	0	0	0	0	0	0.5248	7.7828	2.2974	9.5047	1.8109	6.9573	404.422	3.41725
Leflunomide	32714	G06	+/-	0	20251112	0	0	0	0	0	0	0	0	0	0	0	0	5.2775	35.7065	10.0451	32.1208	20.4994	33.2612	1965.29	0.0945435
Leflunomide	32715	G06	-/-	0	20251112	0	0	0	0	0	0	0	0	0	1	0	1	0	0	0	0	0	0	0	NA
Leflunomide	32710	G07	-/-	0.75	20251112	0	0	0	0	0	0	0	0	0	0	0	0	4.05985	7.64395	5.4801	11.9739	2.528	12.836	635.347	0.56675
Leflunomide	32711	G07	+/+	0.75	20251112	0	0	0	0	0	0	0	0	0	0	0	0	3.80275	5.3375	2.3122	9.57605	12.61	9.79745	762.278	1.25825
Leflunomide	32712	G07	-/-	0.75	20251112	0	1	0	1	0	0	0	0	0	0	0	1	0	0	0	0	0	0	0	NA
Leflunomide	32713	G07	+/+	0.75	20251112	0	1	0	1	0	0	0	0	0	0	0	1	0	0	0	0	0	0	0	NA
Leflunomide	32714	G07	+/+	0.75	20251112	0	0	0	0	0	0	0	0	0	0	0	0	1.5516	19.5704	0.93305	21.4178	3.52885	24.6535	1052.87	0.424011
Leflunomide	32715	G07	-/-	0.75	20251112	0	0	0	1	0	0	0	0	0	0	0	1	0	0	0	0	0	0	0	NA
Leflunomide	32710	G08	+/-	0.75	20251112	0	1	0	1	0	0	1	0	0	1	0	1	0	0	0	0	0	0	0	NA
Leflunomide	32711	G08	+/-	0.75	20251112	1	NA	NA	NA	NA	NA	NA	NA	NA	NA	0	1	0	0	0	0	0	0	0	NA
Leflunomide	32712	G08	-/-	0.75	20251112	0	1	0	1	0	0	1	0	0	1	0	1	0	0	0	0	0	0	0	NA
Leflunomide	32713	G08	-/-	0.75	20251112	0	1	0	1	0	0	0	0	0	0	0	1	0	0	0	0	0	0	0	NA
Leflunomide	32714	G08	+/-	0.75	20251112	0	0	0	0	0	0	0	0	0	0	0	0	0.0558	14.9349	7.4225	9.5935	0.4054	11.3386	483.618	0.511739
Leflunomide	32715	G08	+/+	0.75	20251112	0	0	0	0	0	0	0	0	0	0	0	0	1.1597	13.0651	1.7682	10.8368	2.1271	14.0807	681.707	2.62284
Leflunomide	32710	G09	+/-	0.75	20251112	0	0	0	0	0	0	0	0	0	0	0	0	2.38195	3.4222	1.0239	1.1041	2.4987	2.3929	227.652	0.361815
Leflunomide	32711	G09	+/+	0.75	20251112	0	0	0	0	0	0	0	0	0	0	0	0	12.8571	14.1886	2.89675	24.3224	13.8028	24.5547	1437.18	0.165587
Leflunomide	32712	G09	+/+	0.75	20251112	0	0	0	1	0	0	0	0	0	0	0	1	0	0	0	0	0	0	0	NA
Leflunomide	32713	G09	+/+	0.75	20251112	0	0	0	1	0	0	0	0	0	0	0	1	0	0	0	0	0	0	0	NA
Leflunomide	32714	G09	-/-	0.75	20251112	1	NA	NA	NA	NA	NA	NA	NA	NA	NA	0	1	0	0	0	0	0	0	0	NA
Leflunomide	32715	G09	+/-	0.75	20251112	0	0	0	0	0	0	0	0	0	0	0	0	2.0011	21.9712	5.07775	24.0664	3.09915	19.171	1050.18	4.02611
Leflunomide	32710	G10	+/-	0.75	20251112	0	1	0	1	0	0	0	0	0	1	0	1	0	0	0	0	0	0	0	NA
Leflunomide	32711	G10	+/+	0.75	20251112	0	1	0	1	0	0	0	0	0	0	0	1	0	0	0	0	0	0	0	NA
Leflunomide	32712	G10	-/-	0.75	20251112	0	1	0	1	0	0	0	0	0	0	0	1	0	0	0	0	0	0	0	NA
Leflunomide	32713	G10	UNK	0.75	20251112	1	NA	NA	NA	NA	NA	NA	NA	NA	NA	0	1	0	0	0	0	0	0	0	NA
Leflunomide	32714	G10	+/+	0.75	20251112	0	1	0	1	0	0	0	0	0	0	0	1	0	0	0	0	0	0	0	NA
Leflunomide	32715	G10	-/-	0.75	20251112	0	0	0	0	0	0	0	0	0	0	0	0	21.5655	15.3687	21.9907	12.3314	20.5233	9.892	1293.71	4.62317
Leflunomide	32710	G11	+/-	0.75	20251112	0	0	0	0	0	0	0	0	0	0	0	0	6.26685	29.1514	20.801	18.7643	25.5048	20.3755	1702.99	0.544141
Leflunomide	32711	G11	+/+	0.75	20251112	0	0	0	0	0	0	0	0	0	0	0	0	8.59445	18.6408	9.6875	18.5645	1.7385	7.521	901.855	0.343891
Leflunomide	32712	G11	+/-	0.75	20251112	0	1	0	1	0	0	1	0	0	1	0	1	0	0	0	0	0	0	0	NA
Leflunomide	32713	G11	+/-	0.75	20251112	0	0	0	0	0	0	0	0	0	0	0	0	1.5952	22.3289	5.66455	20.6048	5.1288	18.6846	1022.35	2.92575
Leflunomide	32714	G11	+/-	0.75	20251112	0	1	0	1	0	0	0	0	0	0	0	1	0	0	0	0	0	0	0	NA
Leflunomide	32715	G11	+/-	0.75	20251112	0	1	0	1	0	0	0	0	0	0	0	1	0	0	0	0	0	0	0	NA
Leflunomide	32710	G12	+/+	0.75	20251112	0	1	0	1	0	0	1	0	0	1	0	1	0	0	0	0	0	0	0	NA
Leflunomide	32711	G12	+/-	0.75	20251112	0	0	0	0	0	0	0	0	0	0	0	0	4.47315	20.2649	5.54335	21.4931	5.06195	22.3082	896.162	0.0571739
Leflunomide	32712	G12	+/+	0.75	20251112	0	1	0	1	0	0	1	0	0	1	0	1	0	0	0	0	0	0	0	NA
Leflunomide	32713	G12	+/-	0.75	20251112	0	0	0	0	0	0	0	0	0	0	0	0	1.52855	6.8186	2.7348	9.32805	2.30375	4.88865	408.176	1.23151
Leflunomide	32714	G12	+/-	0.75	20251112	0	1	0	1	0	0	0	0	0	0	0	1	0	0	0	0	0	0	0	NA
Leflunomide	32715	G12	+/-	0.75	20251112	0	0	0	0	0	0	0	0	0	0	0	0	4.57125	18.3993	4.3702	7.7868	3.23395	3.93815	741.287	3.82659
Leflunomide	32710	H01	+/-	0	20251112	0	0	0	0	0	0	0	0	0	0	0	0	1.3881	13.2464	7.19	15.5698	2.58665	10.5599	639.547	0.802804
Leflunomide	32711	H01	+/-	0	20251112	0	0	0	0	0	0	0	0	0	0	0	0	0.5225	18.6982	0.5857	20.4304	0.6875	11.8583	743.496	5.06343
Leflunomide	32712	H01	+/-	0	20251112	0	0	0	0	0	0	0	0	0	0	0	0	2.03995	23.761	2.38185	18.6705	4.41775	22.3055	1037.72	0.214315
Leflunomide	32713	H01	-/-	0	20251112	0	0	0	1	0	0	0	0	0	0	0	1	0	0	0	0	0	0	0	NA
Leflunomide	32714	H01	+/-	0	20251112	0	0	0	0	0	0	0	0	0	0	0	0	20.7947	39.2572	25.519	39.2621	7.4956	34.1632	2187.08	0.0542935
Leflunomide	32715	H01	-/-	0	20251112	0	0	0	0	0	0	0	0	0	0	0	0	17.9752	8.7243	20.4891	26.201	16.3466	16.41	1580.7	1.84424
Leflunomide	32710	H02	+/-	0	20251112	0	0	0	0	0	0	0	0	0	0	0	0	245.234	196.191	104.411	171.901	208.784	208.045	11558.5	8.16979
Leflunomide	32711	H02	+/-	0	20251112	0	0	0	0	0	0	0	0	0	0	0	0	2.75425	18.6678	6.3028	20.1316	3.69815	16.1394	1011.49	0.419272
Leflunomide	32712	H02	+/+	0	20251112	0	0	0	0	0	0	0	0	0	0	0	0	7.62525	10.5195	0.93135	9.24895	1.74335	11.301	695.236	0.187109
Leflunomide	32713	H02	+/+	0	20251112	0	0	0	0	0	0	0	0	0	0	0	0	0.1837	17.9451	0.9094	22.813	1.0417	19.95	892.238	1.38385
Leflunomide	32714	H02	+/+	0	20251112	0	0	0	0	0	0	0	0	0	0	0	0	2.51035	16.9806	3.31315	16.6821	2.48335	9.66335	881.252	0.0332391
Leflunomide	32715	H02	-/-	0	20251112	0	0	0	0	0	0	0	0	0	0	0	0	9.50825	1.63165	8.59355	5.98665	3.5676	5.837	505.171	2.27636
Leflunomide	32710	H03	-/-	0	20251112	0	0	0	0	0	0	0	0	0	0	0	0	30.4861	32.3909	26.5633	15.2151	22.6054	5.2464	2066.38	0.901913
Leflunomide	32711	H03	+/-	0	20251112	0	0	0	0	0	0	0	0	0	0	0	0	0.593	16.1235	2.80505	18.7456	5.5527	19.3407	867.15	0.326848
Leflunomide	32712	H03	+/+	0	20251112	0	0	0	0	0	0	0	0	0	0	0	0	1.5446	17.2378	6.3275	25.6819	8.37625	23.1489	1012.38	0.196446
Leflunomide	32713	H03	+/+	0	20251112	0	0	0	0	0	0	0	0	0	0	0	0	0.84665	7.76335	1.1645	8.3882	3.1362	9.7071	405.045	0.568848
Leflunomide	32714	H03	+/-	0	20251112	0	0	0	0	0	0	0	0	0	0	0	0	7.1714	4.5536	9.0761	6.65635	7.17085	0.4679	713.017	0.113967
Leflunomide	32715	H03	+/-	0	20251112	0	0	0	0	0	0	0	0	0	0	0	0	4.83065	24.1488	7.2329	19.183	6.83255	24.0312	1134.35	1.98939
Leflunomide	32710	H04	+/-	0	20251112	0	0	0	0	0	0	0	0	0	0	0	0	3.4497	34.5702	4.9467	26.4759	4.8431	28.524	1381.14	0.0205326
Leflunomide	32711	H04	+/-	0	20251112	0	0	0	0	0	0	0	0	0	0	0	0	14.5375	34.3701	29.1364	29.4471	4.33355	27.5617	1886.52	0.405424
Leflunomide	32712	H04	+/+	0	20251112	0	0	0	0	0	0	0	0	0	0	0	0	1.38875	20.5322	2.33135	24.502	3.00215	28.2794	1100.84	0.534554
Leflunomide	32713	H04	-/-	0	20251112	0	0	0	0	0	0	0	0	0	0	0	0	27.7372	22.0233	20.8525	20.1396	17.1107	14.6871	1869.7	2.24912
Leflunomide	32714	H04	+/-	0	20251112	0	0	0	0	0	0	0	0	0	0	0	0	1.5148	19.9045	2.32515	19.9518	1.5669	21.1074	966.993	0.12088
Leflunomide	32715	H04	+/-	0	20251112	0	0	0	0	0	0	0	0	0	0	0	0	2.94955	19.4105	4.1387	15.4275	3.1431	17.2724	840.591	1.31339
Leflunomide	32710	H05	+/-	0	20251112	0	0	0	0	0	0	0	0	0	0	0	0	4.8072	24.5508	7.8423	27.9382	11.4236	31.2968	1506.19	0.16375
Leflunomide	32711	H05	+/-	0	20251112	0	0	0	0	0	0	0	0	0	0	0	0	5.6115	28.3877	10.2472	34.8277	8.55475	17.958	1455.95	0.0838043
Leflunomide	32712	H05	+/-	0	20251112	0	0	0	0	0	0	0	0	0	0	0	0	1.2072	19.7006	2.77505	14.4199	4.3004	18.1648	995.759	1.75934
Leflunomide	32713	H05	+/-	0	20251112	0	0	0	0	0	0	0	0	0	0	0	0	1.0547	17.4904	1.97925	14.8561	2.7147	15.1763	773.701	4.1933
Leflunomide	32714	H05	+/-	0	20251112	0	0	0	0	0	0	0	0	0	0	0	0	7.84415	34.438	13.2891	29.6017	3.2779	23.3778	1467.54	0.0971304
Leflunomide	32715	H05	+/+	0	20251112	0	0	0	0	0	0	0	0	0	0	0	0	1.8315	12.606	4.30435	8.0154	6.7818	9.2916	604.368	2.20833
Leflunomide	32710	H06	+/-	0	20251112	0	0	0	0	0	0	0	0	0	0	0	0	0.6713	19.3092	2.25245	19.4001	5.8216	15.3032	1025.78	0.245511
Leflunomide	32711	H06	+/-	0	20251112	0	0	0	0	0	0	0	0	0	0	0	0	22.9335	31.9246	15.4227	29.9836	13.5148	28.3884	1752.09	0.272522
Leflunomide	32712	H06	+/-	0	20251112	0	0	0	0	0	0	0	0	0	0	0	0	6.976	25.8592	13.7787	27.9189	16.0361	27.1145	1515.29	12.166
Leflunomide	32713	H06	+/-	0	20251112	0	0	0	0	0	0	0	0	0	0	0	0	0.33315	1.77875	0.1384	2.2367	0	2.32155	104.415	1.91846
Leflunomide	32714	H06	+/-	0	20251112	0	0	0	0	0	0	0	0	0	0	0	0	2.0904	22.5843	7.0622	25.1875	15.5389	14.308	1178.94	0.171174
Leflunomide	32715	H06	-/-	0	20251112	0	0	0	0	0	0	0	0	0	0	0	0	5.56955	28.6402	27.8556	24.72	8.2415	17.5792	1605.23	5.40397
Leflunomide	32710	H07	-/-	0.75	20251112	0	0	0	0	0	0	0	0	0	0	0	0	0.28305	29.4428	5.02755	28.0905	0.83735	14.1192	860.345	0.994859
Leflunomide	32711	H07	UNK	0.75	20251112	0	1	1	1	0	0	1	0	0	1	0	1	0	0	0	0	0	0	0	NA
Leflunomide	32712	H07	+/-	0.75	20251112	1	NA	NA	NA	NA	NA	NA	NA	NA	NA	0	1	0	0	0	0	0	0	0	NA
Leflunomide	32713	H07	+/-	0.75	20251112	0	1	0	1	0	0	0	0	0	0	0	1	0	0	0	0	0	0	0	NA
Leflunomide	32714	H07	-/-	0.75	20251112	0	1	0	1	0	0	0	0	0	0	0	1	0	0	0	0	0	0	0	NA
Leflunomide	32715	H07	-/-	0.75	20251112	0	0	0	0	0	0	0	0	0	0	0	0	8.2784	12.2244	6.8488	13.9481	8.5088	10.8338	784.229	4.53751
Leflunomide	32710	H08	+/+	0.75	20251112	0	0	0	0	0	0	0	0	0	0	0	0	2.64465	28.9015	5.79035	19.3271	4.9073	19.5056	1169.69	1.21351
Leflunomide	32711	H08	+/-	0.75	20251112	0	1	0	1	0	0	1	0	0	1	0	1	0	0	0	0	0	0	0	NA
Leflunomide	32712	H08	+/+	0.75	20251112	0	0	0	0	0	0	0	0	0	0	0	0	0.2648	10.8859	0.47495	11.5793	2.2184	8.23145	451.19	4.15629
Leflunomide	32713	H08	+/+	0.75	20251112	0	1	0	1	0	0	0	0	0	0	0	1	0	0	0	0	0	0	0	NA
Leflunomide	32714	H08	-/-	0.75	20251112	1	NA	NA	NA	NA	NA	NA	NA	NA	NA	0	1	0	0	0	0	0	0	0	NA
Leflunomide	32715	H08	+/+	0.75	20251112	0	0	0	0	0	0	0	0	0	0	0	0	1.3425	4.694	1.976	2.9399	0.40105	1.53875	198.685	2.84299
Leflunomide	32710	H09	+/-	0.75	20251112	0	0	0	0	0	0	0	0	0	0	0	0	1.6118	10.3024	1.27045	3.5766	0.6677	0.76235	218.152	0.305739
Leflunomide	32711	H09	+/-	0.75	20251112	0	1	0	1	0	0	0	0	0	0	0	1	0	0	0	0	0	0	0	NA
Leflunomide	32712	H09	+/-	0.75	20251112	0	0	0	0	0	0	0	0	0	0	0	0	0.2833	12.8358	1.3265	7.8358	0.3956	8.8273	459.387	1.32704
Leflunomide	32713	H09	+/+	0.75	20251112	0	0	0	0	0	0	0	0	0	0	0	0	3.6965	3.98335	2.6534	8.1026	3.2141	2.2274	305.733	1.91733
Leflunomide	32714	H09	+/-	0.75	20251112	0	1	0	1	0	0	1	0	0	0	0	1	0	0	0	0	0	0	0	NA
Leflunomide	32715	H09	+/+	0.75	20251112	0	0	0	0	0	0	0	0	0	0	0	0	0.4036	15.3319	0.7317	11.0054	0.17645	7.4202	446.687	1.15235
Leflunomide	32710	H10	+/+	0.75	20251112	0	0	0	0	0	0	0	0	0	0	0	0	1.3892	9.7097	2.2092	9.2719	2.9224	6.7854	412.174	0.0170761
Leflunomide	32711	H10	+/-	0.75	20251112	0	1	0	1	0	0	1	0	0	1	0	1	0	0	0	0	0	0	0	NA
Leflunomide	32712	H10	+/-	0.75	20251112	0	1	0	1	0	0	1	0	0	1	0	1	0	0	0	0	0	0	0	NA
Leflunomide	32713	H10	+/-	0.75	20251112	0	0	0	1	0	0	0	0	0	0	0	1	0	0	0	0	0	0	0	NA
Leflunomide	32714	H10	+/-	0.75	20251112	0	0	0	0	0	0	0	0	0	0	0	0	0.9659	11.3442	10.3819	10.0368	0.8813	11.4883	549.633	1.12017
Leflunomide	32715	H10	-/-	0.75	20251112	0	1	0	1	0	0	0	0	0	0	0	1	0	0	0	0	0	0	0	NA
Leflunomide	32710	H11	+/-	0.75	20251112	0	1	0	1	0	0	0	0	0	1	0	1	0	0	0	0	0	0	0	NA
Leflunomide	32711	H11	+/+	0.75	20251112	0	0	0	0	0	0	0	0	0	0	0	0	1.7051	25.8815	1.5006	26.6531	2.93015	24.8979	936.078	0.199978
Leflunomide	32712	H11	-/-	0.75	20251112	0	1	1	1	0	0	1	0	0	0	0	1	0	0	0	0	0	0	0	NA
Leflunomide	32713	H11	+/-	0.75	20251112	0	0	0	0	0	0	0	0	0	0	0	0	1.4589	19.5275	0.8128	9.5646	1.5364	5.3447	532.128	2.12364
Leflunomide	32714	H11	+/-	0.75	20251112	0	1	0	1	0	0	1	0	0	1	0	1	0	0	0	0	0	0	0	NA
Leflunomide	32715	H11	+/-	0.75	20251112	0	1	0	1	0	0	1	0	0	1	0	1	0	0	0	0	0	0	0	NA
Leflunomide	32710	H12	+/+	0.75	20251112	0	1	0	1	0	0	1	0	0	1	0	1	0	0	0	0	0	0	0	NA
Leflunomide	32711	H12	UNK	0.75	20251112	1	NA	NA	NA	NA	NA	NA	NA	NA	NA	0	1	0	0	0	0	0	0	0	NA
Leflunomide	32712	H12	+/-	0.75	20251112	0	1	0	1	0	1	1	0	0	1	0	1	0	0	0	0	0	0	0	NA
Leflunomide	32713	H12	+/+	0.75	20251112	0	1	0	1	0	0	1	0	0	1	0	1	0	0	0	0	0	0	0	NA
Leflunomide	32714	H12	+/-	0.75	20251112	1	NA	NA	NA	NA	NA	NA	NA	NA	NA	0	1	0	0	0	0	0	0	0	NA
Leflunomide	32715	H12	+/-	0.75	20251112	0	1	0	1	0	0	0	0	0	0	0	1	0	0	0	0	0	0	0	NA
PCB126	29784	A01	+/-	0	20240823	0	0	0	0	0	0	0	0	0	0	0	0	2.622	42.8083	1.8617	41.4459	4.0443	40.7234	1745.22	0.532387
PCB126	29785	A01	+/-	0	20240823	0	0	0	0	0	0	0	0	0	0	0	0	0.6548	13.4421	0.86385	19.0975	1.87015	10.8534	648.905	3.81388
PCB126	29786	A01	+/+	0	20240823	0	0	0	0	0	0	0	0	0	0	0	0	0.2021	5.2526	1.9887	6.4817	3.7395	7.5233	323.572	3.39946
PCB126	29787	A01	+/-	0	20240823	0	0	0	0	0	0	0	0	0	0	0	0	0.36785	23.6543	2.15775	35.718	1.5089	24.4337	1171.13	0.308806
PCB126	29788	A01	-/-	0	20240823	0	0	0	0	0	0	0	0	0	0	0	0	0.3033	3.78475	1.39555	20.9396	2.39935	32.4338	762.807	0.207882
PCB126	29789	A01	UNK	0	20240823	1	NA	NA	NA	NA	NA	NA	NA	NA	NA	0	1	0	0	0	0	0	0	0	NA
PCB126	29784	A02	+/-	0	20240823	0	0	0	0	0	0	0	0	0	0	0	0	0.08315	15.2331	0.3119	20.4752	0.8301	12.8432	779.292	0.201409
PCB126	29785	A02	+/-	0	20240823	0	0	0	0	0	0	0	0	0	0	0	0	0.9083	12.7706	2.6537	15.9828	4.41605	18.8447	807.616	5.00808
PCB126	29786	A02	-/-	0	20240823	0	0	0	0	0	0	0	0	0	0	0	0	1.65055	24.7567	2.2816	20.6654	2.256	23.0645	996.758	0.459462
PCB126	29787	A02	-/-	0	20240823	0	0	0	0	0	0	0	0	0	0	0	0	6.15315	4.7717	4.46925	6.6288	5.4175	0.5064	318.693	0.143677
PCB126	29788	A02	+/-	0	20240823	0	0	0	0	0	0	0	0	0	0	0	0	0.66455	26.5434	0.2141	30.9187	1.37085	37.6487	1446.52	0.0236129
PCB126	29789	A02	-/-	0	20240823	0	0	0	0	0	0	0	0	0	0	0	0	1.5319	24.8204	1.2213	28.3984	2.82835	34.0224	1126.1	0.00335484
PCB126	29784	A03	+/-	0	20240823	0	0	0	0	0	0	0	0	0	0	0	0	0.5852	6.9571	1.38585	1.8276	13.0241	10.0058	631.975	0.0900968
PCB126	29785	A03	+/-	0	20240823	0	0	0	0	0	0	0	0	0	0	0	0	1.85355	6.3684	0.5117	0.5085	0.73165	1.24375	613.166	4.58671
PCB126	29786	A03	-/-	0	20240823	0	0	0	0	0	0	0	0	0	0	0	0	4.4365	0.2576	2.52015	0.62905	1.0897	0.5996	125.937	5.0824
PCB126	29787	A03	+/-	0	20240823	0	0	0	0	0	0	0	0	0	0	0	0	1.5225	28.0627	3.67885	27.1927	2.7333	22.0733	1196.13	0.579484
PCB126	29788	A03	+/-	0	20240823	0	0	0	0	0	0	0	0	0	0	0	0	0.86235	34.877	1.64795	40.4732	1.8613	36.6842	1511.27	0.011957
PCB126	29789	A03	+/-	0	20240823	0	0	0	0	0	0	0	0	0	0	0	0	1.3498	23.1763	2.0443	35.638	2.666	46.6168	1587.12	0.0638065
PCB126	29784	A04	+/-	0	20240823	0	0	0	0	0	0	0	0	0	0	0	0	4.9634	25.8988	3.49685	28.4877	3.4273	27.9726	1181.03	0.209452
PCB126	29785	A04	+/-	0	20240823	0	0	0	0	0	0	0	0	0	0	0	0	0.07615	17.9958	0.3665	0.3573	1.16545	27.2863	801.916	4.02768
PCB126	29786	A04	+/-	0	20240823	0	0	0	0	0	0	0	0	0	0	0	0	1.45405	11.5002	0.66675	13.7106	3.92075	23.7171	730.236	1.35047
PCB126	29787	A04	+/-	0	20240823	0	0	0	0	0	0	0	0	0	0	0	0	0.2081	6.9112	1.08515	9.2315	3.39575	13.0196	447.471	0.00246237
PCB126	29788	A04	UNK	0	20240823	1	NA	NA	NA	NA	NA	NA	NA	NA	NA	0	1	0	0	0	0	0	0	0	NA
PCB126	29789	A04	+/-	0	20240823	0	0	0	0	0	0	0	0	0	0	0	0	0.2237	38.8985	3.16665	17.9397	0.0337	7.4782	972.927	0.562409
PCB126	29784	A05	+/+	0	20240823	0	0	0	0	0	0	0	0	0	0	0	0	1.64705	25.7873	1.59555	22.4765	2.5157	22.9686	1079.45	0.250441
PCB126	29785	A05	-/-	0	20240823	0	0	0	0	0	0	0	0	0	0	0	0	19.393	0.81345	14.3924	0.3937	10.1297	0.0516	574.83	5.3682
PCB126	29786	A05	+/-	0	20240823	0	0	0	0	0	0	0	0	0	0	0	0	1.63195	37.7433	2.63105	56.0223	4.8314	46.7834	1993.97	0.620043
PCB126	29787	A05	+/+	0	20240823	0	0	0	0	0	0	0	0	0	0	0	0	3.87845	0.4011	1.6373	7.71015	6.43155	0.2387	349.183	0.0172151
PCB126	29788	A05	-/-	0	20240823	1	NA	NA	NA	NA	NA	NA	NA	NA	NA	0	1	0	0	0	0	0	0	0	NA
PCB126	29789	A05	+/+	0	20240823	0	0	0	0	0	0	0	0	0	0	0	0	0.17065	5.23695	0.13075	11.4378	1.0362	8.10895	302.153	0.00466667
PCB126	29784	A06	-/-	0	20240823	0	0	0	0	0	0	0	0	0	0	0	0	3.2656	4.8161	1.4742	7.3654	1.66735	2.82375	274.434	0.733581
PCB126	29785	A06	+/-	0	20240823	0	0	0	0	0	0	0	0	0	0	0	0	0.73755	11.0526	0.64695	42.2695	0.0432	43.9719	1148.36	7.83956
PCB126	29786	A06	-/-	0	20240823	0	0	0	0	0	0	0	0	0	0	0	0	0.1924	7.0567	0.5705	1.89835	0.21485	35.9503	485.446	0.418387
PCB126	29787	A06	+/+	0	20240823	0	0	0	0	0	0	0	0	0	0	0	0	12.4899	12.1553	4.5988	9.6651	9.58765	13.5191	968.096	0.624882
PCB126	29788	A06	-/-	0	20240823	0	0	0	0	0	0	0	0	0	0	0	0	0.5337	34.3732	1.0575	33.3599	1.08965	31.4603	1389.8	0.00667742
PCB126	29789	A06	+/+	0	20240823	NA	NA	NA	NA	NA	NA	NA	NA	NA	NA	1	1	0	0	0	0	0	0	0	NA
PCB126	29784	A07	+/+	200	20240823	0	1	0	1	0	0	0	0	0	0	0	1	0	0	0	0	0	0	0	NA
PCB126	29785	A07	+/-	200	20240823	0	0	0	0	0	0	0	0	0	0	0	0	2.22845	42.776	1.92715	50.3225	4.89195	51.3477	2114.73	4.99541
PCB126	29786	A07	-/-	200	20240823	0	0	0	1	0	0	0	0	0	0	0	1	0	0	0	0	0	0	0	NA
PCB126	29787	A07	-/-	200	20240823	0	0	0	0	0	0	0	0	0	0	0	0	3.99525	38.5112	14.6409	35.1176	9.8534	33.6927	1756.27	0.46328
PCB126	29788	A07	+/-	200	20240823	0	0	0	0	0	0	0	0	0	0	0	0	1.90455	25.6001	4.809	26.5243	6.4034	26.5709	1230.78	0.515699
PCB126	29789	A07	+/+	200	20240823	0	0	0	1	1	0	0	0	0	0	0	1	0	0	0	0	0	0	0	NA
PCB126	29784	A08	+/-	200	20240823	1	NA	NA	NA	NA	NA	NA	NA	NA	NA	0	1	0	0	0	0	0	0	0	NA
PCB126	29785	A08	+/-	200	20240823	0	0	0	0	0	0	0	0	0	0	0	0	0.09085	45.0873	0.7847	43.46	1.5361	45.5197	1735.64	3.29861
PCB126	29786	A08	+/-	200	20240823	0	0	0	0	0	0	0	0	0	0	0	0	6.0827	43.5244	0.0935	16.2723	2.1618	24.7408	1277.18	6.79772
PCB126	29787	A08	-/-	200	20240823	0	0	0	0	0	0	0	0	0	0	0	0	1.3875	36.4099	2.5038	32.3195	3.6675	38.9792	1430.52	0.0552151
PCB126	29788	A08	+/+	200	20240823	0	0	0	0	0	0	0	0	0	0	0	0	0.3726	5.4184	0.1558	14.732	1.8239	3.7259	284.737	0
PCB126	29789	A08	+/-	200	20240823	0	0	0	0	0	0	0	0	0	0	0	0	0.99235	22.2962	0.13245	25.1036	1.8638	25.5077	1044.64	0.00243011
PCB126	29784	A09	+/-	200	20240823	0	0	0	0	0	0	0	0	0	0	0	0	2.08345	36.6739	1.85685	33.2862	1.95635	40.0665	1575.79	0.100355
PCB126	29785	A09	+/+	200	20240823	0	0	0	0	0	0	0	0	0	0	0	0	2.90665	37.0669	27.3153	40.7611	24.0578	37.5128	1945.73	1.05645
PCB126	29786	A09	+/-	200	20240823	0	1	0	1	0	0	0	0	0	0	0	1	0	0	0	0	0	0	0	NA
PCB126	29787	A09	+/+	200	20240823	0	0	0	0	0	0	0	0	0	0	0	0	3.7523	7.46695	5.9264	3.3769	6.8098	11.2127	585.642	0.567323
PCB126	29788	A09	+/-	200	20240823	0	0	0	0	0	0	0	0	0	0	0	0	0.6157	0.7075	1.2793	11.1087	0.36975	17.6392	334.208	0.0777419
PCB126	29789	A09	+/-	200	20240823	0	1	0	1	0	0	0	0	0	0	0	1	0	0	0	0	0	0	0	NA
PCB126	29784	A10	+/-	200	20240823	0	0	0	0	0	0	0	0	0	0	0	0	1.6865	14.7822	0.9996	12.1199	0.9189	14.9787	796.023	0.123613
PCB126	29785	A10	-/-	200	20240823	0	0	0	0	0	0	0	0	0	0	0	0	2.37215	36.1664	4.5146	36.7272	5.4197	38.4017	1661.5	1.56546
PCB126	29786	A10	-/-	200	20240823	0	0	0	0	0	0	0	0	0	0	0	0	3.78395	0.52875	2.0498	0.9815	1.83065	1.13855	143.937	10.0032
PCB126	29787	A10	+/-	200	20240823	0	0	0	0	0	0	0	0	0	0	0	0	6.4413	40.4214	15.8361	33.3496	16.5095	36.2939	1986.96	1.19609
PCB126	29788	A10	+/-	200	20240823	0	0	0	0	0	0	0	0	0	0	0	0	0.7201	47.2627	1.7753	52.1771	2.57585	42.0915	2051.15	0.0582796
PCB126	29789	A10	-/-	200	20240823	0	0	0	0	0	0	0	0	0	0	0	0	1.29845	14.1948	0.93965	0	1.61315	2.66665	255.739	0.121118
PCB126	29784	A11	+/-	200	20240823	0	0	0	0	0	0	0	0	0	0	0	0	0.53935	44.2008	2.94535	36.2933	3.5106	43.5885	1794.23	0.238613
PCB126	29785	A11	+/-	200	20240823	0	0	0	0	0	0	0	0	0	0	0	0	13.4859	43.8447	13.2924	41.0176	10.3042	30.9945	2333.36	2.4041
PCB126	29786	A11	+/-	200	20240823	0	0	0	0	0	0	0	0	0	0	0	0	2.5728	35.2674	6.33095	49.809	4.9139	46.5156	2013.87	7.21095
PCB126	29787	A11	+/-	200	20240823	0	0	0	0	0	0	0	0	0	0	0	0	0.7133	3.3005	0.0806	3.7861	0.1793	19.8098	350.421	0.0287312
PCB126	29788	A11	-/-	200	20240823	0	0	0	0	0	0	0	0	0	0	0	0	3.81715	1.1481	3.9742	4.51915	1.90075	6.5872	316.983	0.132032
PCB126	29789	A11	-/-	200	20240823	0	0	0	0	0	0	0	0	0	0	0	0	3.80455	42.922	14.0716	34.209	7.6995	37.3608	1970.36	0.212903
PCB126	29784	A12	-/-	200	20240823	0	0	0	0	0	0	0	0	0	0	0	0	0.5746	1.7476	1.7686	1.3992	1.64945	2.78555	135.36	0.0483011
PCB126	29785	A12	+/-	200	20240823	0	0	0	0	0	0	0	0	0	0	0	0	0.0205	9.2032	1.3786	20.4031	0.1387	5.4475	709.664	1.88016
PCB126	29786	A12	-/-	200	20240823	0	0	0	0	0	0	0	0	0	0	0	0	0.11675	0.08265	0.2192	0.3464	0.6369	0.5039	24.692	7.63124
PCB126	29787	A12	+/-	200	20240823	0	0	0	0	0	0	0	0	0	0	0	0	6.14075	56.5742	8.1839	61.1088	3.8524	53.429	2595.08	0.0373441
PCB126	29788	A12	+/+	200	20240823	0	0	0	1	0	0	0	0	0	0	0	1	0	0	0	0	0	0	0	NA
PCB126	29789	A12	+/+	200	20240823	0	0	0	0	0	0	0	0	0	0	0	0	0.4262	52.3199	3.36405	52.9135	1.64595	46.6555	2040.55	0.448108
PCB126	29784	B01	-/-	0	20240823	0	0	0	0	0	0	0	0	0	0	0	0	3.71405	10.4382	5.1893	29.2019	6.8425	28.1643	1006.69	0.796054
PCB126	29785	B01	-/-	0	20240823	0	0	0	0	0	0	0	0	0	0	0	0	2.6353	43.1989	1.787	36.8138	3.2115	47.539	1524.54	5.71708
PCB126	29786	B01	+/+	0	20240823	0	0	0	0	0	0	0	0	0	0	0	0	0.9374	30.9632	14.9276	28.6607	4.173	28.5584	1294.24	0.158688
PCB126	29787	B01	+/-	0	20240823	0	0	0	0	0	0	0	0	0	0	0	0	8.23555	29.3811	14.2225	30.5282	11.2386	31.7316	1663.89	0.600075
PCB126	29788	B01	+/+	0	20240823	0	0	0	0	0	0	0	0	0	0	0	0	1.6333	17.1352	1.9971	15.2009	1.2293	16.9154	698.593	0.0777957
PCB126	29789	B01	+/-	0	20240823	0	0	0	0	0	0	0	0	0	0	0	0	1.2736	29.4795	6.01185	33.6475	9.5594	23.3248	1364.08	0.539935
PCB126	29784	B02	-/-	0	20240823	0	0	0	0	0	0	0	0	0	0	0	0	2.72865	23.2982	16.1637	13.0649	3.9522	11.991	996.183	0.547559
PCB126	29785	B02	UNK	0	20240823	1	NA	NA	NA	NA	NA	NA	NA	NA	NA	0	1	0	0	0	0	0	0	0	NA
PCB126	29786	B02	UNK	0	20240823	1	NA	NA	NA	NA	NA	NA	NA	NA	NA	0	1	0	0	0	0	0	0	0	NA
PCB126	29787	B02	-/-	0	20240823	0	0	0	0	0	0	0	0	0	0	0	0	7.9484	1.52145	5.51275	0.0978	5.57545	0.22095	243.359	0.52671
PCB126	29788	B02	-/-	0	20240823	0	0	0	0	0	0	0	0	0	0	0	0	0.558	7.7329	0.2125	21.6182	0.3029	12.7912	538.132	0.040914
PCB126	29789	B02	+/-	0	20240823	0	0	0	0	0	0	0	0	0	0	0	0	0.7267	41.6652	4.22935	41.4486	5.8341	46.5188	1821.76	0.317022
PCB126	29784	B03	-/-	0	20240823	0	0	0	0	0	0	0	0	0	0	0	0	2.96775	14.351	3.81625	16.191	4.60195	8.1254	569.505	0.592484
PCB126	29785	B03	+/+	0	20240823	0	0	0	0	0	0	0	0	0	0	0	0	0.85145	20.3095	0.86615	18.0463	2.29195	18.9413	857.028	1.93512
PCB126	29786	B03	+/-	0	20240823	0	0	0	0	0	0	0	0	0	0	0	0	1.69185	19.0559	0.90905	22.0072	2.2538	17.4593	895.368	1.70018
PCB126	29787	B03	+/-	0	20240823	0	0	0	0	0	0	0	0	0	0	0	0	2.5034	37.9505	3.8023	47.5517	3.8599	21.9553	1271.69	0.00311828
PCB126	29788	B03	+/-	0	20240823	0	0	0	0	0	0	0	0	0	0	0	0	3.32575	8.1718	1.2618	7.50185	0.01945	33.9037	926.337	0.099129
PCB126	29789	B03	+/-	0	20240823	0	0	0	0	0	0	0	0	0	0	0	0	1.4404	37.2903	2.82845	36.7675	6.9045	40.4975	1581	0.407215
PCB126	29784	B04	-/-	0	20240823	0	0	0	0	0	0	0	0	0	0	0	0	0.7738	17.1795	6.0315	39.7781	4.02215	18.3162	1020.7	0.413204
PCB126	29785	B04	+/+	0	20240823	0	0	0	0	0	0	0	0	0	0	0	0	6.5386	22.1344	0.3799	19.0389	0.6373	16.366	797.045	2.29143
PCB126	29786	B04	+/+	0	20240823	0	0	0	0	0	0	0	0	0	0	0	0	0.33095	49.0556	2.6009	48.4905	0.8529	43.2785	1795.71	2.28914
PCB126	29787	B04	-/-	0	20240823	0	0	0	0	0	0	0	0	0	0	0	0	3.69735	56.3459	9.5755	56.7031	5.356	57.5528	2550.02	0.265161
PCB126	29788	B04	+/-	0	20240823	0	0	0	0	0	0	0	0	0	0	0	0	2.1604	2.47455	3.90285	2.9742	2.27515	32.8634	861.25	0.118677
PCB126	29789	B04	UNK	0	20240823	1	NA	NA	NA	NA	NA	NA	NA	NA	NA	0	1	0	0	0	0	0	0	0	NA
PCB126	29784	B05	UNK	0	20240823	1	NA	NA	NA	NA	NA	NA	NA	NA	NA	0	1	0	0	0	0	0	0	0	NA
PCB126	29785	B05	-/-	0	20240823	0	0	0	0	0	0	0	0	0	0	0	0	0.25125	1.95985	0.4262	1.3772	0.0022	0.5747	70.001	2.623
PCB126	29786	B05	+/+	0	20240823	0	0	0	0	0	0	0	0	0	0	0	0	6.5198	18.3253	4.5154	16.2891	10.9466	18.1586	1044	1.33301
PCB126	29787	B05	+/+	0	20240823	0	0	0	0	0	0	0	0	0	0	0	0	2.7572	48.5033	8.2661	49.6356	7.34975	41.1026	2159.5	0.199366
PCB126	29788	B05	+/+	0	20240823	0	0	0	0	0	0	0	0	0	0	0	0	1.5318	40.6944	3.863	36.4842	2.8797	34.972	1591.59	0.365194
PCB126	29789	B05	+/-	0	20240823	0	0	0	0	0	0	0	0	0	0	0	0	1.27425	41.3527	2.7927	44.6464	5.94445	47.6519	1884.63	0.0186667
PCB126	29784	B06	+/-	0	20240823	0	0	0	0	0	0	0	0	0	0	0	0	0.98265	41.2054	2.3785	37.7415	2.6562	42.0015	1747.31	0.546032
PCB126	29785	B06	+/+	0	20240823	0	0	0	0	0	0	0	0	0	0	0	0	0.1491	52.3558	1.8676	10.0562	0.7045	33.126	1012.98	4.00478
PCB126	29786	B06	+/-	0	20240823	0	0	0	0	0	0	0	0	0	0	0	0	0.66905	22.1545	1.7551	23.9132	1.9929	29.6449	1112.68	0.135989
PCB126	29787	B06	-/-	0	20240823	0	0	0	0	0	0	0	0	0	0	0	0	1.09135	33.1128	4.45295	31.2509	8.4393	27.7773	1420.63	0
PCB126	29788	B06	+/-	0	20240823	0	0	0	0	0	0	0	0	0	0	0	0	0.36245	11.955	3.506	4.71845	0.46705	3.90575	278.086	0.00148387
PCB126	29789	B06	+/-	0	20240823	0	0	0	0	0	0	0	0	0	0	0	0	0.2635	55.7451	2.0023	44.3835	2.54015	43.1596	2082.52	0.015914
PCB126	29784	B07	+/-	200	20240823	0	0	0	0	0	0	0	0	0	0	0	0	5.98515	26.0779	0.9496	22.4996	0.06195	22.1477	1006.83	0.0533656
PCB126	29785	B07	+/-	200	20240823	0	0	0	0	0	0	0	0	0	0	0	0	0.0771	27.8541	5.12395	13.9364	0.0099	7.9399	715.906	1.75962
PCB126	29786	B07	+/+	200	20240823	0	0	0	0	0	0	0	0	0	0	0	0	0.02375	19.2734	1.3196	30.8323	0.48465	34.7343	1132.67	4.66775
PCB126	29787	B07	+/+	200	20240823	0	1	1	1	1	0	0	0	0	0	0	1	0	0	0	0	0	0	0	NA
PCB126	29788	B07	+/-	200	20240823	0	1	0	1	0	0	0	0	0	0	0	1	0	0	0	0	0	0	0	NA
PCB126	29789	B07	+/+	200	20240823	0	1	0	1	0	0	0	0	0	0	0	1	0	0	0	0	0	0	0	NA
PCB126	29784	B08	-/-	200	20240823	0	0	0	0	0	0	0	0	0	0	0	0	4.1994	2.3744	4.0772	3.06285	5.17955	7.17925	298.969	0.406366
PCB126	29785	B08	-/-	200	20240823	0	0	0	0	0	0	0	0	0	0	0	0	0.52075	10.0051	0.4462	13.211	1.0113	31.5477	916.955	1.00759
PCB126	29786	B08	+/-	200	20240823	0	0	0	1	0	0	0	0	0	0	0	1	0	0	0	0	0	0	0	NA
PCB126	29787	B08	+/+	200	20240823	0	0	0	0	0	0	0	0	0	0	0	0	1.6484	63.8175	4.42985	56.0102	3.5375	54.9052	2482.73	0.0401505
PCB126	29788	B08	+/-	200	20240823	0	0	0	0	0	0	0	0	0	0	0	0	0.2564	14.5773	2.0479	10.2823	1.9111	14.763	499.422	0.0281613
PCB126	29789	B08	+/+	200	20240823	0	0	0	0	0	0	0	0	0	0	0	0	8.63185	43.4175	4.07515	42.4445	17.6653	46.2763	2011.21	0
PCB126	29784	B09	+/+	200	20240823	0	0	0	0	0	0	0	0	0	0	0	0	1.56075	27.7346	2.814	18.5106	2.2946	10.1601	1073.65	0.206796
PCB126	29785	B09	+/-	200	20240823	0	0	0	0	0	0	0	0	0	0	0	0	1.1959	40.2213	6.839	36.5815	8.02895	44.7107	1763.91	3.1896
PCB126	29786	B09	-/-	200	20240823	0	0	0	0	0	0	0	0	0	0	0	0	1.51215	48.6373	7.14635	57.173	6.71415	57.2541	2231.55	5.5754
PCB126	29787	B09	+/-	200	20240823	0	0	0	0	0	0	0	0	0	0	0	0	13.5644	44.9133	10.0776	46.3459	3.473	46.5744	2302.04	0.702806
PCB126	29788	B09	+/+	200	20240823	0	0	0	1	0	0	0	0	0	0	0	1	0	0	0	0	0	0	0	NA
PCB126	29789	B09	+/-	200	20240823	0	0	0	0	0	0	0	0	0	0	0	0	0.2284	5.7581	0.5823	14.6599	0.4785	10.5496	447.898	0.12829
PCB126	29784	B10	UNK	200	20240823	1	NA	NA	NA	NA	NA	NA	NA	NA	NA	0	1	0	0	0	0	0	0	0	NA
PCB126	29785	B10	+/-	200	20240823	0	1	1	1	0	0	0	0	0	0	0	1	0	0	0	0	0	0	0	NA
PCB126	29786	B10	+/-	200	20240823	0	1	0	1	0	0	0	0	0	0	0	1	0	0	0	0	0	0	0	NA
PCB126	29787	B10	-/-	200	20240823	0	0	0	0	0	0	0	0	0	0	0	0	0.1805	29.0752	1.1525	37.8097	2.40445	37.4051	1111.41	0.0240215
PCB126	29788	B10	+/+	200	20240823	0	1	0	1	0	0	0	0	0	0	0	1	0	0	0	0	0	0	0	NA
PCB126	29789	B10	+/+	200	20240823	0	0	0	0	0	0	0	0	0	0	0	0	0.61265	15.478	1.4575	24.6717	1.70535	24.2389	758.403	0.0739355
PCB126	29784	B11	-/-	200	20240823	0	0	0	0	0	0	0	0	0	0	0	0	0.3206	3.3882	0.75505	15.3908	1.0526	36.7197	598.112	0.104634
PCB126	29785	B11	+/+	200	20240823	0	0	0	0	0	0	0	0	0	0	0	0	0.5015	41.0799	0.2856	19.696	1.17105	17.152	1248.47	2.25635
PCB126	29786	B11	+/-	200	20240823	0	0	0	0	0	0	0	0	0	0	0	0	0.46105	40.1507	1.25025	42.1262	1.7157	40.4397	1739.35	0.807054
PCB126	29787	B11	+/+	200	20240823	0	1	0	1	0	0	0	0	0	0	0	1	0	0	0	0	0	0	0	NA
PCB126	29788	B11	-/-	200	20240823	0	0	0	0	0	0	0	0	0	0	0	0	4.00015	39.2384	7.056	44.6318	6.28725	52.0525	1762.07	0.328452
PCB126	29789	B11	+/-	200	20240823	0	0	0	0	0	0	0	0	0	0	0	0	0.15925	1.55185	0.76665	4.56095	6.6565	20.0133	357.894	0.258441
PCB126	29784	B12	+/-	200	20240823	0	0	0	0	0	0	0	0	0	0	0	0	1.983	21.0636	2.80375	21.47	4.0341	14.6472	957.625	0.197903
PCB126	29785	B12	-/-	200	20240823	0	0	0	0	0	0	0	0	0	0	0	0	1.08375	7.6119	1.0679	20.7337	1.4371	22.4611	644.641	1.14777
PCB126	29786	B12	-/-	200	20240823	0	0	0	0	0	0	0	0	0	0	0	0	2.1395	0.26205	2.86935	0.33725	2.0324	0.2031	96.692	5.87426
PCB126	29787	B12	+/-	200	20240823	0	0	0	0	0	0	0	0	0	0	0	0	8.22365	22.8405	1.8598	30.8932	5.74935	25.1555	1187.74	0.884645
PCB126	29788	B12	+/-	200	20240823	0	0	0	0	0	0	0	0	0	0	0	0	0.70655	37.6207	0.0392	15.4918	1.1957	38.8149	1363.03	0.00646237
PCB126	29789	B12	+/-	200	20240823	0	0	0	0	0	0	0	0	0	0	0	0	0.007	14.9609	0	37.0107	0.58265	35.2491	1166.78	0
PCB126	29784	C01	+/-	0	20240823	0	0	0	0	0	0	0	0	0	0	0	0	2.3151	49.5012	4.22755	50.0647	4.0784	54.3204	2207.54	0.246323
PCB126	29785	C01	+/-	0	20240823	0	0	0	0	0	0	0	0	0	0	0	0	2.92535	26.002	1.496	22.9731	2.64195	26.797	1187.04	7.42787
PCB126	29786	C01	+/+	0	20240823	0	0	0	0	0	0	0	0	0	0	0	0	0.37515	22.9028	2.2938	33.9268	7.13635	39.3515	1340.38	0.832194
PCB126	29787	C01	+/-	0	20240823	0	0	0	0	0	0	0	0	0	0	0	0	0.12415	12.4009	0.15005	18.6008	1.1193	31.995	876.178	0.0235591
PCB126	29788	C01	+/+	0	20240823	0	0	0	0	0	0	0	0	0	0	0	0	0.97385	1.6931	0.7902	2.0064	5.61925	3.4062	197.786	0.0100645
PCB126	29789	C01	-/-	0	20240823	0	0	0	0	0	0	0	0	0	0	0	0	2.8834	35.5342	4.28405	33.9076	2.52685	31.067	1381.61	0.0425699
PCB126	29784	C02	+/-	0	20240823	0	0	0	0	0	0	0	0	0	0	0	0	0.76025	26.5675	0.4021	26.4466	1.02715	33.7977	1491.37	0.311957
PCB126	29785	C02	+/+	0	20240823	0	0	0	0	0	0	0	0	0	0	0	0	0.41885	19.2707	1.8944	24.8885	1.88645	15.4909	928.331	2.35312
PCB126	29786	C02	-/-	0	20240823	1	NA	NA	NA	NA	NA	NA	NA	NA	NA	0	1	0	0	0	0	0	0	0	NA
PCB126	29787	C02	+/-	0	20240823	0	0	0	0	0	0	0	0	0	0	0	0	5.9464	29.1923	8.72405	28.8105	4.38015	23.4738	1388.62	0.567935
PCB126	29788	C02	+/-	0	20240823	0	0	0	0	0	0	0	0	0	0	0	0	0.1762	35.3255	1.0632	29.1264	5.5212	26.0593	1315.17	0.0173441
PCB126	29789	C02	-/-	0	20240823	0	0	0	0	0	0	0	0	0	0	0	0	0.41755	5.3194	0.741	9.35665	0.636	16.9187	429.868	0.109624
PCB126	29784	C03	-/-	0	20240823	0	0	0	0	0	0	0	0	0	0	0	0	2.93865	3.6527	3.7697	10.9715	4.78465	5.06975	360.421	0.417215
PCB126	29785	C03	+/+	0	20240823	0	0	0	0	0	0	0	0	0	0	0	0	5.2627	70.5068	4.2102	69.9029	5.9742	76.1882	3154.53	7.13451
PCB126	29786	C03	+/+	0	20240823	0	0	0	0	0	0	0	0	0	0	0	0	0.1008	12.6442	0.8212	13.9568	1.9804	15.5901	601.87	0.502043
PCB126	29787	C03	+/-	0	20240823	0	0	0	0	0	0	0	0	0	0	0	0	7.61425	25.3279	4.47325	21.1047	1.90455	17.9734	1176.42	0.347
PCB126	29788	C03	+/+	0	20240823	0	0	0	0	0	0	0	0	0	0	0	0	4.13235	24.2405	6.0102	24.7637	3.04735	32.1191	1288.26	0.187538
PCB126	29789	C03	+/+	0	20240823	0	0	0	0	0	0	0	0	0	0	0	0	0.6475	35.8378	3.4405	37.6963	2.8311	36.38	1510.82	0.00173118
PCB126	29784	C04	-/-	0	20240823	0	1	0	1	0	0	0	0	0	0	0	1	0	0	0	0	0	0	0	NA
PCB126	29785	C04	-/-	0	20240823	0	0	0	0	0	0	0	0	0	0	0	0	1.4263	27.2561	2.36125	30.08	30.0758	24.5582	1643.93	9.06362
PCB126	29786	C04	+/-	0	20240823	0	0	0	0	0	0	0	0	0	0	0	0	0.3465	26.9273	0.4187	5.85185	0.03855	27.0972	934.239	0.291215
PCB126	29787	C04	+/+	0	20240823	0	0	0	0	0	0	0	0	0	0	0	0	0.90465	32.575	3.1324	35.4195	1.0865	33.3613	1486.57	0.0066129
PCB126	29788	C04	+/-	0	20240823	0	0	0	0	0	0	0	0	0	0	0	0	0.92525	1.0454	10.0886	3.24375	2.0612	11.3793	444.038	0.204505
PCB126	29789	C04	-/-	0	20240823	0	0	0	0	0	0	0	0	0	0	0	0	0.3918	24.0322	5.7849	28.6662	5.1528	27.6563	1109.4	0.456892
PCB126	29784	C05	+/+	0	20240823	0	0	0	0	0	0	0	0	0	0	0	0	45.3895	71.8484	29.6738	82.3609	59.809	74.7828	3823.77	4.35713
PCB126	29785	C05	+/-	0	20240823	0	0	0	0	0	0	0	0	0	0	0	0	0.82635	13.3887	1.58075	11.4754	0.3475	11.3979	526.684	5.24265
PCB126	29786	C05	+/-	0	20240823	0	0	0	0	0	0	0	0	0	0	0	0	0.4141	38.5701	1.3065	35.4734	1.99355	34.8631	1577.92	0.206086
PCB126	29787	C05	+/-	0	20240823	0	0	0	0	0	0	0	0	0	0	0	0	2.5519	27.1701	4.60515	24.0401	3.9135	31.0239	1440.47	0.0996129
PCB126	29788	C05	-/-	0	20240823	0	0	0	0	0	0	0	0	0	0	0	0	2.5768	33.4259	3.58585	30.9471	2.9237	27.4524	1320.06	0.0414731
PCB126	29789	C05	+/-	0	20240823	0	0	0	0	0	0	0	0	0	0	0	0	0.2924	30.9943	0.523	21.2576	0.93145	33.5932	1241.43	0.0030215
PCB126	29784	C06	-/-	0	20240823	0	0	0	0	0	0	0	0	0	0	0	0	4.19605	6.5906	5.95905	9.85665	4.7323	13.139	537.561	0.273161
PCB126	29785	C06	+/-	0	20240823	0	0	0	0	0	0	0	0	0	0	0	0	2.2601	47.6886	4.9971	43.2556	6.26025	36.2495	1830.64	8.33899
PCB126	29786	C06	-/-	0	20240823	0	0	0	0	0	0	0	0	0	0	0	0	0.1322	9.6191	3.7728	12.9388	0.05775	12.5976	463.798	1.21867
PCB126	29787	C06	+/+	0	20240823	0	0	0	0	0	0	0	0	0	0	0	0	1.22105	17.2904	4.4332	19.6859	2.92115	16.527	869.489	1.08683
PCB126	29788	C06	+/+	0	20240823	0	0	0	0	0	0	0	0	0	0	0	0	0.55965	10.4072	4.13615	11.2383	11.6422	14.6044	672.472	0.642849
PCB126	29789	C06	UNK	0	20240823	1	NA	NA	NA	NA	NA	NA	NA	NA	NA	0	1	0	0	0	0	0	0	0	NA
PCB126	29784	C07	+/-	200	20240823	0	0	0	0	0	0	0	0	0	0	0	0	0.5969	34.5187	0.91795	32.3367	2.6576	31.1925	1460.28	0.257505
PCB126	29785	C07	+/+	200	20240823	0	1	0	1	0	0	0	0	0	0	0	1	0	0	0	0	0	0	0	NA
PCB126	29786	C07	+/-	200	20240823	0	0	0	0	0	0	0	0	0	0	0	0	0.94225	18.5928	2.5278	35.3548	0.89575	38.6614	1115.24	0.898398
PCB126	29787	C07	+/+	200	20240823	0	0	0	1	0	0	0	0	0	0	0	1	0	0	0	0	0	0	0	NA
PCB126	29788	C07	+/-	200	20240823	0	0	0	0	0	0	0	0	0	0	0	0	2.62195	46.3214	3.06085	43.626	7.13385	51.2883	1887.6	0.267763
PCB126	29789	C07	-/-	200	20240823	0	0	0	0	0	0	0	0	0	0	0	0	0.22885	0.15975	1.3218	0.2872	1.04895	2.49775	70.403	0.013086
PCB126	29784	C08	UNK	200	20240823	1	NA	NA	NA	NA	NA	NA	NA	NA	NA	0	1	0	0	0	0	0	0	0	NA
PCB126	29785	C08	+/-	200	20240823	0	0	0	0	0	0	0	0	0	0	0	0	0.10995	30.576	0.78035	21.7268	1.43815	28.953	1252.92	7.35619
PCB126	29786	C08	+/-	200	20240823	0	0	0	0	0	0	0	0	0	0	0	0	10.353	7.0432	4.3548	17.8103	5.0213	10.7317	647.859	3.80595
PCB126	29787	C08	+/-	200	20240823	0	1	0	1	0	0	0	0	0	0	0	1	0	0	0	0	0	0	0	NA
PCB126	29788	C08	+/-	200	20240823	0	1	0	1	0	0	0	0	0	0	0	1	0	0	0	0	0	0	0	NA
PCB126	29789	C08	+/-	200	20240823	0	0	0	0	0	0	0	0	0	0	0	0	0.79885	3.8584	2.7637	4.88895	4.7686	3.0655	256	0.0669032
PCB126	29784	C09	+/-	200	20240823	0	0	0	0	0	0	0	0	0	0	0	0	9.94255	15.4417	7.4769	1.8394	4.51445	14.3589	828.805	0.265742
PCB126	29785	C09	+/-	200	20240823	0	0	0	0	0	0	0	0	0	0	0	0	1.20635	11.5334	0.11725	26.0946	9.8648	38.8453	975.64	2.2621
PCB126	29786	C09	+/+	200	20240823	0	1	0	1	0	0	0	0	0	0	0	1	0	0	0	0	0	0	0	NA
PCB126	29787	C09	+/-	200	20240823	0	1	0	1	0	0	0	0	0	0	0	1	0	0	0	0	0	0	0	NA
PCB126	29788	C09	+/-	200	20240823	0	0	0	1	0	0	0	0	0	0	0	1	0	0	0	0	0	0	0	NA
PCB126	29789	C09	+/+	200	20240823	0	0	0	0	0	0	0	0	0	0	0	0	1.2228	32.1945	2.2947	20.9027	2.4102	33.9701	1206.35	0.171269
PCB126	29784	C10	+/-	200	20240823	0	0	0	0	0	0	0	0	0	0	0	0	1.10335	23.1594	1.4718	28.955	1.9871	39.3007	1259.22	0.407527
PCB126	29785	C10	+/+	200	20240823	0	0	0	0	0	0	0	0	0	0	0	0	3.04255	15.5227	4.6039	21.8582	1.34	2.74755	670.655	0.967871
PCB126	29786	C10	+/+	200	20240823	0	1	0	1	0	0	0	0	0	0	0	1	0	0	0	0	0	0	0	NA
PCB126	29787	C10	+/+	200	20240823	0	1	1	1	0	0	0	0	0	0	0	1	0	0	0	0	0	0	0	NA
PCB126	29788	C10	+/-	200	20240823	0	1	0	1	0	0	0	0	0	0	0	1	0	0	0	0	0	0	0	NA
PCB126	29789	C10	+/-	200	20240823	0	1	0	1	0	0	0	0	0	0	0	1	0	0	0	0	0	0	0	NA
PCB126	29784	C11	+/-	200	20240823	0	0	0	0	0	0	0	0	0	0	0	0	4.502	35.7558	6.87685	35.9854	5.8643	17.151	1519.28	0.357667
PCB126	29785	C11	-/-	200	20240823	0	0	0	0	0	0	0	0	0	0	0	0	5.65	3.1866	5.30625	2.77525	7.63105	4.1822	375.932	2.03313
PCB126	29786	C11	+/+	200	20240823	0	0	0	0	0	0	0	0	0	0	0	0	7.439	34.6557	3.637	33.5641	2.78715	33.6842	1521.28	3.80334
PCB126	29787	C11	+/-	200	20240823	0	0	0	0	0	0	0	0	0	0	0	0	2.7248	34.404	9.3271	45.7877	3.02925	48.6746	1665.92	0.177882
PCB126	29788	C11	+/+	200	20240823	0	1	0	1	0	0	0	0	0	0	0	1	0	0	0	0	0	0	0	NA
PCB126	29789	C11	+/-	200	20240823	0	0	0	0	0	0	0	0	0	0	0	0	1.9165	32.6612	0.8822	26.8837	5.2723	28.291	1184.13	0.00055914
PCB126	29784	C12	+/+	200	20240823	0	0	0	0	0	0	0	0	0	0	0	0	0.3338	6.59235	0.29295	3.92745	0.79095	4.5218	368.421	0.0509355
PCB126	29785	C12	UNK	200	20240823	1	NA	NA	NA	NA	NA	NA	NA	NA	NA	0	1	0	0	0	0	0	0	0	NA
PCB126	29786	C12	+/+	200	20240823	0	0	0	0	0	0	0	0	0	0	0	0	5.7209	47.9488	4.28825	41.4576	7.3174	43.1865	1990.71	7.47767
PCB126	29787	C12	+/-	200	20240823	0	1	0	1	1	0	0	0	0	0	0	1	0	0	0	0	0	0	0	NA
PCB126	29788	C12	+/-	200	20240823	0	0	0	0	0	0	0	0	0	0	0	0	0.6602	43.166	2.0702	41.661	1.79495	45.2303	1758.98	0.380591
PCB126	29789	C12	+/-	200	20240823	0	0	0	0	0	0	0	0	0	0	0	0	6.42795	4.9982	3.09255	13.7661	0.03805	0	411.958	0.0025914
PCB126	29784	D01	+/-	0	20240823	0	0	0	0	0	0	0	0	0	0	0	0	0.14215	19.5122	0.21245	11.8536	0.18645	15.9108	690.684	0.0428495
PCB126	29785	D01	+/-	0	20240823	0	0	0	0	0	0	0	0	0	0	0	0	0.4497	37.2612	2.4392	41.5995	2.0605	38.3399	1586.77	7.00361
PCB126	29786	D01	+/-	0	20240823	0	0	0	0	0	0	0	0	0	0	0	0	0.19705	19.1587	0.91345	11.8626	1.54345	5.99355	593.125	0.289849
PCB126	29787	D01	-/-	0	20240823	0	0	0	0	0	0	0	0	0	0	0	0	0.46135	14.3317	1.17255	11.0622	0.6798	8.65285	562.958	0.0280108
PCB126	29788	D01	+/-	0	20240823	0	0	0	0	0	0	0	0	0	0	0	0	1.37335	51.5738	3.08475	59.5686	2.76475	59.2145	2411.81	0.0426667
PCB126	29789	D01	+/-	0	20240823	0	0	0	0	0	0	0	0	0	0	0	0	1.4195	19.1171	4.03955	53.1503	4.5061	26.9714	1146.93	0.40972
PCB126	29784	D02	+/-	0	20240823	0	0	0	0	0	0	0	0	0	0	0	0	1.197	42.629	10.2073	11.56	7.66505	12.4424	962.344	0.0830215
PCB126	29785	D02	+/-	0	20240823	0	0	0	0	0	0	0	0	0	0	0	0	1.5247	30.3634	2.31805	12.6026	2.8121	30.723	1280.94	12.0175
PCB126	29786	D02	-/-	0	20240823	0	0	0	0	0	0	0	0	0	0	0	0	10.3877	40.2866	3.1749	43.5463	5.9071	42.7675	1646.02	0.724108
PCB126	29787	D02	+/+	0	20240823	0	0	0	0	0	0	0	0	0	0	0	0	3.90475	50.4152	8.0789	53.5865	5.17525	49.784	2073.16	0.0625914
PCB126	29788	D02	-/-	0	20240823	0	0	0	0	0	0	0	0	0	0	0	0	0.68915	31.4049	1.9996	31.2547	1.55065	28.6595	1281.6	0.034871
PCB126	29789	D02	+/+	0	20240823	0	0	0	0	0	0	0	0	0	0	0	0	0.20845	52.7946	2.4389	55.166	3.2017	54.1736	2142.29	0
PCB126	29784	D03	-/-	0	20240823	0	0	0	0	0	0	0	0	0	0	0	0	0.52055	24.1274	1.2948	22.5769	1.4991	20.0565	941.266	0.106763
PCB126	29785	D03	+/-	0	20240823	0	0	0	0	0	0	0	0	0	0	0	0	0.0928	4.30715	0.07	4.7052	0.199	0	146.065	11.3685
PCB126	29786	D03	+/-	0	20240823	0	0	0	0	0	0	0	0	0	0	0	0	1.45145	35.3794	6.1127	41.5281	2.49485	42.1571	1815.94	0.391172
PCB126	29787	D03	+/-	0	20240823	0	0	0	0	0	0	0	0	0	0	0	0	9.3815	34.7788	3.42905	33.0827	10.398	24.9435	1558.51	0.667806
PCB126	29788	D03	+/+	0	20240823	0	0	0	0	0	0	0	0	0	0	0	0	1.166	47.7478	3.20195	41.0655	2.76445	48.7445	1904.09	0.0216452
PCB126	29789	D03	UNK	0	20240823	1	NA	NA	NA	NA	NA	NA	NA	NA	NA	0	1	0	0	0	0	0	0	0	NA
PCB126	29784	D04	-/-	0	20240823	0	0	0	0	0	0	0	0	0	0	0	0	10.6018	7.4942	10.9883	9.1084	10.9844	12.625	793.783	0.770011
PCB126	29785	D04	+/-	0	20240823	0	0	0	0	0	0	0	0	0	0	0	0	1.1983	38.6047	3.47765	39.2859	4.805	41.7643	1660.37	7.33869
PCB126	29786	D04	UNK	0	20240823	1	NA	NA	NA	NA	NA	NA	NA	NA	NA	0	1	0	0	0	0	0	0	0	NA
PCB126	29787	D04	+/+	0	20240823	0	0	0	0	0	0	0	0	0	0	0	0	2.4433	34.9156	9.6649	31.6143	7.2513	28.8946	1505.55	0.243097
PCB126	29788	D04	+/+	0	20240823	0	1	1	1	0	1	1	0	0	1	0	1	0	0	0	0	0	0	0	NA
PCB126	29789	D04	+/-	0	20240823	0	0	0	0	0	0	0	0	0	0	0	0	0.4398	21.6642	0.50425	19.8961	0.90115	17.2378	810.019	0.00188172
PCB126	29784	D05	+/-	0	20240823	0	0	0	0	0	0	0	0	0	0	0	0	4.33915	22.3651	6.3746	1.1364	6.70775	1.66145	951.647	0.442925
PCB126	29785	D05	+/-	0	20240823	0	0	0	0	0	0	0	0	0	0	0	0	0.5375	28.6476	14.9001	29.5036	1.9346	19.9455	1095.63	5.90862
PCB126	29786	D05	-/-	0	20240823	0	0	0	0	0	0	0	0	0	0	0	0	2.68395	16.5702	3.1507	29.9596	2.11205	22.9415	887.235	0.620925
PCB126	29787	D05	-/-	0	20240823	0	0	0	0	0	0	0	0	0	0	0	0	1.1191	20.8835	2.91275	24.3979	0.9551	16.1056	813.481	0.017957
PCB126	29788	D05	+/+	0	20240823	0	0	0	0	0	0	0	0	0	0	0	0	2.7061	52.8253	4.728	63.5236	1.08135	59.924	2220.79	0.0148925
PCB126	29789	D05	+/-	0	20240823	0	0	0	0	0	0	0	0	0	0	0	0	0.72015	36.2777	3.42195	21.8634	3.9889	18.5992	1018.14	0.00252688
PCB126	29784	D06	+/-	0	20240823	0	0	0	0	0	0	0	0	0	0	0	0	1.6162	50.5751	3.8224	48.6571	1.7766	45.6408	2136.3	0.306667
PCB126	29785	D06	+/+	0	20240823	0	0	0	0	0	0	0	0	0	0	0	0	0.62515	10.681	3.3447	18.8857	1.34405	16.4973	740.821	3.49505
PCB126	29786	D06	UNK	0	20240823	1	NA	NA	NA	NA	NA	NA	NA	NA	NA	0	1	0	0	0	0	0	0	0	NA
PCB126	29787	D06	+/-	0	20240823	0	0	0	0	0	0	0	0	0	0	0	0	1.1518	44.1835	5.08335	39.5847	2.74485	42.2635	1872.14	0.0578817
PCB126	29788	D06	-/-	0	20240823	0	0	0	0	0	0	0	0	0	0	0	0	2.09685	26.1166	4.0201	41.548	4.67425	33.8255	1492.33	0.0186129
PCB126	29789	D06	-/-	0	20240823	0	0	0	0	0	0	0	0	0	0	0	0	3.75685	33.1757	7.27235	39.7002	5.43035	32.5774	1650.07	0.105828
PCB126	29784	D07	+/-	200	20240823	0	0	0	0	0	0	0	0	0	0	0	0	3.4312	25.4421	0.9408	14.7131	1.71295	16.808	679.864	0.0669892
PCB126	29785	D07	+/+	200	20240823	0	1	0	1	0	0	0	0	0	0	0	1	0	0	0	0	0	0	0	NA
PCB126	29786	D07	+/-	200	20240823	0	0	0	0	0	0	0	0	0	0	0	0	0.82625	12.5855	1.18305	18.2417	21.5725	23.1825	903.574	0.0918602
PCB126	29787	D07	-/-	200	20240823	0	0	0	0	0	0	0	0	0	0	0	0	0.4367	3.3277	3.2339	3.9758	2.2422	2.7877	209.342	0.0146237
PCB126	29788	D07	-/-	200	20240823	0	1	1	1	0	0	0	0	0	0	0	1	0	0	0	0	0	0	0	NA
PCB126	29789	D07	-/-	200	20240823	0	0	0	0	0	0	0	0	0	0	0	0	2.54295	8.68605	2.5927	8.5805	4.19335	16.1723	529.857	0.106118
PCB126	29784	D08	+/+	200	20240823	0	0	0	0	0	0	0	0	0	0	0	0	1.2801	42.1402	3.225	26.8747	15.0157	30.241	1703.27	0.0652581
PCB126	29785	D08	-/-	200	20240823	0	0	0	0	0	0	0	0	0	0	0	0	0.8732	22.2565	0.3661	43.6956	1.7843	43.8626	1173.98	2.69417
PCB126	29786	D08	+/-	200	20240823	0	1	0	1	0	0	0	0	0	0	0	1	0	0	0	0	0	0	0	NA
PCB126	29787	D08	-/-	200	20240823	0	0	0	0	0	0	0	0	0	0	0	0	3.2313	41.4606	5.07565	32.282	2.92945	44.7369	1638.79	0.118548
PCB126	29788	D08	+/+	200	20240823	0	0	0	1	0	0	0	0	0	0	0	1	0	0	0	0	0	0	0	NA
PCB126	29789	D08	+/+	200	20240823	0	0	0	0	0	0	0	0	0	0	0	0	7.5798	43.9076	16.5295	41.6821	5.6292	47.672	1923.08	0.183624
PCB126	29784	D09	+/+	200	20240823	0	0	0	0	0	0	0	0	0	0	0	0	4.24915	3.9242	0.4632	35.643	1.90765	48.3883	1380.88	0.187505
PCB126	29785	D09	-/-	200	20240823	0	0	0	1	0	0	0	0	0	0	0	1	0	0	0	0	0	0	0	NA
PCB126	29786	D09	+/+	200	20240823	0	0	0	0	0	0	0	0	0	0	0	0	10.8756	47.6651	2.23785	43.3076	2.51235	39.8507	1952.59	9.46458
PCB126	29787	D09	+/-	200	20240823	0	0	0	0	0	0	0	0	0	0	0	0	4.6333	35.6886	3.1038	39.2936	4.06875	46.8681	1666.26	0.0153226
PCB126	29788	D09	+/-	200	20240823	0	1	0	1	0	0	0	0	0	0	0	1	0	0	0	0	0	0	0	NA
PCB126	29789	D09	-/-	200	20240823	0	0	0	0	0	0	0	0	0	0	0	0	1.8478	34.2063	4.82555	40.3332	3.0543	33.4147	1570.24	0.0104839
PCB126	29784	D10	+/+	200	20240823	0	0	0	0	0	0	0	0	0	0	0	0	2.3378	4.2053	5.2159	2.4755	12.6039	12.0763	395.545	0.697032
[truncated: 305 more rows]

## Sheet: Table 2
PCB 126									5-Nan									BkF									Leflunomide
endpoint	kw_p	group1	group2	statistic	p	p.adj.	note		endpoint	kw_p	group1	group2	statistic	p	p.adj.	note		endpoint	kw_p	group1	group2	statistic	p	p.adj.	note		endpoint	kw_p	group1	group2	statistic	p	p.adj.	note
ANY	1.27e-23	+/-.0	+/-.200	7.9518	1.84e-15	1.65e-14	NA		ANY	1.08e-35	+/-.0	+/-.11	9.33389	1.02054e-20	9.1849e-20	NA		ANY	2.9e-34	+/-.0	+/-.40	10.3225	5.57423e-25	5.01681e-24	NA		ANY	4.67e-35	+/-.0	+/-.750	8.88068	6.64546e-19	5.98092e-18	NA
ANY	1.27e-23	+/-.0	-/-.0	0.245505	0.806065	1	NA		ANY	1.08e-35	+/-.0	-/-.0	0	1	1	NA		ANY	2.9e-34	+/-.0	-/-.0	0.234012	0.814976	1	NA		ANY	4.67e-35	+/-.0	-/-.0	1.62788	0.103551	0.414205	NA
ANY	1.27e-23	+/-.0	+/+.0	0.288574	0.772908	1	NA		ANY	1.08e-35	+/-.0	+/+.0	0	1	1	NA		ANY	2.9e-34	+/-.0	+/+.0	0.25555	0.798298	1	NA		ANY	4.67e-35	+/-.0	+/+.0	0	1	1	NA
ANY	1.27e-23	+/-.200	-/-.200	-3.18961	0.00142467	0.00854801	NA		ANY	1.08e-35	+/-.11	-/-.11	-1.22623	0.220112	1	NA		ANY	2.9e-34	+/-.40	-/-.40	-3.64377	0.000268675	0.00188072	NA		ANY	4.67e-35	+/-.750	-/-.750	3.4067	0.000657531	0.00394518	NA
ANY	1.27e-23	+/-.200	+/+.200	0.93269	0.35098	1	NA		ANY	1.08e-35	+/-.11	+/+.11	0.422088	0.672961	1	NA		ANY	2.9e-34	+/-.40	+/+.40	-0.499083	0.617721	1	NA		ANY	4.67e-35	+/-.750	+/+.750	-0.464515	0.642279	1	NA
ANY	1.27e-23	-/-.0	-/-.200	2.64486	0.00817248	0.0408624	NA		ANY	1.08e-35	-/-.0	-/-.11	6.09622	1.08605e-09	7.60237e-09	NA		ANY	2.9e-34	-/-.0	-/-.40	3.41216	0.00064451	0.00386706	NA		ANY	4.67e-35	-/-.0	-/-.750	6.93437	4.08025e-12	3.2642e-11	NA
ANY	1.27e-23	-/-.0	+/+.0	0.0558581	0.955455	1	NA		ANY	1.08e-35	-/-.0	+/+.0	0	1	1	NA		ANY	2.9e-34	-/-.0	+/+.0	0.0279698	0.977686	1	NA		ANY	4.67e-35	-/-.0	+/+.0	-1.37909	0.167868	0.503605	NA
ANY	1.27e-23	-/-.200	+/+.200	3.62182	0.00029254	0.00204777	NA		ANY	1.08e-35	-/-.11	+/+.11	1.43378	0.151634	0.909802	NA		ANY	2.9e-34	-/-.40	+/+.40	2.77591	0.00550468	0.0275234	NA		ANY	4.67e-35	-/-.750	+/+.750	-3.33542	0.000851704	0.00425852	NA
ANY	1.27e-23	+/+.0	+/+.200	6.01871	1.76e-09	1.41e-08	NA		ANY	1.08e-35	+/+.0	+/+.11	7.02734	2.1051e-12	1.68408e-11	NA		ANY	2.9e-34	+/+.0	+/+.40	6.36217	1.98929e-10	1.59144e-09	NA		ANY	4.67e-35	+/+.0	+/+.750	5.39442	6.87446e-08	4.81212e-07	NA
AXIS	0.101	NA	NA	NA	NA	NA	KW not significant; Dunn's not run		AXIS	1.59e-05	+/-.0	+/-.11	3.0389	0.00237442	0.0189953	NA		AXIS	0.0251	+/-.0	+/-.40	0	1	1	NA		AXIS	0.083	NA	NA	NA	NA	NA	KW not significant; Dunn's not run
BRN	0.138	NA	NA	NA	NA	NA	KW not significant; Dunn's not run		AXIS	1.59e-05	+/-.0	-/-.0	0	1	1	NA		AXIS	0.0251	+/-.0	-/-.0	1.27052	0.203898	1	NA		BRN	2.53e-09	+/-.0	+/-.750	5.71173	1.11833e-08	1.0065e-07	NA
CRAN	1.05e-15	+/-.0	+/-.200	6.31375	2.72e-10	2.45e-09	NA		AXIS	1.59e-05	+/-.0	+/+.0	0	1	1	NA		AXIS	0.0251	+/-.0	+/+.0	0	1	1	NA		BRN	2.53e-09	+/-.0	-/-.0	0.823633	0.410148	1	NA
CRAN	1.05e-15	+/-.0	-/-.0	0.295351	0.767726	1	NA		AXIS	1.59e-05	+/-.11	-/-.11	1.72422	0.0846688	0.508013	NA		AXIS	0.0251	+/-.40	-/-.40	3.08811	0.00201437	0.0181293	NA		BRN	2.53e-09	+/-.0	+/+.0	0	1	1	NA
CRAN	1.05e-15	+/-.0	+/+.0	0.347164	0.728468	1	NA		AXIS	1.59e-05	+/-.11	+/+.11	-1.38419	0.1663	0.831502	NA		AXIS	0.0251	+/-.40	+/+.40	0	1	1	NA		BRN	2.53e-09	+/-.750	-/-.750	-0.573115	0.566567	1	NA
CRAN	1.05e-15	+/-.200	-/-.200	-3.79689	0.00014652	0.000879137	NA		AXIS	1.59e-05	-/-.0	-/-.11	3.84356	0.000121261	0.00109135	NA		AXIS	0.0251	-/-.0	-/-.40	1.78281	0.0746179	0.522325	NA		BRN	2.53e-09	+/-.750	+/+.750	-0.523848	0.600384	1	NA
CRAN	1.05e-15	+/-.200	+/+.200	1.19599	0.231699	1	NA		AXIS	1.59e-05	-/-.0	+/+.0	0	1	1	NA		AXIS	0.0251	-/-.0	+/+.0	-1.063	0.287783	1	NA		BRN	2.53e-09	-/-.0	-/-.750	2.28358	0.0223964	0.156775	NA
CRAN	1.05e-15	-/-.0	-/-.200	0.893085	0.371812	1	NA		AXIS	1.59e-05	-/-.11	+/+.11	-2.74917	0.00597459	0.0418221	NA		AXIS	0.0251	-/-.40	+/+.40	-2.70064	0.00692061	0.0553649	NA		BRN	2.53e-09	-/-.0	+/+.0	-0.697756	0.48533	1	NA
CRAN	1.05e-15	-/-.0	+/+.0	0.0671992	0.946423	1	NA		AXIS	1.59e-05	+/+.0	+/+.11	0.939828	0.347306	1	NA		AXIS	0.0251	+/+.0	+/+.40	0	1	1	NA		BRN	2.53e-09	-/-.750	+/+.750	0.073729	0.941226	1	NA
CRAN	1.05e-15	-/-.200	+/+.200	4.38424	1.16e-05	8.15e-05	NA		BRN	7.8e-12	+/-.0	+/-.11	4.98484	6.20143e-07	4.96115e-06	NA		BRN	0.0293	+/-.0	+/-.40	0.602189	0.547048	1	NA		BRN	2.53e-09	+/+.0	+/+.750	3.2752	0.00105585	0.00844683	NA
CRAN	1.05e-15	+/+.0	+/+.200	5.04834	4.46e-07	3.57e-06	NA		BRN	7.8e-12	+/-.0	-/-.0	0	1	1	NA		BRN	0.0293	+/-.0	-/-.0	0.90101	0.367583	1	NA		CRAN	2.89e-33	+/-.0	+/-.750	8.47193	2.41357e-17	2.17222e-16	NA
EDEM	1.27e-23	+/-.0	+/-.200	7.9518	1.84e-15	1.65e-14	NA		BRN	7.8e-12	+/-.0	+/+.0	0	1	1	NA		BRN	0.0293	+/-.0	+/+.0	0	1	1	NA		CRAN	2.89e-33	+/-.0	-/-.0	0	1	1	NA
EDEM	1.27e-23	+/-.0	-/-.0	0.245505	0.806065	1	NA		BRN	7.8e-12	+/-.11	-/-.11	-2.75364	0.00589362	0.0353617	NA		BRN	0.0293	+/-.40	-/-.40	2.84012	0.00450968	0.0405871	NA		CRAN	2.89e-33	+/-.0	+/+.0	0	1	1	NA
EDEM	1.27e-23	+/-.0	+/+.0	0.288574	0.772908	1	NA		BRN	7.8e-12	+/-.11	+/+.11	1.86206	0.062595	0.312975	NA		BRN	0.0293	+/-.40	+/+.40	0.503278	0.614769	1	NA		CRAN	2.89e-33	+/-.750	-/-.750	3.08618	0.00202745	0.0102048	NA
EDEM	1.27e-23	+/-.200	-/-.200	-3.18961	0.00142467	0.00854801	NA		BRN	7.8e-12	-/-.0	-/-.11	1.41857	0.156024	0.624098	NA		BRN	0.0293	-/-.0	-/-.40	2.25375	0.0242117	0.193694	NA		CRAN	2.89e-33	+/-.750	+/+.750	-0.564622	0.572331	1	NA
EDEM	1.27e-23	+/-.200	+/+.200	0.93269	0.35098	1	NA		BRN	7.8e-12	-/-.0	+/+.0	0	1	1	NA		BRN	0.0293	-/-.0	+/+.0	-0.753839	0.450946	1	NA		CRAN	2.89e-33	-/-.0	-/-.750	7.71302	1.22872e-14	9.82974e-14	NA
EDEM	1.27e-23	-/-.0	-/-.200	2.64486	0.00817248	0.0408624	NA		BRN	7.8e-12	-/-.11	+/+.11	4.06737	4.75468e-05	0.000332828	NA		BRN	0.0293	-/-.40	+/+.40	-2.06965	0.0384855	0.269398	NA		CRAN	2.89e-33	-/-.0	+/+.0	0	1	1	NA
EDEM	1.27e-23	-/-.0	+/+.0	0.0558581	0.955455	1	NA		BRN	7.8e-12	+/+.0	+/+.11	5.20303	1.96067e-07	1.7646e-06	NA		BRN	0.0293	+/+.0	+/+.40	0.84423	0.398541	1	NA		CRAN	2.89e-33	-/-.750	+/+.750	-3.13804	0.0017008	0.0102048	NA
EDEM	1.27e-23	-/-.200	+/+.200	3.62182	0.00029254	0.00204777	NA		CRAN	5.39e-32	+/-.0	+/-.11	8.78909	1.50776e-18	1.35698e-17	NA		CRAN	0.00122	+/-.0	+/-.40	3.44054	0.000580558	0.00522502	NA		CRAN	2.89e-33	+/+.0	+/+.750	5.04127	4.6245e-07	3.23715e-06	NA
EDEM	1.27e-23	+/+.0	+/+.200	6.01871	1.76e-09	1.41e-08	NA		CRAN	5.39e-32	+/-.0	-/-.0	0	1	1	NA		CRAN	0.00122	+/-.0	-/-.0	0.467983	0.639797	1	NA		EDEM	2.86e-35	+/-.0	+/-.750	8.37382	5.57788e-17	5.0201e-16	NA
LTRK	0.138	NA	NA	NA	NA	NA	KW not significant; Dunn's not run		CRAN	5.39e-32	+/-.0	+/+.0	0	1	1	NA		CRAN	0.00122	+/-.0	+/+.0	0.511055	0.609312	1	NA		EDEM	2.86e-35	+/-.0	-/-.0	0.559031	0.57614	1	NA
MUSC	0.00594	+/-.0	+/-.200	1.1558	0.247763	1	NA		CRAN	5.39e-32	+/-.11	-/-.11	-0.569142	0.56926	1	NA		CRAN	0.00122	+/-.40	-/-.40	-0.266594	0.789782	1	NA		EDEM	2.86e-35	+/-.0	+/+.0	0	1	1	NA
MUSC	0.00594	+/-.0	-/-.0	0	1	1	NA		CRAN	5.39e-32	+/-.11	+/+.11	0.0781694	0.937693	1	NA		CRAN	0.00122	+/-.40	+/+.40	0.340614	0.733394	1	NA		EDEM	2.86e-35	+/-.750	-/-.750	3.7632	0.000167751	0.00100651	NA
MUSC	0.00594	+/-.0	+/+.0	0	1	1	NA		CRAN	5.39e-32	-/-.0	-/-.11	6.25293	4.02817e-10	2.81972e-09	NA		CRAN	0.00122	-/-.0	-/-.40	1.68452	0.092082	0.644574	NA		EDEM	2.86e-35	+/-.750	+/+.750	0.107628	0.914291	1	NA
MUSC	0.00594	+/-.200	-/-.200	-0.931235	0.351732	1	NA		CRAN	5.39e-32	-/-.0	+/+.0	0	1	1	NA		CRAN	0.00122	-/-.0	+/+.0	0.0559347	0.955394	1	NA		EDEM	2.86e-35	-/-.0	-/-.750	7.78539	6.95001e-15	5.56001e-14	NA
MUSC	0.00594	+/-.200	+/+.200	2.601	0.00929523	0.0650666	NA		CRAN	5.39e-32	-/-.11	+/+.11	0.55631	0.577999	1	NA		CRAN	0.00122	-/-.40	+/+.40	0.513419	0.607658	1	NA		EDEM	2.86e-35	-/-.0	+/+.0	-0.473594	0.63579	1	NA
MUSC	0.00594	-/-.0	-/-.200	0	1	1	NA		CRAN	5.39e-32	+/+.0	+/+.11	6.33429	2.38436e-10	1.90749e-09	NA		CRAN	0.00122	+/+.0	+/+.40	2.19942	0.0278482	0.222785	NA		EDEM	2.86e-35	-/-.750	+/+.750	-3.18188	0.00146322	0.00731611	NA
MUSC	0.00594	-/-.0	+/+.0	0	1	1	NA		EDEM	2.73e-35	+/-.0	+/-.11	9.20553	3.39986e-20	3.05987e-19	NA		EDEM	5.68e-07	+/-.0	+/-.40	3.84992	0.000118158	0.00106342	NA		EDEM	2.86e-35	+/+.0	+/+.750	5.55752	2.73639e-08	1.91548e-07	NA
MUSC	0.00594	-/-.200	+/+.200	3.03622	0.00239562	0.0215606	NA		EDEM	2.73e-35	+/-.0	-/-.0	0	1	1	NA		EDEM	5.68e-07	+/-.0	-/-.0	0.384022	0.700962	1	NA		LTRK	NA	NA	NA	NA	NA	NA	KW p-value NA; Dunn's not run
MUSC	0.00594	+/+.0	+/+.200	2.94314	0.00324898	0.0259918	NA		EDEM	2.73e-35	+/-.0	+/+.0	0	1	1	NA		EDEM	5.68e-07	+/-.0	+/+.0	0.419367	0.674948	1	NA		MUSC	NA	NA	NA	NA	NA	NA	KW p-value NA; Dunn's not run
NC	NA	NA	NA	NA	NA	NA	KW p-value NA; Dunn's not run		EDEM	2.73e-35	+/-.11	-/-.11	-1.09489	0.273564	1	NA		EDEM	5.68e-07	+/-.40	-/-.40	0.422945	0.672336	1	NA		NC	NA	NA	NA	NA	NA	NA	KW p-value NA; Dunn's not run
SKIN	NA	NA	NA	NA	NA	NA	KW p-value NA; Dunn's not run		EDEM	2.73e-35	+/-.11	+/+.11	0.546661	0.584612	1	NA		EDEM	5.68e-07	+/-.40	+/+.40	1.55353	0.120297	0.721785	NA		SKIN	NA	NA	NA	NA	NA	NA	KW p-value NA; Dunn's not run
TCHR	0.138	NA	NA	NA	NA	NA	KW not significant; Dunn's not run		EDEM	2.73e-35	-/-.0	-/-.11	6.11259	9.80256e-10	6.86179e-09	NA		EDEM	5.68e-07	-/-.0	-/-.40	2.64745	0.00811009	0.0567707	NA		TCHR	3.71e-09	+/-.0	+/-.750	5.99146	2.07963e-09	1.87166e-08	NA
									EDEM	2.73e-35	-/-.0	+/+.0	0	1	1	NA		EDEM	5.68e-07	-/-.0	+/+.0	0.0458994	0.96339	1	NA		TCHR	3.71e-09	+/-.0	-/-.0	1.59994	0.109611	0.767276	NA
									EDEM	2.73e-35	-/-.11	+/+.11	1.43763	0.150538	0.903226	NA		EDEM	5.68e-07	-/-.40	+/+.40	0.908443	0.363644	1	NA		TCHR	3.71e-09	+/-.0	+/+.0	0	1	1	NA
									EDEM	2.73e-35	+/+.0	+/+.11	7.04621	1.83856e-12	1.47085e-11	NA		EDEM	5.68e-07	+/+.0	+/+.40	3.60393	0.000313439	0.00250751	NA		TCHR	3.71e-09	+/-.750	-/-.750	-1.28843	0.197596	1	NA
									LTRK	0.112	NA	NA	NA	NA	NA	KW not significant; Dunn's not run		LTRK	NA	NA	NA	NA	NA	NA	KW p-value NA; Dunn's not run		TCHR	3.71e-09	+/-.750	+/+.750	-0.844333	0.398484	1	NA
									MUSC	NA	NA	NA	NA	NA	NA	KW p-value NA; Dunn's not run		MUSC	NA	NA	NA	NA	NA	NA	KW p-value NA; Dunn's not run		TCHR	3.71e-09	-/-.0	-/-.750	1.22371	0.221061	1	NA
									NC	NA	NA	NA	NA	NA	NA	KW p-value NA; Dunn's not run		X–Fin	1.53e-28	+/-.0	+/-.40	9.78408	1.31788e-22	1.18609e-21	NA		TCHR	3.71e-09	-/-.0	+/+.0	-1.35542	0.175283	1	NA
									SKIN	NA	NA	NA	NA	NA	NA	KW p-value NA; Dunn's not run		X–Fin	1.53e-28	+/-.0	-/-.0	0	1	1	NA		TCHR	3.71e-09	-/-.750	+/+.750	0.435633	0.663103	1	NA
									TCHR	4e-16	+/-.0	+/-.11	6.41855	1.37579e-10	1.23821e-09	NA		X–Fin	1.53e-28	+/-.0	+/+.0	0	1	1	NA		TCHR	3.71e-09	+/+.0	+/+.750	3.18112	0.00146708	0.0117366	NA
									TCHR	4e-16	+/-.0	-/-.0	0	1	1	NA		X–Fin	1.53e-28	+/-.40	-/-.40	-5.00366	5.62519e-07	3.93764e-06	NA
									TCHR	4e-16	+/-.0	+/+.0	0	1	1	NA		X–Fin	1.53e-28	+/-.40	+/+.40	-1.73452	0.0828264	0.331305	NA
									TCHR	4e-16	+/-.11	-/-.11	-1.98063	0.0476324	0.238162	NA		X–Fin	1.53e-28	-/-.0	-/-.40	2.00952	0.0444822	0.222411	NA
									TCHR	4e-16	+/-.11	+/+.11	0.822258	0.41093	1	NA		X–Fin	1.53e-28	-/-.0	+/+.0	0	1	1	NA
									TCHR	4e-16	-/-.0	-/-.11	3.1965	0.00139106	0.00973741	NA		X–Fin	1.53e-28	-/-.40	+/+.40	2.9486	0.00319215	0.0191529	NA
									TCHR	4e-16	-/-.0	+/+.0	0	1	1	NA		X–Fin	1.53e-28	+/+.0	+/+.40	5.14374	2.69324e-07	2.15459e-06	NA
									TCHR	4e-16	-/-.11	+/+.11	2.44614	0.0144395	0.0866367	NA		SKIN	NA	NA	NA	NA	NA	NA	KW p-value NA; Dunn's not run
									TCHR	4e-16	+/+.0	+/+.11	5.30377	1.13436e-07	9.0749e-07	NA		TCHR	0.301	NA	NA	NA	NA	NA	KW not significant; Dunn's not run

## Sheet: Table 3
Mixed Model Fixed Effects											Mixed Model Genotype Comparisons
metric	effect	term	estimate	std.error	statistic	df	p.value	conf.low	conf.high		metric	contrast	estimate	SE	df	t.ratio	p.value	p.adj.FDR
L1	fixed	(Intercept)	1.69026	0.429086	3.93921	31.7542	0.000419401	0.815973	2.56454		L1	+/+ - +/-	-0.18092	0.230243	975.244	-0.785778	0.432189	0.648283
L1	fixed	Genotype+/-	0.18092	0.229854	0.787109	973.034	0.43141	-0.270146	0.631986		L1	+/+ - -/-	-1.24201	0.280211	973.478	-4.43239	1.03782e-05	9.81094e-05
L1	fixed	Genotype-/-	1.24201	0.279786	4.43913	971.289	1.00673e-05	0.692951	1.79106		L1	+/- - -/-	-1.06109	0.241404	975.992	-4.39549	1.22637e-05	9.81094e-05
L1	fixed	`Data Set`BkF	1.6728	0.563293	2.96968	23.6079	0.00674171	0.5092	2.83641		D1	+/+ - +/-	-1.19659	0.895106	1058.46	-1.33682	0.181569	0.396151
L1	fixed	`Data Set`Leflunomide	2.05177	0.565858	3.62595	24.0416	0.00134495	0.884008	3.21954		D1	+/+ - -/-	-0.30379	1.04166	1057.08	-0.29164	0.770619	0.935543
L1	fixed	`Data Set`PCB126	0.214041	0.560819	0.381657	23.2049	0.706188	-0.945536	1.37362		D1	+/- - -/-	0.892803	0.876271	1058.59	1.01887	0.3085	0.528856
D1	fixed	(Intercept)	10.7252	1.67571	6.40042	32.6191	3.14169e-07	7.31447	14.136		L2	+/+ - +/-	-0.0472037	0.281828	987.545	-0.167491	0.867018	0.935543
D1	fixed	Genotype+/-	1.19659	0.893683	1.33895	1056.38	0.180876	-0.557002	2.95019		L2	+/+ - -/-	-0.669808	0.345207	986.289	-1.94031	0.0526272	0.126305
D1	fixed	Genotype-/-	0.30379	1.04014	0.292068	1055.04	0.770292	-1.73718	2.34476		L2	+/- - -/-	-0.622604	0.297913	988.234	-2.08989	0.0368833	0.0983554
D1	fixed	`Data Set`BkF	1.44467	2.19071	0.659451	23.8596	0.515921	-3.07814	5.96747		D2	+/+ - +/-	-0.213671	0.924354	1057.47	-0.231157	0.817238	0.935543
D1	fixed	`Data Set`Leflunomide	10.4143	2.19536	4.74377	24.0566	7.92247e-05	5.88382	14.9447		D2	+/+ - -/-	-0.0869571	1.07498	1056.56	-0.0808919	0.935543	0.935543
D1	fixed	`Data Set`PCB126	13.28	2.19774	6.04256	24.1676	2.98174e-06	8.74572	17.8142		D2	+/- - -/-	0.126714	0.905007	1058.85	0.140014	0.888676	0.935543
L2	fixed	(Intercept)	2.68057	0.661023	4.05519	28.2484	0.000357687	1.32707	4.03408		L3	+/+ - +/-	-0.17171	0.286073	971.774	-0.60023	0.548493	0.774343
L2	fixed	Genotype+/-	0.0472037	0.281433	0.167726	985.273	0.866833	-0.505073	0.599481		L3	+/+ - -/-	-1.49049	0.345543	971.148	-4.31349	1.77124e-05	0.000106275
L2	fixed	Genotype-/-	0.669808	0.344764	1.9428	984.015	0.0523248	-0.00674836	1.34636		L3	+/- - -/-	-1.31878	0.297253	973.157	-4.43657	1.0183e-05	9.81094e-05
L2	fixed	`Data Set`BkF	1.66208	0.892354	1.86258	23.4643	0.0750892	-0.181874	3.50604		D3	+/+ - +/-	-0.823317	0.919643	1058.07	-0.895257	0.370854	0.593366
L2	fixed	`Data Set`Leflunomide	2.73651	0.895006	3.05754	23.7446	0.00545253	0.888259	4.58477		D3	+/+ - -/-	0.328399	1.06818	1057.22	0.307439	0.75857	0.935543
L2	fixed	`Data Set`PCB126	0.793016	0.890233	0.890796	23.2447	0.382167	-1.0475	2.63353		D3	+/- - -/-	1.15172	0.897854	1059.3	1.28274	0.199863	0.399725
D2	fixed	(Intercept)	11.1495	1.61717	6.89443	33.8434	6.23571e-08	7.86241	14.4365		total.dist	+/+ - +/-	-43.8527	38.8877	1052.63	-1.12768	0.259714	0.479472
D2	fixed	Genotype+/-	0.213671	0.92289	0.231523	1055.29	0.816953	-1.59724	2.02458		total.dist	+/+ - -/-	-126.249	45.3268	1051.68	-2.78531	0.00544376	0.0186643
D2	fixed	Genotype-/-	0.0869571	1.07337	0.0810133	1054.39	0.935447	-2.01922	2.19314		total.dist	+/- - -/-	-82.3965	38.246	1052.7	-2.15438	0.0314367	0.0943101
D2	fixed	`Data Set`BkF	1.37686	2.08906	0.659078	23.6039	0.516224	-2.93859	5.6923		LSR.tot.dist	+/+ - +/-	-0.00193624	0.0188032	933.719	-0.102974	0.918006	0.935543
D2	fixed	`Data Set`Leflunomide	9.23281	2.09269	4.41194	23.7636	0.000188952	4.91144	13.5542		LSR.tot.dist	+/+ - -/-	-0.0794565	0.0217301	932.802	-3.65651	0.000269966	0.00107986
D2	fixed	`Data Set`PCB126	14.6403	2.09584	6.98541	23.9157	3.25155e-07	10.3139	18.9667		LSR.tot.dist	+/- - -/-	-0.0775203	0.018551	932.243	-4.17876	3.20656e-05	0.000153915
L3	fixed	(Intercept)	2.49218	0.603029	4.13278	25.1905	0.000347735	1.2507	3.73367
L3	fixed	Genotype+/-	0.17171	0.285706	0.601001	967.781	0.54798	-0.388966	0.732385
L3	fixed	Genotype-/-	1.49049	0.345123	4.31873	967.022	1.73119e-05	0.813216	2.16777
L3	fixed	`Data Set`BkF	1.32524	0.811333	1.63341	20.512	0.117639	-0.364467	3.01495
L3	fixed	`Data Set`Leflunomide	2.71054	0.806945	3.35901	20.197	0.00309116	1.02833	4.39274
L3	fixed	`Data Set`PCB126	0.735536	0.802745	0.916277	19.7812	0.370558	-0.940149	2.41122
D3	fixed	(Intercept)	11.3174	1.59677	7.08764	34.0608	3.42679e-08	8.07255	14.5622
D3	fixed	Genotype+/-	0.823317	0.918139	0.896723	1055.84	0.370071	-0.978268	2.6249
D3	fixed	Genotype-/-	-0.328399	1.06651	-0.307918	1055	0.758205	-2.42113	1.76433
D3	fixed	`Data Set`BkF	0.64369	2.05691	0.31294	23.4957	0.757087	-3.6064	4.89378
D3	fixed	`Data Set`Leflunomide	6.60055	2.06106	3.20251	23.6812	0.00385975	2.3437	10.8574
D3	fixed	`Data Set`PCB126	14.6264	2.06457	7.08452	23.8523	2.61994e-07	10.364	18.8889
total.dist	fixed	(Intercept)	541.304	90.4392	5.98528	28.8799	1.68564e-06	356.302	726.306
total.dist	fixed	Genotype+/-	43.8527	38.8358	1.12918	1050.52	0.259079	-32.3519	120.057
total.dist	fixed	Genotype-/-	126.249	45.2701	2.7888	1049.58	0.00538603	37.419	215.079
total.dist	fixed	`Data Set`BkF	174.194	121.826	1.42986	23.7854	0.165762	-77.3623	425.751
total.dist	fixed	`Data Set`Leflunomide	551.415	121.908	4.5232	23.8469	0.000141509	299.724	803.107
total.dist	fixed	`Data Set`PCB126	579.169	121.896	4.75133	23.8411	7.93933e-05	327.499	830.839
LSR.tot.dist	fixed	(Intercept)	0.117912	0.124766	0.945062	23.1246	0.354398	-0.14011	0.375933
LSR.tot.dist	fixed	Genotype+/-	0.00193624	0.0187813	0.103094	930.943	0.917911	-0.0349224	0.0387949
LSR.tot.dist	fixed	Genotype-/-	0.0794565	0.0217066	3.66047	930.008	0.000265927	0.0368569	0.122056
LSR.tot.dist	fixed	`Data Set`BkF	0.306593	0.17566	1.74538	22.7135	0.0944352	-0.0570412	0.670226
LSR.tot.dist	fixed	`Data Set`Leflunomide	0.453238	0.175559	2.58169	22.6628	0.0167907	0.089768	0.816708
LSR.tot.dist	fixed	`Data Set`PCB126	0.248881	0.176154	1.41286	22.9442	0.17112	-0.115571	0.613333

## Sheet: Table 4
Within Genotype Exposure Effect											Genotype × Exposure Interaction Term
Ahr Ligand	metric	contrast	Genotype	estimate	SE	df	t.ratio	p.value	p.adj.FDR		Ahr Ligand	metric	Genotype_pairwise	Exposure_pairwise	estimate	SE	df	t.ratio	p.value	p.adj.FDR
PCB126	L1	Control - Exposed	+/+	0.966635	0.264584	497.687	3.65341	0.000286235	0.000686964		PCB126	L1	+/+ - +/-	Control - Exposed	0.128418	0.323232	498.519	0.397294	0.691321	0.859943
PCB126	L1	Control - Exposed	+/-	0.838217	0.184757	498.482	4.53685	7.16275e-06	2.14883e-05		PCB126	L1	+/+ - -/-	Control - Exposed	0.479014	0.370226	497.821	1.29384	0.19632	0.418787
PCB126	L1	Control - Exposed	-/-	0.487621	0.259326	498.45	1.88034	0.0606441	0.0917263		PCB126	L1	+/- - -/-	Control - Exposed	0.350596	0.319299	499.336	1.09802	0.272726	0.436361
PCB126	D1	Control - Exposed	+/+	10.6261	2.9998	549.44	3.54226	0.000430432	0.000888707		PCB126	D1	+/+ - +/-	Control - Exposed	1.52313	3.658	550.222	0.416384	0.677291	0.859943
PCB126	D1	Control - Exposed	+/-	9.10296	2.0897	550.493	4.35611	1.5795e-05	4.21199e-05		PCB126	D1	+/+ - -/-	Control - Exposed	6.28599	4.16954	549.974	1.5076	0.132232	0.396696
PCB126	D1	Control - Exposed	-/-	4.34011	2.89889	551.246	1.49716	0.134924	0.17043		PCB126	D1	+/- - -/-	Control - Exposed	4.76286	3.58076	552.282	1.33012	0.184027	0.418787
PCB126	L2	Control - Exposed	+/+	1.93244	0.383543	508.646	5.03839	6.53365e-07	3.13615e-06		PCB126	L2	+/+ - +/-	Control - Exposed	0.169781	0.467481	509.252	0.363182	0.716619	0.859943
PCB126	L2	Control - Exposed	+/-	1.76266	0.266472	509.023	6.61481	9.43358e-11	2.26406e-09		PCB126	L2	+/+ - -/-	Control - Exposed	1.37195	0.532948	508.56	2.57427	0.010327	0.0695165
PCB126	L2	Control - Exposed	-/-	0.560488	0.370973	509.683	1.51086	0.131444	0.17043		PCB126	L2	+/- - -/-	Control - Exposed	1.20217	0.457529	510.225	2.62753	0.00885955	0.0695165
PCB126	D2	Control - Exposed	+/+	10.8565	3.07231	549.461	3.53366	0.000444353	0.000888707		PCB126	D2	+/+ - +/-	Control - Exposed	1.06316	3.74043	551.089	0.284234	0.776338	0.887243
PCB126	D2	Control - Exposed	+/-	9.79336	2.12913	551.112	4.59971	5.25357e-06	1.80122e-05		PCB126	D2	+/+ - -/-	Control - Exposed	5.31535	4.25936	550.201	1.24792	0.21259	0.418787
PCB126	D2	Control - Exposed	-/-	5.54117	2.95336	552.483	1.87623	0.0611508	0.0917263		PCB126	D2	+/- - -/-	Control - Exposed	4.25219	3.64761	554.041	1.16575	0.244217	0.418787
PCB126	L3	Control - Exposed	+/+	2.34884	0.419192	520.414	5.60327	3.41372e-08	2.73098e-07		PCB126	L3	+/+ - +/-	Control - Exposed	0.595136	0.510565	521.299	1.16564	0.244292	0.418787
PCB126	L3	Control - Exposed	+/-	1.75371	0.291222	522.288	6.02189	3.25287e-09	3.90344e-08		PCB126	L3	+/+ - -/-	Control - Exposed	1.85796	0.58161	521.534	3.19452	0.00148534	0.0356482
PCB126	L3	Control - Exposed	-/-	0.490882	0.403132	522.567	1.21767	0.223898	0.268677		PCB126	L3	+/- - -/-	Control - Exposed	1.26283	0.498468	524.065	2.53342	0.0115861	0.0695165
PCB126	D3	Control - Exposed	+/+	10.2892	3.10368	550.936	3.31518	0.000976104	0.00167332		PCB126	D3	+/+ - +/-	Control - Exposed	-0.357416	3.77846	552.958	-0.094593	0.924672	0.964876
PCB126	D3	Control - Exposed	+/-	10.6466	2.15144	553.503	4.94861	9.93359e-07	3.97343e-06		PCB126	D3	+/+ - -/-	Control - Exposed	7.59386	4.30324	552.142	1.76468	0.0781699	0.31268
PCB126	D3	Control - Exposed	-/-	2.69537	2.98409	554.606	0.903249	0.366786	0.382733		PCB126	D3	+/- - -/-	Control - Exposed	7.95127	3.68515	555.032	2.15765	0.0313831	0.150639
PCB126	total.dist	Control - Exposed	+/+	419.867	122.513	547.715	3.42713	0.000655816	0.00121074		PCB126	total.dist	+/+ - +/-	Control - Exposed	-22.6148	148.944	548.755	-0.151834	0.879374	0.959317
PCB126	total.dist	Control - Exposed	+/-	442.482	84.4994	548.766	5.23651	2.33515e-07	1.40109e-06		PCB126	total.dist	+/+ - -/-	Control - Exposed	217.528	169.438	548.054	1.28382	0.199746	0.418787
PCB126	total.dist	Control - Exposed	-/-	202.339	117.219	549.638	1.72617	0.0848789	0.119829		PCB126	total.dist	+/- - -/-	Control - Exposed	240.143	144.788	550.819	1.65858	0.0977696	0.33521
PCB126	LSR.tot.dist	Control - Exposed	+/+	0.0429429	0.0451611	370.443	0.950883	0.342284	0.3734		PCB126	LSR.tot.dist	+/+ - +/-	Control - Exposed	0.0355821	0.0531585	370.067	0.669358	0.503684	0.711084
PCB126	LSR.tot.dist	Control - Exposed	+/-	0.00736085	0.0309237	371.01	0.238033	0.811987	0.811987		PCB126	LSR.tot.dist	+/+ - -/-	Control - Exposed	-0.00120787	0.0585259	370.108	-0.0206383	0.983545	0.983545
PCB126	LSR.tot.dist	Control - Exposed	-/-	0.0441508	0.0386695	370.43	1.14175	0.254296	0.290624		PCB126	LSR.tot.dist	+/- - -/-	Control - Exposed	-0.03679	0.048391	370.16	-0.760264	0.447581	0.671371
5-Nan	L1	Control - Exposed	+/+	1.04025	0.188873	498.995	5.50767	5.83096e-08	6.66396e-08		5-Nan	L1	+/+ - +/-	Control - Exposed	-0.137296	0.231486	499.737	-0.593107	0.553378	0.96445
5-Nan	L1	Control - Exposed	+/-	1.17755	0.133359	496.703	8.82991	1.80282e-17	6.18109e-17		5-Nan	L1	+/+ - -/-	Control - Exposed	-0.172479	0.265872	499.365	-0.64873	0.516811	0.96445
5-Nan	L1	Control - Exposed	-/-	1.21273	0.186917	498.512	6.48806	2.09983e-10	3.35972e-10		5-Nan	L1	+/- - -/-	Control - Exposed	-0.0351829	0.229443	496.822	-0.153341	0.878192	0.998071
5-Nan	D1	Control - Exposed	+/+	7.37985	1.14497	518.639	6.44547	2.63806e-10	3.95709e-10		5-Nan	D1	+/+ - +/-	Control - Exposed	-5.28954	1.41062	519.836	-3.74981	0.000196848	0.00236218
5-Nan	D1	Control - Exposed	+/-	12.6694	0.820505	519.154	15.441	1.5443e-44	1.85316e-43		5-Nan	D1	+/+ - -/-	Control - Exposed	0.00389339	1.60951	519.74	0.00241899	0.998071	0.998071
5-Nan	D1	Control - Exposed	-/-	7.37596	1.12864	519.264	6.53525	1.51872e-10	2.60352e-10		5-Nan	D1	+/- - -/-	Control - Exposed	5.29344	1.39604	519.581	3.79176	0.000167143	0.00236218
5-Nan	L2	Control - Exposed	+/+	2.06347	0.328714	520.882	6.27741	7.25721e-10	9.67628e-10		5-Nan	L2	+/+ - +/-	Control - Exposed	-0.0173029	0.402461	521.295	-0.0429926	0.965724	0.998071
5-Nan	L2	Control - Exposed	+/-	2.08077	0.231627	518.493	8.9833	4.87191e-18	2.33852e-17		5-Nan	L2	+/+ - -/-	Control - Exposed	0.209458	0.455858	521.696	0.45948	0.646081	0.96445
5-Nan	L2	Control - Exposed	-/-	1.85401	0.315347	521.164	5.87928	7.3646e-09	9.30265e-09		5-Nan	L2	+/- - -/-	Control - Exposed	0.22676	0.391217	520.217	0.579628	0.562417	0.96445
5-Nan	D2	Control - Exposed	+/+	9.75811	1.25763	525.667	7.75912	4.48117e-14	1.07548e-13		5-Nan	D2	+/+ - +/-	Control - Exposed	-2.40166	1.55558	526.78	-1.5439	0.123214	0.369641
5-Nan	D2	Control - Exposed	+/-	12.1598	0.912538	525.562	13.3252	4.1718e-35	3.33744e-34		5-Nan	D2	+/+ - -/-	Control - Exposed	2.07359	1.75037	526.431	1.18466	0.236687	0.631166
5-Nan	D2	Control - Exposed	-/-	7.68452	1.21714	526.809	6.3136	5.79526e-10	8.18154e-10		5-Nan	D2	+/- - -/-	Control - Exposed	4.47525	1.52281	527.049	2.93881	0.00343911	0.0206347
5-Nan	L3	Control - Exposed	+/+	1.70855	0.294051	510.309	5.81038	1.09837e-08	1.31804e-08		5-Nan	L3	+/+ - +/-	Control - Exposed	-0.0548718	0.361565	510.381	-0.151762	0.879435	0.998071
5-Nan	L3	Control - Exposed	+/-	1.76342	0.210162	508.607	8.39079	4.80233e-16	1.28062e-15		5-Nan	L3	+/+ - -/-	Control - Exposed	-0.180579	0.410184	511.313	-0.440238	0.659951	0.96445
5-Nan	L3	Control - Exposed	-/-	1.88913	0.285715	511.308	6.61193	9.56689e-11	1.76619e-10		5-Nan	L3	+/- - -/-	Control - Exposed	-0.125707	0.354907	511.341	-0.354197	0.723337	0.96445
5-Nan	D3	Control - Exposed	+/+	9.3343	1.35882	522.137	6.86942	1.84002e-11	3.68004e-11		5-Nan	D3	+/+ - +/-	Control - Exposed	-3.13398	1.67506	523.034	-1.87097	0.0619074	0.212254
5-Nan	D3	Control - Exposed	+/-	12.4683	0.975137	521.491	12.7862	9.36814e-33	5.62089e-32		5-Nan	D3	+/+ - -/-	Control - Exposed	0.25957	1.89356	522.473	0.13708	0.89102	0.998071
5-Nan	D3	Control - Exposed	-/-	9.07473	1.31835	522.52	6.88339	1.68072e-11	3.66702e-11		5-Nan	D3	+/- - -/-	Control - Exposed	3.39356	1.64131	522.926	2.06759	0.0391703	0.156681
5-Nan	total.dist	Control - Exposed	+/+	449.414	50.6378	540.386	8.87507	1.02574e-17	4.10296e-17		5-Nan	total.dist	+/+ - +/-	Control - Exposed	-168.045	62.3881	541.67	-2.69355	0.00728875	0.034986
5-Nan	total.dist	Control - Exposed	+/-	617.459	36.3211	540.306	17	3.11846e-52	7.48431e-51		5-Nan	total.dist	+/+ - -/-	Control - Exposed	27.2509	70.3296	541.655	0.387474	0.698558	0.96445
5-Nan	total.dist	Control - Exposed	-/-	422.163	48.7131	540.923	8.66633	5.1868e-17	1.55604e-16		5-Nan	total.dist	+/- - -/-	Control - Exposed	195.296	60.7788	541.055	3.21322	0.00139069	0.0111255
5-Nan	LSR.tot.dist	Control - Exposed	+/+	0.0170674	0.0197421	378.497	0.864521	0.38785	0.38785		5-Nan	LSR.tot.dist	+/+ - +/-	Control - Exposed	-0.0139031	0.0241022	379.265	-0.576839	0.564391	0.96445
5-Nan	LSR.tot.dist	Control - Exposed	+/-	0.0309705	0.0136986	376.815	2.26085	0.0243383	0.0265509		5-Nan	LSR.tot.dist	+/+ - -/-	Control - Exposed	-0.00255363	0.0264149	378.317	-0.0966737	0.923037	0.998071
5-Nan	LSR.tot.dist	Control - Exposed	-/-	0.0196211	0.0174831	374.212	1.12229	0.262461	0.273872		5-Nan	LSR.tot.dist	+/- - -/-	Control - Exposed	0.0113494	0.0221768	373.3	0.51177	0.609114	0.96445
BkF	L1	Control - Exposed	+/+	2.63868	0.642543	506.432	4.10662	4.68057e-05	5.61668e-05		BkF	L1	+/+ - +/-	Control - Exposed	-0.5057	0.774309	506.238	-0.653098	0.51399	0.692923
BkF	L1	Control - Exposed	+/-	3.14438	0.430974	505.221	7.29598	1.15578e-12	3.46733e-12		BkF	L1	+/+ - -/-	Control - Exposed	-1.74027	0.935086	506.731	-1.86109	0.0633111	0.253244
BkF	L1	Control - Exposed	-/-	4.37895	0.676868	506.258	6.46944	2.32331e-10	4.64662e-10		BkF	L1	+/- - -/-	Control - Exposed	-1.23457	0.803618	506.261	-1.53627	0.125097	0.333591
BkF	D1	Control - Exposed	+/+	8.50339	1.50822	519.678	5.63802	2.82602e-08	4.52163e-08		BkF	D1	+/+ - +/-	Control - Exposed	-1.24441	1.82259	519.401	-0.682768	0.495058	0.692923
BkF	D1	Control - Exposed	+/-	9.7478	1.0211	518.308	9.54635	5.27977e-20	6.33572e-19		BkF	D1	+/+ - -/-	Control - Exposed	-2.78104	2.17501	519.317	-1.27863	0.201599	0.483836
BkF	D1	Control - Exposed	-/-	11.2844	1.56467	518.653	7.21202	1.96364e-12	5.23636e-12		BkF	D1	+/- - -/-	Control - Exposed	-1.53663	1.87047	518.772	-0.82152	0.411727	0.658764
BkF	L2	Control - Exposed	+/+	3.41471	0.683287	501.364	4.99747	8.03933e-07	1.07191e-06		BkF	L2	+/+ - +/-	Control - Exposed	0.38535	0.824376	500.962	0.467445	0.640385	0.698602
BkF	L2	Control - Exposed	+/-	3.02936	0.46209	500.357	6.55578	1.3807e-10	3.01244e-10		BkF	L2	+/+ - -/-	Control - Exposed	-2.07581	1.01171	501.293	-2.05179	0.0407087	0.195402
BkF	L2	Control - Exposed	-/-	5.49052	0.744048	500.791	7.37926	6.66585e-13	2.28543e-12		BkF	L2	+/- - -/-	Control - Exposed	-2.46116	0.87798	501.054	-2.80321	0.00525588	0.0420471
BkF	D2	Control - Exposed	+/+	8.70848	1.64442	511.791	5.29579	1.76262e-07	2.48841e-07		BkF	D2	+/+ - +/-	Control - Exposed	0.386559	1.97367	510.878	0.195858	0.844799	0.844799
BkF	D2	Control - Exposed	+/-	8.32192	1.09511	509.824	7.59918	1.43903e-13	6.90736e-13		BkF	D2	+/+ - -/-	Control - Exposed	-3.88587	2.32542	511.122	-1.67104	0.0953266	0.28598
BkF	D2	Control - Exposed	-/-	12.5944	1.64224	509.94	7.669	8.84628e-14	5.30777e-13		BkF	D2	+/- - -/-	Control - Exposed	-4.27243	1.97819	510.633	-2.15977	0.0312556	0.187534
BkF	L3	Control - Exposed	+/+	3.14948	1.02642	498.761	3.0684	0.00226913	0.00247542		BkF	L3	+/+ - +/-	Control - Exposed	-1.21242	1.23297	498.478	-0.983328	0.325923	0.65561
BkF	L3	Control - Exposed	+/-	4.36189	0.684832	498.164	6.36929	4.3221e-10	7.97926e-10		BkF	L3	+/+ - -/-	Control - Exposed	-7.19439	1.47839	498.9	-4.86636	1.52714e-06	3.39575e-05
BkF	L3	Control - Exposed	-/-	10.3439	1.05846	498.443	9.7726	9.36797e-21	2.24831e-19		BkF	L3	+/- - -/-	Control - Exposed	-5.98198	1.26277	498.547	-4.73719	2.82979e-06	3.39575e-05
BkF	D3	Control - Exposed	+/+	9.01611	1.5146	515.181	5.95279	4.87905e-09	8.36409e-09		BkF	D3	+/+ - +/-	Control - Exposed	1.05936	1.82477	514.445	0.580545	0.561801	0.692923
BkF	D3	Control - Exposed	+/-	7.95675	1.02044	513.557	7.79738	3.54573e-14	2.83658e-13		BkF	D3	+/+ - -/-	Control - Exposed	-2.08965	2.13344	515.03	-0.979476	0.327805	0.65561
BkF	D3	Control - Exposed	-/-	11.1058	1.49709	513.851	7.41824	4.94162e-13	1.97665e-12		BkF	D3	+/- - -/-	Control - Exposed	-3.14901	1.81529	514.299	-1.73471	0.0833908	0.285911
BkF	total.dist	Control - Exposed	+/+	368.921	89.8149	535.8	4.10757	4.62367e-05	5.61668e-05		BkF	total.dist	+/+ - +/-	Control - Exposed	-51.2608	108.168	535.798	-0.473901	0.635763	0.698602
BkF	total.dist	Control - Exposed	+/-	420.182	60.0592	535.289	6.99612	7.89231e-12	1.89415e-11		BkF	total.dist	+/+ - -/-	Control - Exposed	-113.753	127.077	535.702	-0.895154	0.371107	0.658764
BkF	total.dist	Control - Exposed	-/-	482.674	89.7541	535.386	5.37774	1.12859e-07	1.69289e-07		BkF	total.dist	+/- - -/-	Control - Exposed	-62.4924	108.167	535.564	-0.577739	0.563683	0.692923
BkF	LSR.tot.dist	Control - Exposed	+/+	-0.237303	0.0908173	387.135	-2.61297	0.00932557	0.00932557		BkF	LSR.tot.dist	+/+ - +/-	Control - Exposed	-0.0625802	0.11223	387.244	-0.557605	0.577436	0.692923
BkF	LSR.tot.dist	Control - Exposed	+/-	-0.174723	0.0658997	387.407	-2.65134	0.0083462	0.00870908		BkF	LSR.tot.dist	+/+ - -/-	Control - Exposed	0.0316518	0.125064	387.177	0.253085	0.800337	0.835134
BkF	LSR.tot.dist	Control - Exposed	-/-	-0.268955	0.0856298	387.117	-3.1409	0.00181372	0.00207282		BkF	LSR.tot.dist	+/- - -/-	Control - Exposed	0.0942319	0.108196	387.262	0.870937	0.384328	0.658764
Leflunomide	L1	Control - Exposed	+/+	3.49359	0.699059	500.305	4.99756	8.04122e-07	9.64946e-07		Leflunomide	L1	+/+ - +/-	Control - Exposed	0.466908	0.830084	500.385	0.562483	0.574039	0.656044
Leflunomide	L1	Control - Exposed	+/-	3.02668	0.446974	498.38	6.77149	3.59799e-11	6.16798e-11		Leflunomide	L1	+/+ - -/-	Control - Exposed	-5.12473	1.0517	502.652	-4.87283	1.47701e-06	5.90804e-06
Leflunomide	L1	Control - Exposed	-/-	8.61832	0.78496	503.174	10.9793	2.74489e-25	1.31755e-24		Leflunomide	L1	+/- - -/-	Control - Exposed	-5.59164	0.904074	503.121	-6.18494	1.28724e-09	7.72341e-09
Leflunomide	D1	Control - Exposed	+/+	12.1126	1.9242	532.798	6.29486	6.43347e-10	9.59076e-10		Leflunomide	D1	+/+ - +/-	Control - Exposed	-0.643612	2.28927	533.192	-0.281143	0.77871	0.812567
Leflunomide	D1	Control - Exposed	+/-	12.7562	1.23549	531.981	10.3248	6.68278e-23	2.00483e-22		Leflunomide	D1	+/+ - -/-	Control - Exposed	-3.1862	2.74447	532.56	-1.16095	0.246181	0.475493
Leflunomide	D1	Control - Exposed	-/-	15.2988	1.95564	531.972	7.8229	2.79677e-14	5.16327e-14		Leflunomide	D1	+/- - -/-	Control - Exposed	-2.54259	2.31349	532.038	-1.09903	0.272254	0.475493
Leflunomide	L2	Control - Exposed	+/+	3.63253	0.81269	502.689	4.46977	9.68488e-06	1.10684e-05		Leflunomide	L2	+/+ - +/-	Control - Exposed	-0.998271	0.965535	502.612	-1.0339	0.301678	0.482685
Leflunomide	L2	Control - Exposed	+/-	4.6308	0.52037	501.478	8.89906	1.02861e-17	2.46868e-17		Leflunomide	L2	+/+ - -/-	Control - Exposed	-7.70721	1.19141	503.11	-6.46896	2.34196e-10	2.20495e-09
Leflunomide	L2	Control - Exposed	-/-	11.3397	0.869452	502.55	13.0424	1.07791e-33	1.2935e-32		Leflunomide	L2	+/- - -/-	Control - Exposed	-6.70894	1.01368	502.472	-6.61841	9.33127e-11	2.20495e-09
Leflunomide	D2	Control - Exposed	+/+	11.5048	1.8302	531.43	6.28608	6.79346e-10	9.59076e-10		Leflunomide	D2	+/+ - +/-	Control - Exposed	-0.914144	2.17083	531.414	-0.421103	0.67385	0.735109
Leflunomide	D2	Control - Exposed	+/-	12.4189	1.16422	530.443	10.6672	3.36146e-24	1.1525e-23		Leflunomide	D2	+/+ - -/-	Control - Exposed	-3.28247	2.59215	531.121	-1.26631	0.205956	0.475493
Leflunomide	D2	Control - Exposed	-/-	14.7873	1.83477	530.68	8.05946	5.10448e-15	1.0209e-14		Leflunomide	D2	+/- - -/-	Control - Exposed	-2.36833	2.1739	530.751	-1.08944	0.276455	0.475493
Leflunomide	L3	Control - Exposed	+/+	4.01981	0.772193	490.649	5.2057	2.84716e-07	3.59642e-07		Leflunomide	L3	+/+ - +/-	Control - Exposed	-0.62929	0.9181	490.968	-0.685426	0.493399	0.62324
Leflunomide	L3	Control - Exposed	+/-	4.6491	0.495621	490.701	9.38035	2.4319e-19	6.48507e-19		Leflunomide	L3	+/+ - -/-	Control - Exposed	-6.80696	1.12792	491.452	-6.03499	3.13335e-09	1.50401e-08
Leflunomide	L3	Control - Exposed	-/-	10.8268	0.819738	490.67	13.2076	2.72073e-34	6.52975e-33		Leflunomide	L3	+/- - -/-	Control - Exposed	-6.17767	0.958441	490.963	-6.44554	2.75619e-10	2.20495e-09
Leflunomide	D3	Control - Exposed	+/+	10.3581	1.61822	526.135	6.40095	3.42162e-10	5.47459e-10		Leflunomide	D3	+/+ - +/-	Control - Exposed	-1.68753	1.92341	526.032	-0.877363	0.38069	0.537445
Leflunomide	D3	Control - Exposed	+/-	12.0457	1.03866	525.441	11.5974	7.57739e-28	6.06191e-27		Leflunomide	D3	+/+ - -/-	Control - Exposed	-3.79056	2.29742	525.948	-1.64992	0.0995563	0.265483
Leflunomide	D3	Control - Exposed	-/-	14.1487	1.63028	525.687	8.67869	5.03401e-17	1.09833e-16		Leflunomide	D3	+/- - -/-	Control - Exposed	-2.10303	1.93405	525.782	-1.08737	0.277371	0.475493
Leflunomide	total.dist	Control - Exposed	+/+	590.996	95.035	531.105	6.21872	1.01573e-09	1.3543e-09		Leflunomide	total.dist	+/+ - +/-	Control - Exposed	-71.2668	113.236	531.262	-0.629364	0.529381	0.635257
Leflunomide	total.dist	Control - Exposed	+/-	662.263	61.3996	530.6	10.7861	1.16606e-24	4.66426e-24		Leflunomide	total.dist	+/+ - -/-	Control - Exposed	-520.852	136.127	530.988	-3.82624	0.000145595	0.000436785
Leflunomide	total.dist	Control - Exposed	-/-	1111.85	97.4016	530.669	11.4151	3.85763e-27	2.31458e-26		Leflunomide	total.dist	+/- - -/-	Control - Exposed	-449.586	115.158	530.706	-3.90408	0.000106775	0.000366085
Leflunomide	LSR.tot.dist	Control - Exposed	+/+	-0.258084	0.0860569	384.278	-2.99899	0.00288505	0.00288505		Leflunomide	LSR.tot.dist	+/+ - +/-	Control - Exposed	-0.00506008	0.103621	384.237	-0.0488324	0.961078	0.961078
Leflunomide	LSR.tot.dist	Control - Exposed	+/-	-0.253024	0.0579014	384.232	-4.36991	1.60158e-05	1.74718e-05		Leflunomide	LSR.tot.dist	+/+ - -/-	Control - Exposed	0.118559	0.144787	384.156	0.818848	0.413381	0.551175
Leflunomide	LSR.tot.dist	Control - Exposed	-/-	-0.376643	0.116672	384.155	-3.22822	0.00135267	0.00141148		Leflunomide	LSR.tot.dist	+/- - -/-	Control - Exposed	0.123619	0.130542	384.245	0.946962	0.344253	0.51638
